# Supplementary material for: Cooperative Aldehyde Chemistry Maps an Orthogonal Lysine Reactivity Landscape
Source: J Am Chem Soc. 2026 Apr 2;148(14):15125–37. doi: 10.1021/jacs.6c01030 (PMC13088235; doi:10.1021/jacs.6c01030)
Supplement: Supplementary file 1 [file ja6c01030_si_001.xlsx]

## Sheet: 20250220_AV_BisMDA_MW_196_Lys_P
Checked	Confidence	Annotated Sequence	Modifications	# Protein Groups	# Proteins	# PSMs	Master Protein Accessions	Positions in Master Proteins	Modifications in Master Proteins	# Missed Cleavages	Theo. MH+ [Da]	Abundance Ratio: (100) / (Control)	Abundance Ratio: (1000) / (Control)	Abundance Ratio: (2000) / (Control)	Abundance Ratio: (250) / (Control)	Abundance Ratio: (500) / (Control)	Abundance Ratio Variability [%]: (100) / (Control)	Abundance Ratio Variability [%]: (1000) / (Control)	Abundance Ratio Variability [%]: (2000) / (Control)	Abundance Ratio Variability [%]: (250) / (Control)	Abundance Ratio Variability [%]: (500) / (Control)	Abundances (Grouped): 100	Abundances (Grouped): 1000	Abundances (Grouped): 2000	Abundances (Grouped): 250	Abundances (Grouped): 500	Abundances (Grouped): Control	Abundances (Grouped) CV [%]: 100	Abundances (Grouped) CV [%]: 1000	Abundances (Grouped) CV [%]: 2000	Abundances (Grouped) CV [%]: 250	Abundances (Grouped) CV [%]: 500	Abundances (Grouped) CV [%]: Control	Quan Info	Found in Sample: F1: Sample, 100	Found in Sample: F2: Sample, 100	Found in Sample: F7: Sample, 1000	Found in Sample: F8: Sample, 1000	Found in Sample: F9: Sample, 2000	Found in Sample: F10: Sample, 2000	Found in Sample: F3: Sample, 250	Found in Sample: F4: Sample, 250	Found in Sample: F5: Sample, 500	Found in Sample: F6: Sample, 500	Found in Sample: F11: Sample, Control	Confidence (by Search Engine): Sequest HT	q-Value (by Search Engine): Sequest HT	PEP (by Search Engine): Sequest HT	SVM Score (by Search Engine): Sequest HT
FALSE	High	[R].AQLGGPEAAKSDETAAK.[-]	1xAna_MDA [K10]	1	1	20	P04792	P04792 [189-205]		1	1839.88	0.921	3.632	6.262	0.983	1.427	3.27	10.5	1.36	13.77	11.69	38.9	153.2	264.1	41.5	60.2	42.2	3.12	9.99	1.3	13.08	11.12			Peak Found	Peak Found	High	High	High	High	High	High	High	High	Peak Found	High	3.80183e-06	5.03484e-12	3.01103
FALSE	High	[R].ALAAPAAEEKEEAR.[E]	1xAna_MDA [K10]	1	1	1	Q01650	Q01650 [10-23]		1	1651.8		100	100	100	100							91.8	112.9	94.9	100.3			2.98	1.13					n/a	n/a	Peak Found	Peak Found	High	Peak Found	n/a	Peak Found	n/a	Peak Found	n/a	High	0.000208894	0.0022886	0.483404
FALSE	High	[K].SIQEIQELDKDDESLR.[K]	1xAna_MDA [K10]	1	2	1	P52565	P52565 [34-49]		1	2113.99																							No Quan Values	n/a	n/a	n/a	n/a	n/a	High	n/a	n/a	n/a	n/a	n/a	High	2.36214e-05	0.000109958	0.864664
FALSE	High	[R].HYGGLTGLNKAETAAK.[H]	1xAna_MDA [K10]	2	3	6	Q8N0Y7; P18669	Q8N0Y7 [91-106]; P18669 [91-106]		1	1826.91	100	100	100		100						67.1	91.8	166		75.2								Shared	High	n/a	High	High	High	High	n/a	n/a	High	Peak Found	n/a	High	3.80183e-06	1.54292e-06	1.40707
FALSE	High	[R].DFVAEPMGEKPVGSLAGIGEVLGK.[K]	1xAna_MDA [K10]	1	1	1	O75531	O75531 [9-32]		0	2596.3																							No Quan Values	n/a	n/a	n/a	n/a	High	n/a	n/a	n/a	n/a	n/a	n/a	High	0.000161431	0.00181592	0.511405
FALSE	High	[K].DVNAAIATIKTK.[R]	1xAna_MDA [K10]	2	8	11	Q71U36; Q9BQE3	Q71U36 [327-338]; Q9BQE3 [327-338]		1	1440.77	3.593	16.069	18.667	6.366	9.542	5.04	24.46	10.77	30.29	4.23	39	174.5	202.8	69.1	103.6	10.9	4.81	23.02	10.24	28.31	4.03		Shared	High	Peak Found	High	Peak Found	High	Peak Found	High	Peak Found	Peak Found	High	Peak Found	High	3.80183e-06	6.30489e-06	1.22832
FALSE	High	[R].AEAESMYQIKYEELQSLAGK.[H]	1xAna_MDA [K10]	1	2	32	P05787	P05787 [276-295]		1	2484.16		100	100	100	100							126.4	196.2	25.8	51.6			24.69	3.57	25.12	1.8			High	n/a	High	High	High	High	High	High	High	High	n/a	High	3.80183e-06	7.89873e-13	3.24621
FALSE	High	[K].LNMELSEKYK.[L]	1xAna_MDA [K10]	1	1	1	P30040	P30040 [100-109]		1	1450.69			100		100								143.2		56.8				10					n/a	n/a	n/a	n/a	High	Peak Found	n/a	n/a	n/a	Peak Found	n/a	High	0.00068913	0.0107941	0.302267
FALSE	High	[K].GSGTAEVELKK.[G]	1xAna_MDA [K10]	2	3	10	P14618-2; P14618	P14618-2 [126-136]; P14618 [126-136]		1	1314.66	100	100	100	100	100						23.1	155.6	189	43.4	89			3.53	5.52	13.92	5.67		Shared	Peak Found	High	High	High	High	High	Peak Found	Peak Found	High	High	n/a	High	3.80183e-06	4.26079e-05	0.985482
FALSE	High	[K].AGAHLQGGAKR.[V]	1xAna_MDA [K10]	1	2	12	P04406	P04406 [108-118]		1	1261.64	100	100	100	100	100						17	193.2	172.1	40.8	76.9		11.89	41.34	5.55	12.66	15.62			Peak Found	Peak Found	High	High	High	High	High	High	Peak Found	High	n/a	High	2.36214e-05	0.00012921	0.844072
FALSE	High	[K].YEELQSLAGKHGDDLR.[R]	1xAna_MDA [K10]	1	2	28	P05787	P05787 [286-301]		1	2026.95																							No Quan Values	n/a	n/a	High	High	High	High	High	n/a	High	High	n/a	High	3.80183e-06	4.83609e-12	3.01614
FALSE	High	[K].VVDLLAPYAKGGK.[I]	1xAna_MDA [K10]	1	1	14	P06576	P06576 [189-201]		1	1526.83		100	100	100	100							129.7	168.2	31.6	70.6			20.26	6.99	3.55	3.32			n/a	n/a	High	High	High	High	High	Peak Found	High	High	n/a	High	3.80183e-06	1.58545e-05	1.11118
FALSE	High	[K].VSTLPAITLKLGGK.[G]	1xAna_MDA [K10]	1	1	14	P07339	P07339 [332-345]		1	1593.93	100	100	100	100	100						16.1	173.6	175.7	47.2	87.5		21.73	26.74	4.58	24.31	4.2			Peak Found	Peak Found	High	High	High	High	High	High	High	High	n/a	High	3.80183e-06	1.35741e-06	1.42333
FALSE	High	[K].EVMLVGIGDKIR.[G]	1xAna_MDA [K10]	1	2	10	P36542	P36542 [127-138]		1	1525.81		100	100	100	100							112.9	130.6	82.8	73.6			12.61	1.15	10.4				n/a	n/a	High	High	High	High	High	Peak Found	n/a	High	n/a	High	6.44898e-05	0.00035569	0.714935
FALSE	High	[R].EADDIVNWLKK.[R]	1xAna_MDA [K10]	1	1	6	P07237	P07237 [121-131]		1	1526.75	100	100	100	100	100						16.7	153.2	225.2	37.4	67.5			19.32	15.89	5.85	12.82			n/a	Peak Found	High	Peak Found	High	High	Peak Found	Peak Found	Peak Found	High	n/a	High	3.80183e-06	2.18642e-05	1.07033
FALSE	High	[K].KDVDEAYMNKVELESR.[L]	1xAna_MDA [K10]	1	2	12	P05787	P05787 [198-213]		2	2121.98	1.327	3.53	5.737	2.124	1.733	154.01	4.42	0.66	87.95	31.85	51.5	137.1	222.8	82.5	67.3	38.8	101.88	4.22	0.63	72.15	29.7			Peak Found	Peak Found	High	High	High	High	Peak Found	Peak Found	High	High	Peak Found	High	3.80183e-06	3.24777e-13	3.35905
FALSE	High	[K].GGEIQPVSVKVGDK.[V]	1xAna_MDA [K10]	1	1	6	P61604	P61604 [57-70]		1	1608.83		100	100		100							104.3	162.6		33.1			4.73	4.92		15.44			n/a	n/a	High	High	High	High	n/a	n/a	Peak Found	Peak Found	n/a	High	3.57436e-05	0.000216708	0.778072
FALSE	High	[K].EFEPLLNWMKDK.[A]	1xAna_MDA [K10]	1	1	8	P14625	P14625 [614-625]		1	1745.82		100	100	100	100							130	152	57.9	60.2			34.3	21.34		9.87			n/a	n/a	Peak Found	High	High	High	Peak Found	n/a	High	Peak Found	n/a	High	3.01009e-05	0.000181301	0.800838
FALSE	High	[K].AMEAVAAQGKAK.[K-]	1xAna_MDA [K10]	1	2	7	P18669	P18669 [242-253]		1	1370.68																							No Quan Values	n/a	n/a	n/a	High	High	High	n/a	n/a	n/a	High	n/a	High	1.7707e-05	9.21661e-05	0.887183
FALSE	High	[R].MVNHFIAEFKR.[K]	1xAna_MDA [K10]	1	2	2	P11142	P11142 [237-247]		1	1587.78		100	100		100							116.7	153.5		29.8				20.35		40.62			n/a	n/a	High	n/a	Peak Found	Peak Found	n/a	n/a	Peak Found	High	n/a	High	0.000248438	0.00314046	0.445544
FALSE	High	[R].LVEPGSPAEKAGLLAGDR.[L]	1xAna_MDA [K10]	1	1	8	O14745	O14745 [41-58]		1	1976.01		100	100									76.5	123.5					26.6	3.76					n/a	n/a	High	High	High	High	n/a	n/a	n/a	High	n/a	High	3.80183e-06	8.42261e-09	2.06864
FALSE	High	[R].DLLLDPAWEKQQR.[K]	1xAna_MDA [K10]	2	10	9	P12814; O43707	P12814 [22-34]; O43707 [41-53]		1	1807.9		100	100									76	124					24.97	29.06				Shared	n/a	n/a	High	High	High	High	n/a	n/a	n/a	High	n/a	High	1.09122e-05	7.62194e-05	0.911409
FALSE	High	[R].VVVDALSGLKGDLAGR.[Y]	1xAna_MDA [K10]	1	2	10	P12532	P12532 [190-205]		1	1765.95	1.156	3.602	4.933	1.772	0.724	0	48.04	7.63	17.08	170.07	52.6	163.9	224.4	80.6	32.9	45.5		43.59	7.27	16.19	106.6			n/a	Peak Found	High	High	High	High	Peak Found	Peak Found	Peak Found	High	Peak Found	High	3.80183e-06	3.44893e-09	2.182
FALSE	High	[K].LLEPVLLLGKER.[F]	1xAna_MDA [K10]	1	1	2	P62249	P62249 [51-62]		1	1575.91	100	100	100	100	100						18.7	144.5	194.2	52.9	89.6		24.15	31.36		27.83	10.26			Peak Found	Peak Found	High	High	n/a	Peak Found	Peak Found	Peak Found	Peak Found	Peak Found	n/a	High	3.80183e-06	2.77531e-05	1.04001
FALSE	High	[R].IQEAGTEVVKAK.[A]	1xAna_MDA [K10]	1	2	2	P40926	P40926 [230-241]		1	1468.77		100	100	100	100							140.5	201.9	10.4	47.3			12	1.67		6.61			n/a	n/a	High	Peak Found	High	Peak Found	Peak Found	n/a	Peak Found	Peak Found	n/a	High	3.80183e-06	3.61961e-06	1.29879
FALSE	High	[K].QGQDNLSSVKETQK.[K]	1xAna_MDA [K10]	1	1	4	P30040	P30040 [183-196]		1	1757.83		100	100		100							100.5	121		78.5			1.38	15.51					n/a	n/a	High	High	Peak Found	High	n/a	n/a	Peak Found	n/a	n/a	High	3.01009e-05	0.000170058	0.809009
FALSE	High	[R].TADGIVSHLKK.[Q]	1xAna_MDA [K10]	1	1	1	P30101	P30101 [120-130]		1	1364.72		100	100	100	100							119.7	201.7	35.2	43.4			5.35	17.97		2.96			n/a	n/a	High	Peak Found	Peak Found	Peak Found	Peak Found	n/a	Peak Found	Peak Found	n/a	High	0.000561524	0.00816233	0.334205
FALSE	High	[R].VFTTVGSAEKR.[A]	1xAna_MDA [K10]	1	1	5	P49327	P49327 [1695-1705]		1	1390.7	100	100	100	100	100						47.1	136.4	188.7	55.4	72.4		3.64	1.61	8.02	8.93	8.22			Peak Found	Peak Found	High	High	High	High	Peak Found	Peak Found	Peak Found	Peak Found	n/a	High	3.57436e-05	0.000206282	0.784363
FALSE	High	[R].EGQEDQGLTKDYGNSPLHR.[F]	1xAna_MDA [K10]	1	3	3	P26599	P26599 [445-463]		1	2340.05		100	100									74.1	125.9						31.42					n/a	n/a	High	n/a	Peak Found	High	n/a	n/a	n/a	n/a	n/a	High	7.31598e-06	6.69356e-05	0.927963
FALSE	High	[K].NQAPPGLYTKTQDPAK.[A]	1xAna_MDA [K10]	1	1	5	P00966	P00966 [200-215]		1	1924.94																							No Quan Values	n/a	n/a	High	High	High	High	n/a	n/a	n/a	n/a	n/a	High	4.78866e-05	0.000286094	0.742653
FALSE	High	[R].LTTDFGNAEKTDR.[F]	1xAna_MDA [K10]	1	1	4	P02786	P02786 [656-668]		1	1663.76																							No Quan Values	n/a	n/a	High	n/a	High	High	n/a	n/a	n/a	n/a	n/a	High	3.80183e-06	9.87517e-06	1.17133
FALSE	High	[R].GPTEADELMKR.[V]	1xAna_MDA [K10]	1	3	5	P11413	P11413 [488-498]		1	1442.66																							No Quan Values	n/a	n/a	High	High	High	High	n/a	n/a	n/a	n/a	n/a	High	6.69923e-05	0.000470431	0.679449
FALSE	High	[K].VGPELLPPPK.[H]	1xAna_MDA [K10]	1	1	1	Q07864	Q07864 [1541-1550]		0	1242.68																							No Quan Values	n/a	n/a	High	n/a	n/a	n/a	n/a	n/a	n/a	n/a	n/a	High	0.0011559	0.0182568	0.242743
FALSE	High	[K].ELGITALHIKLR.[A]	1xAna_MDA [K10]	1	1	4	P62263	P62263 [87-98]		1	1559.89		100	100									100.5	99.5						21.2					n/a	n/a	High	n/a	High	High	n/a	n/a	n/a	n/a	n/a	High	3.80183e-06	2.5388e-05	1.05134
FALSE	High	[R].DALNIETAIKTK.[G]	1xAna_MDA [K10]	1	3	4	P07355	P07355 [38-49]		1	1512.79	100	100	100	100	100						29.5	143.6	203.1	48.1	75.7			11.73	3.29	3.6	10.67			n/a	Peak Found	High	High	Peak Found	High	Peak Found	Peak Found	Peak Found	Peak Found	n/a	High	6.97593e-05	0.000525784	0.665376
FALSE	High	[R].IEYDTFGELKVPNDK.[Y]	1xAna_MDA [K10]	1	2	4	P07954	P07954 [52-66]		1	1963.93		100	100									82.2	117.8					10.14						n/a	n/a	High	Peak Found	High	High	n/a	n/a	n/a	n/a	n/a	High	3.80183e-06	9.348e-07	1.4707
FALSE	High	[K].MISDAIPELKASIK.[K]	1xAna_MDA [K10]	1	2	7	P40926	P40926 [315-328]		1	1711.9		100	100	100	100							136.5	191.2	15	57.2			27.74	10.9		4.92			n/a	n/a	High	High	High	High	Peak Found	n/a	Peak Found	Peak Found	n/a	High	3.80183e-06	1.70048e-05	1.10228
FALSE	High	[K].NIGVDNPAAKVLVDMSR.[V]	1xAna_MDA [K10]	1	2	2	P78371	P78371 [73-89]		1	1995																							No Quan Values	n/a	n/a	High	n/a	High	n/a	n/a	n/a	n/a	n/a	n/a	High	3.80183e-06	2.00279e-06	1.37395
FALSE	High	[R].NIIHGSDSVKSAEK.[E]	1xAna_MDA [K10]	2	3	3	P22392-2; O60361	P22392-2 [230-243]; O60361 [100-113]		1	1680.82		100	100	100	100							130.1	199.6	21	49.3			16	14.4		30.4		Shared	n/a	n/a	Peak Found	High	High	High	Peak Found	n/a	Peak Found	Peak Found	n/a	High	3.80183e-06	2.24395e-05	1.06703
FALSE	High	[K].EVPAVPETLKK.[K]	1xAna_MDA [K10]	1	1	1	P18124	P18124 [10-20]		1	1406.76																							No Quan Values	Peak Found	Peak Found	Peak Found	High	Peak Found	Peak Found	Peak Found	Peak Found	Peak Found	Peak Found	n/a	High	0.000449906	0.00672485	0.356492
FALSE	High	[R].GIEPTGNMVKQPAK.[F]	1xAna_MDA [K10]	2	9	1	O75369-8; O75369	O75369-8 [263-276]; O75369 [263-276]		1	1665.83	1.099	0.797	0.839	0.934	0.92	3.9	5.83	4.79	6.84	7.17	118	85.5	90.1	100.2	98.8	107.4	3.72	5.56	4.57	6.51	6.83		Shared	Peak Found	Peak Found	Peak Found	Peak Found	Peak Found	High	Peak Found	Peak Found	Peak Found	Peak Found	Peak Found	High	0.000583409	0.00868344	0.327111
FALSE	High	[R].IDEMPEAAVKSTANK.[Y]	1xAna_MDA [K10]	1	1	1	P51858	P51858 [30-44]		1	1799.85	100	100	100	100	100						84.4	84	126	104.7	100.8		14.42	24.21	8.01		17.08			Peak Found	Peak Found	Peak Found	Peak Found	High	Peak Found	n/a	Peak Found	Peak Found	Peak Found	n/a	High	0.000194344	0.00212074	0.492595
FALSE	High	[R].LVNHFVEEFKR.[K]	1xAna_MDA [K10]	1	2	1	P0DMV9	P0DMV9 [237-247]		1	1613.81		100	100		100							99.8	152.3		47.9				25.51		39.96			n/a	n/a	n/a	Peak Found	High	Peak Found	n/a	n/a	Peak Found	Peak Found	n/a	High	0.00022046	0.00256553	0.469677
FALSE	High	[R].LLAEPVPGIKAEPDESNAR.[Y]	1xAna_MDA [K10]	1	2	4	P61088	P61088 [15-33]		1	2202.11			100										100						11.65					n/a	n/a	n/a	n/a	High	High	n/a	n/a	n/a	n/a	n/a	High	3.80183e-06	4.23152e-07	1.57133
FALSE	High	[R].LITLEEEMTKYKPESEELTAER.[I]	1xAna_MDA [K10]	1	1	1	P07237	P07237 [317-338]		1	2835.36		100	100									59.4	140.6					43.59	2.01					n/a	n/a	Peak Found	Peak Found	High	Peak Found	n/a	n/a	n/a	n/a	n/a	High	3.80183e-06	3.2922e-06	1.31083
FALSE	High	[R].SNTPILVDGKDVMPEVNK.[V]	1xAna_MDA [K10]	1	2	1	P06744	P06744 [107-124]		1	2152.06																							No Quan Values	n/a	n/a	n/a	n/a	High	n/a	n/a	n/a	n/a	n/a	n/a	High	0.000143214	0.00167476	0.52126
FALSE	High	[RK].VEVTEFEDIKSGYR.[I]	1xAna_MDA [K10]	1	5	1	Q01105-2	Q01105-2 [110-123]		1	1867.87		100	100									111	89						52.64					n/a	n/a	Peak Found	n/a	High	Peak Found	n/a	n/a	n/a	n/a	n/a	High	3.80183e-06	1.49491e-06	1.41108
FALSE	High	[R].TIAQDYGVLKADEGISFR.[G]	1xAna_MDA [K10]	1	1	5	Q06830	Q06830 [111-128]		1	2179.07																							No Quan Values	n/a	n/a	n/a	n/a	High	High	n/a	n/a	n/a	n/a	n/a	High	3.80183e-06	3.73151e-08	1.87965
FALSE	High	[R].ILGLLDAYLKTR.[T]	1xAna_MDA [K10]	1	2	2	P26641	P26641 [138-149]		1	1571.88		100	100									85.1	114.9					39.76	52.1					n/a	n/a	Peak Found	Peak Found	High	High	n/a	n/a	n/a	n/a	n/a	High	7.55641e-05	0.000531892	0.663916
FALSE	High	[R].DLPLLIENMKK.[A]	1xAna_MDA [K10]	1	1	2	Q8TD06	Q8TD06 [147-157]		1	1509.8		100	100									83.6	116.4					20.83	22.32					n/a	n/a	Peak Found	Peak Found	High	High	n/a	n/a	n/a	n/a	n/a	High	0.000968623	0.0152011	0.263431
FALSE	High	[K].VEAQVYILSKEEGGR.[H]	1xAna_MDA [K10]	1	1	1	P49411	P49411 [355-369]		1	1873.93																							No Quan Values	n/a	n/a	n/a	n/a	n/a	High	n/a	n/a	n/a	n/a	n/a	High	3.80183e-06	1.49821e-05	1.11837
FALSE	High	[K].SIYYITGESKEQVANSAFVER.[V]	1xAna_MDA [K10]	1	1	2	P08238	P08238 [482-502]		1	2587.24																							No Quan Values	n/a	n/a	n/a	n/a	n/a	High	n/a	n/a	n/a	n/a	n/a	High	8.293e-05	0.00070986	0.627564
FALSE	High	[R].DAVLLVFANKQDLPNAMNAAEITDK.[L]	1xAna_MDA [K10]	1	3	1	P84077	P84077 [118-142]		1	2897.44																							No Quan Values	n/a	n/a	n/a	n/a	n/a	High	n/a	n/a	n/a	n/a	n/a	High	6.44898e-05	0.000373415	0.708753
FALSE	High	[K].GSAITGPVAKECADLWPR.[I]	1xAna_MDA [K10]; 1xCarbamidomethyl [C12]	1	1	4	P62829	P62829 [114-131]		1	2124.02		100	100	100	100							93.6	168.7	58.1	79.6			4.04	50.46		8.88			n/a	n/a	Peak Found	Peak Found	High	Peak Found	Peak Found	High	Peak Found	Peak Found	n/a	High	3.80183e-06	1.73175e-06	1.39241
FALSE	High	[K].DSYVGDEAQSKR.[G]	1xAna_MDA [K11]	4	6	36	P60709; P68133; P68032; P63261	P60709 [51-62]; P68133 [53-64]; P68032 [53-64]; P63261 [51-62]		1	1550.68	100	100	100	100	100						14.2	154.1	230	31.1	70.6		12.2	2.89	0.39	9.75	6.76		Shared	High	High	High	High	High	High	High	High	High	High	n/a	High	3.80183e-06	3.36837e-06	1.30793
FALSE	High	[R].YLAEVAAGDDKK.[G]	1xAna_MDA [K11]	1	2	1	P63104	P63104 [128-139]		1	1475.71																							No Quan Values	n/a	n/a	n/a	n/a	n/a	High	n/a	n/a	n/a	n/a	n/a	High	8.02485e-05	0.000602622	0.648162
FALSE	High	[K].QQSIAGSADSKPIDVSR.[L]	1xAna_MDA [K11]	1	2	1	Q12904	Q12904 [138-154]		0	1954.95																							No Quan Values	n/a	n/a	High	n/a	n/a	n/a	n/a	n/a	n/a	n/a	n/a	High	3.80183e-06	4.77064e-07	1.55611
FALSE	High	[R].YLMEEDEDAYKK.[Q]	1xAna_MDA [K11]	1	1	4	P46777	P46777 [210-221]		1	1729.73		100	100									70.3	129.7					9.78	0.77					n/a	n/a	High	High	High	High	n/a	n/a	n/a	n/a	n/a	High	3.80183e-06	3.73438e-06	1.29483
FALSE	High	[R].VVDLMAHMASKE.[-]	1xAna_MDA [K11]	1	2	9	P04406	P04406 [324-335]		1	1526.7		100	100	100	100							112.3	224.8	18.3	44.7			16.81	22.84		18.51			n/a	n/a	High	High	High	High	Peak Found	n/a	Peak Found	High	n/a	High	3.80183e-06	3.24722e-08	1.8973
FALSE	High	[K].DISTNYYASQKK.[T]	1xAna_MDA [K11]	1	1	11	P14625	P14625 [672-683]		1	1613.75	100	100	100	100	100						33.7	144.4	191.7	40.9	89.4		0.6	1.13	0.25	0.91	2.87			Peak Found	Peak Found	High	High	High	High	Peak Found	Peak Found	Peak Found	High	n/a	High	3.80183e-06	3.05195e-05	1.02793
FALSE	High	[R].HQGVMVGMGQKDSYVGDEAQSK.[R]	1xAna_MDA [K11]	4	6	23	P60709; P68133; P68032; P63261	P60709 [40-61]; P68133 [42-63]; P68032 [42-63]; P63261 [40-61]		1	2547.13	1.31	7.481	14.83	2.903	3.669	71.27	2.51	27.35	25.17	40.86	25.2	143.9	285.3	55.8	70.6	19.2	61.27	2.39	25.65	23.67	37.57		Shared	High	Peak Found	High	High	High	High	High	Peak Found	High	High	Peak Found	High	3.80183e-06	6.30512e-16	4.47121
FALSE	High	[K].EITALAPSTMKIK.[I]	1xAna_MDA [K11]	4	7	18	P60709; P68133; P68032; P63261	P60709 [316-328]; P68133 [318-330]; P68032 [318-330]; P63261 [316-328]		1	1598.85	100	100	100	100	100						18.8	160.3	191.9	43.4	85.7		24.03	1.19	6.38	7.77	3.11		Shared	High	High	High	High	High	High	High	High	Peak Found	High	n/a	High	3.80183e-06	1.10186e-06	1.44982
FALSE	High	[R].TDLEMQIEGLKEELAYLK.[K]	1xAna_MDA [K11]	1	1	3	P08727	P08727 [198-215]		1	2319.15	100	100	100	100							12.3	128.1	227.2	32.4				13.57	79.75					n/a	Peak Found	High	High	Peak Found	High	n/a	Peak Found	n/a	n/a	n/a	High	3.80183e-06	9.8031e-06	1.17226
FALSE	High	[K].EPSSGTIPQAKPTPVSPATSSASTMPVR.[G]	1xAna_MDA [K11]	1	2	1	P28908	P28908 [168-195]		0	2977.46																							No Quan Values	n/a	n/a	n/a	n/a	High	n/a	n/a	n/a	n/a	n/a	n/a	High	0.00132259	0.021259	0.225569
FALSE	High	[K].VEPLDFGGTQKQK.[Q]	1xAna_MDA [K11]	1	1	1	P07686	P07686 [466-478]		1	1642.81																							No Quan Values	n/a	n/a	n/a	n/a	High	n/a	n/a	n/a	n/a	n/a	n/a	High	0.000108523	0.00105643	0.577941
FALSE	High	[R].GDLGIEIPAEKVFLAQK.[M]	1xAna_MDA [K11]	2	5	12	P14618-2; P14618	P14618-2 [295-311]; P14618 [295-311]		1	2024.07		100	100		100							104.4	117.9		77.8			30.31	19.18		2.32		Shared	n/a	n/a	High	High	High	High	n/a	High	High	High	n/a	High	3.80183e-06	1.59131e-08	1.98786
FALSE	High	[R].DNSTMGYMAAKK.[H]	1xAna_MDA [K11]	1	2	5	P07900	P07900 [621-632]		1	1512.65		100	100	100	100							139	175.4	25	60.6			9.24	27.64	1.16	14.78			n/a	n/a	High	High	High	High	Peak Found	Peak Found	High	Peak Found	n/a	High	3.80183e-06	3.18443e-05	1.02253
FALSE	High	[K].VAASVLNPYVKR.[S]	1xAna_MDA [K11]	1	1	4	P48047	P48047 [74-85]		1	1512.82		100	100		100							94.3	154.9		50.8			2.6	24.91		4.6			n/a	n/a	High	Peak Found	High	High	n/a	n/a	High	Peak Found	n/a	High	7.31598e-06	5.17856e-05	0.960651
FALSE	High	[R].YALYDATYETKESK.[K]	1xAna_MDA [K11]	2	3	23	P23528; Q9Y281	P23528 [82-95]; Q9Y281 [82-95]		1	1877.85		100	100		100							115.6	127.3		57.1			5.07	9.87		9.9		Shared	Peak Found	Peak Found	High	High	High	High	Peak Found	Peak Found	Peak Found	High	Peak Found	High	3.80183e-06	9.65955e-09	2.05124
FALSE	High	[K].TPAQYDASELKASMK.[G]	1xAna_MDA [K11]	1	3	5	P07355	P07355 [105-119]		1	1835.85		100	100									103	97						8.75					n/a	n/a	High	High	Peak Found	High	n/a	n/a	High	n/a	n/a	High	3.80183e-06	5.85934e-06	1.23762
FALSE	High	[K].QAGVFEPTIVKVK.[S]	1xAna_MDA [K11]	1	1	1	P17987	P17987 [500-512]		1	1611.88		100	100	100	100							132.8	132.5	58.4	76.2			21.44	12.41					n/a	n/a	High	Peak Found	Peak Found	Peak Found	Peak Found	n/a	Peak Found	n/a	n/a	High	0.000738613	0.0115097	0.294964
FALSE	High	[R].YALYDASFETKESR.[K]	1xAna_MDA [K11]	1	2	3	P60981	P60981 [82-95]		1	1875.84		100	100		100							109.7	145.3		45			6.75	19.67					n/a	n/a	High	Peak Found	High	Peak Found	n/a	n/a	n/a	High	n/a	High	3.80183e-06	1.3189e-07	1.71935
FALSE	High	[K].ISMPDIDLNLKGPK.[VM]	1xAna_MDA [K11]	1	1	8	Q09666	Q09666 [2707-2720]; [3091-3104]; [3219-3232]; [3543-3556]; [3745-3758]; [3873-3886]; [4721-4734]		1	1736.89		100	100									86.3	113.7					22.09	3.75					n/a	n/a	High	High	High	High	n/a	n/a	n/a	n/a	n/a	High	3.80183e-06	5.57356e-06	1.24398
FALSE	High	[R].YATALYSAASKQNK.[L]	1xAna_MDA [K11]	1	1	2	P48047	P48047 [41-54]		1	1711.83	1.172	1.522	1.952	1.31	1.465	13.4	18.45	27.21	0.02	2.14	83.5	108.4	139.1	93.3	104.4	71.3	12.73	17.47	25.53	0.02	2.04			Peak Found	Peak Found	Peak Found	High	Peak Found	High	Peak Found	Peak Found	Peak Found	Peak Found	Peak Found	High	2.36214e-05	0.000159545	0.817154
FALSE	High	[K].AAAAAAALQAKSDEK.[A]	1xAna_MDA [K11]	1	1	2	P36578	P36578 [354-368]		1	1611.8																							No Quan Values	n/a	n/a	High	n/a	n/a	n/a	n/a	n/a	n/a	n/a	n/a	High	3.80183e-06	1.33184e-06	1.42575
FALSE	High	[R].TNSTFNQVVLKR.[L]	1xAna_MDA [K11]	1	2	4	Q07020	Q07020 [39-50]		1	1602.83			100										100						12.8					n/a	n/a	High	High	High	Peak Found	n/a	n/a	n/a	n/a	n/a	High	7.31598e-06	5.83364e-05	0.945481
FALSE	High	[K].ITVTSEVPFSKR.[Y]	1xAna_MDA [K11]	1	1	3	P35268	P35268 [70-81]		1	1559.81		100										100												n/a	n/a	High	High	High	n/a	n/a	n/a	n/a	n/a	n/a	High	0.00022046	0.00258	0.469003
FALSE	High	[K].VFDGIPPPYDKK.[K]	1xAna_MDA [K11]	1	2	2	P40429	P40429 [104-115]		1	1571.78																							No Quan Values	n/a	n/a	High	n/a	n/a	High	n/a	n/a	n/a	n/a	n/a	High	0.000244256	0.0029453	0.453178
FALSE	High	[R].IPDQLVILDMKHGVEAK.[N]	1xAna_MDA [K11]	1	1	4	P49755	P49755 [117-133]		1	2102.1	100	100	100	100	100						43.3	153.3	199	47.8	56.6			14.71	0.86	14.38	3.6			n/a	Peak Found	High	High	High	High	Peak Found	Peak Found	Peak Found	Peak Found	n/a	High	0.000108523	0.000983556	0.586818
FALSE	High	[K].LDPSIFESLQKER.[V]	1xAna_MDA [K11]	1	2	1	Q9Y265	Q9Y265 [172-184]		1	1757.87			100										100											n/a	n/a	n/a	n/a	n/a	High	n/a	n/a	n/a	n/a	n/a	High	0.000390909	0.00596336	0.370382
FALSE	High	[K].GIFNGFSVTLKEDGVR.[G]	1xAna_MDA [K11]	1	2	4	Q00325-2	Q00325-2 [101-116]		1	1934.96	0.01	1.638	2.945	1.033	0.976		0	10.09	0	10.16		107.9	193.9	68	64.3	65.9			9.61		9.66			n/a	n/a	High	n/a	Peak Found	High	n/a	Peak Found	Peak Found	Peak Found	Peak Found	High	0.000164033	0.0018224	0.510972
FALSE	High	[R].AAYFGIYDTAKGMLPDPK.[N]	1xAna_MDA [K11]	1	1	3	P05141	P05141 [189-206]		1	2154.03																							No Quan Values	n/a	n/a	High	n/a	High	High	n/a	n/a	n/a	n/a	n/a	High	0.000166699	0.00183739	0.509977
FALSE	High	[K].VVGDVAYDEAKER.[A]	1xAna_MDA [K11]	1	1	6	P11586	P11586 [252-264]		1	1646.77		100	100		100							103.9	137.2		58.9			10.14	9.53					n/a	n/a	Peak Found	High	High	High	n/a	n/a	n/a	Peak Found	n/a	High	3.80183e-06	1.08944e-05	1.15885
FALSE	High	[K].IEVEKPFAIAKE.[-]	1xAna_MDA [K11]	1	1	2	P23284	P23284 [205-216]		1	1569.82		100	100									82.8	117.2					27.31	2.05					n/a	n/a	Peak Found	High	Peak Found	High	n/a	n/a	n/a	n/a	n/a	High	0.000381323	0.00585434	0.372519
FALSE	High	[R].TEMENEFVLIKK.[D]	1xAna_MDA [K11]	1	2	7	P05787	P05787 [187-198]		1	1676.82		100	100		100							86.7	182.7		30.6			0.77	9.21					n/a	n/a	Peak Found	High	High	High	n/a	n/a	Peak Found	n/a	n/a	High	3.57436e-05	0.000213663	0.779878
FALSE	High	[R].FLQDYFDGNLKR.[Y]	1xAna_MDA [K11]	1	1	2	P30101	P30101 [352-363]		1	1711.81	0.01	2.216	3.462	0.01	1.348		21.85	1.15		0		110.4	172.5		67.2	49.8		20.62	1.1					n/a	n/a	Peak Found	High	High	Peak Found	n/a	n/a	Peak Found	n/a	Peak Found	High	4.78866e-05	0.000289897	0.740971
FALSE	High	[K].EAAENSLVAYKAASDIAMTELPPTHPIR.[L]	1xAna_MDA [K11]	2	2	4	P62258-2; P62258	P62258-2 [121-148]; P62258 [143-170]		1	3191.57																							No Quan Values	n/a	n/a	n/a	High	n/a	High	n/a	n/a	n/a	n/a	n/a	High	3.80183e-06	8.65726e-10	2.3575
FALSE	High	[R].QLVEQVEQIQKEQNYQR.[W]	1xAna_MDA [K11]	1	1	1	Q9BVK6	Q9BVK6 [170-186]		1	2356.16																							No Quan Values	n/a	n/a	n/a	n/a	High	n/a	n/a	n/a	n/a	n/a	n/a	High	6.97593e-05	0.000527195	0.665037
FALSE	High	[R].AAPGAEFAPNKR.[R]	1xAna_MDA [K11]	1	2	1	Q15233	Q15233 [457-468]		1	1424.7	0.873	1.174	1.577	0.68	0.889	0	16.08	0	15.39	0	84.5	113.8	152.8	65.9	86.1	96.9		15.25		14.61				n/a	Peak Found	Peak Found	Peak Found	High	n/a	Peak Found	Peak Found	Peak Found	n/a	Peak Found	High	0.000298581	0.00449507	0.403271
FALSE	High	[R].LEIEPEWAYGKK.[G]	1xAna_MDA [K11]	1	1	1	Q00688	Q00688 [190-201]		1	1658.81			100										100											n/a	n/a	n/a	n/a	High	n/a	n/a	n/a	n/a	n/a	n/a	High	3.57436e-05	0.000189594	0.795129
FALSE	High	[R].VFSGLVSTGLKVR.[I]	1xAna_MDA [K11]	1	1	2	P13639	P13639 [416-428]		1	1558.86																							No Quan Values	n/a	n/a	n/a	n/a	High	High	n/a	n/a	n/a	n/a	n/a	High	0.000878167	0.0138361	0.274078
FALSE	High	[K].GLDPYNVLAPKGASGTR.[E]	1xAna_MDA [K11]	1	1	2	P10606	P10606 [58-74]		1	1911.96																							No Quan Values	n/a	n/a	n/a	n/a	High	High	n/a	n/a	n/a	n/a	n/a	High	0.00119077	0.0187297	0.239858
FALSE	High	[K].VTADVINAAEKLQVVGR.[A]	1xAna_MDA [K11]	1	1	2	O43175	O43175 [59-75]		1	1979.06	100		100	100							74.1		116	109.9										Peak Found	n/a	n/a	n/a	High	High	Peak Found	n/a	n/a	n/a	n/a	High	0.000108523	0.00107913	0.575305
FALSE	High	[K].QTYSTEPNNLKAR.[N]	1xAna_MDA [K11]	1	5	1	P46779	P46779 [23-35]		1	1717.82		100	100									82.5	117.5					40.7	19.22					n/a	n/a	Peak Found	Peak Found	Peak Found	High	n/a	n/a	n/a	n/a	n/a	High	2.36214e-05	0.000136234	0.837316
FALSE	High	[R].DDTIYEDEDVKEAIR.[R]	1xAna_MDA [K11]	1	2	1	P14927	P14927 [35-49]		1	2006.89																							No Quan Values	n/a	n/a	n/a	n/a	n/a	High	n/a	n/a	n/a	n/a	n/a	High	3.80183e-06	4.99407e-06	1.25792
FALSE	High	[K].VVLIGDSGVGKSNLLSR.[F]	1xAna_MDA [K11]	2	4	1	P62491; Q15907	P62491 [14-30]; Q15907 [14-30]		1	1910.04																							No Quan Values	n/a	n/a	n/a	n/a	n/a	High	n/a	n/a	n/a	n/a	n/a	High	3.80183e-06	1.0452e-05	1.16411
FALSE	High	[R].ALQATVGNSYKCNAEEHVR.[V]	1xAna_MDA [K11]; 1xCarbamidomethyl [C12]	1	2	2	P11279	P11279 [327-345]		1	2343.08																							No Quan Values	n/a	n/a	n/a	n/a	High	n/a	n/a	n/a	n/a	n/a	n/a	High	3.80183e-06	2.95135e-07	1.61708
FALSE	High	[R].SIEAAIEFISKMSYQDPR.[R]	1xAna_MDA [K11]; 1xOxidation [M12]	1	2	1	O95835	O95835 [130-147]		1	2297.08																							No Quan Values	n/a	n/a	n/a	n/a	n/a	n/a	n/a	High	n/a	n/a	n/a	High	0.00128048	0.0204033	0.230203
FALSE	High	[R].EATNPPVIQEEKPK.[K]	1xAna_MDA [K12]	1	1	8	P30101	P30101 [483-496]		0	1775.89		100	100		100							94.4	161.6		44			15.13	4.73		8.34			n/a	n/a	High	High	High	High	n/a	n/a	Peak Found	Peak Found	n/a	High	3.80183e-06	1.07972e-07	1.74475
FALSE	High	[R].VMLGETNPADSKPGTIR.[G]	1xAna_MDA [K12]	3	5	18	P22392-2; P15531; O60361	P22392-2 [89-105]; [204-220]; P15531 [89-105]; O60361 [74-90]		0	1981.97		100	100		100							106.5	157.3		36.2			1.88	6.27		14.41		Shared	n/a	n/a	High	High	High	High	High	n/a	High	High	n/a	High	3.80183e-06	7.32781e-11	2.67103
FALSE	High	[R].MTGSEFDFEEMKR.[K]	1xAna_MDA [K12]	1	2	1	P50395	P50395 [424-436]		1	1802.74																							No Quan Values	n/a	n/a	n/a	n/a	n/a	High	n/a	n/a	n/a	n/a	n/a	High	0.00079419	0.0124298	0.286229
FALSE	High	[K].VTNEFVHINNLK.[L]	1xAna_MDA [K12]	1	3	1	O00743	O00743 [220-231]		0	1623.82																							No Quan Values	High	n/a	n/a	n/a	n/a	n/a	n/a	n/a	n/a	n/a	n/a	High	0.000338462	0.00525722	0.385005
FALSE	High	[R].IEINFPAEYPFKPPK.[I]	1xAna_MDA [K12]	1	3	3	P68036	P68036 [53-67]		0	1986																							No Quan Values	n/a	n/a	n/a	n/a	High	High	n/a	n/a	n/a	n/a	n/a	High	0.000765137	0.011973	0.29048
FALSE	High	[K].ADLINNLGTIAKSGTK.[A]	1xAna_MDA [K12]	2	4	18	P07900; P08238	P07900 [101-116]; P08238 [96-111]		1	1811.95	100	100	100	100	100						47	146.8	166	51.8	88.4			35.37	17.72	48.51	6.32		Shared	High	Peak Found	High	High	High	High	High	Peak Found	High	High	n/a	High	3.80183e-06	9.79385e-09	2.04949
FALSE	High	[K].DIQNITVQETNK.[N]	1xAna_MDA [K12]	1	3	1	Q9H1N7	Q9H1N7 [9-20]		0	1598.77	1.179	0.926	0.939	1.27	1.042	8.54	11.5	1.24	10.3	10.83	111.3	87.4	88.6	119.9	98.4	94.4	8.13	10.94	1.19	9.8	10.3			High	Peak Found	Peak Found	Peak Found	Peak Found	Peak Found	Peak Found	Peak Found	Peak Found	Peak Found	Peak Found	High	0.00120492	0.0191629	0.237278
FALSE	High	[R].ALEAANGELEVKIR.[D]	1xAna_MDA [K12]	1	1	6	P08727	P08727 [100-113]		1	1708.89																							No Quan Values	n/a	n/a	n/a	n/a	High	High	n/a	n/a	n/a	n/a	n/a	High	3.80183e-06	2.76215e-06	1.33313
FALSE	High	[R].SLDMDSIIAEVKAQYEDIANR.[S]	1xAna_MDA [K12]	1	2	9	P05787	P05787 [253-273]		1	2577.22	2.543	11.66	32.061	3.705	5.037	0	44.47	135.83	29.68	70.25	27.2	124.9	343.5	39.7	54	10.7		40.63	95.53	27.76	60.56			High	Peak Found	High	High	High	High	High	Peak Found	High	Peak Found	Peak Found	High	3.80183e-06	4.0184e-09	2.1626
FALSE	High	[R].ELISNSSDALDKIR.[Y]	1xAna_MDA [K12]	1	2	4	P07900	P07900 [47-60]		1	1756.88		100	100	100	100							116.3	215.7	25.2	42.8			25.49	9.41		2.91			n/a	n/a	Peak Found	Peak Found	High	Peak Found	High	n/a	Peak Found	High	n/a	High	3.80183e-06	1.99012e-07	1.66711
FALSE	High	[R].ELISNASDALDKIR.[LY]	1xAna_MDA [K12]	2	2	16	P14625; P08238	P14625 [103-116]; P08238 [42-55]		1	1740.88	100	100	100	100	100						11.7	153.2	241.8	29.3	64			32.83	21.23	55.22	0.2		Shared	n/a	Peak Found	High	High	High	High	High	Peak Found	High	High	n/a	High	3.80183e-06	8.74407e-09	2.06388
FALSE	High	[R].TWNDPSVQQDIKFLPFK.[V]	1xAna_MDA [K12]	1	1	11	P11021	P11021 [102-118]		1	2259.11	100	100	100	100	100						10.6	141.7	198.5	51.2	98			25.88	3.03	16.47	6			Peak Found	n/a	High	High	High	High	Peak Found	Peak Found	Peak Found	High	n/a	High	3.80183e-06	6.36108e-11	2.68899
FALSE	High	[R].VVDALGNAIDGKGPIGSK.[T]	1xAna_MDA [K12]	1	2	10	P25705	P25705 [150-167]		1	1906.99	100	100	100	100	100						20.8	139.9	217.4	46.5	75.5			7.39	4.96	16.97	8.53			Peak Found	n/a	High	High	High	High	Peak Found	Peak Found	High	Peak Found	n/a	High	3.80183e-06	2.50709e-09	2.2225
FALSE	High	[R].SAVLSEPVLFLKPSTAYAPEGSPILMPAYTR.[N]	1xAna_MDA [K12]	1	3	1	Q6P587	Q6P587 [36-66]		0	3501.8																							No Quan Values	n/a	n/a	n/a	n/a	High	n/a	n/a	n/a	n/a	n/a	n/a	High	0.000355179	0.00548679	0.380039
FALSE	High	[K].VGGTSDVEVNEKK.[D]	1xAna_MDA [K12]	1	1	7	P10809	P10809 [406-418]		1	1557.74	100	100	100	100	100						47.6	138.8	209.4	40	64.4			5.68	1.06	21.78	7.62			n/a	Peak Found	High	High	High	Peak Found	Peak Found	Peak Found	High	Peak Found	n/a	High	3.80183e-06	4.31603e-07	1.56882
FALSE	High	[R].QAQEYEALLNIKVK.[L]	1xAna_MDA [K12]	1	1	21	P05783	P05783 [359-372]		1	1842.96	100	100	100	100	100						4.3	158.6	285.8	7.6	43.8			15.14	12.65		3.28			n/a	Peak Found	High	High	High	High	Peak Found	n/a	High	High	n/a	High	3.80183e-06	1.54728e-09	2.28378
FALSE	High	[R].YFPTQALNFAFKDK.[Y]	1xAna_MDA [K12]	3	4	8	P12236; P05141; P12235	P12236 [81-94]; P05141 [81-94]; P12235 [81-94]		1	1885.92	100	100	100		100						43.1	136.8	120.6		99.5			43.93	18.19		4.88		Shared	Peak Found	n/a	High	High	High	High	n/a	n/a	High	Peak Found	n/a	High	3.80183e-06	2.56881e-06	1.34234
FALSE	High	[R].EHALLAYTLGVKQLIVGVNK.[M]	1xAna_MDA [K12]	2	3	21	Q05639; P68104	Q05639 [135-154]; P68104 [135-154]		1	2362.32		100	100	100	100							86.4	214	37.3	62.3			0.13	75.32		13.18		Shared	n/a	n/a	High	High	High	High	n/a	Peak Found	High	High	n/a	High	3.80183e-06	3.37314e-08	1.89247
FALSE	High	[K].ADDGRPFPQVIKSK.[G]	1xAna_MDA [K12]	2	2	7	P04075; P04075-2	P04075 [88-101]; P04075-2 [142-155]		1	1753.89	100	100	100	100	100						12.4	173.9	185.3	40.4	87.9			13.28	4.7	48.87	2.84		Shared	n/a	Peak Found	High	High	High	High	Peak Found	Peak Found	Peak Found	High	n/a	High	3.80183e-06	8.29621e-07	1.48585
FALSE	High	[K].TSIAIDTIINQKR.[F]	1xAna_MDA [K12]	1	3	9	P25705	P25705 [219-231]		1	1668.9	100	100	100	100	100						48.1	131.1	187.2	61.3	72.3		9.21	19.44	5.64		1.85			Peak Found	Peak Found	High	High	High	High	Peak Found	n/a	Peak Found	High	n/a	High	3.80183e-06	4.40432e-07	1.56625
FALSE	High	[K].VIEEQLEPAVEKISIMAER.[L]	1xAna_MDA [K12]	1	1	8	P42704	P42704 [1225-1243]		1	2380.21		100	100		100							94.4	142.1		63.4			27.95	3.55					n/a	n/a	High	High	High	Peak Found	n/a	n/a	n/a	High	n/a	High	3.80183e-06	8.22437e-07	1.48696
FALSE	High	[K].AAGSGELGVTMKGPK.[G]	1xAna_MDA [K12]	2	9	1	O75369-8; O75369	O75369-8 [481-495]; O75369 [481-495]		1	1598.79																							No Quan Values	n/a	n/a	High	Peak Found	Peak Found	Peak Found	Peak Found	n/a	n/a	Peak Found	n/a	High	0.000287031	0.00422769	0.410454
FALSE	High	[-].MVPPVQVSPLIKLGR.[Y]	1xAna_MDA [K12]	1	1	3	P56385	P56385 [1-15]		1	1830.03		100	100	100								102.2	134.3	63.5				21.93	2.39					n/a	n/a	High	High	Peak Found	High	n/a	Peak Found	n/a	n/a	n/a	High	3.01009e-05	0.000171139	0.8082
FALSE	High	[R].EDPNLVPSISNKR.[I]	1xAna_MDA [K12]	1	1	2	P10606	P10606 [75-87]		1	1664.83		100	100									90.7	109.3					14.46	3.44					n/a	n/a	Peak Found	High	High	Peak Found	n/a	n/a	n/a	n/a	n/a	High	2.36214e-05	0.000117923	0.855739
FALSE	High	[R].SLAEDFAEQPIKDAVITVPVFFNQAER.[R]	1xAna_MDA [K12]	1	2	2	Q9Y4L1	Q9Y4L1 [159-185]		1	3230.6																							No Quan Values	n/a	n/a	n/a	High	n/a	High	n/a	n/a	n/a	n/a	n/a	High	3.80183e-06	1.58384e-05	1.11131
FALSE	High	[K].TDTLEDLFPTTKIPNPR.[F]	1xAna_MDA [K12]	1	1	4	P13010	P13010 [470-486]		1	2154.08	100	100	100	100	100						46.8	119.3	157.7	100	76.1			36.11	5.3	14.8	19.87			n/a	Peak Found	Peak Found	High	High	High	Peak Found	Peak Found	Peak Found	Peak Found	n/a	High	3.80183e-06	4.73983e-06	1.26455
FALSE	High	[K].NIEDVIAQGIGKLASVPAGGAVAVSAAPGSAAPAAGSAPAAAEEK.[K]	1xAna_MDA [K12]	1	1	3	P05387	P05387 [50-94]		1	4208.15	0.01	1.223	1.256	0.67	0.01		0	0	19.15			117.9	121.1	64.6		96.4				18.12				n/a	n/a	Peak Found	High	High	High	Peak Found	Peak Found	n/a	n/a	Peak Found	High	3.80183e-06	6.97233e-11	2.67734
FALSE	High	[R].IEGDPQGVQQAKR.[E]	1xAna_MDA [K12]	1	2	2	Q00341	Q00341 [483-495]		1	1621.8	0.898	0.908	1.216	0.715	0.718	0	0.11	6.1	0	0	98.7	99.8	133.8	78.7	78.9	110		0.1	5.81					Peak Found	n/a	Peak Found	Peak Found	High	High	n/a	Peak Found	n/a	Peak Found	Peak Found	High	3.80183e-06	1.48019e-05	1.11991
FALSE	High	[R].FFGDSAASMAIKNPK.[A]	1xAna_MDA [K12]	1	1	1	Q9Y4L1	Q9Y4L1 [80-94]		1	1779.84																							No Quan Values	n/a	n/a	n/a	n/a	High	n/a	n/a	n/a	n/a	n/a	n/a	High	0.000101873	0.000858739	0.603727
FALSE	High	[K].GEGPDVDVNLPKADIDVSGPK.[V]	1xAna_MDA [K12]	1	1	2	Q09666	Q09666 [2781-2801]; [3037-3057]; [3819-3839]; [4203-4223]; [4667-4687]		1	2318.12																							No Quan Values	n/a	n/a	n/a	n/a	High	n/a	n/a	n/a	n/a	n/a	n/a	High	7.31598e-06	7.19583e-05	0.918742
FALSE	High	[K].GLSEDTTEETLKESFDGSVR.[A]	1xAna_MDA [K12]	1	1	2	P19338	P19338 [578-597]		1	2396.08																							No Quan Values	n/a	n/a	n/a	n/a	High	n/a	n/a	n/a	n/a	n/a	n/a	High	3.80183e-06	7.95114e-06	1.19885
FALSE	High	[R].IFDSEEILAGYKR.[E]	1xAna_MDA [K12]	1	1	2	O43776	O43776 [479-491]		1	1736.85																							No Quan Values	n/a	n/a	n/a	n/a	High	High	n/a	n/a	n/a	n/a	n/a	High	0.000876051	0.0136203	0.275858
FALSE	High	[R].GLFIIDPNGVIKHLSVNDLPVGR.[S]	1xAna_MDA [K12]	1	2	4	P30048	P30048 [185-207]		1	2669.44																							No Quan Values	n/a	n/a	n/a	n/a	High	High	n/a	n/a	n/a	n/a	n/a	High	1.42984e-05	8.60332e-05	0.895966
FALSE	High	[R].NIPGITLLNVSKLNILK.[L]	1xAna_MDA [K12]	1	1	1	P36578	P36578 [223-239]		1	2046.2																							No Quan Values	n/a	n/a	n/a	n/a	High	n/a	n/a	n/a	n/a	n/a	n/a	High	3.80183e-06	4.09753e-06	1.28305
FALSE	High	[R].YISPDQLADLYKSFIK.[D]	1xAna_MDA [K12]	1	2	2	P06733	P06733 [270-285]		1	2097.06																							No Quan Values	n/a	n/a	n/a	n/a	High	High	n/a	n/a	n/a	n/a	n/a	High	3.80183e-06	1.09424e-08	2.03541
FALSE	High	[R].TVIIEQSWGSPKVTK.[D]	1xAna_MDA [K12]	1	2	1	P10809	P10809 [61-75]		1	1868.98		100	100									75.3	124.7					22.18						n/a	n/a	Peak Found	Peak Found	n/a	High	n/a	n/a	n/a	n/a	n/a	High	8.293e-05	0.00069896	0.629506
FALSE	High	[R].QLFHPEQLITGKEDAANNYAR.[G]	1xAna_MDA [K12]	4	11	4	Q71U36; Q9NY65; Q9BQE3; P68366	Q71U36 [85-105]; Q9NY65 [85-105]; Q9BQE3 [85-105]; P68366 [85-105]		1	2611.26		100	100									49.1	150.9						72.18				Shared	n/a	n/a	n/a	Peak Found	Peak Found	High	n/a	n/a	n/a	n/a	n/a	High	3.80183e-06	1.19392e-08	2.02434
FALSE	High	[K].DIINEEEVQFLKTLSR.[G]	1xAna_MDA [K12]	1	2	1	P49588	P49588 [373-388]		1	2130.08																							No Quan Values	n/a	n/a	n/a	n/a	n/a	High	n/a	n/a	n/a	n/a	n/a	High	1.7707e-05	9.63328e-05	0.881543
FALSE	High	[K].GIDPFSLDALSKEGIVALR.[R]	1xAna_MDA [K12]	1	2	1	P40227	P40227 [296-314]		1	2197.15																							No Quan Values	n/a	n/a	n/a	n/a	n/a	High	n/a	n/a	n/a	n/a	n/a	High	0.00032436	0.00493129	0.392456
FALSE	High	[R].VNVPVIGGHAGKTIIPLISQCTPK.[V]	1xAna_MDA [K12]; 1xCarbamidomethyl [C21]	1	2	10	P40926	P40926 [192-215]		1	2695.46		100	100	100	100							119.8	151	47.7	81.6			16.55	19.23	18.19	1.27			n/a	n/a	High	High	High	High	Peak Found	Peak Found	Peak Found	Peak Found	n/a	High	7.31598e-06	5.21117e-05	0.959851
FALSE	High	[K].DTVSEDTIRLIEKQISQMADDTVAELDR.[H]	1xAna_MDA [K13]	1	3	1	Q96E11	Q96E11 [224-251]		2	3387.63	100			100							119.6			80.4										n/a	High	n/a	n/a	n/a	n/a	n/a	Peak Found	n/a	n/a	n/a	High	0.000530389	0.00761181	0.342224
FALSE	High	[R].TLTIVDTGIGMTKADLINNLGTIAK.[S]	1xAna_MDA [K13]	2	3	28	P07900; P08238	P07900 [88-112]; P08238 [83-107]		1	2769.47	100	100	100	100	100						13.4	149.9	213.3	45.1	78.2		20.54	29.42	45.04	7.81	27.49		Shared	Peak Found	Peak Found	High	High	High	High	High	Peak Found	High	High	n/a	High	3.80183e-06	2.14696e-15	3.99771
FALSE	High	[K].VHQTLILDPAQRK.[R]	1xAna_MDA [K13]	1	3	1	Q3T8J9	Q3T8J9 [677-689]		1	1714.93																							No Quan Values	n/a	n/a	n/a	n/a	n/a	High	n/a	n/a	n/a	n/a	n/a	High	0.00032436	0.00497596	0.391406
FALSE	High	[K].EFHLNESGDPSSKSTEIK.[W]	1xAna_MDA [K13]	1	4	7	Q01105-2	Q01105-2 [142-159]		1	2201																							No Quan Values	n/a	Peak Found	High	High	High	High	n/a	Peak Found	High	Peak Found	Peak Found	High	3.57436e-05	0.000231005	0.769922
FALSE	High	[K].EEASDYLELDTIKNLVK.[K]	1xAna_MDA [K13]	1	1	4	P14625	P14625 [253-269]		1	2176.07		100	100	100								106.8	129.3	63.9				26.94	4.07					n/a	n/a	High	High	High	Peak Found	Peak Found	n/a	n/a	High	n/a	High	3.80183e-06	1.38384e-08	2.0056
FALSE	High	[K].GVDLVLNSLAEEKLQASVR.[C]	1xAna_MDA [K13]	1	1	5	P49327	P49327 [1740-1758]		1	2237.18																							No Quan Values	n/a	n/a	High	High	High	High	n/a	n/a	n/a	High	n/a	High	3.57436e-05	0.000199511	0.788622
FALSE	High	[K].LEVAPISDIIAIKSPDTFVR.[T]	1xAna_MDA [K13]	1	2	5	P13804	P13804 [127-146]		1	2380.28			100										100											n/a	n/a	High	High	High	High	n/a	n/a	n/a	High	n/a	High	3.80183e-06	1.9347e-10	2.54776
FALSE	High	[K].AVDIPHMDIEALKK.[L]	1xAna_MDA [K13]	1	1	1	P62906	P62906 [79-92]		1	1775.9		100	100		100							118.6	123.2		58.2			21.41	16.83		9.1			n/a	n/a	High	Peak Found	Peak Found	Peak Found	n/a	n/a	Peak Found	Peak Found	n/a	High	0.000248438	0.00313016	0.445934
FALSE	High	[R].ALGQNPTNAEVLKVLGNPK.[S]	1xAna_MDA [K13]	1	3	2	P60660	P60660 [38-56]		1	2159.15																							No Quan Values	n/a	n/a	High	n/a	High	n/a	n/a	n/a	n/a	n/a	n/a	High	3.80183e-06	4.56528e-05	0.976697
FALSE	High	[R].LAYINPDLALEEKNK.[G]	1xAna_MDA [K13]	1	3	2	P31948	P31948 [352-366]		1	1926.98		100	100	100	100							126.5	160.8	53.7	58.9									n/a	n/a	High	n/a	High	n/a	Peak Found	n/a	n/a	Peak Found	n/a	High	3.80183e-06	1.3511e-06	1.42393
FALSE	High	[R].AITGASLADIMAKR.[N]	1xAna_MDA [K13]	1	1	3	P83731	P83731 [81-94]		1	1613.84		100	100		100							105.6	169.4		25			29.39	3.15					n/a	n/a	High	Peak Found	High	Peak Found	n/a	n/a	n/a	Peak Found	n/a	High	3.80183e-06	7.05602e-07	1.50641
FALSE	High	[R].STPAITLESPDIKYPLR.[L]	1xAna_MDA [K13]	1	3	3	P00387	P00387 [30-46]		1	2097.09			100										100						5.03					n/a	n/a	High	n/a	High	High	n/a	n/a	n/a	n/a	n/a	High	3.80183e-06	2.24694e-07	1.6517
FALSE	High	[K].TVDNFVALATGEKGFGYK.[N]	1xAna_MDA [K13]	1	1	1	P23284	P23284 [72-89]		1	2113.03																							No Quan Values	n/a	n/a	High	n/a	n/a	n/a	n/a	n/a	n/a	n/a	n/a	High	0.000820374	0.0129995	0.281146
FALSE	High	[R].GNPTVEVDLFTSKGLFR.[A]	1xAna_MDA [K13]	1	1	4	P06733	P06733 [16-32]		1	2076.04		100	100									97.9	102.1					11.67	29.89					n/a	n/a	High	Peak Found	Peak Found	High	n/a	n/a	n/a	n/a	n/a	High	3.80183e-06	2.24945e-09	2.23627
FALSE	High	[R].DPENFPFVVLGNKIDLENR.[Q]	1xAna_MDA [K13]	1	1	3	P51149	P51149 [114-132]		1	2412.19																							No Quan Values	n/a	n/a	High	High	n/a	High	n/a	n/a	n/a	n/a	n/a	High	3.80183e-06	1.41092e-10	2.58784
FALSE	High	[R].AIEINPDSAQPYKWR.[G]	1xAna_MDA [K13]	1	2	3	P50502	P50502 [174-188]		1	1983.96																							No Quan Values	n/a	n/a	n/a	n/a	High	High	n/a	n/a	n/a	n/a	n/a	High	3.80183e-06	9.14541e-06	1.18108
FALSE	High	[K].TATPQQAQEVHEKLR.[G]	1xAna_MDA [K13]	1	3	1	P60174	P60174 [176-190]		1	1931.96																							No Quan Values	n/a	n/a	n/a	n/a	High	n/a	n/a	n/a	n/a	n/a	n/a	High	3.80183e-06	9.44061e-06	1.17704
FALSE	High	[R].IVDDWANDGWGLKK.[A]	1xAna_MDA [K13]	1	3	3	P27824	P27824 [446-459]		1	1812.86		100	100	100	100							109.8	196.1	40.4	53.6			17.75	5.79		14.97			n/a	n/a	Peak Found	Peak Found	High	High	Peak Found	n/a	Peak Found	Peak Found	n/a	High	3.80183e-06	3.42791e-07	1.59807
FALSE	High	[R].DADSITLFDVQQKR.[T]	1xAna_MDA [K13]	1	2	1	P53621	P53621 [468-481]		1	1831.89																							No Quan Values	n/a	n/a	n/a	n/a	High	n/a	n/a	n/a	n/a	n/a	n/a	High	8.02485e-05	0.000638053	0.640967
FALSE	High	[K].FNADEFEDMVAEKR.[L]	1xAna_MDA [K13]	1	1	1	P27635	P27635 [176-189]		1	1896.81																							No Quan Values	n/a	n/a	n/a	n/a	High	n/a	n/a	n/a	n/a	n/a	n/a	High	6.69923e-05	0.000500214	0.671679
FALSE	High	[K].TLNDELEIIEGMKFDR.[G]	1xAna_MDA [K13]	1	1	2	P10809	P10809 [206-221]		1	2119.01		100	100									72	128					11.48	55.21					n/a	n/a	Peak Found	Peak Found	High	High	n/a	n/a	n/a	n/a	n/a	High	3.80183e-06	1.05407e-05	1.16304
FALSE	High	[K].DFLAGGVAAAISKTAVAPIER.[V]	1xAna_MDA [K13]	1	1	2	P05141	P05141 [11-31]		1	2253.19																							No Quan Values	n/a	n/a	n/a	n/a	n/a	High	n/a	n/a	n/a	n/a	n/a	High	0.00114061	0.0180529	0.24401
FALSE	High	[K].SGDAAIVDMVPGKPMCVESFSDYPPLGR.[F]	1xAna_MDA [K13]; 1xCarbamidomethyl [C16]	1	2	4	P68104	P68104 [396-423]		0	3191.45		100	100									87.2	112.8					74.42	80.4					n/a	n/a	High	Peak Found	High	High	n/a	n/a	n/a	n/a	n/a	High	3.80183e-06	1.54224e-09	2.28419
FALSE	High	[K].IDDPTDSKPEDWDKPEHIPDPDAK.[K]	1xAna_MDA [K14]	1	1	3	P27797	P27797 [225-248]		0	2956.32			100										100											n/a	n/a	n/a	High	High	n/a	n/a	n/a	n/a	n/a	n/a	High	0.000248438	0.00304876	0.449068
FALSE	High	[R].GEGQGAGGWPPGVK.[T]	1xAna_MDA [K14]	1	1	1	Q8TER5-3	Q8TER5-3 [1415-1428]		0	1492.69																							No Quan Values	n/a	n/a	n/a	n/a	n/a	n/a	n/a	High	n/a	n/a	n/a	High	0.000814115	0.0128166	0.282752
FALSE	High	[R].ELAILLGMLDPAEKDEK.[G]	1xAna_MDA [K14]	1	1	1	P30041	P30041 [109-125]		1	2081.05		100	100	100	100							94.9	142.8	88.5	73.9			19.47	52.8					n/a	n/a	Peak Found	Peak Found	Peak Found	High	Peak Found	n/a	Peak Found	n/a	n/a	High	3.80183e-06	2.08666e-05	1.07627
FALSE	High	[R].DDGLFSGDPNWFPKK.[S]	1xAna_MDA [K14]	1	2	11	P37802	P37802 [140-154]		1	1918.86		100	100	100	100							120.7	168.2	47.4	63.7			25.9	2.19		17.28			n/a	n/a	High	High	High	High	Peak Found	n/a	High	Peak Found	n/a	High	3.80183e-06	1.43419e-05	1.12392
FALSE	High	[K].TFAPEEISAMVLTKMK.[E]	1xAna_MDA [K14]	1	1	9	P11021	P11021 [139-154]		1	1991.99	100	100	100	100	100						18.7	150.7	196.8	58.6	75.2		19.42	44.82	3.5	13.3	3.1			Peak Found	Peak Found	High	Peak Found	High	High	High	High	High	High	n/a	High	3.80183e-06	4.24212e-09	2.15572
FALSE	High	[K].LDSQRGAVIATELKNNSYK.[L]	1xAna_MDA [K14]	1	3	1	O15371	O15371 [413-431]		2	2303.17																							No Quan Values	n/a	n/a	n/a	n/a	n/a	n/a	n/a	High	n/a	n/a	n/a	High	0.00068913	0.0107983	0.302222
FALSE	High	[R].QAVTNPNNTFYATKR.[L]	1xAna_MDA [K14]	1	1	16	P38646	P38646 [108-122]		1	1920.92		100	100		100							101.6	157.4		41			4.98	37.15		22.29			n/a	n/a	High	High	High	High	n/a	n/a	High	High	n/a	High	3.80183e-06	2.00921e-09	2.25061
FALSE	High	[R].DLISHDEMFSDIYKIR.[E]	1xAna_MDA [K14]	1	1	1	P13693	P13693 [6-21]		1	2178.02	100	100	100	100	100						60.5	99.6	163.9	92.3	83.8			27.93	4.8	36.69	11.56			n/a	Peak Found	Peak Found	Peak Found	High	Peak Found	Peak Found	Peak Found	Peak Found	Peak Found	n/a	High	0.000274272	0.00364067	0.428041
FALSE	High	[K].GILAADESTGSIAKR.[L]	1xAna_MDA [K14]	2	2	7	P04075; P04075-2	P04075 [29-43]; P04075-2 [83-97]		1	1684.85		100	100		100							99.9	162.4		37.7			2.37	2.18		17.32		Shared	n/a	n/a	Peak Found	High	High	High	n/a	n/a	High	Peak Found	n/a	High	3.80183e-06	6.20655e-08	1.81505
FALSE	High	[K].NIYVLQELDNPGAKR.[I]	1xAna_MDA [K14]	1	1	1	P12956	P12956 [101-115]		1	1925.98																							No Quan Values	n/a	n/a	n/a	n/a	High	n/a	n/a	n/a	n/a	n/a	n/a	High	3.80183e-06	3.70894e-05	1.00313
FALSE	High	[R].IEEVPELPLVVEDKVEGYK.[K]	1xAna_MDA [K14]	1	1	6	P36578	P36578 [144-162]		1	2381.22		100	100	100	100							161.8	165	38.5	34.7			27.1	3.69					n/a	n/a	High	High	High	High	Peak Found	n/a	High	High	n/a	High	3.80183e-06	4.30418e-07	1.56917
FALSE	High	[R].ALPFWNEEIVPQIKEGK.[R]	1xAna_MDA [K14]	2	2	5	Q8N0Y7; P18669	Q8N0Y7 [163-179]; P18669 [163-179]		1	2194.12	0.409	3.332	4.843	1.7	2.35	0	36.77	11.85	24.79	22.8	18	146.7	213.1	74.8	103.4	44		34.04	11.27	23.32	21.49		Shared	n/a	Peak Found	High	High	High	High	Peak Found	Peak Found	Peak Found	High	Peak Found	High	3.80183e-06	1.01213e-08	2.04531
FALSE	High	[R].LPRPPPPEMPESLKK.[K]	1xAna_MDA [K14]	1	2	2	Q00325-2	Q00325-2 [341-355]		1	1912		100	100	100	100							136.2	174.2	36.8	52.8			18.89	11.18					n/a	n/a	Peak Found	High	Peak Found	Peak Found	Peak Found	n/a	n/a	High	n/a	High	3.33616e-05	0.000184682	0.798479
FALSE	High	[R].SSGPYGGGGQYFAKPR.[N]	1xAna_MDA [K14]	1	3	2	P09651	P09651 [337-352]		0	1824.83																							No Quan Values	n/a	n/a	High	n/a	n/a	High	n/a	n/a	n/a	n/a	n/a	High	3.80183e-06	1.08617e-06	1.45164
FALSE	High	[K].STGGAPTFNVTVTKTDK.[T]	1xAna_MDA [K14]	1	1	1	P07737	P07737 [92-108]		1	1919.94																							No Quan Values	n/a	n/a	High	n/a	n/a	n/a	n/a	n/a	n/a	n/a	n/a	High	0.000248438	0.00307816	0.447926
FALSE	High	[K].VLEQLTGQTPVFSKAR.[Y]	1xAna_MDA [K14]	1	2	6	P62913	P62913 [39-54]		1	1970.04	0.01	3.433	8.53	0.01	1.552		56.83	2		0		94.6	235.1		42.8	27.6		50.62	1.91					n/a	n/a	High	High	High	High	n/a	n/a	n/a	Peak Found	Peak Found	High	3.80183e-06	1.53728e-07	1.69989
FALSE	High	[K].HEQILVLDPPTDLKFK.[G]	1xAna_MDA [K14]	1	2	2	Q9P0L0	Q9P0L0 [11-26]		1	2089.1	100	100	100	100	100						118.2	106.2	126.2	83	66.4			55.8	10.6	70.23				n/a	Peak Found	High	Peak Found	High	Peak Found	Peak Found	Peak Found	n/a	Peak Found	n/a	High	0.000132669	0.00159695	0.527068
FALSE	High	[K].SFYPEEVSSMVLTKMK.[E]	1xAna_MDA [K14]	1	2	4	P11142	P11142 [113-128]		1	2071.98	100	100	100	100	100						29.8	187.9	151.2	29.1	102			48.51	35.8	27.38	9.29			n/a	Peak Found	High	High	High	Peak Found	Peak Found	Peak Found	Peak Found	Peak Found	n/a	High	3.80183e-06	1.35914e-06	1.42317
FALSE	High	[R].VAVEYLDPSPEVQKK.[K]	1xAna_MDA [K14]	1	2	1	O43684	O43684 [203-217]		1	1897.96																							No Quan Values	n/a	n/a	n/a	High	n/a	n/a	n/a	n/a	n/a	n/a	n/a	High	0.000583409	0.00883029	0.32519
FALSE	High	[R].AEQWNVNYVETSAKTR.[A]	1xAna_MDA [K14]	1	1	1	P11233	P11233 [146-161]		1	2091.98																							No Quan Values	n/a	n/a	n/a	n/a	High	n/a	n/a	n/a	n/a	n/a	n/a	High	6.69923e-05	0.000499301	0.67191
FALSE	High	[K].ITPENLPQILLQLKR.[R]	1xAna_MDA [K14]	1	1	1	P43243	P43243 [133-147]		1	1972.13																							No Quan Values	n/a	n/a	n/a	n/a	n/a	High	n/a	n/a	n/a	n/a	n/a	High	0.00027013	0.00349701	0.432798
FALSE	High	[R].YYTSASGDEMVSLKDYCTR.[M]	1xAna_MDA [K14]; 1xCarbamidomethyl [C17]	1	2	2	P07900	P07900 [465-483]		1	2442.03																							No Quan Values	n/a	n/a	n/a	n/a	High	High	n/a	n/a	n/a	n/a	n/a	High	3.80183e-06	7.47903e-09	2.08373
FALSE	High	[K].NSSYFVEWIPNNVKTAVCDIPPR.[G]	1xAna_MDA [K14]; 1xCarbamidomethyl [C18]	5	5	15	Q13885; P04350; P07437; P68371; Q9BVA1	Q13885 [337-359]; P04350 [337-359]; P07437 [337-359]; P68371 [337-359]; Q9BVA1 [337-359]		1	2902.39		100	100		100							102.1	166.4		31.5			68.43	41.31		23.88		Shared	n/a	n/a	High	High	High	High	n/a	n/a	High	High	n/a	High	3.80183e-06	1.27896e-08	2.01561
FALSE	High	[K].HSFSWPFQRPVDAVK.[L]	1xAna_MDA [K15]	1	4	1	Q58F21	Q58F21 [46-60]		0	1996.97																							No Quan Values	High	n/a	n/a	n/a	n/a	n/a	n/a	n/a	n/a	n/a	n/a	High	0.000421338	0.0064042	0.362133
FALSE	High	[K].MILIQDGSQNTNVDKPLR.[I]	1xAna_MDA [K15]	1	1	1	Q92945	Q92945 [267-284]		0	2238.12																							No Quan Values	n/a	n/a	n/a	n/a	High	n/a	n/a	n/a	n/a	n/a	n/a	High	7.31598e-06	6.48719e-05	0.931954
FALSE	High	[K].NQVAMNPTNTVFDAKR.[L]	1xAna_MDA [K15]	1	2	22	P11142	P11142 [57-72]		1	2001.95	100	100	100	100	100						15.6	158.9	231.4	30.1	64.1			4.71	4.52	16.79	9.92			High	High	High	High	High	High	High	High	High	High	n/a	High	3.80183e-06	4.84983e-10	2.43108
FALSE	High	[K].HSQFIGYPITLYLEKER.[E]	1xAna_MDA [K15]	1	2	4	P08238	P08238 [205-221]		1	2290.15			100										100											n/a	n/a	n/a	n/a	n/a	High	n/a	n/a	n/a	n/a	n/a	High	0.000253397	0.00321296	0.442834
FALSE	High	[R].GALQNIIPASTGAAKAVGK.[V]	1xAna_MDA [K15]	1	2	7	P04406	P04406 [201-219]		1	1963.06		100	100	100	100							124.7	193.3	22.2	59.8			39.42	7.74		4.14			n/a	n/a	High	High	High	High	n/a	Peak Found	Peak Found	Peak Found	n/a	High	3.80183e-06	2.16186e-09	2.24131
FALSE	High	[K].NQVALNPQNTVFDAKR.[L]	1xAna_MDA [K15]	1	2	4	P0DMV9	P0DMV9 [57-72]		1	2011		100	100		100							93.4	138.4		68.2			11.13	6.14					n/a	n/a	Peak Found	High	High	Peak Found	n/a	n/a	n/a	High	n/a	High	3.80183e-06	4.59276e-09	2.14564
FALSE	High	[K].VPEVPTAPATDAAPKR.[V]	1xAna_MDA [K15]	1	5	5	Q9UHD8	Q9UHD8 [172-187]		1	1815.93																							No Quan Values	n/a	n/a	High	High	High	High	n/a	n/a	n/a	n/a	n/a	High	3.80183e-06	9.00434e-07	1.47545
FALSE	High	[K].NQLTSNPENTVFDAKR.[L]	1xAna_MDA [K15]	1	1	11	P11021	P11021 [82-97]		1	2029.96		100	100		100							97.2	166.9		35.9			12.54	7.29		4.24			n/a	n/a	High	High	High	High	n/a	n/a	Peak Found	Peak Found	n/a	High	3.80183e-06	9.22014e-10	2.34951
FALSE	High	[R].GFGFVTFDDHDPVDKIVLQK.[Y]	1xAna_MDA [K15]	1	2	4	P22626	P22626 [154-173]		1	2473.21		100	100		100							121.2	127.2		51.7			11.57	11.28		55.62			n/a	n/a	High	Peak Found	Peak Found	High	n/a	n/a	Peak Found	Peak Found	n/a	High	0.000318034	0.00471627	0.397657
FALSE	High	[R].MATEVAADALGEEWKGYVVR.[I]	1xAna_MDA [K15]	1	1	3	P62753	P62753 [32-51]		1	2391.13																							No Quan Values	Peak Found	Peak Found	High	High	High	Peak Found	Peak Found	Peak Found	n/a	Peak Found	Peak Found	High	9.13662e-05	0.000753754	0.620039
FALSE	High	[K].GLAPDLPEDLYHLIKK.[A]	1xAna_MDA [K15]	1	1	1	P62277	P62277 [79-94]		1	2018.06	100	100	100	100	100						42.3	142.9	123.1	78	113.6		0.73	22.69	25.39	2.67	12.26			Peak Found	Peak Found	High	Peak Found	Peak Found	Peak Found	Peak Found	Peak Found	Peak Found	Peak Found	n/a	High	0.000551039	0.0079379	0.337405
FALSE	High	[K].LELFLPEEYPMAAPKVR.[F]	1xAna_MDA [K15]	1	1	4	P61088	P61088 [54-70]		1	2199.12		100	100									106.4	93.6					68.7	6.75					n/a	n/a	High	High	Peak Found	High	n/a	n/a	n/a	n/a	n/a	High	3.80183e-06	1.25847e-05	1.14052
FALSE	High	[K].SPFEVQVGPEAGMQKVR.[A]	1xAna_MDA [K15]	2	9	5	O75369-8; O75369	O75369-8 [537-553]; O75369 [537-553]		1	2055		100	100									56.3	143.7						7.53				Shared	n/a	n/a	n/a	High	High	High	n/a	n/a	n/a	n/a	n/a	High	3.80183e-06	4.84843e-07	1.55405
FALSE	High	[K].QDLPNAMNAAEITDKLGLHSLR.[H]	1xAna_MDA [K15]	1	3	3	P84077	P84077 [128-149]		1	2603.29		100	100		100							96	156.7		47.3			48.59	15.06					n/a	n/a	Peak Found	High	High	High	n/a	n/a	Peak Found	n/a	n/a	High	3.80183e-06	3.33099e-10	2.47878
FALSE	High	[R].GENLVSMTVEGPPPKDTGIAR.[V]	1xAna_MDA [K15]	1	5	1	P63162	P63162 [74-94]		1	2364.15																							No Quan Values	n/a	n/a	n/a	n/a	High	n/a	n/a	n/a	n/a	n/a	n/a	High	1.42984e-05	8.04381e-05	0.904541
FALSE	High	[K].NFINNPLAQADWAAKK.[L]	1xAna_MDA [K15]	1	1	1	P35579	P35579 [15-30]		1	1996.99																							No Quan Values	n/a	n/a	n/a	n/a	High	n/a	n/a	n/a	n/a	n/a	n/a	High	0.00122419	0.0195531	0.235004
FALSE	High	[R].LPAAGVGDMVMATVKK.[G]	1xAna_MDA [K15]	1	1	2	P62829	P62829 [52-67]		1	1783.91			100										100											n/a	n/a	n/a	n/a	High	High	n/a	n/a	n/a	n/a	n/a	High	3.80183e-06	7.40035e-10	2.37742
FALSE	High	[R].DYSHYYTTIQDLRDKILGATIENSR.[I]	1xAna_MDA [K15]	1	1	3	P08727	P08727 [126-150]		2	3168.53		100	100									49.7	150.3					25.06	99.51					n/a	n/a	Peak Found	Peak Found	Peak Found	High	n/a	n/a	n/a	n/a	n/a	High	3.80183e-06	2.19565e-07	1.65463
FALSE	High	[K].GINTLVTYDMVPEPKIIDAALR.[A]	1xAna_MDA [K15]	1	1	1	P20674	P20674 [73-94]		1	2625.36		100	100									82.3	117.7											n/a	n/a	Peak Found	n/a	n/a	High	n/a	n/a	n/a	n/a	n/a	High	3.57436e-05	0.000208767	0.782836
FALSE	High	[R].ILDDDTIITTLENLKR.[E]	1xAna_MDA [K15]	1	1	1	Q14204	Q14204 [3760-3775]		1	2069.08																							No Quan Values	n/a	n/a	n/a	n/a	n/a	High	n/a	n/a	n/a	n/a	n/a	High	3.80183e-06	1.27027e-05	1.13934
FALSE	High	[R].ALTVPELTQQVFDAKNMMAACDPR.[H]	1xAna_MDA [K15]; 1xCarbamidomethyl [C21]	1	1	4	P07437	P07437 [283-306]		1	2902.36		100	100	100	100							135.8	159.9	40	64.3			43.31	69.37	0.56	6.41			n/a	n/a	High	Peak Found	Peak Found	High	Peak Found	Peak Found	High	High	n/a	High	3.80183e-06	3.61153e-07	1.59145
FALSE	High	[K].ITMQNLNDRLASYLDKVR.[A]	1xAna_MDA [K16]	2	2	34	P08727; P19012	P08727 [82-99]; P19012 [107-124]		2	2346.19		100	100	100	100							160.7	173.2	20.6	45.5			13.02	52.2	11.8	33.82		Shared	n/a	n/a	High	High	High	High	Peak Found	Peak Found	Peak Found	Peak Found	n/a	High	3.80183e-06	8.99327e-07	1.47561
FALSE	High	[R].VINEPTAAALAYGLDKSEDK.[V]	1xAna_MDA [K16]	1	1	16	P38646	P38646 [219-238]		1	2301.13	100	100	100	100	100						13.7	154.5	221.2	15.4	95.2		9.07	13.31	14.04	5.09	1.2			Peak Found	Peak Found	High	High	High	High	High	Peak Found	High	High	n/a	High	3.80183e-06	3.90394e-10	2.45862
FALSE	High	[K].QGGLGPMNIPLVSDPKR.[T]	1xAna_MDA [K16]	1	1	6	Q06830	Q06830 [94-110]		1	1975.01		100	100		100							105.3	146.4		48.3			30.52	4.57		22.69			n/a	n/a	High	High	High	High	n/a	n/a	Peak Found	High	n/a	High	3.80183e-06	3.16573e-06	1.31581
FALSE	High	[K].TFVNITPAEVGVLVGKDR.[S]	1xAna_MDA [K16]	1	1	8	P07737	P07737 [39-56]		1	2111.12		100	100									92.6	107.4					29.47	11.86					n/a	n/a	High	High	High	High	n/a	n/a	n/a	n/a	n/a	High	3.80183e-06	1.23873e-05	1.14253
FALSE	High	[R].IINEPTAAAIAYGLDKR.[E]	1xAna_MDA [K16]	1	1	18	P11021	P11021 [198-214]		1	2012.05	1.182	25.998	66.921	4.005	15.216	44.84	53.24	14.99	98.79	10.28	6.2	136.4	351.2	21	79.9	5.2	40.94	47.79	14.22	78.42	9.79			Peak Found	Peak Found	High	High	High	High	Peak Found	High	High	High	Peak Found	High	3.80183e-06	4.97329e-10	2.42788
FALSE	High	[K].LEAELGNMQGLVEDFKNK.[Y]	1xAna_MDA [K16]	1	2	3	P05787	P05787 [161-178]		1	2231.07			100										100						39.39					n/a	n/a	n/a	n/a	High	Peak Found	n/a	n/a	n/a	n/a	n/a	High	3.80183e-06	4.19919e-05	0.987336
FALSE	High	[K].AEAGPEGVAPAPEGEKK.[Q]	1xAna_MDA [K16]	1	1	1	Q9Y4L1	Q9Y4L1 [670-686]		1	1832.87	100	100	100								81.2	92.2	126.5											n/a	Peak Found	n/a	Peak Found	n/a	High	n/a	n/a	n/a	n/a	n/a	High	0.000104497	0.000909714	0.596533
FALSE	High	[K].VDVEVPDVSLEGPEGKLK.[G]	1xAna_MDA [K16]	1	1	3	Q09666	Q09666 [1290-1307]; [2084-2101]; [2279-2296]		1	2106.06	100	100	100		100						103.8	94.7	141.3		60.3				3.5					n/a	Peak Found	High	Peak Found	High	Peak Found	n/a	n/a	Peak Found	n/a	n/a	High	0.000145799	0.00169822	0.519564
FALSE	High	[R].LFVGNLPADITEDEFKR.[L]	1xAna_MDA [K16]	1	2	6	P23246	P23246 [299-315]		1	2160.06																							No Quan Values	n/a	n/a	High	High	High	High	n/a	n/a	n/a	n/a	n/a	High	3.80183e-06	1.39637e-05	1.12731
FALSE	High	[K].VLDFEHFLPMLQTVAKNK.[D]	1xAna_MDA [K16]	1	2	1	P60660	P60660 [64-81]		1	2326.19		100	100	100	100							125.8	172.7	69.1	32.5			11.94	29.35					n/a	n/a	High	Peak Found	Peak Found	Peak Found	Peak Found	n/a	n/a	Peak Found	n/a	High	0.000412232	0.00621203	0.365654
FALSE	High	[K].LNEHFLNTTDFLDTIKSNLDR.[A]	1xAna_MDA [K16]	1	2	2	P48735	P48735 [427-447]		1	2702.31																							No Quan Values	n/a	n/a	High	n/a	High	n/a	n/a	n/a	n/a	n/a	n/a	High	0.000115709	0.00120795	0.561356
FALSE	High	[K].TEFLSFMNTELAAFTKNQK.[D]	1xAna_MDA [K16]	1	1	2	P31949	P31949 [37-55]		1	2416.15																							No Quan Values	n/a	n/a	High	Peak Found	Peak Found	High	n/a	Peak Found	Peak Found	Peak Found	Peak Found	High	0.000911336	0.0143139	0.270234
FALSE	High	[R].ASGNYATVISHNPETKK.[T]	1xAna_MDA [K16]	1	1	3	P62917	P62917 [129-145]		1	2012.97		100	100		100							109.1	145.5		45.4			28.43	20.72					n/a	n/a	Peak Found	High	High	High	n/a	n/a	n/a	Peak Found	n/a	High	0.000108523	0.00105748	0.577818
FALSE	High	[R].VIPEDGPAAQNPENVKR.[L]	1xAna_MDA [K16]	1	2	4	Q02218	Q02218 [884-900]		1	2030	1.144	1.15	1.328	0.01	1.033	0	8.32	15.73		0	101.2	101.7	117.4		91.3	88.4		7.92	14.92					n/a	Peak Found	Peak Found	High	High	High	n/a	n/a	n/a	Peak Found	Peak Found	High	1.42984e-05	7.96527e-05	0.905792
FALSE	High	[K].LSEGASYLDHTFPAEK.[M]	1xAna_MDA [K16]	1	1	1	P12259	P12259 [122-137]		0	1960.9																							No Quan Values	n/a	n/a	n/a	High	n/a	n/a	n/a	n/a	n/a	n/a	n/a	High	0.000278599	0.00384508	0.421601
FALSE	High	[R].TFNTSTGGLLLPSDTKR.[S]	1xAna_MDA [K16]	1	2	3	P12956	P12956 [302-318]		1	2004.01																							No Quan Values	n/a	n/a	n/a	n/a	High	High	n/a	n/a	n/a	n/a	n/a	High	2.36214e-05	0.000108352	0.866542
FALSE	High	[K].SDGGYTYDTSDLAAIKQR.[L]	1xAna_MDA [K16]	1	2	3	P54136	P54136 [378-395]		1	2156.98																							No Quan Values	n/a	n/a	n/a	High	High	High	n/a	n/a	n/a	n/a	n/a	High	3.80183e-06	2.07409e-05	1.07704
FALSE	High	[KN].VDVDVPDVNIEGPDAKLK.[G]	1xAna_MDA [K16]	1	1	2	Q09666	Q09666 [3186-3203]; [3638-3655]; [3968-3985]; [4688-4705]		1	2119.06																							No Quan Values	n/a	n/a	n/a	n/a	High	High	n/a	n/a	n/a	n/a	n/a	High	0.00027013	0.00347882	0.433414
FALSE	High	[R].TLQGLEIELQSQLSMKAALEDTLAETEAR.[F]	1xAna_MDA [K16]	1	1	1	P08727	P08727 [302-330]		1	3384.69																							No Quan Values	n/a	n/a	n/a	n/a	n/a	High	n/a	n/a	n/a	n/a	n/a	High	3.80183e-06	6.06495e-06	1.23324
FALSE	High	[R].DPTAYALAEHLSELYPK.[Q]	1xAna_MDA [K17]	1	4	3	A6NJ78	A6NJ78 [121-137]		0	2114.01	1.284	2.053	2.387	1.688	1.776	15.45	14.65	22.77	12.95	17.52	75.6	120.9	140.6	99.4	104.6	58.9	14.66	13.9	21.47	12.31	16.6			High	Peak Found	Peak Found	Peak Found	High	Peak Found	Peak Found	Peak Found	High	Peak Found	Peak Found	High	0.000234756	0.00284113	0.457472
FALSE	High	[K].LPGGELNPGEDEVEGLKR.[L]	1xAna_MDA [K17]	1	1	5	O43809	O43809 [106-123]		1	2105.02																							No Quan Values	n/a	n/a	High	High	High	High	n/a	n/a	n/a	n/a	n/a	High	3.80183e-06	4.41617e-08	1.85826
FALSE	High	[K].LEGKAGHGPGPGPGRPK.[S]	1xAna_MDA [K17]	1	2	2	O75528	O75528 [106-122]		1	1807.92																							No Quan Values	n/a	n/a	n/a	n/a	High	n/a	n/a	High	n/a	n/a	n/a	High	0.00129292	0.0206736	0.228719
FALSE	High	[R].SLLEGQEDHYNNLSASKVL.[-]	1xAna_MDA [K17]	1	1	16	P08727	P08727 [382-400]		1	2313.1		100	100	100	100							127.3	200.4	20.2	52.1			16.27	8.3		13.81			n/a	n/a	High	High	High	High	Peak Found	n/a	Peak Found	Peak Found	n/a	High	3.80183e-06	1.33025e-05	1.13348
FALSE	High	[R].ELQSMADQEQVSPAAIKK.[T]	1xAna_MDA [K17]	1	3	4	P32322	P32322 [267-284]		1	2169.05		100	100									104.6	95.4						13.64					n/a	n/a	High	n/a	High	High	n/a	n/a	n/a	n/a	n/a	High	3.80183e-06	9.21033e-07	1.47258
FALSE	High	[K].GFGFVDFNSEEDAKAAK.[E]	1xAna_MDA [K17]	1	1	2	P19338	P19338 [611-627]		1	2027.9																							No Quan Values	n/a	n/a	n/a	n/a	High	High	n/a	n/a	n/a	n/a	n/a	High	4.78866e-05	0.000294375	0.739018
FALSE	High	[K].EAFSLFDKDGDGTITTKELGTVMR.[S]	1xAna_MDA [K17]	1	1	9	P0DP23	P0DP23 [15-38]		2	2827.35		100	100									57.1	142.9					52.85	30.91					n/a	n/a	High	High	High	High	n/a	n/a	n/a	n/a	n/a	High	3.57436e-05	0.000200792	0.787806
FALSE	High	[K].DGDSVMVLPTIPEEEAKK.[L]	1xAna_MDA [K17]	1	1	2	P30041	P30041 [183-200]		1	2154.03		100	100									84.5	115.5					22.72	11.87					n/a	n/a	High	Peak Found	High	Peak Found	n/a	n/a	n/a	n/a	n/a	High	5.39736e-05	0.000307208	0.733583
FALSE	High	[K].GVNLPGAAVDLPAVSEKDIQDLK.[F]	1xAna_MDA [K17]	2	3	4	P14618-2; P14618	P14618-2 [208-230]; P14618 [208-230]		1	2545.32		100	100	100	100							131	174.3	27.6	67.1			35.81	12.18		16.05		Shared	n/a	n/a	High	Peak Found	High	High	n/a	Peak Found	Peak Found	Peak Found	n/a	High	0.000246656	0.00301929	0.450223
FALSE	High	[R].LAALPENPPAIDWAYYKANVAK.[A]	1xAna_MDA [K17]	1	2	2	O75947	O75947 [42-63]		1	2611.32		100	100	100	100							105.2	215.4	36.2	43.2						18.22			n/a	n/a	High	n/a	n/a	High	n/a	Peak Found	Peak Found	Peak Found	n/a	High	0.000248438	0.00307825	0.447923
FALSE	High	[K].GIIWGEDTLMEYLENPKK.[Y]	1xAna_MDA [K17]	1	1	4	P99999	P99999 [57-74]		1	2332.12			100										100											n/a	n/a	High	High	High	High	n/a	n/a	n/a	n/a	n/a	High	3.80183e-06	6.95115e-09	2.09302
FALSE	High	[K].NATNVEQAFMTMAAEIKK.[QR]	1xAna_MDA [K17]	2	2	4	Q92928; Q9H0U4	Q92928 [154-171]; Q9H0U4 [154-171]		1	2193.04		100	100		100							105.3	140.6		54.1			6.52	53.66				Shared	n/a	n/a	High	High	High	High	n/a	n/a	n/a	Peak Found	n/a	High	3.80183e-06	1.27957e-06	1.43083
FALSE	High	[K].LAEQFVLLNLVYETTDKHLSPDGQYVPR.[I]	1xAna_MDA [K17]	1	1	4	O95994	O95994 [100-127]		1	3441.74			100										100											n/a	n/a	n/a	High	n/a	High	n/a	n/a	n/a	n/a	n/a	High	3.80183e-06	1.77909e-13	3.43546
FALSE	High	[R].TPIGSFLGSLSLLPATKLGSIAIQGAIEK.[A]	1xAna_MDA [K17]	1	2	1	P24752	P24752 [50-78]		1	3078.71			100										100											n/a	n/a	n/a	n/a	n/a	High	n/a	n/a	n/a	n/a	n/a	High	0.00108045	0.0168544	0.251765
FALSE	High	[K].ITGEAFVQFASQELAEKALGK.[H]	1xAna_MDA [K17]	1	1	2	P52597	P52597 [151-171]		1	2433.23			100										100						49.7					n/a	n/a	n/a	n/a	High	High	n/a	n/a	n/a	n/a	n/a	High	4.5059e-05	0.000267589	0.751176
FALSE	High	[R].VAPEEHPVLLTEAPLNPKANR.[E]	1xAna_MDA [K18]	2	2	40	P60709; P63261	P60709 [96-116]; P63261 [96-116]		1	2491.3	100	100	100	100	100						8.8	142.9	263.4	30.8	54.1		25.27	22.72	4.29	28.02	15.41		Shared	High	High	High	High	High	High	High	High	High	High	n/a	High	3.80183e-06	6.30512e-16	4.21365
FALSE	High	[K].VGINYQPPTVVPGGDLAKVQR.[A]	1xAna_MDA [K18]	4	12	21	Q71U36; Q9NY65; Q9BQE3; P68366	Q71U36 [353-373]; Q9NY65 [353-373]; Q9BQE3 [353-373]; P68366 [353-373]		1	2404.27	100	100	100	100	100						9.5	165.5	213.3	39	72.7			25.24	8.75	23.77	17.76		Shared	n/a	Peak Found	High	High	High	High	High	High	High	High	n/a	High	3.80183e-06	1.20454e-10	2.60792
FALSE	High	[R].TDLEMQIEGLKEELAYLKK.[N]	1xAna_MDA [K18]	1	1	14	P08727	P08727 [198-216]		2	2447.24	0.91	12.142	23.15	1.726	4.281	27.44	23.68	111.64	30.29	36.1	12.6	168.6	321.5	24	59.4	13.9	25.74	22.31	85.07	28.31	33.45			Peak Found	Peak Found	High	High	High	High	Peak Found	High	High	Peak Found	Peak Found	High	3.80183e-06	8.66557e-09	2.06503
FALSE	High	[R].DPDAQPGGELMLGGTDSKYYK.[G]	1xAna_MDA [K18]	1	1	18	P07339	P07339 [236-256]		1	2438.09		100	100		100							97.3	153		49.7			6.52	9.18					n/a	n/a	High	High	High	High	n/a	n/a	n/a	High	n/a	High	3.80183e-06	1.56471e-12	3.15941
FALSE	High	[K].GADFLVTEVENGGSLGSKK.[G]	1xAna_MDA [K18]	2	3	2	P14618-2; P14618	P14618-2 [189-207]; P14618 [189-207]		1	2104.02																							No Quan Values	n/a	n/a	High	n/a	n/a	n/a	n/a	n/a	n/a	n/a	n/a	High	3.80183e-06	2.03338e-06	1.37202
FALSE	High	[R].EGNDLYHEMIESGVINLKDATSK.[V]	1xAna_MDA [K18]	1	1	11	P06576	P06576 [242-264]		1	2759.29		100	100	100	100							131.2	98.3	63.7	106.8			66.71	15.03	41.69	11.25			n/a	n/a	High	High	High	High	Peak Found	Peak Found	Peak Found	Peak Found	n/a	High	1.7707e-05	9.43581e-05	0.884185
FALSE	High	[R].LQLETEIEALKEELLFMKK.[N]	1xAna_MDA [K18]	1	1	8	P05783	P05783 [197-215]		2	2501.32		100	100		100							79.3	202.2		18.5			13.6	101.07		29.25			n/a	n/a	High	High	High	High	n/a	n/a	Peak Found	Peak Found	n/a	High	3.80183e-06	2.59743e-12	3.09506
FALSE	High	[K].GIVDQSQQAYQEAFEISKK.[E]	1xAna_MDA [K18]	1	2	2	P63104	P63104 [140-158]		1	2365.13																							No Quan Values	n/a	n/a	n/a	n/a	High	High	n/a	n/a	n/a	n/a	n/a	High	0.000274272	0.00353089	0.431658
FALSE	High	[R].VAPEEHPTLLTEAPLNPKANR.[E]	1xAna_MDA [K18]	2	5	1	P68133; P68032	P68133 [98-118]; P68032 [98-118]		1	2493.28		100	100	100	100							81.8	218.2	47.8	52.1			30.78	29.79	0.58	13.74		Shared	n/a	n/a	Peak Found	Peak Found	Peak Found	High	Peak Found	Peak Found	Peak Found	Peak Found	n/a	High	3.80183e-06	9.29544e-06	1.17901
FALSE	High	[R].QLSQSLLPAIVELAEDAKWR.[V]	1xAna_MDA [K18]	2	6	1	P30154; P30153	P30154 [411-430]; P30153 [399-418]		1	2463.29																							No Quan Values	n/a	n/a	n/a	n/a	n/a	High	n/a	n/a	n/a	n/a	n/a	High	3.80183e-06	3.33718e-05	1.01657
FALSE	High	[R].YGINTTDIFQTVDLWEGKNMACVQR.[T]	1xAna_MDA [K18]; 1xCarbamidomethyl [C22]	1	2	1	P37802	P37802 [103-127]		1	3155.46																							No Quan Values	n/a	n/a	n/a	High	n/a	n/a	n/a	n/a	n/a	n/a	n/a	High	3.80183e-06	4.87412e-06	1.261
FALSE	High	[K].ELASQPDVDGFLVGGASLKPEFVDIINAK.[Q]	1xAna_MDA [K19]	1	3	1	P60174	P60174 [220-248]		0	3225.64																							No Quan Values	n/a	n/a	n/a	High	n/a	n/a	n/a	n/a	n/a	n/a	n/a	High	0.000298581	0.00450189	0.403094
FALSE	High	[K].IQVTPPGFQLVFLPFADDKR.[K]	1xAna_MDA [K19]	1	2	1	P12956	P12956 [425-444]		1	2484.3																							No Quan Values	n/a	n/a	n/a	n/a	n/a	High	n/a	n/a	n/a	n/a	n/a	High	3.80183e-06	1.93341e-05	1.08596
FALSE	High	[K].VAVLGASGGIGQPLSLLLKNSPLVSR.[L]	1xAna_MDA [K19]	1	2	6	P40926	P40926 [27-52]		1	2742.56		100	100		100							114.4	132.1		53.5			28.26	46.56		20.26			n/a	n/a	High	Peak Found	High	High	n/a	High	Peak Found	Peak Found	n/a	High	3.80183e-06	1.86382e-15	4.02217
FALSE	High	[K].VPSTEAEALASSLMGLFEKR.[R]	1xAna_MDA [K19]	1	1	3	P50395	P50395 [119-138]		1	2332.15	100	100	100	100	100						24.5	145.2	183.3	56.2	90.8		11.56		48.74	50.19	19.75			Peak Found	Peak Found	High	Peak Found	Peak Found	High	Peak Found	Peak Found	High	Peak Found	n/a	High	3.80183e-06	5.09347e-08	1.84015
FALSE	High	[R].NPYYGGESASITPLEDLYKR.[F]	1xAna_MDA [K19]	1	2	6	P50395	P50395 [36-55]		1	2469.16		100	100		100							84.9	161.3		53.8			21.68	0.85		13.17			n/a	n/a	High	High	High	Peak Found	n/a	n/a	Peak Found	Peak Found	n/a	High	3.80183e-06	6.38813e-09	2.10374
FALSE	High	[K].GAEAANVTGPGGVPVQGSKYAADR.[N]	1xAna_MDA [K19]	1	1	5	P67809	P67809 [119-142]		1	2468.18		100	100									61.1	138.9					25.95	19.5					n/a	n/a	High	Peak Found	High	High	n/a	n/a	n/a	n/a	n/a	High	3.80183e-06	4.29344e-10	2.44655
FALSE	High	[K].DELHIVEAEAMNYEGSPIKVTLATLK.[M]	1xAna_MDA [K19]	1	3	4	P06748	P06748 [55-80]		1	3067.53		100	100									43.4	156.6					20.32	52.36					n/a	n/a	Peak Found	High	High	High	n/a	n/a	n/a	n/a	n/a	High	3.80183e-06	1.63584e-08	1.98436
FALSE	High	[K].YMNSGPVVAMVWEGLNVVKTGR.[V]	1xAna_MDA [K19]	2	3	1	P22392-2; O60361	P22392-2 [182-203]; O60361 [52-73]		1	2603.28		100	100									59.1	140.9					8.21	83.27				Shared	n/a	n/a	Peak Found	High	Peak Found	Peak Found	n/a	n/a	n/a	n/a	n/a	High	8.02485e-05	0.000674634	0.633956
FALSE	High	[R].GSYGDLGGPIITTQVTIPKDLAGSIIGK.[G]	1xAna_MDA [K19]	2	3	1	P61978; P61978-3	P61978 [378-405]; P61978-3 [354-381]		1	2967.57																							No Quan Values	n/a	n/a	n/a	n/a	n/a	High	n/a	n/a	n/a	n/a	n/a	High	6.30211e-05	0.000336871	0.72185
FALSE	High	[R].DPDEPVLLEEPVVLALAEKYGR.[S]	1xAna_MDA [K19]	1	1	1	P14550	P14550 [222-243]		1	2648.35			100										100						2.22					n/a	n/a	n/a	n/a	Peak Found	High	n/a	n/a	n/a	n/a	n/a	High	0.000402791	0.00605515	0.368614
FALSE	High	[R].KSSTPEEVK.[K]	1xAna_MDA [K1]	1	1	12	P23528	P23528 [22-30]		1	1200.58	100	100	100	100	100						17.1	165.2	199.5	39.4	78.8		2.91	0.79	9.58	17.67	4.87			High	High	High	High	High	High	High	Peak Found	High	High	n/a	High	2.36214e-05	0.000163968	0.813663
FALSE	High	[K].KLNVTEQEK.[I]	1xAna_MDA [K1]	1	1	5	P06733	P06733 [81-89]		1	1284.65	100	100	100	100	100						18	162	202.9	38.3	78.7		7.6	1.87	5.26	24.12	6.64			Peak Found	Peak Found	High	High	High	Peak Found	Peak Found	Peak Found	Peak Found	Peak Found	n/a	High	8.02485e-05	0.000592311	0.650337
FALSE	High	[K].KDDTDDEIAK.[Y]	1xAna_MDA [K1]	1	2	3	P27824	P27824 [90-99]		1	1345.58		100	100		100							91.4	167.2		41.3			16.82	39.35					n/a	n/a	High	Peak Found	High	High	n/a	n/a	n/a	Peak Found	n/a	High	4.78866e-05	0.000273988	0.748163
FALSE	High	[K].KDVDEAYMNK.[V]	1xAna_MDA [K1]	1	2	8	P05787	P05787 [198-207]		1	1408.61	100	100	100	100	100						8.1	138.8	274.2	21.9	57		5.5	1.9	1.55	7.97	6.51			Peak Found	Peak Found	High	High	High	High	Peak Found	Peak Found	Peak Found	Peak Found	n/a	High	3.80183e-06	5.1018e-06	1.25521
FALSE	High	[K].KVVDYTTAK.[E]	1xAna_MDA [K1]	1	2	1	P62820	P62820 [132-140]		1	1220.62																							No Quan Values	n/a	n/a	High	n/a	n/a	n/a	n/a	n/a	n/a	n/a	n/a	High	0.000145799	0.00169554	0.519756
FALSE	High	[R].KGESGQSWPR.[L]	1xAna_MDA [K1]	1	3	5	Q15185	Q15185 [79-88]		1	1327.61		100	100									97.3	102.7					18.28	3.43					n/a	n/a	High	High	High	High	n/a	n/a	n/a	n/a	n/a	High	5.39736e-05	0.00030333	0.735201
FALSE	High	[R].KLLEGEESR.[LI]	1xAna_MDA [K1]	2	7	17	P08729; P05787	P08729 [394-402]; P05787 [393-401]		1	1256.62	100	100	100	100	100						8.8	146.8	264.8	24	55.6		10.71	2.43	0.69	10.03	9.47		Shared	Peak Found	Peak Found	High	High	High	High	High	Peak Found	High	High	n/a	High	8.02485e-05	0.000633809	0.641807
FALSE	High	[K].KLELSDNR.[V]	1xAna_MDA [K1]	1	1	1	P39687	P39687 [68-75]		1	1170.58		100	100		100							100.5	160.6		38.9			16.12	11.87		4.04			n/a	n/a	Peak Found	Peak Found	High	Peak Found	n/a	n/a	Peak Found	Peak Found	n/a	High	0.000471061	0.00701121	0.351684
FALSE	High	[R].KDDEVQVVR.[G]	1xAna_MDA [K1]	2	2	2	P61254; Q9UNX3	P61254 [51-59]; Q9UNX3 [51-59]		1	1283.63		100	100									67.1	132.9					12.79	4.12				Shared	n/a	n/a	Peak Found	Peak Found	High	High	n/a	n/a	n/a	n/a	n/a	High	7.55641e-05	0.000531843	0.663928
FALSE	High	[K].KNHEEEISTLR.[G]	1xAna_MDA [K1]	1	1	2	P08727	P08727 [216-226]		1	1551.74		100	100		100							106.6	165		28.4			23.37	18.2					n/a	n/a	Peak Found	High	High	Peak Found	n/a	n/a	n/a	Peak Found	n/a	High	3.57436e-05	0.000238088	0.76607
FALSE	High	[R].KADIDLTK.[R]	1xAna_MDA [K1]	1	1	4	P62269	P62269 [47-54]		1	1099.57	100	100	100	100	100						23.2	158.1	207	33.5	78.2		1.81	5.87	13.7	41	0.74			Peak Found	Peak Found	High	Peak Found	High	High	Peak Found	Peak Found	Peak Found	Peak Found	n/a	High	0.000110826	0.00116675	0.565642
FALSE	High	[R].KISSDLDGHPVPK.[Q]	1xAna_MDA [K1]	1	2	1	P29401	P29401 [102-114]		1	1588.8		100	100		100							99.4	134.9		65.7			14.8	17.83					n/a	n/a	Peak Found	Peak Found	Peak Found	High	n/a	n/a	Peak Found	n/a	n/a	High	4.5059e-05	0.000262557	0.753596
FALSE	High	[R].KEAESSPFVER.[L]	1xAna_MDA [K1]	1	1	6	P14625	P14625 [547-557]		1	1474.68	100	100	100	100	100						20.7	149.8	223.1	35.5	70.9		12.24	4.05	4.93	17.39	5.49			Peak Found	Peak Found	High	High	High	High	Peak Found	Peak Found	Peak Found	Peak Found	n/a	High	3.80183e-06	6.75301e-06	1.2196
FALSE	High	[K].KYEEIDNAPEER.[A]	1xAna_MDA [K1]	1	1	6	P49411	P49411 [94-105]		1	1688.74		100	100	100	100							96.8	180.2	66.6	56.3			4.68	2.92	19.89	2.25			n/a	n/a	High	Peak Found	High	High	Peak Found	Peak Found	Peak Found	Peak Found	n/a	High	3.80183e-06	4.74649e-05	0.971742
FALSE	High	[R].KVIDDTNITR.[L]	1xAna_MDA [K1]	1	1	5	P05783	P05783 [187-196]		1	1370.7	2.244	3.666	5.171	2.596	2.573	0.91	12.75	2.17	14.91	0.69	78.1	127.5	179.8	90.3	89.5	34.8	0.87	12.12	2.07	14.15	0.66			Peak Found	Peak Found	High	High	High	High	Peak Found	Peak Found	Peak Found	Peak Found	Peak Found	High	0.000130574	0.00149713	0.534963
FALSE	High	[R].KNRQALLGDSGSQNWSTGTTDK.[Y]	1xAna_MDA [K1]	1	2	1	O43752	O43752 [118-139]		2	2560.21	1.033	0.972	1.094	1.133	1.046	8.23	25.47	47.76	2.94	8.46	98.7	92.9	104.6	108.3	100	95.6	7.84	23.94	43.36	2.8	8.06			Peak Found	Peak Found	Peak Found	Peak Found	Peak Found	Peak Found	Peak Found	High	Peak Found	Peak Found	Peak Found	High	0.000957307	0.0150971	0.264207
FALSE	High	[K].KATVNLLGEEK.[K]	1xAna_MDA [K1]	1	1	2	Q00765	Q00765 [176-186]		1	1397.73																							No Quan Values	n/a	n/a	High	n/a	High	n/a	n/a	n/a	n/a	n/a	n/a	High	0.000281124	0.00384801	0.421511
FALSE	High	[R].KIQVLQQQADDAEER.[A]	1xAna_MDA [K1]	1	5	18	P06753-2	P06753-2 [13-27]		1	1966.95	100	100	100								46.7	101.2	152					17.27	11.54					High	n/a	High	High	High	High	High	High	High	High	n/a	High	3.80183e-06	2.5927e-09	2.21824
FALSE	High	[R].KPLLESGTLGTK.[G]	1xAna_MDA [K1]	1	2	5	P22314	P22314 [593-604]		0	1439.78	100	100	100	100	100						38.1	124.6	208.7	52.9	75.7		32.06	2.6	3.37	16.9	12.17			Peak Found	Peak Found	High	Peak Found	Peak Found	Peak Found	High	High	High	High	n/a	High	3.80183e-06	1.94619e-05	1.08513
FALSE	High	[R].KASDVHEVR.[K]	1xAna_MDA [K1]	2	3	16	P14618-2; P14618	P14618-2 [247-255]; P14618 [247-255]		1	1236.6	100	100	100	100	100						10.4	166	222.7	26.7	74.3		25.44	7.09	8.87	53.38	7.17		Shared	High	Peak Found	High	High	High	High	High	Peak Found	High	High	n/a	High	3.80183e-06	1.54873e-05	1.11416
FALSE	High	[R].KVDWLTEK.[M]	1xAna_MDA [K1]	3	5	3	P60842; P38919; Q14240	P60842 [284-291]; P38919 [289-296]; Q14240 [285-292]		1	1214.61	100	100	100	100	100						21	149	204.3	47.5	78.3			36.15	11.26	36.81	12.33		Shared	n/a	Peak Found	Peak Found	High	High	High	Peak Found	Peak Found	Peak Found	Peak Found	n/a	High	0.000216062	0.00244572	0.475417
FALSE	High	[R].KFGDPVVQSDMK.[H]	1xAna_MDA [K1]	1	2	8	P0DMV9	P0DMV9 [77-88]		1	1546.72	100	100	100	100	100						50.2	127.7	189.6	57.1	75.3		5.79	2.55	5.61	9.74	8.23			Peak Found	Peak Found	High	High	High	High	Peak Found	Peak Found	High	High	n/a	High	3.80183e-06	2.03456e-05	1.07948
FALSE	High	[R].KLDPGSEETQTLVR.[E]	1xAna_MDA [K1]	1	2	10	P26641	P26641 [401-414]		1	1768.88	100	100	100	100	100						33.8	141.8	224.2	38.6	61.5			18.23	2.73	37	9.47			Peak Found	n/a	High	High	High	High	Peak Found	High	High	High	n/a	High	3.80183e-06	8.57791e-09	2.06632
FALSE	High	[K].KLGEMWNNTAADDK.[Q]	1xAna_MDA [K1]	1	2	2	P09429	P09429 [128-141]		1	1788.79																							No Quan Values	n/a	n/a	High	n/a	High	n/a	n/a	n/a	n/a	n/a	n/a	High	3.80183e-06	1.1432e-05	1.15273
FALSE	High	[K].KEPAVLELEGK.[K]	1xAna_MDA [K1]	1	2	1	Q01518	Q01518 [317-327]		1	1408.74																							No Quan Values	n/a	n/a	n/a	n/a	n/a	High	n/a	n/a	n/a	n/a	n/a	High	6.69923e-05	0.000502034	0.67122
FALSE	High	[R].KDAEAWFTSR.[T]	1xAna_MDA [K1]	1	1	11	P08727	P08727 [265-274]		1	1406.64		100	100		100							89.3	175.3		35.4			2.26	20.21		7.35			n/a	n/a	High	High	High	High	n/a	n/a	High	High	n/a	High	7.31598e-06	5.23463e-05	0.959279
FALSE	High	[K].KQELLEALTK.[H]	1xAna_MDA [K1]	1	2	1	P12956	P12956 [596-605]		1	1368.74	100	100	100								85	120.6	94.4											Peak Found	n/a	Peak Found	n/a	n/a	High	n/a	n/a	n/a	n/a	n/a	High	0.000605624	0.00937896	0.318296
FALSE	High	[R].KLEVEANNAFDQYR.[D]	1xAna_MDA [K1]	1	2	2	P47756	P47756 [95-108]		1	1892.88	100		100	100	100						80.9		139.4	96.4	83.3		20.23		3.45					Peak Found	Peak Found	n/a	High	High	Peak Found	n/a	Peak Found	n/a	Peak Found	n/a	High	8.02485e-05	0.000597714	0.649193
FALSE	High	[K].KVPQVSTPTLVEVSR.[N]	1xAna_MDA [K1]	1	3	3	P02768	P02768 [438-452]		1	1835.99			100										100						12.32					n/a	n/a	High	n/a	High	High	n/a	n/a	n/a	n/a	n/a	High	3.80183e-06	2.74548e-06	1.33389
FALSE	High	[K].KGLDPYNVLAPK.[G]	1xAna_MDA [K1]	1	1	2	P10606	P10606 [57-68]		1	1510.79		100	100		100							122.3	134.1		43.6			24.35	2.07		17.35			n/a	n/a	High	High	Peak Found	Peak Found	n/a	n/a	Peak Found	Peak Found	n/a	High	0.00114939	0.0181555	0.243371
FALSE	High	[K].KAPDFVFYAPR.[L]	1xAna_MDA [K1]	2	5	1	P35241; P15311	P35241 [263-273]; P15311 [263-273]		1	1506.74		100	100		100							94.2	153.1		52.7				18.76				Shared	n/a	n/a	Peak Found	n/a	High	Peak Found	n/a	n/a	n/a	Peak Found	n/a	High	3.57436e-05	0.000215719	0.778656
FALSE	High	[R].KEQTADGVAVIPVLQR.[T]	1xAna_MDA [K1]	1	1	3	Q9UKK9	Q9UKK9 [55-70]		1	1920.02																							No Quan Values	n/a	n/a	High	High	n/a	High	n/a	n/a	n/a	n/a	n/a	High	3.80183e-06	1.89121e-06	1.38122
FALSE	High	[K].KGVNLPGAAVDLPAVSEK.[D]	1xAna_MDA [K1]	2	3	3	P14618-2; P14618	P14618-2 [207-224]; P14618 [207-224]		1	1961.04		100	100									93.6	106.4					31.74	6.41				Shared	n/a	n/a	High	High	Peak Found	Peak Found	n/a	n/a	n/a	High	n/a	High	3.80183e-06	2.88599e-07	1.61992
FALSE	High	[R].KDLYANTVLSGGTTMYPGIADR.[M]	1xAna_MDA [K1]	2	2	168	P60709; P63261	P60709 [291-312]; P63261 [291-312]		1	2539.22	0.01	28.203	53.928	8.611	14.192		22.7	1.22	14.35	5.37		133.1	254.5	40.6	67	4.7		21.4	1.16	13.62	5.12		Shared	n/a	n/a	High	High	High	High	High	High	High	High	Peak Found	High	3.80183e-06	2.33062e-15	3.98588
FALSE	High	[K].KQGGLGPMNIPLVSDPK.[R]	1xAna_MDA [K1]	1	1	8	Q06830	Q06830 [93-109]		1	1947		100	100									84.4	115.6					13.21	2.08					n/a	n/a	High	High	High	High	n/a	n/a	n/a	High	n/a	High	3.80183e-06	4.06217e-11	2.74593
FALSE	High	[K].KYDAFLASESLIK.[Q]	1xAna_MDA [K1]	1	1	2	P62906	P62906 [106-118]		1	1680.85																							No Quan Values	n/a	n/a	High	n/a	n/a	n/a	n/a	n/a	n/a	n/a	n/a	High	0.00132476	0.0213178	0.225258
FALSE	High	[R].KFGYVDFESAEDLEK.[A]	1xAna_MDA [K1]	1	1	5	P19338	P19338 [348-362]		1	1972.89																							No Quan Values	n/a	n/a	n/a	High	High	High	n/a	n/a	n/a	n/a	n/a	High	3.80183e-06	2.20743e-06	1.36159
FALSE	High	[K].KIPIVSSLADPLDTPPDSK.[E]	1xAna_MDA [K1]	1	3	6	Q5T2W1	Q5T2W1 [467-485]		1	2189.14		100	100									67.8	132.2					17.98	21.17					n/a	n/a	High	Peak Found	High	High	n/a	n/a	n/a	n/a	n/a	High	3.80183e-06	1.85186e-08	1.96861
FALSE	High	[R].KYTLPPGVDPTQVSSSLSPEGTLTVEAPMPK.[L]	1xAna_MDA [K1]	1	1	46	P04792	P04792 [141-171]		1	3422.71	2.254	35.944	63.36	7.535	15.751	0	25.63	0.95	8.57	9.95	10.7	171.4	302.1	35.9	75.1	4.8		24.09	0.91	8.16	9.47			n/a	High	High	High	High	High	High	High	High	High	Peak Found	High	3.80183e-06	2.79963e-14	3.67025
FALSE	High	[R].KDPELWGSVLLESNPYR.[R]	1xAna_MDA [K1]	1	2	2	Q00610	Q00610 [951-967]		1	2199.08																							No Quan Values	n/a	n/a	n/a	n/a	n/a	High	n/a	n/a	n/a	n/a	n/a	High	2.36214e-05	0.000111635	0.862732
FALSE	High	[R].KIPNPDFFEDLEPFR.[M]	1xAna_MDA [K1]	1	3	4	P27824	P27824 [401-415]		1	2059.98	100	100	100	100	100						9.2	146.5	222.3	50.3	71.7			12.35	48.46	7.36	29.96			High	Peak Found	High	High	High	Peak Found	Peak Found	Peak Found	Peak Found	Peak Found	n/a	High	3.80183e-06	7.45888e-07	1.49936
FALSE	High	[K].KELNYFAK.[A]	1xAna_MDA [K1]	1	2	8	P00558	P00558 [192-199]		1	1208.6	100	100	100	100	100						21.9	158.4	153.3	64.2	102.2		21.17	8.02	8.95		18.32			Peak Found	Peak Found	High	High	Peak Found	High	Peak Found	High	High	High	n/a	High	0.000143214	0.0016728	0.521403
FALSE	High	[R].KEGGLGPLNIPLLADVTR.[R]	1xAna_MDA [K1]	1	1	6	P32119	P32119 [92-109]		1	2059.12		100	100									75.7	124.3					74.63	25.96					n/a	n/a	High	High	High	High	n/a	n/a	n/a	High	n/a	High	3.80183e-06	6.12044e-10	2.40153
FALSE	High	[K].KNHEEEVK.[G]	1xAna_MDA [K1]	1	1	4	P05783	P05783 [215-222]		1	1208.56	100	100	100	100	100						25	157.7	189.9	44.4	83		13.93	4.16	11.92	11.75	10.52			Peak Found	Peak Found	High	Peak Found	High	High	Peak Found	Peak Found	Peak Found	Peak Found	n/a	High	4.5059e-05	0.000256689	0.756477
FALSE	High	[R].KLAVNMVPFPR.[L]	1xAna_MDA [K1]	9	11	20	Q13885; Q13509; Q9H4B7; P04350; Q9BUF5; Q3ZCM7; P07437; P68371; Q9BVA1	Q13885 [252-262]; Q13509 [252-262]; Q9H4B7 [252-262]; P04350 [252-262]; Q9BUF5 [252-262]; Q3ZCM7 [252-262]; P07437 [252-262]; P68371 [252-262]; Q9BVA1 [252-262]		1	1467.78	100	100	100	100	100						16.6	145.4	244.4	31.5	62			0.27	22.08	30.94	4.47		Shared	High	n/a	High	High	High	High	High	High	High	High	n/a	High	3.80183e-06	1.03229e-06	1.4581
FALSE	High	[R].KFDVNTSAVQVLIEHIGNLDR.[A]	1xAna_MDA [K1]	1	2	1	Q00610	Q00610 [1074-1094]		1	2564.31																							No Quan Values	n/a	n/a	n/a	n/a	High	n/a	n/a	n/a	n/a	n/a	n/a	High	0.000248438	0.00313658	0.445691
FALSE	High	[R].KNLTQDEMQR.[M]	1xAna_MDA [K1]	1	2	1	Q14152	Q14152 [308-317]		1	1458.67																							No Quan Values	n/a	n/a	n/a	n/a	High	n/a	n/a	n/a	n/a	n/a	n/a	High	0.0011426	0.018085	0.24381
FALSE	High	[K].KNIILEEGK.[E]	1xAna_MDA [K1]	1	1	4	P23528	P23528 [45-53]		1	1239.66																							No Quan Values	n/a	n/a	High	High	High	n/a	n/a	n/a	n/a	High	n/a	High	0.000108523	0.00105063	0.578625
FALSE	High	[R].KSNFAEALAAHK.[Y]	1xAna_MDA [K1]	1	1	1	P07237	P07237 [31-42]		1	1482.74		100	100		100							115.1	143.7		41.2				37.65					n/a	n/a	Peak Found	n/a	High	Peak Found	n/a	n/a	Peak Found	n/a	n/a	High	0.000244256	0.00295192	0.452911
FALSE	High	[R].KEAAENSLVAYK.[A]	1xAna_MDA [K1]	2	2	3	P62258-2; P62258	P62258-2 [120-131]; P62258 [142-153]		1	1518.75																							No Quan Values	n/a	n/a	n/a	High	High	High	n/a	n/a	n/a	n/a	n/a	High	3.80183e-06	2.4371e-05	1.05653
FALSE	High	[R].KGDIFLVR.[G]	1xAna_MDA [K1]	1	1	4	P55072	P55072 [148-155]		1	1143.62		100	100		100							104.9	165.7		29.4			4.98	26.79					n/a	n/a	Peak Found	Peak Found	High	High	n/a	n/a	n/a	Peak Found	n/a	High	0.000132669	0.00157227	0.528971
FALSE	High	[R].KFLDGIYVSEK.[G]	1xAna_MDA [K1]	1	1	2	P32969	P32969 [174-184]		1	1494.75		100	100									67.8	132.2						0.73					n/a	n/a	n/a	High	High	Peak Found	n/a	n/a	n/a	n/a	n/a	High	0.000555472	0.0080392	0.335949
FALSE	High	[K].KELSDIAHR.[I]	1xAna_MDA [K1]	2	2	10	P04075; P04075-2	P04075 [14-22]; P04075-2 [68-76]		1	1264.63	100	100	100	100	100						51.1	140.3	192.8	26.4	89.3			2.32	9.34	98.81	4.08		Shared	n/a	Peak Found	High	High	High	High	Peak Found	Peak Found	High	High	n/a	High	4.5059e-05	0.000256086	0.756777
FALSE	High	[R].KTVGVEPAADGK.[G]	1xAna_MDA [K1]	1	5	1	P46779	P46779 [47-58]		1	1367.68	0.761	3.811	5.14	1.143	2.16	0	2.51	1.6	0	21.72	32.6	163.2	220.1	48.9	92.5	42.8		2.4	1.53		20.5			n/a	Peak Found	High	Peak Found	Peak Found	Peak Found	Peak Found	n/a	Peak Found	Peak Found	Peak Found	High	0.000298581	0.0044462	0.40455
FALSE	High	[K].KEGDLIAAQAR.[L]	1xAna_MDA [K1]	2	6	1	P02545-2; P02545	P02545-2 [123-133]; P02545 [123-133]		1	1367.7		100	100									74.6	125.4					19.46	4.85				Shared	n/a	n/a	High	Peak Found	Peak Found	Peak Found	n/a	n/a	n/a	n/a	n/a	High	1.42984e-05	8.94217e-05	0.891039
FALSE	High	[K].KILDSVGIEADDDR.[L]	1xAna_MDA [K1]	1	1	1	P05387	P05387 [25-38]		1	1741.83	0.01	1.335	2.394	0.01	0.846		40.31	11.94		0		95.8	171.8		60.7	71.8		37.1	11.35					n/a	n/a	Peak Found	Peak Found	High	Peak Found	n/a	n/a	n/a	Peak Found	Peak Found	High	8.02485e-05	0.000658478	0.637004
FALSE	High	[K].KHLEINPDHSIIETLR.[Q]	1xAna_MDA [K1]	1	2	2	P07900	P07900 [632-647]		1	2111.09		100	100									73.5	126.5											n/a	n/a	High	n/a	n/a	High	n/a	n/a	n/a	n/a	n/a	High	3.57436e-05	0.000207077	0.783873
FALSE	High	[K].KQAGPASVPLR.[T]	1xAna_MDA [K1]	1	1	7	P30101	P30101 [130-140]		1	1319.71		100	100	100	100							119.2	173.9	36.7	70.2			4.64	6.09		0			n/a	n/a	High	Peak Found	High	High	High	n/a	Peak Found	High	n/a	High	0.000101873	0.000860923	0.60341
FALSE	High	[R].KSLLVQTK.[R]	1xAna_MDA [K1]	1	1	6	P39023	P39023 [349-356]		1	1112.63	1.565	7.178	6.965	2.629	4.613	14.16	4.03	13.02	3.24	3.81	39.2	179.8	174.5	65.9	115.6	25.1	13.45	3.85	12.37	3.09	3.63			Peak Found	Peak Found	High	High	Peak Found	High	High	High	High	Peak Found	Peak Found	High	0.000239718	0.00288709	0.455558
FALSE	High	[R].KVGLIAAR.[R]	1xAna_MDA [K1]	1	1	4	P62917	P62917 [234-241]		1	1023.6		100	100	100	100							115.5	203.8	33	47.7			1.97	16.43		6.16			n/a	n/a	High	Peak Found	High	High	Peak Found	n/a	Peak Found	Peak Found	n/a	High	0.00053263	0.00764963	0.341655
FALSE	High	[R].KTTVLAMDQVPR.[V]	1xAna_MDA [K1]	1	1	2	Q13423	Q13423 [171-182]		1	1554.8		100	100		100							81.4	154.3		64.3			10.58	4.23					n/a	n/a	Peak Found	Peak Found	High	High	n/a	n/a	Peak Found	n/a	n/a	High	3.57436e-05	0.000190671	0.794406
FALSE	High	[K].KISSIQSIVPALEIANAHR.[K]	1xAna_MDA [K1]	1	1	9	P10809	P10809 [250-268]		1	2243.22		100	100	100	100							120.4	168.4	30.5	80.6			54.61	6.86		8.99			n/a	n/a	High	High	High	High	High	n/a	Peak Found	High	n/a	High	3.80183e-06	3.36422e-07	1.60045
FALSE	High	[R].KQVVNIPSFIVR.[L]	1xAna_MDA [K1]	1	1	6	P46781	P46781 [139-150]		1	1595.89		100	100		100							102	147.1		50.9			31.77	9.3		7.6			n/a	n/a	High	High	High	Peak Found	n/a	n/a	High	Peak Found	n/a	High	6.44898e-05	0.000369284	0.710167
FALSE	High	[R].KIQEESLR.[T]	1xAna_MDA [K1]	1	3	3	Q99613	Q99613 [782-789]		1	1198.61																							No Quan Values	n/a	n/a	High	Peak Found	High	High	Peak Found	Peak Found	Peak Found	Peak Found	n/a	High	0.000509093	0.00738119	0.345763
FALSE	High	[K].KSDPVVSYR.[E]	1xAna_MDA [K1]	1	1	2	P13639	P13639 [572-580]		1	1246.61																							No Quan Values	n/a	n/a	High	High	n/a	n/a	n/a	n/a	n/a	n/a	n/a	High	0.000671762	0.0103435	0.307124
FALSE	High	[K].KHEEEEAK.[A]	1xAna_MDA [K1]	1	2	2	P25789	P25789 [239-246]		1	1195.53		100	100		100							99.2	163.8		37			11.53	13.28					n/a	n/a	Peak Found	Peak Found	High	Peak Found	n/a	n/a	Peak Found	n/a	n/a	High	6.30211e-05	0.000335448	0.722388
FALSE	High	[K].KTFEINPR.[H]	1xAna_MDA [K1]	1	2	13	P14625	P14625 [683-690]		1	1200.6	100	100	100	100	100						18.1	158	210.9	36.3	76.7		11.44	20.33	6.59	22.31	5.66			Peak Found	Peak Found	High	High	High	High	Peak Found	Peak Found	High	High	n/a	High	0.000265222	0.00344897	0.434434
FALSE	High	[R].KTQQQTQEMK.[E]	1xAna_MDA [K1]	1	2	1	Q5CZ79	Q5CZ79 [701-710]		1	1445.67																							No Quan Values	n/a	n/a	n/a	n/a	n/a	n/a	n/a	n/a	High	n/a	n/a	High	3.80183e-06	4.04561e-05	0.992077
FALSE	High	[K].KIFVGGIK.[EG]	1xAna_MDA [K1]	4	10	30	P51991; Q13151; P22626; P09651	P51991 [127-134]; Q13151 [99-106]; P22626 [113-120]; P09651 [106-113]		1	1057.61	100	100	100	100	100						10.4	166.7	177.5	49	96.3			9.96	2.55	8.07	0.8		Shared	Peak Found	n/a	High	High	High	High	Peak Found	Peak Found	High	Peak Found	n/a	High	0.000132669	0.00160361	0.526559
FALSE	High	[K].KAVAISLPK.[G]	1xAna_MDA [K1]	1	1	1	P50454	P50454 [300-308]		1	1122.66	100	100	100	100	100						58.3	132.5	147.2	62.4	99.5		8.92	27.72	16.79	22.57	5.45			Peak Found	Peak Found	Peak Found	High	Peak Found	Peak Found	Peak Found	Peak Found	Peak Found	Peak Found	n/a	High	0.000298581	0.00442975	0.404984
FALSE	High	[R].KTFSHELSDFGLESTAGEIPVVAIR.[T]	1xAna_MDA [K1]	1	1	27	P30101	P30101 [305-329]		1	2899.45		100	100		100							99.7	156.1		44.2			67.14	61.57		28.65			n/a	n/a	High	High	High	High	n/a	n/a	High	High	n/a	High	3.80183e-06	4.28605e-13	3.32383
FALSE	High	[K].KLEAAEER.[R]	1xAna_MDA [K1]	1	8	3	P16949	P16949 [53-60]		1	1141.55			100										100						2.46					n/a	n/a	n/a	High	High	High	n/a	n/a	n/a	n/a	n/a	High	0.000210988	0.00240667	0.47735
FALSE	High	[R].KYEMFAQTLQQSR.[G]	1xAna_MDA [K1]	1	1	1	P55072	P55072 [754-766]		1	1825.86																							No Quan Values	n/a	n/a	n/a	n/a	n/a	High	n/a	n/a	n/a	n/a	n/a	High	2.36214e-05	0.000145861	0.828601
FALSE	High	[K].KDGADFAK.[W]	1xAna_MDA [K1]	3	3	6	P04075; P09972; P04075-2	P04075 [140-147]; P09972 [140-147]; P04075-2 [194-201]		1	1047.48	100	100	100	100	100						17	171.4	185.6	44.7	81.3		61.1	8.5	1.2	25.74	4.09		Shared	Peak Found	Peak Found	High	High	High	Peak Found	Peak Found	Peak Found	Peak Found	High	n/a	High	0.000357173	0.00563466	0.376953
FALSE	High	[R].KQMVIDVLHPGK.[A]	1xAna_MDA [K1]	1	4	4	P62847	P62847 [21-32]		1	1560.82		100	100	100	100							130.8	164	37.5	67.7			29.21	15.91	48.89	14.68			n/a	n/a	High	High	Peak Found	High	Peak Found	Peak Found	Peak Found	Peak Found	n/a	High	0.000265222	0.00344678	0.434509
FALSE	High	[R].KFVADGIFK.[A]	1xAna_MDA [K1]	1	2	7	P23396	P23396 [10-18]		1	1220.63		100	100		100							109.5	142.3		48.2			15.13	4.87		7.91			n/a	n/a	High	High	Peak Found	High	n/a	n/a	Peak Found	High	n/a	High	0.000161431	0.00181576	0.511416
FALSE	High	[R].KGINTLVTYDMVPEPK.[I]	1xAna_MDA [K1]	1	1	6	P20674	P20674 [72-87]		1	2001		100	100		100							104.5	158.4		37.1			2.31	33.21					n/a	n/a	High	High	High	High	n/a	n/a	n/a	High	n/a	High	3.80183e-06	1.44095e-07	1.70811
FALSE	High	[K].KHSQFIGYPITLFVEK.[KE]	1xAna_MDA [K1]	1	3	8	P07900	P07900 [209-224]		1	2103.09		100	100		100							81.4	146.9		71.7			0.34	57.02					n/a	n/a	High	High	Peak Found	High	n/a	n/a	n/a	Peak Found	n/a	High	3.80183e-06	6.16963e-06	1.23107
FALSE	High	[K].KVSAQEVR.[K]	1xAna_MDA [K1]	1	1	4	P15311	P15311 [64-71]		1	1112.57		100	100		100							123.3	117.7		59				9.18					n/a	n/a	High	n/a	High	Peak Found	n/a	n/a	n/a	Peak Found	n/a	High	0.000248438	0.00307937	0.447879
FALSE	High	[R].KSVQPTSEER.[I]	1xAna_MDA [K1]	1	8	5	Q9UHD8	Q9UHD8 [326-335]		1	1356.64		100	100		100							99	159.2		41.8			14.91	4.28					n/a	n/a	High	High	High	High	n/a	n/a	n/a	Peak Found	n/a	High	9.67492e-05	0.000806396	0.611586
FALSE	High	[K].KVLHMDR.[N]	1xAna_MDA [K1]	2	3	2	P31150; P50395	P31150 [29-35]; P50395 [29-35]		1	1094.55		100	100	100	100							135.3	172.1	29.7	62.9			24.5	2.52	40.59	9		Shared	n/a	n/a	High	High	Peak Found	Peak Found	Peak Found	Peak Found	Peak Found	Peak Found	n/a	High	0.000350398	0.00541831	0.381498
FALSE	High	[K].KYAEAVTR.[A]	1xAna_MDA [K1]	1	2	4	P00558	P00558 [323-330]		1	1133.56	0.924	1.32	1.652	0.934	0.888	5.9	1.51	1.11	24.37	0	82.5	117.9	147.5	83.4	79.3	89.3	5.62	1.44	1.06	22.94				Peak Found	Peak Found	High	High	Peak Found	High	Peak Found	Peak Found	n/a	Peak Found	Peak Found	High	0.000561524	0.00811554	0.334864
FALSE	High	[R].KASGPPVSELITK.[A]	1xAna_MDA [K1]	1	3	4	P16402	P16402 [35-47]		1	1522.82		100	100	100	100							110.4	193.1	41.9	54.6			37.12	25.35					n/a	n/a	High	Peak Found	High	High	n/a	Peak Found	n/a	Peak Found	n/a	High	3.80183e-06	3.82703e-05	0.999144
FALSE	High	[R].KTPVIVTLK.[E]	1xAna_MDA [K1]	1	1	3	Q9Y4L1	Q9Y4L1 [67-75]		1	1194.71		100	100	100	100							117.1	186.8	36.5	59.6			15.16	4.24		14.5			n/a	n/a	Peak Found	High	High	High	Peak Found	n/a	Peak Found	Peak Found	n/a	High	0.000655703	0.0101946	0.308777
FALSE	High	[K].KILATPPQEDAPSVDIANIR.[M]	1xAna_MDA [K1]	1	2	4	P29401	P29401 [283-302]		1	2344.22			100										100						11.27					n/a	n/a	High	High	High	High	n/a	n/a	n/a	n/a	n/a	High	3.80183e-06	3.26494e-05	1.01935
FALSE	High	[R].KGISLNPEQWSQLK.[E]	1xAna_MDA [K1]	1	1	4	P53999	P53999 [101-114]		1	1823.93																							No Quan Values	n/a	n/a	High	High	High	n/a	n/a	n/a	n/a	n/a	n/a	High	7.27698e-05	0.000529752	0.664426
FALSE	High	[K].KQGLLPLTFADPADYNK.[I]	1xAna_MDA [K1]	1	1	2	Q99798	Q99798 [701-717]		1	2087.05																							No Quan Values	n/a	n/a	High	n/a	n/a	High	n/a	n/a	n/a	n/a	n/a	High	6.69923e-05	0.000470397	0.679458
FALSE	High	[K].KTVQVEQSK.[V]	1xAna_MDA [K1]	1	2	1	Q16181	Q16181 [89-97]		1	1242.64																							No Quan Values	n/a	n/a	n/a	High	n/a	n/a	n/a	n/a	n/a	n/a	n/a	High	0.000357173	0.00559722	0.377726
FALSE	High	[K].KLVGYLDR.[N]	1xAna_MDA [K1]	1	3	4	P07602	P07602 [414-421]		1	1159.61		100	100		100							100.2	150.5		49.3			16.84	0.85		6.55			n/a	n/a	Peak Found	High	High	High	n/a	n/a	Peak Found	Peak Found	n/a	High	0.000583409	0.00879728	0.325619
FALSE	High	[R].KLMLDLNK.[A]	1xAna_MDA [K1]	1	2	3	P55084	P55084 [181-188]		1	1170.62		100	100		100							98.8	147.7		53.5			23.12	5.33		14.06			n/a	n/a	Peak Found	High	High	High	n/a	n/a	Peak Found	Peak Found	n/a	High	0.000108523	0.000986314	0.586469
FALSE	High	[K].KIFVGGLSPDTPEEK.[I]	1xAna_MDA [K1]	1	4	1	Q14103	Q14103 [183-197]		1	1812.91																							No Quan Values	n/a	n/a	n/a	High	Peak Found	Peak Found	n/a	n/a	n/a	Peak Found	n/a	High	4.5059e-05	0.000258643	0.75551
FALSE	High	[R].KFNALFAQGNYSEAAK.[V]	1xAna_MDA [K1]	1	2	3	Q00610	Q00610 [367-382]		1	1954.93																							No Quan Values	n/a	n/a	n/a	High	High	High	n/a	n/a	n/a	n/a	n/a	High	3.80183e-06	1.72051e-06	1.39324
FALSE	High	[K].KVWLDPNETNEIANANSR.[Q]	1xAna_MDA [K1]	1	1	4	P84098	P84098 [21-38]		1	2267.07																							No Quan Values	n/a	n/a	n/a	High	High	High	n/a	n/a	n/a	n/a	n/a	High	3.80183e-06	1.34481e-10	2.59394
FALSE	High	[R].KLNAFGNAFLNR.[F]	1xAna_MDA [K1]	1	3	2	Q9H4M9	Q9H4M9 [124-135]		1	1560.8																							No Quan Values	n/a	n/a	n/a	n/a	High	High	n/a	n/a	n/a	n/a	n/a	High	0.000722627	0.0113579	0.296474
FALSE	High	[R].KALDIAENEMPGLMR.[M]	1xAna_MDA [K1]	1	1	3	P23526	P23526 [20-34]		1	1883.9		100	100	100	100							110.6	198.5	43.4	47.4			19.8	8.55	26.33	11.5			n/a	n/a	Peak Found	High	High	High	Peak Found	Peak Found	Peak Found	Peak Found	n/a	High	3.80183e-06	9.52645e-06	1.17589
FALSE	High	[K].KAEGAQNQGK.[K]	1xAna_MDA [K1]	1	1	1	Q9P2E9	Q9P2E9 [261-270]; [311-320]; [331-340]; [341-350]; [351-360]; [361-370]; [371-380]; [381-390]; [401-410]; [411-420]; [421-430]; [431-440]; [441-450]; [451-460]; [461-470]; [481-490]; [491-500]		1	1226.58																							No Quan Values	n/a	n/a	n/a	n/a	High	n/a	n/a	n/a	n/a	n/a	n/a	High	4.5059e-05	0.000258785	0.75544
FALSE	High	[K].KIQNDAGVR.[I]	1xAna_MDA [K1]	4	5	1	Q96AE4; Q96AE4-2; Q96I24; Q92945	Q96AE4 [300-308]; Q96AE4-2 [299-307]; Q96I24 [278-286]; Q92945 [347-355]		1	1196.61																							No Quan Values	n/a	n/a	n/a	n/a	High	n/a	n/a	n/a	n/a	n/a	n/a	High	0.00113415	0.0179042	0.244944
FALSE	High	[R].KAQPAQPADEPAEK.[A]	1xAna_MDA [K1]	1	2	2	P25786	P25786 [243-256]		1	1675.8																							No Quan Values	n/a	n/a	n/a	n/a	High	n/a	n/a	n/a	n/a	n/a	n/a	High	1.7707e-05	9.93279e-05	0.877637
FALSE	High	[R].KILTTEGR.[N]	1xAna_MDA [K1]	1	1	1	Q08211	Q08211 [1011-1018]		1	1113.59	0.01	2.142	2.959	1.213	1.324		3.49	17.38	0	0		124	171.3	70.2	76.6	57.9		3.33	16.46					n/a	n/a	Peak Found	Peak Found	High	Peak Found	n/a	Peak Found	n/a	Peak Found	Peak Found	High	0.00112526	0.0177607	0.245852
FALSE	High	[K].KSLESINSR.[L]	1xAna_MDA [K1]	1	1	2	P62888	P62888 [9-17]		1	1229.62		100	100		100							108.3	136.9		54.8			15.09	7.04		2.05			n/a	n/a	Peak Found	Peak Found	High	Peak Found	n/a	n/a	Peak Found	Peak Found	n/a	High	0.000583409	0.00864429	0.327628
FALSE	High	[K].KSYEPLEDPGVK.[S]	1xAna_MDA [K1]	1	2	1	P37837	P37837 [204-215]		1	1557.75	100	100	100	100							98.9	93.8	142.1	65.3				2.06	15.26					Peak Found	n/a	Peak Found	Peak Found	High	Peak Found	Peak Found	n/a	n/a	n/a	n/a	High	0.000194344	0.00211754	0.492778
FALSE	High	[K].KSQIFSTASDNQPTVTIK.[V]	1xAna_MDA [K1]	1	1	1	P11021	P11021 [447-464]		1	2161.08		100	100		100							81.5	191.9		26.6			6.94	42.6					n/a	n/a	Peak Found	Peak Found	High	Peak Found	n/a	n/a	n/a	Peak Found	n/a	High	3.80183e-06	5.72274e-07	1.533
FALSE	High	[K].KLYANMFER.[L]	1xAna_MDA [K1]	1	1	2	Q02790	Q02790 [409-417]		1	1367.65		100	100		100							95.7	151.3		53				21.46		1.34			n/a	n/a	n/a	Peak Found	High	High	n/a	n/a	Peak Found	Peak Found	n/a	High	6.44898e-05	0.000357646	0.714238
FALSE	High	[K].KVAAIEALNDGELQK.[A]	1xAna_MDA [K1]	1	2	1	P50502	P50502 [118-132]		1	1794.93		100	100									74	126						2.06					n/a	n/a	Peak Found	n/a	High	Peak Found	n/a	n/a	n/a	n/a	n/a	High	3.80183e-06	1.93659e-06	1.37821
FALSE	High	[R].KTVLGTPEVLLGALPGAGGTQR.[L]	1xAna_MDA [K1]	1	1	2	P40939	P40939 [166-187]		1	2331.27		100	100		100							107.3	134.2		58.4			40.79	17.37					n/a	n/a	Peak Found	Peak Found	High	High	n/a	n/a	n/a	Peak Found	n/a	High	0.0004052	0.00614118	0.366981
FALSE	High	[R].KLAYVAAGDLAPINAFIGGLAAQEVMK.[A]	1xAna_MDA [K1]	1	2	2	P22314	P22314 [385-411]		1	2927.54		100	100									94.4	105.6						45.83					n/a	n/a	n/a	Peak Found	High	High	n/a	n/a	n/a	n/a	n/a	High	3.80183e-06	1.99794e-06	1.37425
FALSE	High	[R].KTSYAQHQQVR.[Q]	1xAna_MDA [K1]	1	1	2	P61247	P61247 [152-162]		1	1541.75																							No Quan Values	n/a	n/a	n/a	n/a	n/a	High	n/a	n/a	n/a	n/a	n/a	High	6.44898e-05	0.000425087	0.692296
FALSE	High	[K].KISELDAFLK.[E]	1xAna_MDA [K1]	1	3	1	Q06323	Q06323 [36-45]		1	1359.72	0.01	1.004	1.603	0.01	0.885		27.54	22.27		20.61		89.4	142.7		78.8	89		25.83	21.01		19.47			n/a	n/a	Peak Found	Peak Found	Peak Found	High	n/a	n/a	Peak Found	Peak Found	Peak Found	High	0.000181829	0.00199205	0.50017
FALSE	High	[R].KIMSSPLSK.[E]	1xAna_MDA [K1]	2	2	1	P61254; Q9UNX3	P61254 [28-36]; Q9UNX3 [28-36]		1	1186.62	100	100	100		100						31	137.8	167.7		63.5			2.83	1.52		3.88		Shared	Peak Found	n/a	Peak Found	Peak Found	Peak Found	High	n/a	n/a	Peak Found	Peak Found	n/a	High	0.000718084	0.0112425	0.297635
FALSE	High	[K].KSADTLWGIQK.[E]	1xAna_MDA [K1]	1	3	1	P00338	P00338 [318-328]		1	1442.73		100	100									83.6	116.4					13.76	16.12					n/a	n/a	Peak Found	Peak Found	Peak Found	High	n/a	n/a	n/a	n/a	n/a	High	3.80183e-06	2.42206e-06	1.34981
FALSE	High	[R].KNYGQLDIFPAR.[D]	1xAna_MDA [K1]	1	14	2	P15941	P15941 [1189-1200]		1	1617.81		100	100	100	100							110.8	163.5	66.9	58.8			34.33	12.1	43.59	7.62			n/a	n/a	Peak Found	Peak Found	Peak Found	High	Peak Found	Peak Found	Peak Found	Peak Found	n/a	High	6.69923e-05	0.000482348	0.676282
FALSE	High	[K].KMTVTDQVNCPK.[L]	1xAna_MDA [K1]; 1xCarbamidomethyl [C10]	1	1	5	P05090	P05090 [176-187]		1	1616.74		100	100									73	127					26.42	4.1					n/a	n/a	High	High	High	High	n/a	n/a	n/a	n/a	n/a	High	3.80183e-06	1.03879e-05	1.1649
FALSE	High	[K].KGVLFGVPGAFTPGCSK.[VT]	1xAna_MDA [K1]; 1xCarbamidomethyl [C15]	1	3	6	P30044	P30044 [86-102]		1	1917.96	100	100	100								132.1	45.5	122.4											Peak Found	n/a	High	High	High	High	n/a	n/a	High	n/a	n/a	High	3.80183e-06	2.82811e-05	1.03762
FALSE	High	[R].KDGNASGTTLLEALDCILPPTRPTDKPLR.[L]	1xAna_MDA [K1]; 1xCarbamidomethyl [C16]	1	2	3	P68104	P68104 [219-247]		1	3345.71																							No Quan Values	n/a	n/a	High	n/a	n/a	High	n/a	n/a	n/a	n/a	n/a	High	3.80183e-06	5.57852e-07	1.53624
FALSE	High	[K].KCAADLGLNK.[G]	1xAna_MDA [K1]; 1xCarbamidomethyl [C2]	1	1	1	P49773	P49773 [83-92]		1	1285.62	100	100	100	100	100						58.3	137.8	142.3	74.8	86.9			1.79	17.33		3.32			Peak Found	n/a	Peak Found	High	Peak Found	Peak Found	n/a	Peak Found	Peak Found	Peak Found	n/a	High	0.000274272	0.00360137	0.429323
FALSE	High	[R].KCLEELQK.[R]	1xAna_MDA [K1]; 1xCarbamidomethyl [C2]	1	1	3	P49721	P49721 [162-169]		1	1243.6		100	100									79.2	120.8					18.07	13.54					n/a	n/a	Peak Found	Peak Found	High	High	n/a	n/a	n/a	n/a	n/a	High	0.000248438	0.00306681	0.448365
FALSE	High	[K].KQCADLETAIADAEQR.[G]	1xAna_MDA [K1]; 1xCarbamidomethyl [C3]	1	1	1	Q14CN4	Q14CN4 [362-377]		1	2014.92																							No Quan Values	n/a	n/a	n/a	n/a	High	n/a	n/a	n/a	n/a	n/a	n/a	High	0.000248438	0.00313444	0.445772
FALSE	High	[K].KEECPAVR.[L]	1xAna_MDA [K1]; 1xCarbamidomethyl [C4]	1	1	6	P07237	P07237 [309-316]		1	1184.54		100	100	100	100							136.5	196.9	22.8	43.8			5.48	9.72		0.45			n/a	n/a	High	High	High	Peak Found	Peak Found	n/a	Peak Found	High	n/a	High	0.000583409	0.00885031	0.324931
FALSE	High	[R].KAQCPIVER.[L]	1xAna_MDA [K1]; 1xCarbamidomethyl [C4]	1	1	3	P46782	P46782 [63-71]		1	1296.64		100	100	100	100							125.5	186.8	32.2	55.6			5.55	4.38	19.1	11.87			n/a	n/a	High	High	Peak Found	High	Peak Found	Peak Found	Peak Found	Peak Found	n/a	High	6.44898e-05	0.000411117	0.696536
FALSE	High	[R].KHNMCGETEEEK.[I]	1xAna_MDA [K1]; 1xCarbamidomethyl [C5]	1	1	10	P21266	P21266 [87-98]		1	1687.67		100	100		100							111.1	134.9		54			20.01	4.13		4.47			n/a	n/a	High	High	High	High	n/a	n/a	High	Peak Found	n/a	High	3.80183e-06	5.16893e-09	2.13063
FALSE	High	[RK].KLQIQCVVEDDK.[V]	1xAna_MDA [K1]; 1xCarbamidomethyl [C6]	3	5	1	P29692; P24534; P29692-3	P29692 [242-253]; P24534 [186-197]; P29692-3 [218-229]		1	1670.81																							No Quan Values	n/a	n/a	n/a	n/a	High	n/a	n/a	n/a	n/a	n/a	n/a	High	7.31598e-06	4.95438e-05	0.966285
FALSE	High	[K].KYEDICPSTHNMDVPNIK.[R]	1xAna_MDA [K1]; 1xCarbamidomethyl [C6]	1	4	3	P63241	P63241 [68-85]		1	2357.06		100	100									99	101					18.45	30.62					n/a	n/a	High	High	High	Peak Found	n/a	n/a	n/a	n/a	n/a	High	3.80183e-06	2.88767e-05	1.03497
FALSE	High	[R].KAVVVCPK.[D]	1xAna_MDA [K1]; 1xCarbamidomethyl [C6]	1	2	2	Q00839	Q00839 [602-609]		1	1096.59		100	100	100	100							124.1	144.8	50.2	80.8			25.2	7.07		16.9			n/a	n/a	Peak Found	High	Peak Found	Peak Found	n/a	Peak Found	Peak Found	High	n/a	High	0.00022046	0.0025899	0.468544
FALSE	High	[R].KVFANPEDCVAFGK.[G]	1xAna_MDA [K1]; 1xCarbamidomethyl [C9]	1	2	7	P10620	P10620 [42-55]		1	1777.83		100	100									87.3	112.7					11.63	0.15					n/a	n/a	High	High	High	High	n/a	n/a	n/a	High	n/a	High	3.80183e-06	1.23222e-07	1.72798
FALSE	High	[R].KDLYANTVLSGGTTMYPGIADR.[M]	1xAna_MDA [K1]; 1xOxidation [M15]	2	2	5	P60709; P63261	P60709 [291-312]; P63261 [291-312]		1	2555.21		100	100		100							89.1	173.1		37.7			41.51	22.2				Shared	n/a	n/a	High	High	High	High	n/a	n/a	Peak Found	n/a	n/a	High	8.02485e-05	0.00067157	0.634528
FALSE	High	[R].KDLYANTVLSGGSTMYPGIADR.[M]	1xAna_MDA [K1]; 1xOxidation [M15]	1	1	3	Q562R1	Q562R1 [292-313]		1	2541.2																							No Quan Values	n/a	n/a	High	n/a	n/a	High	n/a	n/a	n/a	n/a	n/a	High	0.0010253	0.0161297	0.25673
FALSE	High	[R].KYTLPPGVDPTQVSSSLSPEGTLTVEAPMPK.[L]	1xAna_MDA [K1]; 1xOxidation [M29]	1	1	10	P04792	P04792 [141-171]		1	3438.7		100	100									80	120						42.76					n/a	n/a	High	n/a	High	High	n/a	n/a	n/a	n/a	n/a	High	3.80183e-06	4.21029e-06	1.2796
FALSE	High	[R].LIVDEAINEDNSVVSLSQPK.[M]	1xAna_MDA [K20]	1	1	1	P55072	P55072 [26-45]		0	2366.18																							No Quan Values	n/a	n/a	n/a	n/a	n/a	n/a	n/a	n/a	n/a	High	n/a	High	0.000709571	0.011074	0.299353
FALSE	High	[K].EILVGDVGQTVDDPYATFVKMLPDK.[D]	1xAna_MDA [K20]	1	1	3	P23528	P23528 [54-78]		1	2946.45																							No Quan Values	n/a	n/a	High	n/a	High	n/a	n/a	n/a	n/a	High	n/a	High	3.80183e-06	1.44601e-08	2.00002
FALSE	High	[K].TIGGGDDSFNTFFSETGAGKHVPR.[A]	1xAna_MDA [K20]	2	8	10	Q71U36; Q9BQE3	Q71U36 [41-64]; Q9BQE3 [41-64]		1	2693.23		100	100		100							109.9	142.6		47.5			13.41	38.07				Shared	n/a	n/a	High	High	High	High	n/a	n/a	n/a	Peak Found	n/a	High	3.80183e-06	1.35172e-12	3.17799
FALSE	High	[R].IIGLDQVAGMSETALPGAFKTR.[K]	1xAna_MDA [K20]	1	2	4	P35579	P35579 [618-639]		1	2471.26			100										100						18.4					n/a	n/a	High	High	High	High	n/a	n/a	n/a	n/a	n/a	High	0.000206975	0.0022343	0.486298
FALSE	High	[K].GNDISSGTVLSDYVGSGPPKGTGLHR.[Y]	1xAna_MDA [K20]	1	1	1	P30086	P30086 [94-119]		1	2767.33																							No Quan Values	n/a	n/a	n/a	n/a	High	n/a	n/a	n/a	n/a	n/a	n/a	High	0.000257925	0.0033396	0.438249
FALSE	High	[R].VHVSEEGTEPEAMLQVLGPKPALPAGTEDTAK.[E]	1xAna_MDA [K20]	1	4	2	P06396-2	P06396-2 [207-238]		0	3497.71																							No Quan Values	n/a	n/a	n/a	n/a	High	n/a	n/a	n/a	n/a	n/a	n/a	High	3.80183e-06	2.97002e-06	1.32391
FALSE	High	[R].IVASTLSNPELFEEWTGNVKTMADR.[I]	1xAna_MDA [K20]	1	2	1	P17174	P17174 [306-330]		1	3004.44			100										100						59.14					n/a	n/a	n/a	n/a	High	Peak Found	n/a	n/a	n/a	n/a	n/a	High	0.000318034	0.00471092	0.39779
FALSE	High	[R].MMITSQDVLHSWAVPTLGLKTDAIPGR.[L]	1xAna_MDA [K20]	1	1	1	P00403	P00403 [152-178]		1	3133.58																							No Quan Values	n/a	n/a	n/a	n/a	n/a	High	n/a	n/a	n/a	n/a	n/a	High	3.80183e-06	2.00714e-05	1.08121
FALSE	High	[K].EILVGDVGQTVDDPYATFVKMLPDKDCR.[Y]	1xAna_MDA [K20]; 1xCarbamidomethyl [C27]	1	1	3	P23528	P23528 [54-81]		2	3377.61																							No Quan Values	n/a	n/a	n/a	n/a	High	High	n/a	n/a	n/a	n/a	n/a	High	0.000108523	0.00110621	0.572235
FALSE	High	[K].NLIPFDQMTIEDLNEAFPETKLDK.[K]	1xAna_MDA [K21]	1	2	1	O75947	O75947 [124-147]		1	3017.45																							No Quan Values	n/a	n/a	n/a	High	n/a	n/a	n/a	n/a	n/a	n/a	n/a	High	0.000338462	0.00525824	0.384983
FALSE	High	[R].VIISAPSADAPMFVMGVNHEKYDNSLK.[I]	1xAna_MDA [K21]	1	2	8	P04406	P04406 [119-145]		1	3129.51		100										100												n/a	n/a	High	High	High	High	n/a	n/a	n/a	n/a	n/a	High	3.80183e-06	1.76112e-11	2.85205
FALSE	High	[K].VEGTEPTTAFNLFVGNLNFNKSAPELK.[T]	1xAna_MDA [K21]	1	1	3	P19338	P19338 [298-324]		1	3133.55																							No Quan Values	n/a	n/a	High	n/a	High	High	n/a	n/a	n/a	n/a	n/a	High	3.80183e-06	1.14954e-06	1.44444
FALSE	High	[R].SYDVPPPPMEPDHPFYSNISKDR.[R]	1xAna_MDA [K21]	2	2	5	Q8N0Y7; P18669	Q8N0Y7 [118-140]; P18669 [118-140]		1	2884.29		100	100									62.8	137.2					70.54	0.36				Shared	n/a	n/a	Peak Found	High	High	High	n/a	n/a	n/a	n/a	n/a	High	3.80183e-06	2.89247e-09	2.20434
FALSE	High	[R].ETVVEVPQVTWEDIGGLEDVKR.[E]	1xAna_MDA [K21]	1	1	1	P55072	P55072 [466-487]		1	2694.33																							No Quan Values	n/a	n/a	n/a	n/a	High	n/a	n/a	n/a	n/a	n/a	n/a	High	0.000294142	0.00434211	0.407324
FALSE	High	[R].GQVGGQVSVEVDSAPGTDLAKILSDMR.[S]	1xAna_MDA [K21]	1	1	1	P08727	P08727 [227-253]		1	2925.43																							No Quan Values	n/a	n/a	n/a	n/a	n/a	High	n/a	n/a	n/a	n/a	n/a	High	0.000104497	0.000901909	0.597607
FALSE	High	[R].DAGIEPGPDTYLALLNAYAEKGDIDHVK.[Q]	1xAna_MDA [K21]	1	1	1	P42704	P42704 [260-287]		1	3181.54																							No Quan Values	n/a	n/a	n/a	n/a	n/a	High	n/a	n/a	n/a	n/a	n/a	High	0.000151138	0.00171871	0.518102
FALSE	High	[R].ALMLQGVDLLADAVAVTMGPKGR.[T]	1xAna_MDA [K21]	1	2	1	P10809	P10809 [38-60]		1	2522.31			100										100											n/a	n/a	n/a	n/a	n/a	High	n/a	n/a	n/a	n/a	n/a	High	3.80183e-06	3.73368e-10	2.46428
FALSE	High	[R].TLTAVHDAILEDLVFPSEIVGKR.[I]	1xAna_MDA [K22]	1	1	9	P62081	P62081 [121-143]		1	2719.43		100	100		100							107.1	145.9		47			6.42	30.19		0.18			n/a	n/a	High	High	High	High	n/a	n/a	Peak Found	Peak Found	n/a	High	3.80183e-06	2.34115e-08	1.93884
FALSE	High	[R].AQPVQVAEGSEPDGFWEALGGKAAYR.[T]	1xAna_MDA [K22]	1	4	4	P06396-2	P06396-2 [576-601]		1	2929.38			100										100						4.01					n/a	n/a	n/a	n/a	High	High	n/a	n/a	n/a	n/a	n/a	High	3.80183e-06	4.76467e-06	1.26389
FALSE	High	[R].TATESFASDPILYRPVAVALDTKGPEIR.[T]	1xAna_MDA [K23]	2	3	7	P14618-2; P14618	P14618-2 [93-120]; P14618 [93-120]		1	3213.65	0.738	1.182	2.085	0.89	0.661	0	18.75	65.16	29.88	0	67.6	108.2	190.8	81.4	60.5	91.5		17.74	56.9	27.94			Shared	n/a	Peak Found	Peak Found	Peak Found	High	High	Peak Found	Peak Found	n/a	Peak Found	Peak Found	High	3.80183e-06	3.75679e-08	1.8788
FALSE	High	[R].SLLVIPNTLAVNAAQDSTDLVAKLR.[A]	1xAna_MDA [K23]	1	1	1	P17987	P17987 [444-468]		1	2818.53																							No Quan Values	n/a	n/a	n/a	n/a	n/a	High	n/a	n/a	n/a	n/a	n/a	High	0.000623717	0.00974369	0.313938
FALSE	High	[K].VIHDNFGIVEGLMTTVHAITATQKTVDGPSGK.[L]	1xAna_MDA [K24]	1	2	24	P04406	P04406 [163-194]		1	3532.78		100	100	100	100							146.3	187.6	19.7	46.4			3.52	20.67	18.22	32.31			n/a	n/a	High	High	High	High	Peak Found	Peak Found	High	High	n/a	High	3.80183e-06	6.30512e-16	4.28652
FALSE	High	[K].ISIPVDISDSDMMLNIINSSITTKAISR.[W]	1xAna_MDA [K24]	1	2	3	P49368	P49368 [140-167]		1	3230.63																							No Quan Values	n/a	n/a	High	n/a	High	High	n/a	n/a	n/a	n/a	n/a	High	3.80183e-06	3.28534e-06	1.3111
FALSE	High	[K].EAPAPTPTSLEVSSPPDTTEEVDHKPK.[L]	1xAna_MDA [K25]	1	2	3	Q5T2W1	Q5T2W1 [351-377]		0	3055.44			100										100						6.47					n/a	n/a	n/a	High	High	High	n/a	n/a	n/a	n/a	n/a	High	3.80183e-06	8.18894e-06	1.19511
FALSE	High	[K].EGNASGVSLLEALDTILPPTRPTDKPLR.[L]	1xAna_MDA [K25]	1	1	1	Q05639	Q05639 [220-247]		0	3156.66																							No Quan Values	n/a	n/a	High	n/a	n/a	n/a	n/a	n/a	n/a	n/a	n/a	High	8.02485e-05	0.000672185	0.634413
FALSE	High	[R].LLEDGEDFNLGDALDSSNSMQTIQKTTTR.[R]	1xAna_MDA [K25]	1	1	31	P05783	P05783 [383-411]		1	3395.56		100	100	100	100							108.6	211.4	29.7	50.3			6.4	6.25		12.72			n/a	n/a	High	High	High	High	Peak Found	High	High	High	n/a	High	3.80183e-06	2.57795e-12	3.09602
FALSE	High	[R].GGMGSGGLATGIAGGLAGMGGIQNEKETMQSLNDR.[L]	1xAna_MDA [K26]	1	1	12	P05783	P05783 [56-90]		1	3531.63		100	100									82.5	117.5					20.08	40.91					n/a	n/a	High	Peak Found	High	High	n/a	n/a	n/a	n/a	n/a	High	3.80183e-06	3.79917e-12	3.04678
FALSE	High	[R].ASFITPVPGGVGPMTVAMLMQSTVESAKR.[F]	1xAna_MDA [K28]	1	1	1	P11586	P11586 [265-293]		1	3158.57																							No Quan Values	n/a	n/a	High	n/a	n/a	n/a	n/a	n/a	n/a	n/a	n/a	High	0.000957307	0.0150929	0.264239
FALSE	High	[K].LKAEGSEIR.[L]	1xAna_MDA [K2]	1	1	9	P07237	P07237 [70-78]		1	1198.61																							No Quan Values	n/a	n/a	High	High	High	High	Peak Found	Peak Found	High	High	n/a	High	8.02485e-05	0.000598558	0.649015
FALSE	High	[RK].NKYEDEINKR.[T]	1xAna_MDA [K2]	6	7	12	P04264; P04259; P02538; P48668; P05787; P13647	P04264 [268-277]; P04259 [251-260]; P02538 [251-260]; P48668 [251-260]; P05787 [177-186]; P13647 [256-265]		2	1504.71		100	100		100							118.1	172.2		9.7			11.35	20.45				Shared	n/a	n/a	High	High	High	High	n/a	n/a	n/a	Peak Found	n/a	High	9.67492e-05	0.000801479	0.612352
FALSE	High	[R].TKTEISEMNR.[N]	1xAna_MDA [K2]	1	2	25	P05787	P05787 [303-312]		1	1404.65	100	100	100	100	100						2.4	143.7	294.5	15.5	43.9		2.71	9.99	6.56	21.93	9.38			Peak Found	Peak Found	High	High	High	High	High	High	High	Peak Found	n/a	High	3.80183e-06	7.84496e-06	1.20056
FALSE	High	[KR].NKYEDEINK.[HR]	1xAna_MDA [K2]	7	8	6	Q5XKE5; P04264; P04259; P02538; P48668; P05787; P13647	Q5XKE5 [232-240]; P04264 [268-276]; P04259 [251-259]; P02538 [251-259]; P48668 [251-259]; P05787 [177-185]; P13647 [256-264]		1	1348.61		100	100		100							96.8	160		43.3			14.36	47.89		1.54		Shared	n/a	n/a	High	High	High	High	n/a	n/a	Peak Found	Peak Found	n/a	High	0.000225003	0.00265205	0.465704
FALSE	High	[R].EKIETELR.[D]	1xAna_MDA [K2]	1	1	1	P63104	P63104 [84-91]		1	1213.61	100	100	100	100	100						24.2	151.3	255.3	21.8	47.4		32.84	10.82	15.46	10.25	5.51			Peak Found	Peak Found	Peak Found	Peak Found	Peak Found	High	Peak Found	Peak Found	Peak Found	Peak Found	n/a	High	0.000583409	0.00884057	0.325057
FALSE	High	[R].VKVEPAVDTSR.[I]	1xAna_MDA [K2]	2	9	1	O75369-8; O75369	O75369-8 [1220-1230]; O75369 [1220-1230]		1	1396.71		100	100									68	132					7.61	2.26				Shared	n/a	n/a	Peak Found	Peak Found	Peak Found	High	n/a	n/a	n/a	n/a	n/a	High	6.69923e-05	0.000501547	0.671343
FALSE	High	[K].TKDGVVEITGK.[H]	1xAna_MDA [K2]	1	1	1	P04792	P04792 [113-123]		1	1342.69		100	100	100	100							131.1	205	20.2	43.8			1.07	6.84	21.22	2.91			n/a	n/a	Peak Found	Peak Found	High	Peak Found	Peak Found	Peak Found	Peak Found	Peak Found	n/a	High	0.000108523	0.000971246	0.588384
FALSE	High	[K].YKPESEELTAER.[I]	1xAna_MDA [K2]	1	1	8	P07237	P07237 [327-338]		0	1647.75		100	100		100							95.5	171.4		33.1			8.1	1.57		15.34			n/a	n/a	High	High	High	High	n/a	n/a	Peak Found	Peak Found	n/a	High	3.80183e-06	1.46967e-06	1.41324
FALSE	High	[R].VKYETELAMR.[Q]	1xAna_MDA [K2]	1	1	10	P05783	P05783 [166-175]		1	1435.69																							No Quan Values	Peak Found	n/a	High	High	High	High	Peak Found	n/a	High	High	n/a	High	2.36214e-05	0.000166925	0.811382
FALSE	High	[K].AKPAMPQDSVPSPR.[S]	1xAna_MDA [K2]	1	1	2	P53396	P53396 [470-483]		0	1676.81																							No Quan Values	n/a	n/a	n/a	n/a	High	High	n/a	n/a	n/a	n/a	n/a	High	2.36214e-05	0.000135902	0.837627
FALSE	High	[R].GKLDGNQDLIR.[F]	1xAna_MDA [K2]	1	2	4	P48735	P48735 [383-393]		1	1424.72		100	100									79.8	120.2					20.94	11.56					n/a	n/a	High	Peak Found	High	High	n/a	n/a	n/a	n/a	n/a	High	3.80183e-06	4.58192e-05	0.976234
FALSE	High	[R].AKQEELEAALQR.[G]	1xAna_MDA [K2]	1	1	1	P08729	P08729 [352-363]		1	1581.79																							No Quan Values	n/a	n/a	High	n/a	n/a	n/a	n/a	n/a	n/a	n/a	n/a	High	0.000120675	0.00131092	0.551272
FALSE	High	[R].QKDYETATLSEIK.[A]	1xAna_MDA [K2]	1	4	1	P12814	P12814 [419-431]		1	1721.83																							No Quan Values	n/a	n/a	n/a	n/a	High	n/a	n/a	n/a	n/a	n/a	n/a	High	0.000648786	0.0101037	0.309799
FALSE	High	[K].TKPYIQVDIGGGQTK.[T]	1xAna_MDA [K2]	1	1	8	P11021	P11021 [124-138]		0	1800.92		100	100									73	127					3.53	46.72					n/a	n/a	High	Peak Found	High	High	n/a	n/a	n/a	n/a	n/a	High	3.80183e-06	2.25436e-06	1.35892
FALSE	High	[K].LKPLEVELR.[R]	1xAna_MDA [K2]	1	1	8	P49755	P49755 [144-152]		0	1292.72		100	100	100	100							140	184.3	23.2	52.5			20.8	3.79		1.24			n/a	n/a	High	High	High	High	n/a	Peak Found	High	High	n/a	High	2.36214e-05	0.000111117	0.863326
FALSE	High	[R].IKSQELEVK.[N]	1xAna_MDA [K2]	1	1	1	Q14204	Q14204 [3224-3232]		1	1269.67	3.143	3.459	3.939	3.035	3.241	18.51	0	0.44	19.17	2.54	105.8	116.5	132.6	102.2	109.2	33.7	17.52		0.41	18.14	2.42			Peak Found	Peak Found	Peak Found	n/a	Peak Found	Peak Found	High	Peak Found	Peak Found	Peak Found	Peak Found	High	0.000876051	0.0136005	0.276023
FALSE	High	[R].AKFEELNMDLFR.[S]	1xAna_MDA [K2]	1	1	14	P11021	P11021 [325-336]		1	1708.8		100	100		100							98.8	163.3		37.9			16	15.31		8.41			n/a	n/a	High	High	High	High	n/a	n/a	Peak Found	High	n/a	High	3.80183e-06	1.46918e-06	1.41329
FALSE	High	[R].LKVPPAINQFTQALDR.[Q]	1xAna_MDA [K2]	1	1	2	P62424	P62424 [74-89]		1	2007.07		100	100		100							92.9	164.1		43			38.23	16.69					n/a	n/a	Peak Found	Peak Found	High	High	n/a	n/a	n/a	Peak Found	n/a	High	0.000204489	0.00220573	0.487851
FALSE	High	[K].IKIIAPPER.[K]	1xAna_MDA [K2]	5	8	37	P60709; P68133; Q562R1; P68032; P63261	P60709 [327-335]; P68133 [329-337]; Q562R1 [328-336]; P68032 [329-337]; P63261 [327-335]		1	1232.7	100	100	100	100	100						19.1	157.6	203.1	44.7	75.4		6.96	9.95	5.31	20.69	2.02		Shared	High	High	High	High	High	High	High	High	High	High	n/a	High	4.78866e-05	0.000283341	0.743885
FALSE	High	[R].LKGIVPLAK.[V]	1xAna_MDA [K2]	1	1	9	P30101	P30101 [74-82]		1	1134.69	100	100	100	100	100						14.8	158	219.2	34.1	73.9			11.95	1.28	34.22	6.01			n/a	Peak Found	High	High	High	High	Peak Found	Peak Found	High	High	n/a	High	0.000440341	0.00667171	0.357408
FALSE	High	[K].LKLEAELGNMQGLVEDFK.[N]	1xAna_MDA [K2]	1	2	18	P05787	P05787 [159-176]		1	2230.11		100	100	100								92.4	171.4	36.2				47.25	6.98					n/a	n/a	High	High	High	High	n/a	Peak Found	n/a	n/a	n/a	High	3.80183e-06	1.40037e-11	2.88115
FALSE	High	[K].VKEGMNIVEAMER.[F]	1xAna_MDA [K2]	2	2	25	P62937; P62937-2	P62937 [132-144]; P62937-2 [72-84]		1	1701.8	100	100	100	100	100						18.3	158.3	210.4	41.4	71.5		12.01	6.61	4.17	34.34	5.6		Shared	High	Peak Found	High	High	High	High	High	Peak Found	High	High	n/a	High	3.80183e-06	1.06996e-09	2.33061
FALSE	High	[K].EKPYFPIPEEYTFIQNVPLEDR.[V]	1xAna_MDA [K2]	1	2	2	Q00839	Q00839 [463-484]		0	2920.41																							No Quan Values	n/a	n/a	n/a	n/a	High	High	n/a	n/a	n/a	n/a	n/a	High	3.80183e-06	2.89016e-05	1.03486
FALSE	High	[K].AKESWEMNSEEK.[L]	1xAna_MDA [K2]	1	1	2	Q02790	Q02790 [255-266]		1	1663.69																							No Quan Values	n/a	n/a	High	Peak Found	Peak Found	Peak Found	n/a	n/a	Peak Found	High	n/a	High	1.7707e-05	9.31328e-05	0.885853
FALSE	High	[K].AKMQASIEK.[GA]	1xAna_MDA [K2]	1	3	11	P06748	P06748 [249-257]		1	1201.59	1.23	6.977	9.348	1.67	2.9	0.77	3.78	4.58	13.04	3.51	31.9	181	242.5	43.3	75.3	25.9	0.73	3.6	4.37	12.39	3.34			Peak Found	Peak Found	High	High	High	High	High	Peak Found	High	High	Peak Found	High	3.80183e-06	3.2326e-05	1.02062
FALSE	High	[K].SKGGVVGIK.[V]	1xAna_MDA [K2]	2	2	12	P04075; P04075-2	P04075 [100-108]; P04075-2 [154-162]		1	1040.58	100	100	100	100	100						20.3	173	155.1	55.4	96.1			5.16	6.23	5.53	2.02		Shared	n/a	Peak Found	High	High	High	High	Peak Found	High	High	High	n/a	High	4.78866e-05	0.000285996	0.742697
FALSE	High	[R].TKTPGPGAQSALR.[A]	1xAna_MDA [K2]	1	1	5	P62263	P62263 [105-117]		1	1479.76		100	100	100	100							130.5	184.1	33.8	51.7			0.69	1.34		5.44			n/a	n/a	High	High	High	High	Peak Found	n/a	Peak Found	Peak Found	n/a	High	3.80183e-06	3.91928e-06	1.28869
FALSE	High	[K].VKVGVNGFGR.[I]	1xAna_MDA [K2]	1	1	13	P04406	P04406 [4-13]		1	1228.65	100	100	100	100	100						34.1	147.6	193.6	46	78.7		7.38	2.76	11.84	25.41	8.43			Peak Found	Peak Found	High	High	High	High	High	High	Peak Found	High	n/a	High	7.31598e-06	5.38013e-05	0.955788
FALSE	High	[K].NKTGAAPIIDVVR.[S]	1xAna_MDA [K2]	1	1	3	P46776	P46776 [93-105]		1	1549.84		100	100		100							104.7	151.6		43.7			9.16	4.24		20.68			n/a	n/a	Peak Found	High	Peak Found	High	High	n/a	Peak Found	Peak Found	n/a	High	3.80183e-06	6.93161e-07	1.50867
FALSE	High	[K].AKWDAWNELK.[G]	1xAna_MDA [K2]	1	5	27	P07108	P07108 [54-63]		1	1456.69	100	100	100	100	100						16.1	155.5	201.7	38.8	87.9		20.68	24.01	1.81	28.81	5.91			Peak Found	Peak Found	High	High	High	High	High	High	High	High	n/a	High	3.80183e-06	6.02236e-06	1.23414
FALSE	High	[K].DKFSFDLGK.[G]	1xAna_MDA [K2]	1	1	5	Q02790	Q02790 [75-83]		1	1252.59		100	100	100	100							134	170.9	29.1	65.9			30.02	16.91					n/a	n/a	High	Peak Found	High	High	High	Peak Found	n/a	Peak Found	n/a	High	0.00045678	0.00684452	0.354458
FALSE	High	[K].NKEEAAEYAK.[L]	1xAna_MDA [K2]	1	1	1	P62753	P62753 [202-211]		1	1348.61																							No Quan Values	n/a	n/a	n/a	High	n/a	n/a	n/a	n/a	n/a	n/a	n/a	High	0.000461566	0.0069237	0.353132
FALSE	High	[R].AKTNADTDGMVK.[I]	1xAna_MDA [K2]	1	3	1	P09622	P09622 [429-440]		1	1446.66			100										100						2.25					n/a	n/a	n/a	n/a	Peak Found	High	n/a	n/a	n/a	n/a	n/a	High	3.57436e-05	0.000221153	0.775482
FALSE	High	[K].DKGLQTSQDAR.[F]	1xAna_MDA [K2]	1	1	1	P27797	P27797 [63-73]		1	1414.66		100	100									80.3	119.7					22.49	25.2					n/a	n/a	High	Peak Found	Peak Found	Peak Found	n/a	n/a	n/a	n/a	n/a	High	0.000619169	0.0096284	0.315297
FALSE	High	[K].NKITITNDQNR.[L]	1xAna_MDA [K2]	1	1	11	P11021	P11021 [522-532]		1	1512.74		100	100	100	100							120.7	209	23.3	46.9			10.02	5.69	4.62	8.31			n/a	n/a	High	High	High	High	Peak Found	Peak Found	High	High	n/a	High	3.80183e-06	1.03196e-05	1.16573
FALSE	High	[R].IKAAVPSIK.[F]	1xAna_MDA [K2]	1	2	2	P00558	P00558 [40-48]		1	1122.66	100	100	100	100	100						17.5	168.8	190.6	42.4	80.7		28.63	10.03	4.25	22.02	7.32			Peak Found	Peak Found	Peak Found	Peak Found	Peak Found	High	Peak Found	Peak Found	High	Peak Found	n/a	High	0.000318034	0.00470698	0.397887
FALSE	High	[R].DKILGATIENSR.[I]	1xAna_MDA [K2]	1	1	10	P08727	P08727 [139-150]		1	1512.77		100	100									71.8	128.2					21.85	37.99					n/a	n/a	High	High	High	High	n/a	n/a	High	n/a	n/a	High	3.80183e-06	4.90622e-06	1.26017
FALSE	High	[R].SKLILFPR.[K]	1xAna_MDA [K2]	1	1	8	P26373	P26373 [122-129]		1	1169.67		100	100		100							110.4	141.8		47.8			24.57	13.27					n/a	n/a	High	Peak Found	High	High	n/a	n/a	High	Peak Found	n/a	High	0.000130574	0.00150915	0.533984
FALSE	High	[K].DKGFGFIR.[L]	1xAna_MDA [K2]	1	2	6	Q15233	Q15233 [108-115]		1	1135.56		100	100	100	100							120.2	171.9	44.9	63.1			13.95	4.63	50.9	17.3			n/a	n/a	Peak Found	High	High	High	Peak Found	Peak Found	High	High	n/a	High	0.00108045	0.0168936	0.251503
FALSE	High	[R].SKGQESFK.[K]	1xAna_MDA [K2]	1	2	6	P06748	P06748 [222-229]		1	1106.52		100	100	100	100							124.2	214.2	20.1	41.5			11.22	2.5		1.76			n/a	n/a	High	High	High	High	Peak Found	n/a	Peak Found	Peak Found	n/a	High	0.000132669	0.00159658	0.527095
FALSE	High	[R].SKYTTPSGEVR.[Y]	1xAna_MDA [K2]	1	3	8	P55786	P55786 [162-172]		1	1420.67		100	100		100							97.8	153.5		48.7			3.1	3.42					n/a	n/a	High	High	High	High	n/a	n/a	n/a	Peak Found	n/a	High	8.02485e-05	0.000638037	0.64097
FALSE	High	[K].SKMIYASSK.[D]	1xAna_MDA [K2]	3	5	2	P23528; Q9Y281; P60981	P23528 [113-121]; Q9Y281 [113-121]; P60981 [113-121]		1	1210.58		100	100		100							123.7	105.3		70.9				49.47		6.41		Shared	n/a	n/a	n/a	High	Peak Found	Peak Found	n/a	n/a	Peak Found	Peak Found	n/a	High	0.000983229	0.0155708	0.260714
FALSE	High	[K].EKYIDQEELNK.[T]	1xAna_MDA [K2]	2	5	7	P07900; P08238	P07900 [282-292]; P08238 [274-284]		1	1604.75		100	100	100	100							131	192.7	26.7	49.6			2.12	11.41	11.16	7.07		Shared	n/a	n/a	High	Peak Found	High	High	Peak Found	Peak Found	Peak Found	High	n/a	High	4.78866e-05	0.000279324	0.745705
FALSE	High	[R].NKSNEDQSMGNWQIK.[R]	1xAna_MDA [K2]	2	6	2	P02545-2; P02545	P02545-2 [456-470]; P02545 [456-470]		1	1974.87																							No Quan Values	n/a	n/a	High	n/a	n/a	n/a	n/a	n/a	n/a	High	n/a	High	3.80183e-06	3.20734e-05	1.02161
FALSE	High	[K].MKEIAEAYLGK.[T]	1xAna_MDA [K2]	1	2	1	P11142	P11142 [127-137]		1	1448.71		100	100		100							100.3	125.4		74.3			12.13	0.24		7.67			n/a	n/a	Peak Found	Peak Found	Peak Found	Peak Found	n/a	n/a	Peak Found	High	n/a	High	9.39309e-05	0.000767783	0.617728
FALSE	High	[K].IKTLFPLIEAK.[K]	1xAna_MDA [K2]	1	1	5	P13010	P13010 [533-543]		1	1468.84		100	100									103.6	96.4					30.46	8.93					n/a	n/a	High	Peak Found	High	High	n/a	n/a	n/a	High	n/a	High	0.000987776	0.0156807	0.259919
FALSE	High	[K].AKLAEQAER.[Y]	1xAna_MDA [K2]	4	6	3	P63104; P31947; P31946; P27348	P63104 [10-18]; P31947 [10-18]; P31946 [12-20]; P27348 [10-18]		1	1211.61		100	100	100	100							122.8	211.6	20.9	44.6			8.71	12.55		9.28		Shared	n/a	n/a	High	Peak Found	High	High	n/a	Peak Found	Peak Found	Peak Found	n/a	High	0.000161431	0.00180185	0.512351
FALSE	High	[R].NKSTESLQANVQR.[L]	1xAna_MDA [K2]	1	1	8	P26373	P26373 [104-116]		1	1670.81		100	100	100	100							126.1	182.9	48.5	42.5			13.51	10.79		6.56			n/a	n/a	High	High	High	High	n/a	Peak Found	Peak Found	Peak Found	n/a	High	3.80183e-06	7.06796e-07	1.5062
FALSE	High	[R].AKNTVVATGGYGR.[T]	1xAna_MDA [K2]	1	2	7	P31040	P31040 [249-261]		1	1489.74																							No Quan Values	n/a	n/a	High	High	High	High	n/a	n/a	n/a	n/a	n/a	High	3.80183e-06	6.00139e-06	1.23458
FALSE	High	[K].GKGGEIQPVSVK.[V]	1xAna_MDA [K2]	1	1	2	P61604	P61604 [55-66]		1	1394.73		100	100	100	100							130.3	210.3	18.4	40.9			10.58	4.48		14.29			n/a	n/a	Peak Found	High	High	Peak Found	n/a	Peak Found	Peak Found	Peak Found	n/a	High	7.31598e-06	5.11728e-05	0.962166
FALSE	High	[K].MKETAEAYLGK.[K]	1xAna_MDA [K2]	1	1	12	P11021	P11021 [153-163]		1	1436.68	100	100	100	100	100						32.6	159.3	174.7	44.6	88.8		17.8	3.89	6.61	2.68	1.88			Peak Found	Peak Found	High	High	High	High	Peak Found	Peak Found	Peak Found	Peak Found	n/a	High	3.80183e-06	1.66425e-06	1.39746
FALSE	High	[R].TKSTGGAPTFNVTVTK.[T]	1xAna_MDA [K2]	1	1	3	P07737	P07737 [90-105]		1	1804.91		100	100		100							110.4	151.1		38.5			5.49	18.38		20.18			n/a	n/a	High	High	Peak Found	Peak Found	n/a	n/a	Peak Found	Peak Found	n/a	High	3.80183e-06	2.24188e-08	1.94434
FALSE	High	[R].LKYALTGDEVK.[K]	1xAna_MDA [K2]	1	3	1	P62701	P62701 [52-62]		1	1432.74		100	100		100							115.6	121.8		62.6			22.41	22.67		22.48			n/a	n/a	High	Peak Found	Peak Found	Peak Found	n/a	n/a	Peak Found	Peak Found	n/a	High	3.01009e-05	0.000177027	0.803882
FALSE	High	[K].EKNLLHVTDTGVGMTR.[E]	1xAna_MDA [K2]	1	1	1	P14625	P14625 [141-156]		1	1966.97																							No Quan Values	n/a	n/a	High	n/a	n/a	n/a	n/a	n/a	n/a	n/a	n/a	High	0.000174245	0.00191062	0.50523
FALSE	High	[K].VKPLLQVSR.[Q]	1xAna_MDA [K2]	1	2	1	P35579	P35579 [834-842]		0	1235.71		100	100		100							107.2	134.2		58.6				9.27					n/a	n/a	High	n/a	Peak Found	Peak Found	n/a	n/a	n/a	Peak Found	n/a	High	8.57197e-05	0.00072702	0.624567
FALSE	High	[K].NKDQGTYEDYVEGLR.[V]	1xAna_MDA [K2]	1	2	3	P60660	P60660 [80-94]		1	1982.88																							No Quan Values	n/a	n/a	High	n/a	High	High	n/a	n/a	n/a	n/a	n/a	High	3.80183e-06	1.06357e-07	1.74667
FALSE	High	[R].IKVPVDWSK.[V]	1xAna_MDA [K2]	1	3	1	P13797	P13797 [436-444]		1	1267.67																							No Quan Values	n/a	n/a	n/a	n/a	n/a	High	n/a	n/a	n/a	n/a	n/a	High	0.000471061	0.00701735	0.351583
FALSE	High	[K].DKLSELQLR.[V]	1xAna_MDA [K2]	1	1	2	Q9BVK6	Q9BVK6 [159-167]		1	1297.68	100	100	100	100	100						94.3	122	189	42.8	51.9			14.78	4.48	37.35	4.15			n/a	Peak Found	High	Peak Found	Peak Found	High	Peak Found	Peak Found	Peak Found	Peak Found	n/a	High	0.000818266	0.0129537	0.281546
FALSE	High	[K].QKGADFLVTEVENGGSLGSK.[K]	1xAna_MDA [K2]	2	3	2	P14618-2; P14618	P14618-2 [187-206]; P14618 [187-206]		1	2232.08																							No Quan Values	n/a	n/a	High	n/a	High	n/a	n/a	n/a	n/a	n/a	n/a	High	3.80183e-06	2.00317e-05	1.08146
FALSE	High	[R].LKLPAVVTADLR.[L]	1xAna_MDA [K2]	1	2	6	P38117	P38117 [175-186]		1	1491.86		100	100		100							85	173.1		41.9			28.29	9.94					n/a	n/a	High	High	High	High	n/a	n/a	n/a	Peak Found	n/a	High	7.31598e-06	6.77219e-05	0.926475
FALSE	High	[R].LKQQSELQSQVR.[Y]	1xAna_MDA [K2]	1	2	1	Q14847	Q14847 [74-85]		1	1639.84																							No Quan Values	n/a	n/a	n/a	n/a	High	n/a	n/a	n/a	n/a	n/a	n/a	High	3.80183e-06	3.23809e-06	1.31294
FALSE	High	[K].YKEALLGR.[V]	1xAna_MDA [K2]	1	2	4	P52565	P52565 [51-58]		1	1145.6	0.01	2.598	3.967	0.85	1.863		2.39	6.26	0	0		126.4	193	41.3	90.6	48.6		2.28	5.96					n/a	n/a	Peak Found	High	High	High	n/a	Peak Found	Peak Found	n/a	Peak Found	High	0.000583409	0.00881858	0.325342
FALSE	High	[K].FKESFAEMNR.[G]	1xAna_MDA [K2]	1	1	3	P13073	P13073 [86-95]		1	1454.64																							No Quan Values	n/a	n/a	n/a	High	High	High	n/a	n/a	n/a	n/a	n/a	High	9.9471e-05	0.000811874	0.61074
FALSE	High	[K].FKMPEMNIK.[VA]	1xAna_MDA [K2]	1	1	4	Q09666	Q09666 [806-814]; [934-942]; [2695-2703]; [2951-2959]; [3079-3087]; [3207-3215]; [3659-3667]; [3861-3869]; [3989-3997]; [4245-4253]; [4373-4381]; [4447-4455]		1	1333.63																							No Quan Values	n/a	n/a	Peak Found	High	High	High	n/a	n/a	Peak Found	Peak Found	n/a	High	8.02485e-05	0.000594934	0.64978
FALSE	High	[R].SKESVPEFPLSPPK.[K]	1xAna_MDA [K2]	1	2	3	P16949	P16949 [28-41]		1	1737.87	100	100	100	100	100						50.5	114.2	159.6	91.1	84.6			8.2	15.61					Peak Found	n/a	Peak Found	High	High	High	Peak Found	n/a	Peak Found	n/a	n/a	High	0.000135381	0.00162281	0.525105
FALSE	High	[K].MKGDYHR.[Y]	1xAna_MDA [K2]	2	2	2	P62258-2; P62258	P62258-2 [102-108]; P62258 [124-130]		1	1102.48		100	100	100	100							132.3	194.5	31.1	42			6.51	10.41		6.84		Shared	n/a	n/a	Peak Found	Peak Found	High	High	Peak Found	n/a	Peak Found	Peak Found	n/a	High	0.000143214	0.00164376	0.523539
FALSE	High	[K].LKSDTAAAAVR.[Q]	1xAna_MDA [K2]	1	2	2	P22314	P22314 [527-537]		1	1298.67	100		100	100							25.8		224.6	49.6										n/a	Peak Found	n/a	n/a	High	High	Peak Found	n/a	n/a	n/a	n/a	High	0.00017171	0.001891	0.506483
FALSE	High	[K].EKELETGPK.[A]	1xAna_MDA [K2]	1	3	1	Q14247	Q14247 [71-79]		1	1226.59		100	100		100							97.9	119		83.1			20.67	0.54					n/a	n/a	Peak Found	Peak Found	High	Peak Found	n/a	n/a	Peak Found	n/a	n/a	High	0.000555472	0.00803405	0.336023
FALSE	High	[R].AKTQTPPVSPAPQPTEER.[L]	1xAna_MDA [K2]	1	3	1	Q14247	Q14247 [397-414]		1	2130.05																							No Quan Values	n/a	n/a	n/a	n/a	High	n/a	n/a	n/a	n/a	n/a	n/a	High	6.69923e-05	0.000456388	0.683288
FALSE	High	[R].LKVTEGGEPYR.[L]	1xAna_MDA [K2]	2	2	2	Q14697; Q14697-2	Q14697 [268-278]; Q14697-2 [290-300]		1	1444.71		100	100									73.1	126.9					11.54	2.46				Shared	n/a	n/a	Peak Found	Peak Found	High	High	n/a	n/a	n/a	n/a	n/a	High	3.80183e-06	1.20706e-05	1.14582
FALSE	High	[R].LKNTLTQTTENLR.[R]	1xAna_MDA [K2]	1	1	2	P15924	P15924 [1412-1424]		1	1727.9																							No Quan Values	n/a	n/a	n/a	n/a	High	High	n/a	n/a	n/a	n/a	n/a	High	3.80183e-06	2.24823e-06	1.35927
FALSE	High	[K].NKITQSNAILR.[Y]	1xAna_MDA [K2]	1	1	2	P21266	P21266 [72-82]		1	1453.78																							No Quan Values	n/a	n/a	n/a	n/a	High	High	n/a	n/a	n/a	n/a	n/a	High	1.09122e-05	7.59509e-05	0.911859
FALSE	High	[R].GKATISNDGATILK.[L]	1xAna_MDA [K2]	1	2	2	Q99832	Q99832 [54-67]		1	1584.83																							No Quan Values	n/a	n/a	n/a	n/a	High	High	n/a	n/a	n/a	n/a	n/a	High	3.01009e-05	0.000169301	0.809578
FALSE	High	[R].IKLYSESLAR.[Y]	1xAna_MDA [K2]	2	3	1	P31150; P50395	P31150 [209-218]; P50395 [209-218]		1	1375.73		100	100									68	132					12.53	1.63				Shared	n/a	n/a	Peak Found	Peak Found	High	Peak Found	n/a	n/a	n/a	n/a	n/a	High	0.00052556	0.00756856	0.342879
FALSE	High	[K].VKATAAPAGAPPQPQDLEFTK.[L]	1xAna_MDA [K2]	1	1	1	P22695	P22695 [22-42]		1	2333.18																							No Quan Values	n/a	n/a	n/a	n/a	High	n/a	n/a	n/a	n/a	n/a	n/a	High	0.000234756	0.00281107	0.458742
FALSE	High	[R].IKIGDPLLEDTR.[M]	1xAna_MDA [K2]	1	3	1	P49189	P49189 [315-326]		1	1565.82		100	100									83.4	116.6					5.34	12.75					n/a	n/a	Peak Found	Peak Found	High	Peak Found	n/a	n/a	n/a	n/a	n/a	High	3.80183e-06	3.35433e-06	1.30846
FALSE	High	[K].DKLTELQLR.[A]	1xAna_MDA [K2]	1	3	1	Q7Z7H5	Q7Z7H5 [151-159]		1	1311.69	1.546	3.139	4.099	1.585	2.159	0.28	26.56	20.26	2.11	1.46	68.6	139.2	181.8	70.3	95.7	44.4	0.27	24.93	19.15	2.02	1.4			Peak Found	Peak Found	Peak Found	Peak Found	High	Peak Found	Peak Found	Peak Found	Peak Found	Peak Found	Peak Found	High	0.000765137	0.0120275	0.289964
FALSE	High	[R].YKSYSPYDMLESIR.[K]	1xAna_MDA [K2]	1	3	2	P07355	P07355 [232-245]		1	1947.88																							No Quan Values	n/a	n/a	n/a	n/a	High	High	n/a	n/a	n/a	n/a	n/a	High	7.31598e-06	6.05613e-05	0.940714
FALSE	High	[K].VKIMLPWDPTGK.[I]	1xAna_MDA [K2]	1	2	2	P23396	P23396 [186-197]		1	1580.82		100	100									107.5	92.5					35.26	14.02					n/a	n/a	Peak Found	Peak Found	High	High	n/a	n/a	n/a	n/a	n/a	High	2.1125e-05	0.000105984	0.869361
FALSE	High	[R].AKEAAEQDVEK.[K]	1xAna_MDA [K2]	1	2	1	P26373	P26373 [199-209]		1	1413.65	100	100	100	100	100						86.1	99	143	85	86.9			29.17	0.79	2.13				n/a	Peak Found	Peak Found	Peak Found	Peak Found	High	Peak Found	Peak Found	Peak Found	n/a	n/a	High	2.36214e-05	0.00011476	0.859209
FALSE	High	[K].AKQTLENER.[G]	1xAna_MDA [K2]	1	1	1	P35579	P35579 [1218-1226]		1	1284.62		100	100									67.4	132.6					45.16	1.94					n/a	n/a	Peak Found	Peak Found	Peak Found	High	n/a	n/a	n/a	n/a	n/a	High	0.000101873	0.000877647	0.601008
FALSE	High	[R].SKISVNDFIIK.[A]	1xAna_MDA [K2]	1	1	1	P10515	P10515 [472-482]		1	1459.78		100	100									79.7	120.3					7.57	4.47					n/a	n/a	Peak Found	Peak Found	Peak Found	High	n/a	n/a	n/a	n/a	n/a	High	0.000283399	0.00389445	0.420099
FALSE	High	[R].GKGIYLWDVEGR.[K]	1xAna_MDA [K2]	1	1	1	P04181	P04181 [65-76]		1	1588.78	0.936	0.572	0.483	0.813	0.736	5.37	18.59	23.29	4.74	9.6	123.7	75.6	63.8	107.5	97.3	132.2	5.12	17.6	21.95	4.52	9.14			Peak Found	Peak Found	Peak Found	Peak Found	Peak Found	High	Peak Found	Peak Found	Peak Found	Peak Found	Peak Found	High	0.000128134	0.00145874	0.538146
FALSE	High	[K].YKYGYEIPVDMLCK.[R]	1xAna_MDA [K2]; 1xCarbamidomethyl [C13]	1	3	3	P60900	P60900 [103-116]		1	1974.9		100	100		100							92.7	170.5		36.8			43.22	8.13					n/a	n/a	High	Peak Found	High	Peak Found	n/a	n/a	Peak Found	n/a	n/a	High	3.80183e-06	4.07655e-06	1.2837
FALSE	High	[K].EKLCYVALDFEQEMATAASSSSLEK.[S]	1xAna_MDA [K2]; 1xCarbamidomethyl [C4]	2	3	8	P60709; P63261	P60709 [214-238]; P63261 [214-238]		1	3003.36		100	100	100	100							69.3	224.8	60.4	45.5			3.2			39.33		Shared	n/a	n/a	High	High	High	High	n/a	High	Peak Found	High	n/a	High	3.80183e-06	2.38244e-07	1.64427
FALSE	High	[R].LKTEGSDLCDR.[V]	1xAna_MDA [K2]; 1xCarbamidomethyl [C9]	1	1	4	P04843	P04843 [537-547]		1	1489.66		100	100									73.7	126.3					1.23	3.84					n/a	n/a	High	High	High	High	n/a	n/a	n/a	n/a	n/a	High	3.80183e-06	1.93597e-05	1.0858
FALSE	High	[K].VKEGMNIVEAMER.[F]	1xAna_MDA [K2]; 1xOxidation [M5]	2	2	1	P62937; P62937-2	P62937 [132-144]; P62937-2 [72-84]		1	1717.79	100	100	100	100	100						145.2	124.2	106.9	59.7	64.1				0.79				Shared	n/a	Peak Found	High	n/a	Peak Found	Peak Found	n/a	Peak Found	n/a	Peak Found	n/a	High	9.13662e-05	0.000749707	0.620713
FALSE	High	[R].TKTEISEMNR.[N]	1xAna_MDA [K2]; 1xOxidation [M8]	1	2	1	P05787	P05787 [303-312]		1	1420.64		100	100									70	130					36.77	10.08					n/a	n/a	Peak Found	Peak Found	Peak Found	High	n/a	n/a	n/a	n/a	n/a	High	0.000822666	0.0130328	0.280855
FALSE	High	[K].DSKPSSTPR.[S]	1xAna_MDA [K3]	1	2	8	P06748	P06748 [213-221]		0	1170.54	100	100	100	100	100						19.8	150.3	248.9	28.1	53			11.37	10.51	2.23	4.06			n/a	Peak Found	High	High	High	High	Peak Found	Peak Found	Peak Found	High	n/a	High	3.57436e-05	0.0002198	0.776265
FALSE	High	[R].SGKPAELLK.[M]	1xAna_MDA [K3]	1	2	2	P29401	P29401 [595-603]		0	1138.61		100	100		100							92.6	173.9		33.5			16.44	26.24		0.68			n/a	n/a	Peak Found	Peak Found	High	High	n/a	n/a	Peak Found	Peak Found	n/a	High	0.000328696	0.00509865	0.388569
FALSE	High	[K].NQKDPGVLDR.[M]	1xAna_MDA [K3]	1	1	2	P31949	P31949 [53-62]		1	1337.65		100	100									86.5	113.5					0.24	10.05					n/a	n/a	Peak Found	Peak Found	High	Peak Found	n/a	n/a	n/a	n/a	n/a	High	4.78866e-05	0.000273312	0.748478
FALSE	High	[K].VAKPVVEMDGDEMTR.[I]	1xAna_MDA [K3]	1	1	3	P48735	P48735 [46-60]		0	1872.85																							No Quan Values	n/a	n/a	High	n/a	High	High	n/a	n/a	n/a	n/a	n/a	High	1.42984e-05	8.98137e-05	0.890481
FALSE	High	[K].LHKNDIAINELMK.[R]	1xAna_MDA [K3]	1	1	1	P51665	P51665 [101-113]		1	1734.89																							No Quan Values	High	n/a	n/a	n/a	n/a	n/a	n/a	n/a	n/a	n/a	n/a	High	0.000907006	0.0142626	0.27064
FALSE	High	[R].MQKEITALAPSTMK.[I]	1xAna_MDA [K3]	4	7	51	P60709; P68133; P68032; P63261	P60709 [313-326]; P68133 [315-328]; P68032 [315-328]; P63261 [313-326]		1	1744.86	100	100	100	100	100						14	160	216.9	39.7	69.5		12.11	12.19	3.67	3.38	10.67		Shared	High	High	High	High	High	High	High	High	High	High	n/a	High	3.80183e-06	7.82769e-11	2.66265
FALSE	High	[K].SYKVSTSGPR.[A]	1xAna_MDA [K3]	1	2	18	P05787	P05787 [9-18]		1	1277.62	100	100	100	100	100						21.8	153.1	201.1	40	83.9		0.2	0.84	1.53	0.09	3.77			Peak Found	Peak Found	High	High	High	High	High	High	High	High	n/a	High	3.80183e-06	3.72214e-05	1.00268
FALSE	High	[R].VAKVTGGAASK.[L]	1xAna_MDA [K3]	1	1	5	P42766	P42766 [33-43]		1	1184.63		100	100		100							123.2	117.6		59.2			3.33	7.67		10.19			n/a	n/a	High	High	High	High	n/a	n/a	High	Peak Found	n/a	High	3.80183e-06	3.30416e-05	1.01783
FALSE	High	[K].MYKEEGLK.[A]	1xAna_MDA [K3]	1	2	7	Q00325-2	Q00325-2 [206-213]		1	1193.55	0.01	3.928	3.945	1.618	2.033		9.12	10.79	0	0.27		156.8	157.5	64.6	81.2	39.9		8.69	10.26		0.26			n/a	n/a	High	High	Peak Found	High	Peak Found	n/a	High	High	Peak Found	High	0.000639905	0.00993837	0.311681
FALSE	High	[R].IDKPILK.[A]	1xAna_MDA [K3]	1	1	1	P62917	P62917 [175-181]		0	1022.59		100	100	100	100							130.1	167.8	35.5	66.6			20.01	7.63	27.83	12.09			n/a	n/a	Peak Found	High	Peak Found	Peak Found	Peak Found	Peak Found	Peak Found	Peak Found	n/a	High	0.000227174	0.00275685	0.461069
FALSE	High	[K].VPKTAENFR.[A]	1xAna_MDA [K3]	1	1	11	P62937	P62937 [29-37]		1	1257.63	100	100	100	100	100						11.5	160.3	233.8	30.3	64.1		5.32	3.2	0.06	11.55	2.09			Peak Found	Peak Found	High	Peak Found	High	High	Peak Found	Peak Found	High	High	n/a	High	3.57436e-05	0.00024495	0.762446
FALSE	High	[R].DGKLVSESSDVLPK.[-]	1xAna_MDA [K3]	1	2	12	P05787	P05787 [470-483]		1	1669.83	100	100	100	100	100						13.7	158.7	244.2	27.6	55.8			16.77	1	49.31	31.49			n/a	High	High	High	High	High	High	Peak Found	High	High	n/a	High	3.80183e-06	8.12943e-08	1.78079
FALSE	High	[K].FEKEAAEMGK.[G]	1xAna_MDA [K3]	2	3	5	Q05639; P68104	Q05639 [42-51]; P68104 [42-51]		1	1335.59		100	100	100	100							128	170	37.5	64.5			5.2	7.98		2.43		Shared	n/a	n/a	High	High	Peak Found	High	Peak Found	n/a	High	High	n/a	High	2.36214e-05	0.00016251	0.814803
FALSE	High	[R].TPKIVSGK.[DV]	1xAna_MDA [K3]	1	5	4	P00338	P00338 [74-81]		1	1025.57	100	100	100	100	100						12	166.4	214.6	29.3	77.7		2.59	5.49	12.09	22.24	0.4			Peak Found	Peak Found	High	High	High	Peak Found	Peak Found	Peak Found	Peak Found	High	n/a	High	0.000115709	0.00122618	0.559507
FALSE	High	[K].VVKQASEGPLK.[G]	1xAna_MDA [K3]	1	2	16	P04406	P04406 [261-271]		1	1351.73	100	100	100	100	100						11.9	159.7	225.8	33.7	68.9		19.27	16.13	7.64	22.81	5.86			Peak Found	Peak Found	High	High	High	High	High	High	High	High	n/a	High	3.80183e-06	4.05418e-06	1.2844
FALSE	High	[K].NIKLGIHEDSQNR.[K]	1xAna_MDA [K3]	1	2	11	P07900	P07900 [444-456]		1	1719.84	100	100	100	100	100						16	153.9	229.1	33.8	67.2			25.47	4.29	48.4	0.71			Peak Found	n/a	High	High	High	High	High	Peak Found	Peak Found	High	n/a	High	3.80183e-06	1.16128e-07	1.73551
FALSE	High	[R].IMKAQALR.[D]	1xAna_MDA [K3]	3	4	24	P07900; P08238; Q58FG1	P07900 [613-620]; P08238 [605-612]; Q58FG1 [301-308]		1	1126.61			100										100						32.84				Shared	Peak Found	Peak Found	High	High	High	High	High	High	High	High	n/a	High	0.000189853	0.00201147	0.498994
FALSE	High	[K].ISKGANPVEIR.[R]	1xAna_MDA [K3]	1	2	8	P10809	P10809 [131-141]		1	1379.73		100	100	100	100							131.6	183.5	31.2	53.7			11.16	10.89	28.34	4.72			n/a	n/a	High	High	High	High	High	High	High	High	n/a	High	3.80183e-06	1.65221e-06	1.39838
FALSE	High	[K].LIKEGDIVK.[R]	1xAna_MDA [K3]	1	3	8	P25705	P25705 [124-132]		1	1210.67	100	100	100	100	100						15.8	151.9	213.7	39.7	78.9		15.87	20.96	15.58	20.57	0.95			Peak Found	Peak Found	High	High	High	High	High	Peak Found	High	High	n/a	High	6.97593e-05	0.000513075	0.668469
FALSE	High	[R].SGKYDLDFK.[S]	1xAna_MDA [K3]	1	2	5	P06733	P06733 [254-262]		1	1268.58	100	100	100	100	100						16.3	159.1	231.1	30.4	63		2.53	15.85	6.93	8.57	13.06			Peak Found	Peak Found	Peak Found	High	High	High	High	Peak Found	Peak Found	High	n/a	High	3.01009e-05	0.000181826	0.800468
FALSE	High	[R].TLKIPAMTIAK.[N]	1xAna_MDA [K3]	1	1	8	P10809	P10809 [471-481]		1	1382.78	100	100	100	100	100						16.3	156.7	225.1	32.5	69.4			17.15	0.48	20.72	0.61			n/a	Peak Found	High	High	High	High	High	Peak Found	High	High	n/a	High	3.80183e-06	5.72055e-06	1.24067
FALSE	High	[K].VDKGVVPLAGTDGETTTQGLDGLSER.[C]	1xAna_MDA [K3]	1	1	10	P09972	P09972 [109-134]		1	2811.37		100	100	100	100							142.2	200.5	12.6	44.7			19.47	6		49.89			n/a	n/a	High	High	High	High	High	Peak Found	Peak Found	High	n/a	High	3.80183e-06	1.39177e-12	3.17428
FALSE	High	[K].TDKTLVLLMGK.[E]	1xAna_MDA [K3]	1	1	15	P07737	P07737 [106-116]		1	1414.77		100	100	100	100							122.1	152.8	47	78.1			16.51	8.55		8.59			n/a	n/a	High	High	High	High	High	n/a	High	High	n/a	High	3.80183e-06	2.27043e-07	1.65038
FALSE	High	[R].GMKGLVYETSVLDPDEGIR.[F]	1xAna_MDA [K3]	1	1	5	O75390	O75390 [74-92]		1	2275.1			100										100						40.37					n/a	n/a	High	n/a	Peak Found	High	n/a	n/a	n/a	n/a	n/a	High	3.80183e-06	9.7431e-09	2.05015
FALSE	High	[K].IYKSDGIK.[G]	1xAna_MDA [K3]	1	1	4	P05141	P05141 [164-171]		1	1119.57		100	100		100							118.8	118.5		62.7			6.77						n/a	n/a	High	Peak Found	n/a	High	n/a	High	High	Peak Found	n/a	High	0.000388546	0.00591353	0.371354
FALSE	High	[K].TPKGPSSVEDIK.[A]	1xAna_MDA [K3]	1	3	10	P06748	P06748 [237-248]		1	1453.72		100	100	100	100							132.1	181.4	30.8	55.7			3.73	11.05	23.4	12.48			n/a	n/a	High	High	High	High	Peak Found	High	High	High	n/a	High	3.80183e-06	6.57359e-09	2.10011
FALSE	High	[K].QAKVLENAEGAR.[T]	1xAna_MDA [K3]	1	1	3	P38646	P38646 [74-85]		1	1481.74	0.01	1.495	1.937	0.985	1.13		7.29	0.33	7.61	0		114.2	147.9	75.2	86.3	76.4		6.95	0.31	7.25				n/a	n/a	Peak Found	High	High	Peak Found	Peak Found	Peak Found	n/a	Peak Found	Peak Found	High	3.80183e-06	2.63876e-05	1.04643
FALSE	High	[R].LAKVDATEESDLAQQYGVR.[G]	1xAna_MDA [K3]	1	1	17	P07237	P07237 [79-97]		1	2289.1	100	100	100	100	100						37.3	136.5	254.7	31.1	40.5			21.54	6.87		18.22			Peak Found	n/a	High	High	High	High	n/a	High	High	High	n/a	High	3.80183e-06	8.43474e-14	3.53022
FALSE	High	[R].GQKVLDSGAPIK.[I]	1xAna_MDA [K3]	1	1	3	P06576	P06576 [122-133]		1	1408.75																							No Quan Values	n/a	n/a	High	n/a	High	High	n/a	n/a	n/a	n/a	n/a	High	3.80183e-06	3.08477e-06	1.3191
FALSE	High	[K].NPKTGIYEEK.[H]	1xAna_MDA [K3]	1	3	4	P27824	P27824 [208-217]		1	1374.66																							No Quan Values	n/a	n/a	High	High	High	n/a	n/a	n/a	High	n/a	n/a	High	0.000246656	0.00301907	0.450232
FALSE	High	[R].YLKSEPIPESNDGPVK.[V]	1xAna_MDA [K3]	1	1	10	P30101	P30101 [364-379]		1	1968.96		100	100		100							99	161.2		39.9			7.73	0.29		5.78			n/a	n/a	High	High	High	High	n/a	n/a	High	Peak Found	n/a	High	3.80183e-06	2.16637e-09	2.24105
FALSE	High	[R].GTKALMDEVVK.[A]	1xAna_MDA [K3]	1	2	6	P00558	P00558 [351-361]		1	1386.7		100	100									85	115					6.32	0.66					n/a	n/a	Peak Found	High	High	High	n/a	n/a	High	High	n/a	High	3.80183e-06	2.29822e-05	1.06399
FALSE	High	[K].VDKGVVPLAGTNGETTTQGLDGLSER.[C]	1xAna_MDA [K3]	2	2	7	P04075; P04075-2	P04075 [109-134]; P04075-2 [163-188]		1	2810.38		100	100		100							115.2	138.4		46.4			0.53	7.39				Shared	n/a	n/a	High	Peak Found	High	High	n/a	n/a	High	Peak Found	n/a	High	3.80183e-06	5.14164e-13	3.30072
FALSE	High	[K].MPKFSMPGFK.[AG]	1xAna_MDA [K3]	1	1	12	Q09666	Q09666 [882-891]; [1259-1268]; [1387-1396]; [1515-1524]; [1717-1726]; [2053-2062]; [2248-2257]; [2515-2524]; [2643-2652]; [2899-2908]; [3027-3036]; [3607-3616]; [3809-3818]; [4065-4074]; [4193-4202]; [4321-4330]; [4657-4666]; [4785-4794]		1	1365.64	1.522	12.554	18.321	2.774	5.491	5.51	16.15	5.9	53.42	19.32	21.9	180.8	263.9	39.9	79.1	14.4	5.25	15.31	5.62	47.94	18.27			Peak Found	Peak Found	High	High	High	High	Peak Found	Peak Found	High	High	Peak Found	High	3.80183e-06	3.11527e-05	1.02532
FALSE	High	[K].EIKDILIQYDR.[T]	1xAna_MDA [K3]	1	1	9	P62249	P62249 [107-117]		1	1601.82																							No Quan Values	n/a	n/a	High	High	High	High	n/a	n/a	High	High	n/a	High	0.000118333	0.00130192	0.552119
FALSE	High	[R].IAKAVNEK.[S]	1xAna_MDA [K3]	1	2	7	P06733	P06733 [328-335]		1	1068.57	100	100	100	100	100						19	161.2	203.1	36.7	80		21.1	3.58	6.94	14.72	1.14			Peak Found	Peak Found	High	Peak Found	High	High	Peak Found	Peak Found	Peak Found	High	n/a	High	0.000225003	0.00268227	0.464348
FALSE	High	[K].TIKAQIWDTAGQER.[Y]	1xAna_MDA [K3]	2	4	3	P62491; Q15907	P62491 [59-72]; Q15907 [59-72]		1	1812.89																							No Quan Values	n/a	n/a	High	Peak Found	High	High	n/a	n/a	n/a	Peak Found	n/a	High	3.80183e-06	5.98926e-08	1.81958
FALSE	High	[K].LIKNNASTDYDLSDK.[S]	1xAna_MDA [K3]	1	1	4	P39023	P39023 [298-312]		1	1892.89																							No Quan Values	n/a	n/a	n/a	High	High	n/a	n/a	n/a	n/a	High	n/a	High	3.80183e-06	3.66629e-08	1.88189
FALSE	High	[K].IMKDILEK.[K]	1xAna_MDA [K3]	1	2	2	P07900	P07900 [574-581]		1	1185.62		100	100	100	100							130.4	114.9	53.5	101.2			33.65	18.05					n/a	n/a	High	Peak Found	High	Peak Found	n/a	Peak Found	n/a	Peak Found	n/a	High	0.000283399	0.00389829	0.419983
FALSE	High	[K].LDKSQIHDIVLVGGSTR.[I]	1xAna_MDA [K3]	1	2	6	P11142	P11142 [326-342]		1	2034.07		100	100	100	100							121.3	159.4	58.4	60.9			22.47	6.06		9.98			n/a	n/a	High	Peak Found	High	High	Peak Found	n/a	Peak Found	High	n/a	High	3.80183e-06	4.89038e-08	1.84531
FALSE	High	[K].ELKIDIIPNPQER.[T]	1xAna_MDA [K3]	1	2	9	P08238	P08238 [70-82]		1	1760.92		100	100	100	100							111.2	213.2	28.6	47.1			14.13	12.95		8.64			n/a	n/a	High	High	High	High	Peak Found	n/a	Peak Found	High	n/a	High	3.80183e-06	2.11344e-07	1.65948
FALSE	High	[R].IPKEQGVLSFWR.[G]	1xAna_MDA [K3]	2	2	7	P12236; P05141	P12236 [61-72]; P05141 [61-72]		1	1655.86	100	100	100	100	100						71.3	119.3	165.9	72.4	71			23.61	11.81		6.75		Shared	n/a	Peak Found	Peak Found	Peak Found	High	High	Peak Found	n/a	Peak Found	High	n/a	High	3.80183e-06	4.17927e-08	1.86526
FALSE	High	[R].TVKEEAEKPER.[E]	1xAna_MDA [K3]	1	2	1	P14314	P14314 [178-188]		1	1511.74	100	100	100	100	100						72.1	102.8	151.1	73.4	100.6		9.68	33.75	27.56	3.59	27.13			Peak Found	Peak Found	Peak Found	Peak Found	High	Peak Found	Peak Found	Peak Found	Peak Found	Peak Found	n/a	High	0.000118333	0.00128803	0.55344
FALSE	High	[K].ALKASAPAPGHH.[-]	1xAna_MDA [K3]	1	2	2	P56378	P56378 [47-58]		1	1352.67																							No Quan Values	n/a	n/a	High	n/a	n/a	High	n/a	n/a	n/a	n/a	n/a	High	0.000128134	0.00146191	0.53788
FALSE	High	[K].FSKSATSPEGK.[K]	1xAna_MDA [K3]	1	1	4	P13639	P13639 [273-283]		1	1334.63		100	100		100							118.8	133.4		47.8			13.63	5.3		15.28			n/a	n/a	High	High	High	Peak Found	n/a	n/a	Peak Found	Peak Found	n/a	High	3.80183e-06	4.27512e-05	0.985055
FALSE	High	[K].LLKGEGPK.[T]	1xAna_MDA [K3]	1	1	6	P29373	P29373 [100-107]		1	1037.57		100	100	100	100							109.2	177.2	53.9	59.7			7.63	6.53					n/a	n/a	High	High	High	High	n/a	Peak Found	n/a	Peak Found	n/a	High	0.000274272	0.00360947	0.429057
FALSE	High	[K].VEKVTISNR.[L]	1xAna_MDA [K3]	1	2	2	P08238	P08238 [575-583]		1	1241.65		100	100									86.2	113.8					37.78	35.13					n/a	n/a	High	Peak Found	High	Peak Found	n/a	n/a	n/a	n/a	n/a	High	0.000357173	0.00554803	0.378751
FALSE	High	[R].LSKEEIER.[M]	1xAna_MDA [K3]	1	3	4	P0DMV9	P0DMV9 [510-517]		1	1199.59		100	100									66.5	133.5					8.03	9.62					n/a	n/a	High	High	High	High	n/a	n/a	n/a	n/a	n/a	High	0.000284864	0.00394632	0.418543
FALSE	High	[R].LAKADGIVSK.[N]	1xAna_MDA [K3]	1	1	3	P63220	P63220 [72-81]		1	1197.65																							No Quan Values	n/a	n/a	High	n/a	High	High	n/a	n/a	n/a	n/a	n/a	High	0.000140775	0.00163284	0.524353
FALSE	High	[R].GTKVILHLK.[E]	1xAna_MDA [K3]	2	5	5	P07900; P08238	P07900 [183-191]; P08238 [178-186]		1	1204.71		100	100									83.4	116.6					34.05	13.99				Shared	n/a	n/a	High	Peak Found	High	High	n/a	n/a	n/a	n/a	n/a	High	0.000161431	0.00180242	0.512313
FALSE	High	[R].GAKAEEILEK.[G]	1xAna_MDA [K3]	1	2	5	P62913	P62913 [76-85]		1	1283.65		100	100									92.9	107.1					15.1	6.96					n/a	n/a	High	High	High	High	n/a	n/a	n/a	n/a	n/a	High	3.57436e-05	0.000190584	0.794465
FALSE	High	[K].IVKDLMSK.[A]	1xAna_MDA [K3]	1	2	2	P00558	P00558 [265-272]		1	1129.6		100	100	100	100							114.3	180.6	54.5	50.6			5.22	9.86					n/a	n/a	High	High	Peak Found	Peak Found	Peak Found	n/a	n/a	Peak Found	n/a	High	0.000388546	0.00590181	0.371583
FALSE	High	[R].LEKHELIEFR.[R]	1xAna_MDA [K3]	1	2	7	Q00610	Q00610 [1499-1508]		1	1509.77		100	100	100	100							107.1	220	21.9	51			25.64	20.59		61.85			n/a	n/a	High	Peak Found	High	High	Peak Found	n/a	Peak Found	Peak Found	n/a	High	3.80183e-06	4.14685e-05	0.988931
FALSE	High	[K].VEKLKPLEVELR.[R]	1xAna_MDA [K3]	1	1	3	P49755	P49755 [141-152]		1	1648.93		100	100		100							109.1	145.2		45.7			42.29	2.13		26.28			n/a	n/a	High	Peak Found	Peak Found	High	n/a	n/a	Peak Found	Peak Found	n/a	High	3.80183e-06	2.07812e-05	1.07679
FALSE	High	[K].LEKTIDDLEDK.[L]	1xAna_MDA [K3]	1	3	2	P06753-2	P06753-2 [213-223]		1	1514.73		100	100									75	125					9.3	48.35					n/a	n/a	Peak Found	Peak Found	High	High	n/a	n/a	n/a	n/a	n/a	High	3.57436e-05	0.000246484	0.76165
FALSE	High	[R].VEKDGLILTSR.[G]	1xAna_MDA [K3]	1	1	3	Q99497	Q99497 [146-156]		1	1426.76	0.923	6.426	9.864	1.507	2.953	0	10.32	6.22	0	11.03	24.4	170.1	261	39.9	78.1	26.5		9.82	5.93		10.49			Peak Found	n/a	High	Peak Found	High	High	n/a	Peak Found	Peak Found	Peak Found	Peak Found	High	3.80183e-06	1.58174e-05	1.11148
FALSE	High	[K].APKISMPDVDLHLK.[G]	1xAna_MDA [K3]	1	1	1	Q09666	Q09666 [1650-1663]; [1852-1865]; [1919-1932]; [2114-2127]		1	1759.91	100	100	100	100	100						46.5	118.7	209.4	47	78.4			12.3	16.71		2.51			n/a	Peak Found	High	Peak Found	Peak Found	Peak Found	Peak Found	n/a	Peak Found	Peak Found	n/a	High	0.000402791	0.00609951	0.367769
FALSE	High	[R].LAKLSDGVAVLK.[V]	1xAna_MDA [K3]	1	1	8	P10809	P10809 [394-405]		1	1409.8		100	100		100							103.9	162.7		33.4			17.33	11.86		3.14			n/a	n/a	High	High	High	High	n/a	n/a	Peak Found	Peak Found	n/a	High	3.80183e-06	1.47769e-06	1.41255
FALSE	High	[K].GGKIGLFGGAGVGK.[T]	1xAna_MDA [K3]	1	1	2	P06576	P06576 [199-212]		1	1413.75		100	100		100							116.4	128.5		55.1			20.5	7.93		12.06			n/a	n/a	High	High	Peak Found	Peak Found	n/a	n/a	Peak Found	Peak Found	n/a	High	3.01009e-05	0.000169501	0.809427
FALSE	High	[R].VMKFSVSPVVR.[V]	1xAna_MDA [K3]	1	1	3	P13639	P13639 [496-506]		1	1444.77	100	100	100	100	100						58.1	133.7	195.7	40.2	72.3			23.75	49.28		18.29			Peak Found	n/a	High	High	High	Peak Found	n/a	Peak Found	Peak Found	Peak Found	n/a	High	0.000867887	0.013534	0.276578
FALSE	High	[K].TIKLQIWDTAGQER.[F]	1xAna_MDA [K3]	3	3	4	P62820; Q92928; Q9H0U4	P62820 [59-72]; Q92928 [56-69]; Q9H0U4 [56-69]		1	1854.94																							No Quan Values	n/a	n/a	High	High	n/a	High	n/a	n/a	n/a	n/a	n/a	High	3.80183e-06	1.39068e-05	1.12783
FALSE	High	[R].GLKTVFDEAIR.[A]	1xAna_MDA [K3]	1	4	2	P63000	P63000 [164-174]		1	1444.75		100	100		100							102	150.5		47.5				6.42					n/a	n/a	High	n/a	High	Peak Found	n/a	n/a	n/a	Peak Found	n/a	High	7.81407e-05	0.000575626	0.65394
FALSE	High	[K].APKISMPDIDLNLK.[G]	1xAna_MDA [K3]	1	1	8	Q09666	Q09666 [2704-2717]; [3088-3101]; [3216-3229]; [3540-3553]; [3742-3755]; [3870-3883]; [4718-4731]		1	1750.91		100	100		100							104.7	151.5		43.9			13.88	13.51		17.52			n/a	n/a	High	Peak Found	High	High	n/a	n/a	Peak Found	Peak Found	n/a	High	3.80183e-06	2.00127e-07	1.6664
FALSE	High	[R].MPKVQQTVQDLFGR.[A]	1xAna_MDA [K3]	1	1	9	P38646	P38646 [392-405]		1	1842.92	3.1	8.596	7.058	5.46	3.753	63.39	90.54	114.46	0	114.23	64.2	178.1	146.2	113.1	77.7	20.7	55.6	73.71	86.42		86.31			Peak Found	Peak Found	High	High	High	High	n/a	Peak Found	Peak Found	Peak Found	Peak Found	High	3.80183e-06	2.04318e-08	1.95613
FALSE	High	[R].QYKIPDWFLNR.[Q]	1xAna_MDA [K3]	1	1	2	P62269	P62269 [76-86]		1	1675.83		100	100									74	126						37.79					n/a	n/a	Peak Found	High	Peak Found	High	n/a	n/a	n/a	n/a	n/a	High	0.000605624	0.00942681	0.317714
FALSE	High	[R].EEKQKPQAER.[K]	1xAna_MDA [K3]	1	2	4	P26641	P26641 [239-248]		1	1438.7		100	100									74.3	125.7					0.2	16.83					n/a	n/a	Peak Found	High	High	High	n/a	n/a	n/a	n/a	n/a	High	0.000125622	0.00144007	0.539726
FALSE	High	[K].TVKNDNSSR.[F]	1xAna_MDA [K3]	4	16	4	Q7Z406-2; P35580; P35749; P35579	Q7Z406-2 [261-269]; P35580 [233-241]; P35749 [233-241]; P35579 [226-234]		1	1216.56		100	100		100							108	148.5		43.4			10.57	10.13		1.1		Shared	n/a	n/a	Peak Found	High	High	High	n/a	n/a	Peak Found	Peak Found	n/a	High	0.000774062	0.012142	0.288888
FALSE	High	[K].SPKDNVDDPTGNFR.[S]	1xAna_MDA [K3]	1	1	2	Q12907	Q12907 [301-314]		1	1757.78																							No Quan Values	n/a	n/a	n/a	High	High	n/a	n/a	n/a	n/a	n/a	n/a	High	3.80183e-06	2.31555e-07	1.64788
FALSE	High	[R].AAKLAPEFAK.[R]	1xAna_MDA [K3]	1	1	2	P30041	P30041 [54-63]		1	1241.66		100	100	100	100							120.6	182.5	38.1	58.8			15.23	2.93	10.06	6.89			n/a	n/a	Peak Found	High	Peak Found	High	Peak Found	Peak Found	Peak Found	Peak Found	n/a	High	0.000132669	0.00155191	0.530565
FALSE	High	[K].ELKELIQK.[E]	1xAna_MDA [K3]	1	1	2	P06703	P06703 [33-40]		1	1196.66	100	100	100	100	100						16.6	142.6	234.5	41	65.4			26.33	13.07	31.99	1.32			Peak Found	n/a	Peak Found	High	High	Peak Found	Peak Found	Peak Found	Peak Found	Peak Found	n/a	High	0.000283399	0.00387575	0.420666
FALSE	High	[R].AGKIVVNLTGR.[L]	1xAna_MDA [K3]	1	1	3	P62244	P62244 [58-68]		1	1323.74		100	100									76.3	123.7					26.51	6.45					n/a	n/a	Peak Found	High	High	High	n/a	n/a	n/a	n/a	n/a	High	5.39736e-05	0.000308141	0.733197
FALSE	High	[R].VDKAAAAAAALQAK.[S]	1xAna_MDA [K3]	1	1	2	P36578	P36578 [351-364]		1	1494.8		100	100									85.4	114.6					20	10.67					n/a	n/a	Peak Found	High	High	Peak Found	n/a	n/a	n/a	n/a	n/a	High	3.80183e-06	3.45389e-05	1.01219
FALSE	High	[K].AGKEPGLQIWR.[V]	1xAna_MDA [K3]	1	4	1	P06396-2	P06396-2 [11-21]		1	1450.75		100	100									91.8	108.2					5.18	17.74					n/a	n/a	Peak Found	High	Peak Found	Peak Found	n/a	n/a	n/a	n/a	n/a	High	0.000284864	0.00405423	0.415371
FALSE	High	[K].IDKLMIEMDGTENK.[S]	1xAna_MDA [K3]	1	1	4	P06733	P06733 [90-103]		1	1832.84		100	100									69.5	130.5					21.49	2.37					n/a	n/a	Peak Found	High	High	High	n/a	n/a	n/a	n/a	n/a	High	3.80183e-06	1.17011e-05	1.14977
FALSE	High	[R].EVKVLLDQLR.[F]	1xAna_MDA [K3]	1	2	2	Q9HDC9	Q9HDC9 [248-257]		1	1408.78		100	100									49	151					18.7	2.39					n/a	n/a	Peak Found	High	Peak Found	High	n/a	n/a	n/a	n/a	n/a	High	0.000161431	0.00175892	0.515286
FALSE	High	[R].VIKDFMIQGGDFTR.[G]	1xAna_MDA [K3]	1	1	7	P23284	P23284 [96-109]		1	1822.88		100	100	100	100							118.8	186.3	31.7	63.2			6.45	3.09		4.98			n/a	n/a	Peak Found	High	Peak Found	High	n/a	Peak Found	Peak Found	Peak Found	n/a	High	3.80183e-06	3.68131e-08	1.88137
FALSE	High	[R].SFKTILPAAAQDVYYR.[D]	1xAna_MDA [K3]	1	1	4	P04843	P04843 [279-294]		1	2039.03																							No Quan Values	n/a	n/a	n/a	High	High	High	n/a	n/a	n/a	n/a	n/a	High	3.33616e-05	0.000184938	0.798303
FALSE	High	[K].DVKIDLFER.[E]	1xAna_MDA [K3]	1	1	2	Q9UHG3	Q9UHG3 [60-68]		1	1330.67		100	100	100	100							75.2	123.2	99.4	102.2									n/a	n/a	n/a	High	n/a	High	n/a	Peak Found	n/a	Peak Found	n/a	High	0.000181829	0.00199398	0.500053
FALSE	High	[K].DGKTLNDELEIIEGMK.[F]	1xAna_MDA [K3]	1	1	3	P10809	P10809 [203-218]		1	2000.95																							No Quan Values	n/a	n/a	n/a	High	High	n/a	n/a	n/a	n/a	n/a	n/a	High	3.80183e-06	1.19512e-05	1.14709
FALSE	High	[R].LAKAAFDDAIAELDTLSEESYK.[D]	1xAna_MDA [K3]	2	2	5	P62258-2; P62258	P62258-2 [172-193]; P62258 [194-215]		1	2596.23		100	100									70.3	129.7					29.02	53.67				Shared	n/a	n/a	Peak Found	High	High	High	n/a	n/a	n/a	n/a	n/a	High	3.80183e-06	2.99122e-10	2.49244
FALSE	High	[R].GGKNSTWSGESK.[T]	1xAna_MDA [K3]	1	1	1	P19338	P19338 [475-486]		1	1433.63																							No Quan Values	n/a	n/a	n/a	n/a	High	n/a	n/a	n/a	n/a	n/a	n/a	High	0.000278599	0.00382482	0.422223
FALSE	High	[K].SIKENASAGVER.[L]	1xAna_MDA [K3]	1	1	2	P51153	P51153 [105-116]		1	1456.71																							No Quan Values	n/a	n/a	n/a	n/a	High	n/a	n/a	n/a	n/a	n/a	n/a	High	3.80183e-06	2.26326e-05	1.06594
FALSE	High	[K].NLKLGIHEDSTNR.[R]	1xAna_MDA [K3]	1	1	4	P08238	P08238 [436-448]		1	1692.83	100	100	100	100	100						17	104.4	268.6	48.5	61.5			26.42	70.94					n/a	Peak Found	Peak Found	Peak Found	High	High	Peak Found	n/a	n/a	Peak Found	n/a	High	6.69923e-05	0.000476547	0.677813
FALSE	High	[K].VEKVVVSNR.[L]	1xAna_MDA [K3]	1	2	1	P07900	P07900 [583-591]		1	1225.66	0.01	4.312	5.326	1.336	2.553		52.44	31	10.63	28.01		148.4	183.3	46	87.9	34.4		47.16	28.95	10.11	26.26			n/a	n/a	Peak Found	Peak Found	High	Peak Found	Peak Found	Peak Found	Peak Found	Peak Found	Peak Found	High	0.000260368	0.00337406	0.437033
FALSE	High	[R].LIKVHLDK.[A]	1xAna_MDA [K3]	1	1	1	P62081	P62081 [153-160]		1	1161.67	100	100	100	100	100						15.2	152.3	200.9	52.5	79.1		30.2	22.32	10.3	22.88				Peak Found	Peak Found	Peak Found	Peak Found	High	Peak Found	Peak Found	Peak Found	n/a	Peak Found	n/a	High	0.000248438	0.00316258	0.44471
FALSE	High	[K].ENKITITNDK.[G]	1xAna_MDA [K3]	1	2	1	P11142	P11142 [498-507]		1	1371.68	100		100		100						55.9		161.1		82.9				6.66					n/a	Peak Found	n/a	n/a	High	Peak Found	n/a	n/a	Peak Found	n/a	n/a	High	0.00079419	0.0124495	0.286049
FALSE	High	[R].LSKEDIER.[M]	1xAna_MDA [K3]	1	1	3	P11142	P11142 [510-517]		1	1185.58	100	100	100	100	100						20.1	128.8	271.8	27	52.3			1.04	5.97		2.8			Peak Found	n/a	Peak Found	Peak Found	High	High	Peak Found	n/a	Peak Found	Peak Found	n/a	High	0.000199464	0.00217366	0.489618
FALSE	High	[R].ILKSPEIQR.[A]	1xAna_MDA [K3]	1	1	1	P36578	P36578 [292-300]		1	1279.7		100	100		100							98.7	167		34.2			9.4	3.41		6.39			n/a	n/a	Peak Found	Peak Found	High	Peak Found	n/a	n/a	Peak Found	Peak Found	n/a	High	7.81407e-05	0.00058414	0.652089
FALSE	High	[R].LAKYNQLLR.[I]	1xAna_MDA [K3]	1	2	2	P06733	P06733 [404-412]		1	1314.72	1.185	11.479	19.493	2.535	5.768	30.45	8.33	6.63	10.62	15.59	17.1	166.1	282.1	36.7	83.5	14.5	28.45	7.94	6.32	10.1	14.79			Peak Found	Peak Found	Peak Found	Peak Found	High	High	Peak Found	Peak Found	Peak Found	Peak Found	Peak Found	High	7.31598e-06	5.70231e-05	0.948381
FALSE	High	[R].SLKDMEESIR.[N]	1xAna_MDA [K3]	1	2	1	P14314	P14314 [383-392]		1	1403.65																							No Quan Values	n/a	n/a	n/a	n/a	High	n/a	n/a	n/a	n/a	n/a	n/a	High	0.00100794	0.0158399	0.258778
FALSE	High	[R].EVKLLLSSETPIEGK.[N]	1xAna_MDA [K3]	1	2	2	Q9HDC9	Q9HDC9 [181-195]		1	1838.98																							No Quan Values	n/a	n/a	n/a	n/a	High	n/a	n/a	n/a	n/a	n/a	n/a	High	3.80183e-06	2.55603e-05	1.05048
FALSE	High	[R].FPKILENLR.[L]	1xAna_MDA [K3]	1	2	2	P12532	P12532 [341-349]		1	1325.73		100	100	100								78	160.1	61.9				5.4	3.4					n/a	n/a	Peak Found	Peak Found	High	High	n/a	Peak Found	n/a	n/a	n/a	High	0.00032436	0.00488798	0.393485
FALSE	High	[R].AMKTVFGVEPDLTR.[E]	1xAna_MDA [K3]	1	2	2	Q96KP4	Q96KP4 [400-413]		1	1759.87		100	100									74.2	125.8											n/a	n/a	n/a	Peak Found	High	High	n/a	n/a	n/a	n/a	n/a	High	3.57436e-05	0.000246492	0.761646
FALSE	High	[K].ALKVLDNYLTSPLPEEVDETSAEDEGVSQR.[K]	1xAna_MDA [K3]	1	1	3	O00299	O00299 [136-165]		1	3500.66																							No Quan Values	n/a	n/a	n/a	n/a	High	High	n/a	n/a	n/a	n/a	n/a	High	3.80183e-06	2.1099e-07	1.65969
FALSE	High	[R].LPKMVGVPAALDMMLTGR.[S]	1xAna_MDA [K3]	1	1	2	P40939	P40939 [188-205]		1	2096.07																							No Quan Values	n/a	n/a	n/a	n/a	High	High	n/a	n/a	n/a	n/a	n/a	High	4.5059e-05	0.000265378	0.752233
FALSE	High	[R].IEKDTEGHLVR.[V]	1xAna_MDA [K3]	1	2	1	Q5T2W1	Q5T2W1 [26-36]		1	1492.74	100	100	100	100	100						40.3	134.9	188.3	60.3	76.1			1.91	2.01	2.17				Peak Found	n/a	Peak Found	Peak Found	Peak Found	High	Peak Found	Peak Found	Peak Found	n/a	n/a	High	0.000161431	0.00176428	0.514915
FALSE	High	[K].GEKFVMQEEFSR.[D]	1xAna_MDA [K3]	1	1	1	P30101	P30101 [333-344]		1	1682.75		100	100		100							103.3	152.8		43.9			3.54	12.59					n/a	n/a	Peak Found	Peak Found	Peak Found	High	n/a	n/a	Peak Found	n/a	n/a	High	0.00032436	0.00494174	0.39221
FALSE	High	[K].LDKAQIHDLVLVGGSTR.[I]	1xAna_MDA [K3]	1	2	1	P0DMV9	P0DMV9 [326-342]		1	2018.07																							No Quan Values	n/a	n/a	n/a	n/a	n/a	High	n/a	n/a	n/a	n/a	n/a	High	6.44898e-05	0.000385365	0.70475
FALSE	High	[R].LAKLQDPFSLYR.[C]	1xAna_MDA [K3]	1	1	1	P21912	P21912 [231-242]		1	1646.86																							No Quan Values	n/a	n/a	n/a	n/a	n/a	High	n/a	n/a	n/a	n/a	n/a	High	0.000132669	0.00154906	0.53079
FALSE	High	[R].VEKIPGGIIEDSCVLR.[G]	1xAna_MDA [K3]; 1xCarbamidomethyl [C13]	1	2	3	P49368	P49368 [201-216]		1	1981.01		100	100									94.6	105.4						1.74					n/a	n/a	Peak Found	n/a	High	High	n/a	n/a	n/a	n/a	n/a	High	7.31598e-06	5.44215e-05	0.954329
FALSE	High	[R].TLKLTTPTYGDLNHLVSATMSGVTTCLR.[F]	1xAna_MDA [K3]; 1xCarbamidomethyl [C26]	5	5	41	Q13885; P04350; P07437; P68371; Q9BVA1	Q13885 [214-241]; P04350 [214-241]; P07437 [214-241]; P68371 [214-241]; Q9BVA1 [214-241]		1	3246.62		100	100		100							122.6	133.8		43.6			61.62	20.76		83.1		Shared	n/a	n/a	High	High	High	High	n/a	n/a	High	High	n/a	High	3.80183e-06	8.48116e-14	3.52953
FALSE	High	[R].ALKSCSPELQQK.[F]	1xAna_MDA [K3]; 1xCarbamidomethyl [C5]	1	1	9	P16152	P16152 [146-157]		1	1584.77																							No Quan Values	Peak Found	Peak Found	High	High	High	High	n/a	Peak Found	High	Peak Found	n/a	High	3.80183e-06	4.19337e-06	1.28011
FALSE	High	[K].EDKLECSEELGDLVK.[ST]	1xAna_MDA [K3]; 1xCarbamidomethyl [C6]	1	4	2	Q00610	Q00610 [454-468]		1	1959.89																							No Quan Values	n/a	n/a	n/a	n/a	High	High	n/a	n/a	n/a	n/a	n/a	High	3.01009e-05	0.000179376	0.8022
FALSE	High	[R].GLKPSCTIIPLMK.[K]	1xAna_MDA [K3]; 1xCarbamidomethyl [C6]	1	1	2	P49327	P49327 [774-786]		0	1653.87																							No Quan Values	n/a	n/a	High	n/a	High	n/a	n/a	n/a	n/a	n/a	n/a	High	0.000225003	0.00269674	0.463704
FALSE	High	[R].AGKPVICATQMLESMIK.[K]	1xAna_MDA [K3]; 1xCarbamidomethyl [C7]	2	3	8	P14618-2; P14618	P14618-2 [320-336]; P14618 [320-336]		0	2073.02		100	100	100	100							157.9	149.2	17.6	75.2			23.84	6.14	23.43	36.29		Shared	n/a	n/a	High	High	High	High	High	Peak Found	High	High	n/a	High	3.80183e-06	4.68364e-09	2.14315
FALSE	High	[R].INKMLSCAGADR.[L]	1xAna_MDA [K3]; 1xCarbamidomethyl [C7]	1	2	3	P27635	P27635 [99-110]		1	1531.7																							No Quan Values	n/a	n/a	High	High	n/a	High	n/a	n/a	n/a	n/a	n/a	High	4.5059e-05	0.000261618	0.754052
FALSE	High	[K].AAKTQLAVCQQR.[I]	1xAna_MDA [K3]; 1xCarbamidomethyl [C9]	1	1	8	Q02790	Q02790 [388-399]		1	1569.78		100	100		100							118.7	125.7		55.6			14.55	8.6		21.39			n/a	n/a	High	High	High	High	n/a	n/a	High	Peak Found	n/a	High	3.80183e-06	1.16469e-06	1.44278
FALSE	High	[R].VTKCCTESLVNR.[R]	1xAna_MDA [K3]; 2xCarbamidomethyl [C4; C5]	1	3	5	P02768	P02768 [497-508]		1	1662.76		100	100									85.2	114.8					23.31	27.76					n/a	n/a	High	High	High	High	n/a	n/a	n/a	n/a	n/a	High	3.80183e-06	2.86291e-06	1.32858
FALSE	High	[K].GIKTCNCETEDYGEK.[F]	1xAna_MDA [K3]; 2xCarbamidomethyl [C5; C7]	1	2	1	Q00839	Q00839 [385-399]		1	1999.8																							No Quan Values	n/a	n/a	n/a	n/a	n/a	High	n/a	n/a	n/a	n/a	n/a	High	3.80183e-06	2.29076e-05	1.06441
FALSE	High	[R].LEPKPQPPVAEATPR.[S]	1xAna_MDA [K4]	1	5	4	Q9UHD8	Q9UHD8 [223-237]		0	1825.95																							No Quan Values	n/a	n/a	n/a	High	High	High	n/a	n/a	n/a	n/a	n/a	High	3.80183e-06	7.7399e-06	1.20227
FALSE	High	[K].AEDKEWMPVTK.[L]	1xAna_MDA [K4]	1	1	1	P15880	P15880 [55-65]		1	1529.7	0.764	3.484	3.56	1.294	2.169	0	6.55	22.2	0	9.19	37.3	170.3	174.1	63.3	106	48.9		6.25	20.94		8.75			Peak Found	n/a	Peak Found	High	Peak Found	Peak Found	n/a	Peak Found	Peak Found	Peak Found	Peak Found	High	0.000115709	0.00126681	0.555487
FALSE	High	[R].TQEKEQIK.[T]	1xAna_MDA [K4]	1	2	20	P05787	P05787 [89-96]		1	1199.59	7.891	100	100	24.178	51.935	1.42	1.28	4.35	16.8	3.26	12.6	182.7	282.1	38.5	82.6	1.6	1.35	1.22	4.15	15.93	3.11			High	Peak Found	High	High	High	High	High	High	High	High	Peak Found	High	0.000120675	0.00132975	0.549516
FALSE	High	[R].TPGKEAVAMESYAK.[A]	1xAna_MDA [K4]	1	2	3	P78371	P78371 [428-441]		1	1677.78		100	100		100							114.2	137.4		48.5			12.03			11.83			n/a	n/a	Peak Found	High	High	High	n/a	n/a	Peak Found	Peak Found	n/a	High	3.80183e-06	3.35061e-06	1.3086
FALSE	High	[R].VFDKDGNGYISAAELR.[H]	1xAna_MDA [K4]	1	1	11	P0DP23	P0DP23 [92-107]		1	1950.92																							No Quan Values	n/a	n/a	High	High	High	High	n/a	n/a	n/a	n/a	n/a	High	3.80183e-06	1.18494e-09	2.31765
FALSE	High	[R].LGGKPSSPSLSPLMGFGSNK.[N]	1xAna_MDA [K4]	1	5	5	Q8TEW8	Q8TEW8 [358-377]		0	2157.07	0.935	1.005	1.11	1.008	1.137	0	0	9.09	7.74	0	90.6	97.4	107.5	97.6	110.1	96.9			8.66	7.37				High	n/a	Peak Found	n/a	Peak Found	High	High	Peak Found	Peak Found	High	Peak Found	High	0.000667366	0.0102925	0.307687
FALSE	High	[K].LIEKLDIK.[L]	1xAna_MDA [K4]	1	1	6	P13639	P13639 [315-322]		1	1167.67		100	100		100							107.2	135.6		57.2			11.75	11.63					n/a	n/a	High	High	High	High	n/a	n/a	n/a	Peak Found	n/a	High	0.000246656	0.00301148	0.450532
FALSE	High	[R].DLEKPFLLPVEAVYSVPGR.[G]	1xAna_MDA [K4]	1	1	1	P49411	P49411 [256-274]		0	2325.22		100	100									28.1	171.9											n/a	n/a	n/a	Peak Found	n/a	High	n/a	n/a	n/a	n/a	n/a	High	3.80183e-06	5.8814e-07	1.52953
FALSE	High	[K].LIEKFIENLLPSDGDFWIGLR.[R]	1xAna_MDA [K4]	1	2	3	Q6UX15	Q6UX15 [89-109]		1	2671.38																							No Quan Values	n/a	n/a	High	n/a	High	High	n/a	n/a	n/a	n/a	n/a	High	0.000539707	0.00770097	0.340886
FALSE	High	[R].STMKPVQK.[V]	1xAna_MDA [K4]	1	1	8	P11021	P11021 [337-344]		0	1114.56		100	100	100	100							120.6	198.6	25	55.8			2.29	7.45	12.95	8.18			n/a	n/a	High	High	High	High	Peak Found	Peak Found	Peak Found	High	n/a	High	6.44898e-05	0.000426704	0.691814
FALSE	High	[RK].EQIKTLNNK.[F]	1xAna_MDA [K4]	7	12	6	Q5XKE5; P35908; P04259; P02538; P48668; P05787; P13647	Q5XKE5 [144-152]; P35908 [180-188]; P04259 [165-173]; P02538 [165-173]; P48668 [165-173]; P05787 [93-101]; P13647 [170-178]		1	1283.66		100	100		100							72.8	176.3		50.8				54.78				Shared	n/a	n/a	Peak Found	High	High	High	High	n/a	Peak Found	High	n/a	High	0.000284864	0.00392509	0.419177
FALSE	High	[K].EMIKSGMNVAR.[L]	1xAna_MDA [K4]	2	2	8	P14618-2; P14618	P14618-2 [63-73]; P14618 [63-73]		1	1431.68		100	100	100	100							127.2	168.5	42.8	61.5			11.93	1.75		3.37		Shared	n/a	n/a	High	High	High	High	n/a	Peak Found	High	Peak Found	n/a	High	2.36214e-05	0.000149733	0.825255
FALSE	High	[K].LPVKSEYPSIK.[L]	1xAna_MDA [K4]	1	1	8	P61916	P61916 [113-123]		1	1456.77																							No Quan Values	n/a	n/a	High	High	High	High	High	n/a	Peak Found	High	n/a	High	3.80183e-06	3.10362e-06	1.31832
FALSE	High	[R].QATKDAGTIAGLNVMR.[I]	1xAna_MDA [K4]	1	1	10	P11021	P11021 [182-197]		1	1841.92		100	100	100	100							111.1	226.7	25.4	36.7			32.8	1.44		0.68			n/a	n/a	High	High	High	High	High	n/a	High	High	n/a	High	3.80183e-06	7.27903e-11	2.67187
FALSE	High	[R].DIQKWEYVPLGPFLGK.[S]	1xAna_MDA [K4]	1	2	5	P16930	P16930 [238-253]		1	2086.07			100		100								116.9		83.1				49.31		33.87			n/a	n/a	High	n/a	High	High	n/a	n/a	High	High	n/a	High	3.80183e-06	2.41881e-08	1.9347
FALSE	High	[R].SEGKSMFAGVPTMR.[E]	1xAna_MDA [K4]	1	2	1	O15260	O15260 [136-149]		1	1693.77			100										100						11.21					n/a	n/a	n/a	n/a	Peak Found	High	n/a	n/a	n/a	n/a	n/a	High	0.000101873	0.000869814	0.602127
FALSE	High	[K].GIEKNLGIGK.[V]	1xAna_MDA [K4]	1	2	9	P40926	P40926 [298-307]		1	1224.66		100	100		100							105.9	151.5		42.6			10.31	12.46					n/a	n/a	High	High	High	High	n/a	High	High	High	n/a	High	7.31598e-06	7.13353e-05	0.91985
FALSE	High	[K].GETKSFYPEEVSSMVLTK.[M]	1xAna_MDA [K4]	1	2	21	P11142	P11142 [109-126]		1	2228.05																							No Quan Values	n/a	n/a	High	High	High	High	n/a	High	High	High	n/a	High	3.80183e-06	3.3954e-09	2.18399
FALSE	High	[K].SVQKLLDAVDTYIPVPAR.[D]	1xAna_MDA [K4]	1	1	3	P49411	P49411 [238-255]		1	2181.16	0.536	2.472	2.776	1.351	1.485	0	21.12	3.84	24.53	5.75	33.4	154.2	173.1	84.3	92.6	62.4		19.94	3.67	23.08	5.48			n/a	Peak Found	Peak Found	High	High	High	Peak Found	Peak Found	Peak Found	Peak Found	Peak Found	High	0.000151138	0.00171805	0.518149
FALSE	High	[K].EENKGGEDK.[L]	1xAna_MDA [K4]	2	2	3	P62258-2; P62258	P62258-2 [48-56]; P62258 [70-78]		1	1201.5		100	100		100							100.1	159.2		40.7			0.4	1.08		10.01		Shared	n/a	n/a	High	Peak Found	High	High	n/a	n/a	Peak Found	Peak Found	n/a	High	0.000521055	0.00746343	0.344488
FALSE	High	[R].LNSKWDLR.[R]	1xAna_MDA [K4]	1	3	1	P50990	P50990 [315-322]		1	1227.62	100	100	100	100	100						64.2	113.3	200.2	58.1	64.2		1.56	2.73	2.18	11.22	13.01			Peak Found	Peak Found	Peak Found	Peak Found	Peak Found	High	Peak Found	Peak Found	Peak Found	Peak Found	n/a	High	0.000497484	0.00722205	0.348272
FALSE	High	[K].IQDKEGIPPDQQR.[L]	1xAna_MDA [K4]	1	4	42	P62979	P62979 [30-42]		1	1719.83	100	100	100	100	100						54.2	162.9	172.6	44.5	65.9			25.08	61.07		6.75			n/a	Peak Found	High	High	High	High	Peak Found	n/a	High	High	n/a	High	3.80183e-06	2.97524e-08	1.90841
FALSE	High	[R].SIAKEGFEK.[I]	1xAna_MDA [K4]	1	2	7	P10809	P10809 [122-130]		1	1204.59																							No Quan Values	n/a	n/a	High	n/a	High	High	n/a	n/a	High	High	n/a	High	0.000128134	0.00146255	0.537826
FALSE	High	[K].FAAKGEGQLGPAER.[A]	1xAna_MDA [K4]	1	1	8	P13639	P13639 [236-249]		1	1626.79		100	100									86.7	113.3					20.21	45.37					n/a	n/a	High	High	High	High	n/a	n/a	High	High	n/a	High	3.80183e-06	1.08124e-06	1.45222
FALSE	High	[K].NNIKLYVR.[R]	1xAna_MDA [K4]	2	4	8	P07900; P08238	P07900 [359-366]; P08238 [351-358]		1	1215.65		100	100	100	100							128.4	196.4	11.2	63.9			8.24	34.57		12.28		Shared	n/a	n/a	Peak Found	High	High	High	n/a	Peak Found	Peak Found	High	n/a	High	0.000192021	0.00206361	0.495897
FALSE	High	[R].ALEKIDLK.[F]	1xAna_MDA [K4]	1	1	6	P39023	P39023 [359-366]		1	1125.62		100	100	100	100							130.6	139.4	49.8	80.2			18.59	19.09	4.96	1.24			n/a	n/a	High	High	High	Peak Found	Peak Found	Peak Found	High	Peak Found	n/a	High	0.000291758	0.00431023	0.408187
FALSE	High	[K].LGGKLTGTANK.[A]	1xAna_MDA [K4]	1	1	1	P09874	P09874 [415-425]		1	1255.67	0.777	0.356	0.293	0.604	0.462	6.82	36.44	69.94	3.66	2.94	133.6	61.1	50.3	103.7	79.4	171.8	6.5	33.75	60.34	3.49	2.81			Peak Found	Peak Found	Peak Found	Peak Found	Peak Found	Peak Found	Peak Found	Peak Found	High	Peak Found	Peak Found	High	0.00130981	0.0210754	0.226548
FALSE	High	[K].ETQKSIYYITGESK.[E]	1xAna_MDA [K4]	1	1	7	P08238	P08238 [478-491]		1	1842.88		100	100		100							101.6	134.9		63.6			13.38	8.91		7.7			n/a	n/a	High	High	High	High	n/a	n/a	High	High	n/a	High	3.80183e-06	8.93546e-07	1.47643
FALSE	High	[K].AVGKVIPELNGK.[L]	1xAna_MDA [K4]	1	2	8	P04406	P04406 [216-227]		1	1420.78	100	100	100	100	100						13.4	163.3	208	41.9	73.4		15.42	10.66	0.26	16.89	9.32			Peak Found	Peak Found	High	High	High	High	Peak Found	Peak Found	High	High	n/a	High	3.80183e-06	9.21884e-06	1.18006
FALSE	High	[K].VEAKFINYVK.[N]	1xAna_MDA [K4]	1	2	11	P06748	P06748 [264-273]		1	1406.74																							No Quan Values	n/a	n/a	High	High	High	High	n/a	n/a	High	High	n/a	High	3.80183e-06	3.60624e-05	1.0067
FALSE	High	[K].VTSKGAGLSK.[A]	1xAna_MDA [K4]	2	7	2	O75369-8; O75369	O75369-8 [2546-2555]; O75369 [2515-2524]		1	1143.6	1.575	0.964	0.805	1.46	1.023	54.61	33.46	59.28	61.05	1.64	138.4	84.7	70.8	128.3	89.9	87.9	48.88	31.14	52.51	53.85	1.57		Shared	Peak Found	Peak Found	Peak Found	Peak Found	High	High	Peak Found	Peak Found	Peak Found	Peak Found	Peak Found	High	0.000206975	0.00224283	0.485839
FALSE	High	[R].LDHKFDLMYAK.[R]	1xAna_MDA [K4]	4	12	9	Q71U36; Q9NY65; Q9BQE3; P68366	Q71U36 [391-401]; Q9NY65 [391-401]; Q9BQE3 [391-401]; P68366 [391-401]		1	1576.75	100	100	100	100	100						20.4	164.3	207.2	29.7	78.4		0.51	20.78	38	23.19	0.37		Shared	Peak Found	Peak Found	High	High	High	High	Peak Found	Peak Found	High	Peak Found	n/a	High	2.36214e-05	0.000116805	0.856955
FALSE	High	[R].MSMKEVDEQMLNVQNK.[N]	1xAna_MDA [K4]	4	4	21	Q13885; P07437; P68371; Q9BVA1	Q13885 [321-336]; P07437 [321-336]; P68371 [321-336]; Q9BVA1 [321-336]		1	2119.95		100	100		100							101.2	151.4		47.4			8.66	4.02		12.25		Shared	n/a	n/a	High	High	High	High	n/a	n/a	High	High	n/a	High	3.80183e-06	2.79454e-10	2.50107
FALSE	High	[R].QATKDAGTIAGLNVLR.[I]	1xAna_MDA [K4]	1	2	12	P11142	P11142 [156-171]		1	1823.96		100	100		100							97.8	164		38.2			16.25	1.89		12.75			n/a	n/a	High	High	High	High	n/a	n/a	High	High	n/a	High	3.80183e-06	1.03298e-09	2.33508
FALSE	High	[R].AGGKILTFDQLALDSPK.[G]	1xAna_MDA [K4]	1	2	6	Q07020	Q07020 [116-132]		1	1970.03																							No Quan Values	n/a	n/a	High	High	High	High	n/a	n/a	High	n/a	n/a	High	3.80183e-06	1.43379e-06	1.41638
FALSE	High	[K].AFYKGVAPLWMR.[Q]	1xAna_MDA [K4]	1	2	6	Q00325-2	Q00325-2 [214-225]		1	1634.82		100	100									70.3	129.7					8.74						n/a	n/a	High	High	High	High	n/a	n/a	High	n/a	n/a	High	3.80183e-06	2.01351e-05	1.0808
FALSE	High	[K].ENLKAAQEEYVK.[R]	1xAna_MDA [K4]	2	2	11	P04075; P04075-2	P04075 [319-330]; P04075-2 [373-384]		1	1617.78		100	100		100							109.1	141.7		49.2			3.97	4.21		12.45		Shared	n/a	n/a	High	High	High	High	n/a	n/a	Peak Found	High	n/a	High	3.80183e-06	6.58633e-07	1.51516
FALSE	High	[R].AMTKDNNLLGR.[F]	1xAna_MDA [K4]	1	4	6	P0DMV9	P0DMV9 [448-458]		1	1428.69		100	100	100	100							111.2	200	39.1	49.7			11.72	13.66		12.46			n/a	n/a	High	High	High	High	Peak Found	n/a	Peak Found	High	n/a	High	0.000108523	0.00102786	0.581344
FALSE	High	[R].GVQKLVLTSR.[S]	1xAna_MDA [K4]	1	1	3	P49327	P49327 [1908-1917]		1	1296.73		100	100	100	100							121.1	187.6	34.4	57			1.53	17.58		3.54			n/a	n/a	Peak Found	High	High	Peak Found	n/a	Peak Found	Peak Found	High	n/a	High	2.36214e-05	0.000125419	0.847873
FALSE	High	[K].APLKIFAQDGEGQR.[I]	1xAna_MDA [K4]	2	9	9	O75369-8; O75369	O75369-8 [678-691]; O75369 [678-691]		1	1725.86	100	100	100								60	94.6	145.5						2.55				Shared	n/a	Peak Found	High	High	High	High	n/a	n/a	n/a	High	n/a	High	3.80183e-06	4.53864e-06	1.27006
FALSE	High	[R].GPIKFNVWDTAGQEK.[F]	1xAna_MDA [K4]	1	1	7	P62826	P62826 [57-71]		1	1885.91		100	100									77.3	122.7					7.29	30.12					n/a	n/a	High	High	High	High	n/a	n/a	n/a	High	n/a	High	3.80183e-06	3.20278e-08	1.89905
FALSE	High	[K].IDLKFIDTTSK.[F]	1xAna_MDA [K4]	1	1	2	P39023	P39023 [363-373]		1	1476.76		100	100	100	100							135.3	146.5	33.4	84.8			10.46	4.87		1.52			n/a	n/a	Peak Found	High	Peak Found	Peak Found	n/a	Peak Found	Peak Found	High	n/a	High	7.31598e-06	6.64593e-05	0.928873
FALSE	High	[R].YMGKGVSK.[A]	1xAna_MDA [K4]	1	1	1	P06733	P06733 [57-64]		1	1065.51		100	100	100	100							138.4	204.5	12.5	44.6			3.89	2.9		11.47			n/a	n/a	Peak Found	Peak Found	High	Peak Found	Peak Found	n/a	Peak Found	Peak Found	n/a	High	0.000776425	0.0121802	0.288531
FALSE	High	[K].ALSKDLPK.[A]	1xAna_MDA [K4]	1	1	4	P31930	P31930 [135-142]		1	1067.58																							No Quan Values	n/a	n/a	n/a	High	High	High	n/a	n/a	n/a	n/a	n/a	High	0.000421338	0.00641616	0.361917
FALSE	High	[K].FEDKTVAYTEQK.[M]	1xAna_MDA [K4]	1	1	4	P30101	P30101 [215-226]		1	1654.76		100	100	100	100							130	161.7	35.5	72.8			3.93	0.33		18.43			n/a	n/a	High	Peak Found	High	High	n/a	Peak Found	Peak Found	Peak Found	n/a	High	3.80183e-06	3.23503e-06	1.31306
FALSE	High	[R].AMTKDNNLLGK.[F]	1xAna_MDA [K4]	1	3	5	P11142	P11142 [448-458]		1	1400.69		100	100	100	100							126.6	199.2	23.4	50.9			9.1	15.7	25.94	0.55			n/a	n/a	High	High	Peak Found	High	Peak Found	Peak Found	Peak Found	Peak Found	n/a	High	3.80183e-06	1.0924e-05	1.1585
FALSE	High	[K].AALKTASDFITK.[M]	1xAna_MDA [K4]	1	4	2	P06396-2	P06396-2 [306-317]		1	1461.76																							No Quan Values	n/a	n/a	High	High	n/a	n/a	n/a	n/a	n/a	n/a	n/a	High	0.000125622	0.00143654	0.540027
FALSE	High	[R].VGLKAPGIIPR.[I]	1xAna_MDA [K4]	1	3	4	P25705	P25705 [172-182]		1	1316.77	100	100	100	100	100						15.9	153.7	236.4	33	61.1			20.23	6.46		14.01			n/a	Peak Found	High	High	Peak Found	High	Peak Found	n/a	Peak Found	Peak Found	n/a	High	3.80183e-06	1.37069e-05	1.12967
FALSE	High	[R].GWLKSNVSDAVAQSTR.[I]	1xAna_MDA [K4]	1	3	1	P60174	P60174 [191-206]		1	1914.93																							No Quan Values	n/a	n/a	High	n/a	n/a	n/a	n/a	n/a	n/a	n/a	n/a	High	4.5059e-05	0.000257213	0.756217
FALSE	High	[RK].AIEKMNGMLLNDR.[K]	1xAna_MDA [K4]	2	5	2	Q13310; P11940	Q13310 [154-166]; P11940 [154-166]		1	1700.81																							No Quan Values	n/a	n/a	High	n/a	High	n/a	n/a	n/a	n/a	n/a	n/a	High	6.30211e-05	0.000339861	0.720726
FALSE	High	[R].IMLKLNPYAK.[T]	1xAna_MDA [K4]	1	1	4	P36578	P36578 [324-333]		1	1386.75	100	100	100	100	100						66.4	117.7	150.3	82.1	83.4		14.85	7.22	5.16	12.73	11.81			Peak Found	Peak Found	High	High	Peak Found	High	Peak Found	Peak Found	Peak Found	Peak Found	n/a	High	1.42984e-05	7.96351e-05	0.90582
FALSE	High	[R].QTGKTSIAIDTIINQK.[R]	1xAna_MDA [K4]	1	3	7	P25705	P25705 [215-230]		1	1927.02		100	100									81.6	118.4					15.3	0.49					n/a	n/a	High	High	High	High	n/a	n/a	n/a	n/a	n/a	High	3.80183e-06	1.59496e-06	1.40286
FALSE	High	[K].VAEKEGWPLDIR.[V]	1xAna_MDA [K4]	1	1	4	Q99798	Q99798 [367-378]		1	1608.81		100	100									85.9	114.1						11.49					n/a	n/a	High	n/a	High	High	n/a	n/a	n/a	n/a	n/a	High	1.42984e-05	8.1767e-05	0.902451
FALSE	High	[K].DLEKWQNNLLPSR.[Q]	1xAna_MDA [K4]	1	1	3	P62244	P62244 [85-97]		1	1808.9			100										100						8.86					n/a	n/a	High	n/a	High	High	n/a	n/a	n/a	n/a	n/a	High	2.36214e-05	0.000157317	0.818949
FALSE	High	[K].LEAKTDPSILGGMIVR.[I]	1xAna_MDA [K4]	1	1	6	P48047	P48047 [173-188]		1	1895.99																							No Quan Values	n/a	n/a	High	High	High	High	n/a	n/a	n/a	n/a	n/a	High	3.80183e-06	8.02359e-08	1.78245
FALSE	High	[K].ISPKGVDIVMDPLGGSDTAK.[G]	1xAna_MDA [K4]	1	3	1	Q99536	Q99536 [252-271]		1	2196.09																							No Quan Values	n/a	n/a	n/a	n/a	High	n/a	n/a	n/a	n/a	n/a	n/a	High	3.80183e-06	1.25514e-05	1.14086
FALSE	High	[K].TVPKTVDNFVALATGEK.[G]	1xAna_MDA [K4]	1	1	9	P23284	P23284 [68-84]		1	1986.02		100	100	100	100							126.8	150.3	54.3	68.6			8.12	8.31	13.5	15.5			n/a	n/a	High	High	High	High	Peak Found	Peak Found	Peak Found	Peak Found	n/a	High	3.80183e-06	4.56419e-05	0.976728
FALSE	High	[K].VTYKAPVPTGEVYFADSFDR.[G]	1xAna_MDA [K4]	1	2	5	P27824	P27824 [58-77]		1	2458.16																							No Quan Values	n/a	n/a	n/a	n/a	High	High	n/a	n/a	n/a	n/a	n/a	High	3.80183e-06	2.84103e-05	1.03704
FALSE	High	[K].GVSKAVEHINK.[T]	1xAna_MDA [K4]	1	1	3	P06733	P06733 [61-71]		1	1377.72		100	100		100							109.5	117.6		72.9			15.72	15.82					n/a	n/a	Peak Found	High	High	Peak Found	n/a	n/a	Peak Found	n/a	n/a	High	3.80183e-06	4.36493e-06	1.27502
FALSE	High	[K].IISKIENHEGVR.[R]	1xAna_MDA [K4]	2	3	4	P14618-2; P14618	P14618-2 [267-278]; P14618 [267-278]		1	1590.83		100	100		100							109.2	139.4		51.4			36.09	6.35				Shared	n/a	n/a	Peak Found	High	High	High	n/a	n/a	Peak Found	n/a	n/a	High	7.31598e-06	5.30877e-05	0.957489
FALSE	High	[R].LQIKPR.[ST]	1xAna_MDA [K4]	1	3	4	Q15056	Q15056 [211-216]		0	950.546		100	100		100							95.5	173		31.6			3.43	6.86					n/a	n/a	Peak Found	High	High	Peak Found	n/a	n/a	n/a	Peak Found	n/a	High	0.0011559	0.0182606	0.242719
FALSE	High	[R].MPEKVTWMR.[R]	1xAna_MDA [K4]	1	1	3	P84098	P84098 [89-97]		1	1373.64		100	100		100							99.7	155.1		45.1			16.82	35.45		16.05			n/a	n/a	Peak Found	High	High	High	n/a	n/a	Peak Found	Peak Found	n/a	High	0.000192021	0.00202547	0.498155
FALSE	High	[R].AVLKFAAATGATPIAGR.[F]	1xAna_MDA [K4]	1	2	2	P08865	P08865 [86-102]		1	1810.98		100	100									88.5	111.5					24.45	8.66					n/a	n/a	Peak Found	High	Peak Found	High	n/a	n/a	n/a	n/a	n/a	High	3.80183e-06	1.08591e-05	1.15926
FALSE	High	[K].DNPKIVHAFDMEDLGDK.[A]	1xAna_MDA [K4]	1	1	1	Q9NZ45	Q9NZ45 [52-68]		1	2139.97		100	100	100	100							121.1	130.8	63.4	84.8			3.93	10.61		1.22			n/a	n/a	Peak Found	Peak Found	Peak Found	High	Peak Found	n/a	Peak Found	Peak Found	n/a	High	0.00121359	0.0193351	0.236269
FALSE	High	[K].AFFKGAWSNVLR.[G]	1xAna_MDA [K4]	3	3	2	P12236; P05141; P12235	P12236 [269-280]; P05141 [269-280]; P12235 [269-280]		1	1591.81		100	100									59.8	140.2					26.63	15.57				Shared	n/a	n/a	Peak Found	High	Peak Found	High	n/a	n/a	n/a	n/a	n/a	High	0.000357173	0.00561341	0.377391
FALSE	High	[K].DLLKGSLLFTAGPLEEER.[F]	1xAna_MDA [K4]	1	1	2	P53004	P53004 [144-161]		1	2184.12																							No Quan Values	n/a	n/a	n/a	High	n/a	High	n/a	n/a	n/a	n/a	n/a	High	0.000108523	0.00096741	0.588876
FALSE	High	[K].FAMKEMGTPDVR.[I]	1xAna_MDA [K4]	1	3	1	P62899	P62899 [52-63]		1	1577.71																							No Quan Values	n/a	n/a	n/a	n/a	n/a	High	n/a	n/a	n/a	n/a	n/a	High	4.78866e-05	0.000294575	0.738932
FALSE	High	[R].STPKEDDSSASTSQSTR.[A]	1xAna_MDA [K4]	1	2	2	P23588	P23588 [340-356]		1	1979.85																							No Quan Values	n/a	n/a	n/a	n/a	High	High	n/a	n/a	n/a	n/a	n/a	High	3.80183e-06	1.27827e-07	1.72332
FALSE	High	[R].EAAKALDK.[R]	1xAna_MDA [K4]	1	1	1	P25398	P25398 [37-44]		1	1041.53	0.01	1.308	1.756	0.723	0.01		0	1.34	0			109.3	146.7	60.4		83.6			1.28					n/a	n/a	n/a	Peak Found	High	Peak Found	n/a	Peak Found	n/a	n/a	Peak Found	High	0.000671762	0.01035	0.307053
FALSE	High	[R].QGAKINEIR.[Q]	1xAna_MDA [K4]	1	8	2	Q15366-3	Q15366-3 [303-311]		1	1224.64		100	100		100							102.6	167.6		29.8			5.39	7.51					n/a	n/a	Peak Found	Peak Found	High	High	n/a	n/a	Peak Found	n/a	n/a	High	3.57436e-05	0.000221428	0.775323
FALSE	High	[K].YFDKASYR.[V]	1xAna_MDA [K4]	1	1	4	P29401	P29401 [141-148]		1	1245.56		100	100									65	135					1.59	22.51					n/a	n/a	Peak Found	Peak Found	High	High	n/a	n/a	n/a	n/a	n/a	High	0.000760824	0.0119093	0.291086
FALSE	High	[R].GSNKLVIEEAER.[S]	1xAna_MDA [K4]	1	2	2	P50991	P50991 [392-403]		1	1540.76		100	100									76.9	123.1						3.11					n/a	n/a	Peak Found	n/a	High	High	n/a	n/a	n/a	n/a	n/a	High	0.000108523	0.000942482	0.592125
FALSE	High	[R].GVQKILQDYK.[S]	1xAna_MDA [K4]	1	1	1	P06576	P06576 [423-432]		1	1387.73																							No Quan Values	n/a	n/a	n/a	n/a	High	n/a	n/a	n/a	n/a	n/a	n/a	High	0.000132669	0.00160637	0.526349
FALSE	High	[K].GMDKILLSSGR.[D]	1xAna_MDA [K4]	1	1	2	P78371	P78371 [47-57]		1	1372.69		100	100									78.1	121.9					7.83	1.02					n/a	n/a	Peak Found	Peak Found	High	High	n/a	n/a	n/a	n/a	n/a	High	6.44898e-05	0.000424467	0.692481
FALSE	High	[K].IMGKILDQGEDFPASEMTR.[I]	1xAna_MDA [K4]	1	1	4	P30040	P30040 [205-223]		1	2334.08																							No Quan Values	n/a	n/a	n/a	n/a	High	High	n/a	n/a	n/a	n/a	n/a	High	3.80183e-06	7.93956e-08	1.78379
FALSE	High	[K].LNPKTGLIDYNQLALTAR.[L]	1xAna_MDA [K4]	1	2	1	P34897	P34897 [197-214]		1	2197.17																							No Quan Values	n/a	n/a	n/a	n/a	High	n/a	n/a	n/a	n/a	n/a	n/a	High	3.57436e-05	0.000189157	0.795424
FALSE	High	[R].EAVKAASDELSK.[T]	1xAna_MDA [K4]	1	2	1	P18206	P18206 [781-792]		1	1443.7		100	100		100							98.5	143.7		57.8			10.06			6.41			n/a	n/a	Peak Found	Peak Found	n/a	High	n/a	n/a	Peak Found	Peak Found	n/a	High	0.000107148	0.000936858	0.59287
FALSE	High	[R].VTYKNVPNWHR.[D]	1xAna_MDA [K4]	1	1	1	P62826	P62826 [96-106]		1	1609.79	0.977	5.519	8.714	1.161	2.621	9.33	24.81	2.98	8.19	23.45	29.3	165.6	261.5	34.9	78.7	30	8.88	23.34	2.84	7.8	22.09			Peak Found	Peak Found	Peak Found	Peak Found	Peak Found	High	Peak Found	Peak Found	Peak Found	Peak Found	Peak Found	High	0.000539707	0.0076952	0.340972
FALSE	High	[K].ENQKHIYYITGETK.[D]	1xAna_MDA [K4]	1	2	1	P07900	P07900 [486-499]		1	1919.92																							No Quan Values	n/a	n/a	n/a	n/a	n/a	High	n/a	n/a	n/a	n/a	n/a	High	3.57436e-05	0.000246177	0.761809
FALSE	High	[K].QPVKVLVGK.[N]	1xAna_MDA [K4]	1	1	1	P07237	P07237 [367-375]		1	1163.68		100	100	100	100							149.2	159.8	27.3	63.7			37.95	43.95	17.07	4.64			n/a	n/a	Peak Found	Peak Found	Peak Found	High	Peak Found	Peak Found	Peak Found	Peak Found	n/a	High	0.00133334	0.0214467	0.224578
FALSE	High	[K].YAGKDGYNYTLSK.[T]	1xAna_MDA [K4]	1	1	2	P31949	P31949 [24-36]		1	1675.76		100	100		100							90.5	158.1		51.3			42.78	99.29					n/a	n/a	Peak Found	Peak Found	Peak Found	High	n/a	n/a	n/a	Peak Found	n/a	High	3.80183e-06	3.30944e-06	1.31017
FALSE	High	[R].FQQKQIENVLR.[R]	1xAna_MDA [K4]	1	1	1	P20042	P20042 [262-272]		1	1598.83																							No Quan Values	n/a	n/a	n/a	n/a	n/a	High	n/a	n/a	n/a	n/a	n/a	High	0.000675973	0.01052	0.305196
FALSE	High	[K].SWQKIQEPNTFPAILR.[S]	1xAna_MDA [K4]	1	2	1	P15586	P15586 [122-137]		1	2124.09																							No Quan Values	n/a	n/a	n/a	n/a	n/a	High	n/a	n/a	n/a	n/a	n/a	High	0.000968623	0.0151995	0.263443
FALSE	High	[K].LDPKIAVAAQNCYK.[V]	1xAna_MDA [K4]; 1xCarbamidomethyl [C12]	1	2	1	P60174	P60174 [56-69]		1	1786.88																							No Quan Values	n/a	n/a	n/a	n/a	High	n/a	n/a	n/a	n/a	n/a	n/a	High	3.80183e-06	6.60519e-06	1.22241
FALSE	High	[K].AAVKGYLGPEQLPDCLK.[G]	1xAna_MDA [K4]; 1xCarbamidomethyl [C15]	1	2	10	P40926	P40926 [75-91]		1	2055.03		100	100		100							100.7	142.4		56.9			10.6	6.09		6.89			n/a	n/a	High	High	High	High	n/a	n/a	High	High	n/a	High	3.80183e-06	6.48613e-11	2.68652
FALSE	High	[R].ELQKAIGAVPLIQGEYMIPCEK.[V]	1xAna_MDA [K4]; 1xCarbamidomethyl [C20]	1	1	5	P07339	P07339 [310-331]		1	2683.35	0.915	3.453	6.108	0.01	3.227	7.71	4.28	19.89		1.21	31.1	117.4	207.7		109.7	34	7.34	4.08	18.8		1.15			Peak Found	Peak Found	High	High	High	High	n/a	n/a	Peak Found	Peak Found	Peak Found	High	3.80183e-06	6.59606e-07	1.51497
FALSE	High	[R].VVEKCSPAEK.[A]	1xAna_MDA [K4]; 1xCarbamidomethyl [C5]	1	2	1	Q5T2W1	Q5T2W1 [37-46]		1	1342.63																							No Quan Values	n/a	n/a	n/a	n/a	High	n/a	n/a	n/a	n/a	n/a	n/a	High	2.36214e-05	0.000118965	0.854616
FALSE	High	[K].ILDKCNEIINWLDK.[N]	1xAna_MDA [K4]; 1xCarbamidomethyl [C5]	1	1	1	P11142	P11142 [570-583]		1	1969.97	0.668	0.486	0.442	0.624	0.598	0	35.2	25.49	0	2.91	105	76.4	69.5	98	94	157.2		32.66	23.96		2.78			Peak Found	n/a	Peak Found	Peak Found	High	Peak Found	n/a	Peak Found	Peak Found	Peak Found	Peak Found	High	3.80183e-06	1.64722e-05	1.10632
FALSE	High	[K].ELEKVCNPIITK.[L]	1xAna_MDA [K4]; 1xCarbamidomethyl [C6]	1	1	2	P11142	P11142 [598-609]		1	1639.84		100	100									61.9	138.1						1.09					n/a	n/a	n/a	Peak Found	High	High	n/a	n/a	n/a	n/a	n/a	High	2.36214e-05	0.00016653	0.811685
FALSE	High	[K].SLEKVCADLIR.[G]	1xAna_MDA [K4]; 1xCarbamidomethyl [C6]	1	2	1	P60866	P60866 [31-41]		1	1499.76																							No Quan Values	n/a	n/a	n/a	n/a	n/a	High	n/a	n/a	n/a	n/a	n/a	High	0.000120675	0.00130367	0.551955
FALSE	High	[R].SYSKLLCGLLAER.[L]	1xAna_MDA [K4]; 1xCarbamidomethyl [C7]	1	1	15	P14174	P14174 [75-87]		1	1705.86	1.103	1.181	1.67	0.796	0.8	33.54	8.73	8.08	0	0	101	108.2	153	72.9	73.3	91.6	31.2	8.31	7.69					Peak Found	Peak Found	High	High	High	High	Peak Found	Peak Found	Peak Found	Peak Found	Peak Found	High	3.80183e-06	2.57005e-07	1.63464
FALSE	High	[K].TGQIKEVER.[I]	1xAna_MDA [K5]	1	4	4	Q00610	Q00610 [738-746]		1	1255.63		100	100		100							105.7	146.1		48.2				10.46					n/a	n/a	Peak Found	High	High	High	n/a	n/a	n/a	Peak Found	n/a	High	6.30211e-05	0.000334396	0.722788
FALSE	High	[K].IADDKYNDTFWK.[E]	1xAna_MDA [K5]	1	1	4	P14625	P14625 [475-486]		1	1711.76	100	100	100	100	100						44.5	140.5	177.1	55.1	82.8		13.25	3.56	13.02	0.83	2.95			Peak Found	Peak Found	Peak Found	High	Peak Found	Peak Found	Peak Found	Peak Found	Peak Found	High	n/a	High	3.80183e-06	8.25193e-07	1.48653
FALSE	High	[K].QLAAKEAK.[L]	1xAna_MDA [K5]	2	6	3	P02545-2; P02545	P02545-2 [312-319]; P02545 [312-319]		1	1054.56		100	100									83.9	116.1					4.53	1.09				Shared	n/a	n/a	Peak Found	Peak Found	Peak Found	High	n/a	n/a	n/a	n/a	n/a	High	0.000283399	0.00389352	0.420127
FALSE	High	[K].VAIVKPGVPMEIVLNK.[E]	1xAna_MDA [K5]	1	1	2	Q9Y4L1	Q9Y4L1 [47-62]		0	1903.08																							No Quan Values	n/a	n/a	n/a	n/a	High	High	n/a	n/a	n/a	n/a	n/a	High	0.000754225	0.0116938	0.29316
FALSE	High	[R].DFLLKPELLR.[A]	1xAna_MDA [K5]	2	5	4	O00148; Q13838	O00148 [48-57]; Q13838 [49-58]		0	1439.79		100	100									81.6	118.4					32.73	1.69				Shared	n/a	n/a	High	High	Peak Found	High	High	n/a	n/a	n/a	n/a	High	7.31598e-06	7.01537e-05	0.921979
FALSE	High	[K].MLETKWSLLQQQK.[T]	1xAna_MDA [K5]	1	2	63	P05787	P05787 [118-130]		1	1828.93	100	100	100	100	100						13.5	148.7	216.6	39.9	81.3		42.73	9.74	7.17	0.68	7.74			High	High	High	High	High	High	High	High	High	High	n/a	High	3.80183e-06	3.45165e-10	2.47426
FALSE	High	[R].RPFTKNLGLEELGIELDPR.[G]	1xAna_MDA [K5]	1	3	1	P09622	P09622 [316-334]		1	2393.25	0.698	0.235	0.351	0.614	0.378	9.3	0	51.59	27.67	4.32	127.9	43.1	64.3	112.4	69.3	183.1	8.85		46.48	25.95	4.12			High	Peak Found	n/a	Peak Found	Peak Found	Peak Found	Peak Found	Peak Found	Peak Found	Peak Found	Peak Found	High	0.000926138	0.0146239	0.267809
FALSE	High	[K].DANAKLSELEAALQR.[A]	1xAna_MDA [K5]	1	2	19	P05787	P05787 [348-362]		1	1824.91	100	100	100	100	100						10.1	146.7	264.5	31	47.8		17.77	33.49	3.98	36.89	15.2			High	Peak Found	High	High	High	High	High	High	High	High	n/a	High	3.80183e-06	4.54392e-10	2.43935
FALSE	High	[R].DEGGKAFFK.[G]	1xAna_MDA [K5]	2	2	10	P12236; P05141	P12236 [264-272]; P05141 [264-272]		1	1194.55	100	100	100	100	100						16.8	151.4	209.6	44.1	78.1			13	5.18	9.65	4.66		Shared	n/a	Peak Found	High	High	High	High	High	Peak Found	High	Peak Found	n/a	High	0.000108523	0.00102191	0.582064
FALSE	High	[K].TLNNKFASFIDK.[V]	1xAna_MDA [K5]	8	13	26	Q5XKE5; P08729; P35908; P04259; P02538; P48668; P05787; P13647	Q5XKE5 [148-159]; P08729 [97-108]; P35908 [184-195]; P04259 [169-180]; P02538 [169-180]; P48668 [169-180]; P05787 [97-108]; P13647 [174-185]		1	1593.79	100	100	100	100	100						44.6	138.7	110.1	90.3	116.4		3.06	35.65	22.31	29.89	3.42		Shared	Peak Found	High	High	High	High	High	High	High	High	High	n/a	High	3.80183e-06	2.12113e-07	1.65902
FALSE	High	[R].LVGLKFMQASEDLLK.[E]	1xAna_MDA [K5]	2	3	4	P22392-2; P15531	P22392-2 [35-49]; P15531 [35-49]		1	1887.99	100	100	100	100	100						127.9	59.8	136.2	93.3	82.9				41.87		84.32		Shared	Peak Found	n/a	n/a	High	High	High	Peak Found	n/a	Peak Found	Peak Found	n/a	High	3.80183e-06	1.08574e-05	1.15928
FALSE	High	[R].DIFNKGFGFGLVK.[L]	1xAna_MDA [K5]	1	3	5	P45880-1	P45880-1 [42-54]		1	1637.84		100	100		100							113.1	130.2		56.7			34.18	50.53		16.3			n/a	n/a	High	High	High	High	n/a	n/a	Peak Found	High	n/a	High	3.80183e-06	1.78106e-05	1.09639
FALSE	High	[K].VIALKAGK.[T]	1xAna_MDA [K5]	1	4	11	Q00610	Q00610 [79-86]		1	995.592	100	100	100	100	100						19.7	164.4	174.9	57.7	83.4			21.38	14.77	15.7	8.27			n/a	Peak Found	High	High	High	High	High	Peak Found	High	High	n/a	High	0.000691381	0.0108237	0.301955
FALSE	High	[K].EDIAKLLR.[Y]	1xAna_MDA [K5]	1	2	7	Q12931	Q12931 [462-469]		1	1153.63		100	100		100							104.4	145		50.5			1.54	14.42		4.68			n/a	n/a	High	High	High	High	High	n/a	High	Peak Found	n/a	High	0.000357173	0.00556095	0.378481
FALSE	High	[R].GYLDKLEPSK.[I]	1xAna_MDA [K5]	1	3	9	P25705	P25705 [494-503]		1	1345.67	100	100	100	100	100						37.4	144.4	193.7	47.4	77.1			11.6	18.73	10.07	10.73			Peak Found	n/a	High	Peak Found	High	High	High	Peak Found	Peak Found	High	n/a	High	0.000192021	0.00205555	0.496371
FALSE	High	[K].QIESKTAFQEALDAAGDK.[L]	1xAna_MDA [K5]	1	2	13	P10599	P10599 [4-21]		1	2118		100	100	100	100							120.1	151.8	66.4	61.7			14.2	6.52		4.47			n/a	n/a	High	High	High	High	High	n/a	Peak Found	High	n/a	High	3.80183e-06	8.55217e-11	2.65141
FALSE	High	[K].VLVGKNFEDVAFDEK.[K]	1xAna_MDA [K5]	1	1	15	P07237	P07237 [371-385]		1	1905.93	100	100	100	100	100						38.7	145	186.2	61.8	68.3			15.36	1.49	14.78	7.13			n/a	Peak Found	High	High	High	High	Peak Found	Peak Found	High	High	n/a	High	3.80183e-06	1.35751e-06	1.42332
FALSE	High	[K].AENGKLVINGNPITIFQER.[D]	1xAna_MDA [K5]	1	2	21	P04406	P04406 [62-80]		1	2309.19		100	100		100							113.9	134.3		51.8			28.91	4.32		6.4			n/a	n/a	High	High	High	High	High	n/a	High	High	n/a	High	3.80183e-06	4.92903e-10	2.42902
FALSE	High	[K].SLLGKDVLFLK.[D]	1xAna_MDA [K5]	2	3	5	P07205; P00558	P07205 [87-97]; P00558 [87-97]		1	1428.81																							No Quan Values	n/a	n/a	High	n/a	High	High	n/a	n/a	n/a	n/a	n/a	High	6.69923e-05	0.000492597	0.673621
FALSE	High	[K].FVVPKPR.[S]	1xAna_MDA [K5]	1	2	3	Q00325-2	Q00325-2 [247-253]		0	1038.58	100	100	100	100	100						20.5	150.2	214.5	39.6	75.1		17.27	21.33	7.13	21.39				Peak Found	Peak Found	High	Peak Found	High	High	Peak Found	Peak Found	Peak Found	n/a	n/a	High	0.000623717	0.00973465	0.314044
FALSE	High	[R].FNVLKVTK.[A]	1xAna_MDA [K5]	1	1	3	P62280	P62280 [140-147]		1	1144.64		100	100									91.7	108.3											n/a	n/a	High	n/a	n/a	High	n/a	n/a	n/a	n/a	n/a	High	0.000262671	0.00342608	0.435222
FALSE	High	[K].SDFGKFVLSSGK.[F]	1xAna_MDA [K5]	1	1	8	P27797	P27797 [44-55]		1	1467.72	100	100	100	100	100						30.3	146.3	214.5	32.2	76.6			26.54	43.74		2.21			n/a	Peak Found	High	High	Peak Found	High	Peak Found	High	High	High	n/a	High	3.80183e-06	2.40608e-06	1.35065
FALSE	High	[K].LQALKDTANR.[L]	1xAna_MDA [K5]	1	2	6	P29401	P29401 [12-21]		1	1325.68		100	100									78.3	121.7					0.42	1.38					n/a	n/a	Peak Found	High	High	High	n/a	n/a	High	n/a	n/a	High	9.39309e-05	0.000773406	0.616814
FALSE	High	[K].AALLKASPK.[K]	1xAna_MDA [K5]	1	1	2	P50914	P50914 [133-141]		1	1094.62		100	100		100							118.1	135.4		46.5			1.83	2.05		36.28			n/a	n/a	Peak Found	High	Peak Found	Peak Found	n/a	n/a	High	Peak Found	n/a	High	0.000176772	0.00194569	0.503024
FALSE	High	[R].EELVKNLGTIAK.[S]	1xAna_MDA [K5]	1	1	3	P14625	P14625 [157-168]		1	1510.82		100	100	100	100							122.5	192	29	56.5			3.12	5.46		10.01			n/a	n/a	Peak Found	High	Peak Found	High	Peak Found	n/a	High	Peak Found	n/a	High	3.80183e-06	2.99612e-05	1.03028
FALSE	High	[R].LDLLKLK.[S]	1xAna_MDA [K5]	1	1	3	P41252	P41252 [1109-1115]		1	1038.62		100	100		100							116.3	114.2		69.5			26.38	38.38					n/a	n/a	High	High	High	Peak Found	n/a	n/a	Peak Found	n/a	n/a	High	0.00122419	0.0195614	0.234956
FALSE	High	[K].TLTGKTITLEVEPSDTIENVK.[A]	1xAna_MDA [K5]	1	4	54	P62979	P62979 [7-27]		1	2484.28		100	100	100	100							118.4	247.2	9.3	25.2			7.36	1.36	15.88	40.21			n/a	n/a	High	High	High	High	Peak Found	Peak Found	High	High	n/a	High	3.80183e-06	8.3464e-13	3.23921
FALSE	High	[R].ASTSKSESSQK.[-]	1xAna_MDA [K5]	1	1	4	P62753	P62753 [239-249]		1	1335.61	1.163	1.982	2.622	1.363	1.281	12.76	7.11	0.16	4.56	4.35	74.2	126.4	167.2	86.9	81.7	63.8	12.12	6.78	0.15	4.34	4.15			Peak Found	Peak Found	High	High	High	Peak Found	Peak Found	Peak Found	Peak Found	High	Peak Found	High	1.7707e-05	9.49772e-05	0.883351
FALSE	High	[R].TVIVKGPR.[G]	1xAna_MDA [K5]	1	1	3	P32969	P32969 [24-31]		1	1065.61	100	100	100	100	100						22.6	138.7	243.9	31	63.8			14.98	1.6	48.2	6.72			n/a	Peak Found	High	Peak Found	High	High	Peak Found	Peak Found	Peak Found	Peak Found	n/a	High	0.000461566	0.00694075	0.352848
FALSE	High	[R].EDGLKYYR.[M]	1xAna_MDA [K5]	1	4	2	P08559	P08559 [59-66]		1	1239.57		100	100		100							94	165.1		40.9				7.62		14.52			n/a	n/a	Peak Found	n/a	Peak Found	High	n/a	n/a	Peak Found	High	n/a	High	0.000490473	0.00713485	0.34967
FALSE	High	[R].DWYQKQGPGPSR.[D]	1xAna_MDA [K5]	1	1	3	P08727	P08727 [114-125]		1	1614.73		100	100		100							86.8	174		39.3			18.88	27.38		1.8			n/a	n/a	Peak Found	Peak Found	High	High	n/a	n/a	Peak Found	High	n/a	High	8.02485e-05	0.000604165	0.64784
FALSE	High	[R].ESVFKLLPQLTYLDGYDR.[E]	1xAna_MDA [K5]	1	2	1	Q92688	Q92688 [133-150]		1	2353.18																							No Quan Values	n/a	n/a	n/a	n/a	n/a	n/a	n/a	n/a	n/a	High	n/a	High	2.36214e-05	0.000143588	0.830605
FALSE	High	[K].LTLDKLDVK.[G]	1xAna_MDA [K5]	1	1	6	P00558	P00558 [7-15]		1	1240.68	100	100	100	100	100						16	161.1	199.9	46.9	76.2			20.15	8.69	21.56	10.59			Peak Found	n/a	High	High	High	Peak Found	Peak Found	Peak Found	Peak Found	High	n/a	High	6.44898e-05	0.000420609	0.693639
FALSE	High	[R].LVAMKFLR.[A]	1xAna_MDA [K5]	1	2	7	P22392-2	P22392-2 [150-157]		1	1173.65		100	100		100							96.7	168.8		34.5			6.61	37.95		16.79			n/a	n/a	High	High	High	High	n/a	n/a	Peak Found	High	n/a	High	0.000143214	0.00168594	0.520448
FALSE	High	[K].LPGDKGLVLMSR.[A]	1xAna_MDA [K5]	1	3	4	P27824	P27824 [114-125]		1	1481.78		100	100		100							104.7	148.3		47			13.53	15.81		7.02			n/a	n/a	Peak Found	High	Peak Found	High	n/a	n/a	Peak Found	High	n/a	High	3.80183e-06	3.09988e-06	1.31848
FALSE	High	[K].EIPAKIIFEDDR.[C]	1xAna_MDA [K5]	1	1	5	P49773	P49773 [26-37]		1	1641.82																							No Quan Values	n/a	n/a	High	High	High	High	n/a	n/a	n/a	High	n/a	High	2.36214e-05	0.000143646	0.830554
FALSE	High	[K].DATSKVALVYGQMNEPPGAR.[A]	1xAna_MDA [K5]	1	1	6	P06576	P06576 [260-279]		1	2300.1		100	100		100							98.3	145.9		55.8			1.77	5.48		11.35			n/a	n/a	Peak Found	Peak Found	High	High	n/a	n/a	Peak Found	High	n/a	High	3.80183e-06	2.21522e-06	1.36114
FALSE	High	[R].SHAQKNENAR.[Q]	1xAna_MDA [K5]	1	2	1	P35579	P35579 [1771-1780]		1	1350.62		100	100									78.8	121.2					3.81	21.42					n/a	n/a	High	Peak Found	Peak Found	Peak Found	n/a	n/a	n/a	n/a	n/a	High	0.00060777	0.00944453	0.3175
FALSE	High	[K].ANAEKTSGSNVK.[I]	1xAna_MDA [K5]	1	1	6	P56381	P56381 [33-44]		1	1401.66		100	100		100							112.1	140.5		47.3			15.56	6.67		16.74			n/a	n/a	High	High	High	High	n/a	n/a	Peak Found	Peak Found	n/a	High	3.80183e-06	1.65901e-05	1.10542
FALSE	High	[R].GAFGKPQGTVAR.[V]	1xAna_MDA [K5]	1	2	4	P27635	P27635 [117-128]		0	1384.7			100										100						11.74					n/a	n/a	High	High	High	High	n/a	n/a	n/a	n/a	n/a	High	3.80183e-06	1.59093e-06	1.40318
FALSE	High	[K].TAIGKAGYTDK.[V]	1xAna_MDA [K5]	1	2	1	P06733	P06733 [229-239]		1	1320.65		100	100		100							108.8	132.1		59.1			18.17	15.22		12.06			n/a	n/a	High	Peak Found	Peak Found	Peak Found	n/a	n/a	Peak Found	Peak Found	n/a	High	2.36214e-05	0.000157282	0.818977
FALSE	High	[K].VDEVKSTIK.[F]	1xAna_MDA [K5]	1	1	2	P62906	P62906 [148-156]		1	1214.63																							No Quan Values	n/a	n/a	High	n/a	High	n/a	n/a	n/a	n/a	n/a	n/a	High	0.000108523	0.000939526	0.592516
FALSE	High	[R].IVDGKVVSETNDTK.[V]	1xAna_MDA [K5]	1	1	9	P05783	P05783 [413-426]		1	1700.84		100	100									78.7	121.3					13.75	12.43					n/a	n/a	High	High	High	High	n/a	n/a	n/a	n/a	n/a	High	3.80183e-06	4.78241e-09	2.1405
FALSE	High	[K].EGFEKISK.[G]	1xAna_MDA [K5]	1	2	1	P10809	P10809 [126-133]		1	1133.55	100	100	100	100	100						15.1	198.1	185.1	37.9	63.8			25.24	13.44	16	49.28			n/a	Peak Found	High	Peak Found	Peak Found	Peak Found	Peak Found	Peak Found	Peak Found	Peak Found	n/a	High	0.00129292	0.020571	0.22928
FALSE	High	[K].VIGVKSEGEIAR.[C]	1xAna_MDA [K5]	1	2	3	P50395	P50395 [265-276]		1	1453.77																							No Quan Values	n/a	n/a	High	High	n/a	n/a	n/a	n/a	n/a	n/a	n/a	High	7.31598e-06	5.48109e-05	0.953421
FALSE	High	[K].GYLTKEDLR.[V]	1xAna_MDA [K5]	1	1	2	P60903	P60903 [24-32]		1	1290.64		100	100		100							97.4	161		41.6			4.95	6.71					n/a	n/a	High	Peak Found	High	Peak Found	n/a	n/a	Peak Found	n/a	n/a	High	0.000274272	0.00365793	0.427483
FALSE	High	[K].SLVSKGTLVQTK.[G]	1xAna_MDA [K5]	2	5	2	P16401; P16402	P16401 [89-100]; P16402 [87-98]		1	1456.8		100	100									79.5	120.5										Shared	n/a	n/a	High	n/a	High	n/a	n/a	n/a	n/a	n/a	n/a	High	0.000553357	0.00797774	0.33683
FALSE	High	[R].VAILKANLR.[K]	1xAna_MDA [K5]	1	1	1	P55072	P55072 [654-662]		1	1193.7																							No Quan Values	n/a	n/a	n/a	n/a	n/a	High	n/a	n/a	n/a	n/a	n/a	High	0.000108523	0.00102808	0.581317
FALSE	High	[K].ATLVKSTPVNVPISQK.[F]	1xAna_MDA [K5]	1	2	1	Q8WUM4	Q8WUM4 [335-350]		1	1878.04																							No Quan Values	n/a	n/a	High	n/a	n/a	n/a	n/a	n/a	n/a	n/a	n/a	High	0.00118246	0.0185357	0.241032
FALSE	High	[K].EEGLKAFYK.[G]	1xAna_MDA [K5]	1	2	3	Q00325-2	Q00325-2 [209-217]		1	1280.62	100	100	100	100	100						23	166.4	181.9	43	85.7			18.6	9.96	7.01	4.85			n/a	Peak Found	High	Peak Found	High	High	Peak Found	Peak Found	Peak Found	Peak Found	n/a	High	0.000204489	0.00221026	0.487603
FALSE	High	[K].LVPLKETIK.[G]	1xAna_MDA [K5]	1	1	6	P06576	P06576 [481-489]		1	1236.72	100	100	100	100	100						14.9	158.2	209.3	37.5	80.1		6.95	13.17	10.74	15.59	5.67			Peak Found	Peak Found	High	High	High	High	Peak Found	Peak Found	Peak Found	Peak Found	n/a	High	0.000951045	0.014892	0.265755
FALSE	High	[K].LSNFKTAAESFK.[G]	1xAna_MDA [K5]	1	1	6	P07237	P07237 [272-283]		1	1538.75	100	100	100	100	100						59.9	123.2	156.1	74.6	86.2		17.74	16.2			16.98			Peak Found	Peak Found	High	High	High	High	Peak Found	n/a	Peak Found	Peak Found	n/a	High	3.80183e-06	8.68753e-06	1.1876
FALSE	High	[R].VQILKDYVR.[Q]	1xAna_MDA [K5]	1	3	2	P53396	P53396 [987-995]		1	1329.72		100	100									63.1	136.9					8.91	10.95					n/a	n/a	High	Peak Found	High	Peak Found	n/a	n/a	n/a	n/a	n/a	High	0.00101019	0.0158994	0.258355
FALSE	High	[K].EFEGKTLVSVTK.[E]	1xAna_MDA [K5]	2	3	3	P07900; Q58FG1	P07900 [535-546]; Q58FG1 [243-254]		1	1533.78		100	100		100							102	131.7		66.3			14.89	4.05				Shared	n/a	n/a	High	Peak Found	Peak Found	High	n/a	n/a	n/a	Peak Found	n/a	High	7.81407e-05	0.000566185	0.656027
FALSE	High	[R].ASLSKLGDVYVNDAFGTAHR.[A]	1xAna_MDA [K5]	2	3	2	P07205; P00558	P07205 [152-171]; P00558 [152-171]		1	2317.12		100	100									77.7	122.3						0.43				Shared	n/a	n/a	High	n/a	Peak Found	High	n/a	n/a	n/a	n/a	n/a	High	4.5059e-05	0.000256567	0.756538
FALSE	High	[R].LGIEKTDPTTLTDEEINR.[F]	1xAna_MDA [K5]	1	1	2	P11586	P11586 [500-517]		1	2241.09																							No Quan Values	n/a	n/a	High	n/a	n/a	High	n/a	n/a	n/a	n/a	n/a	High	1.42984e-05	9.03672e-05	0.889698
FALSE	High	[K].EVVNKLIPDSIGK.[D]	1xAna_MDA [K5]	1	1	1	P61247	P61247 [183-195]		1	1607.87		100	100									87.8	112.2					29.09	1.54					n/a	n/a	High	Peak Found	Peak Found	Peak Found	n/a	n/a	n/a	n/a	n/a	High	7.31598e-06	5.94504e-05	0.943072
FALSE	High	[R].MLDMKVNPIQGLASK.[W]	1xAna_MDA [K5]	1	1	4	P13073	P13073 [145-159]		1	1840.93		100	100		100							110.5	137.3		52.2			24.7	20.18		0.51			n/a	n/a	High	High	High	Peak Found	n/a	n/a	Peak Found	Peak Found	n/a	High	3.80183e-06	5.22107e-06	1.25227
FALSE	High	[K].LLETKWTLLQEQK.[S]	1xAna_MDA [K5]	1	1	7	P08729	P08729 [118-130]		1	1825.97		100	100		100							109.9	124.7		65.4			4.6	13.68		0.92			n/a	n/a	High	High	High	High	n/a	n/a	Peak Found	Peak Found	n/a	High	3.57436e-05	0.000214527	0.779363
FALSE	High	[R].TTINKNAR.[A]	1xAna_MDA [K5]	1	3	2	P46779	P46779 [80-87]		1	1113.57		100	100									76.3	123.7					8.09	2.74					n/a	n/a	Peak Found	High	High	Peak Found	n/a	n/a	n/a	n/a	n/a	High	0.00131845	0.0211385	0.226211
FALSE	High	[R].EFALKHLPNDPMFK.[L]	1xAna_MDA [K5]	1	1	1	O75390	O75390 [362-375]		1	1882.92		100	100									89	111					32.56	5.39					n/a	n/a	Peak Found	Peak Found	High	Peak Found	n/a	n/a	n/a	n/a	n/a	High	0.000379033	0.00578538	0.373892
FALSE	High	[R].YLAEKYEWDVAEAR.[K]	1xAna_MDA [K5]	1	1	2	P13639	P13639 [634-647]		1	1938.89																							No Quan Values	n/a	n/a	n/a	High	n/a	High	n/a	n/a	n/a	n/a	n/a	High	3.80183e-06	3.47196e-07	1.59645
FALSE	High	[R].IDFSKLTSLNVK.[Y]	1xAna_MDA [K5]	2	10	2	P26599; O95758	P26599 [255-266]; O95758 [253-264]		1	1560.83																							No Quan Values	n/a	n/a	n/a	High	High	n/a	n/a	n/a	n/a	n/a	n/a	High	0.000115709	0.00127685	0.554515
FALSE	High	[K].NPALKAQSGPVR.[S]	1xAna_MDA [K5]	1	2	1	Q01518	Q01518 [283-294]		1	1433.75																							No Quan Values	n/a	n/a	n/a	n/a	High	n/a	n/a	n/a	n/a	n/a	n/a	High	0.000123161	0.00136641	0.546173
FALSE	High	[K].TYSAKLDNAR.[Q]	1xAna_MDA [K5]	2	6	1	P02545-2; P02545	P02545-2 [266-275]; P02545 [266-275]		1	1334.64		100	100		100							100.3	143.8		55.9			10.95	10.35		0.04		Shared	n/a	n/a	Peak Found	Peak Found	High	Peak Found	n/a	n/a	Peak Found	Peak Found	n/a	High	0.000204489	0.00222001	0.487072
FALSE	High	[K].DYVAKGEDVNR.[T]	1xAna_MDA [K5]	1	1	1	P58546	P58546 [20-30]		1	1461.66																							No Quan Values	n/a	n/a	n/a	n/a	High	n/a	n/a	n/a	n/a	n/a	n/a	High	0.000780635	0.0122937	0.287478
FALSE	High	[K].TFEEKQGTEIDGR.[S]	1xAna_MDA [K5]	1	1	1	P19338	P19338 [445-457]		1	1705.77																							No Quan Values	n/a	n/a	n/a	n/a	High	n/a	n/a	n/a	n/a	n/a	n/a	High	3.80183e-06	3.3559e-05	1.01586
FALSE	High	[R].LDILKIHSR.[K]	1xAna_MDA [K5]	1	2	2	P62195	P62195 [326-334]		1	1290.72		100	100									61.1	138.9					19.8	16.35					n/a	n/a	Peak Found	Peak Found	High	High	n/a	n/a	n/a	n/a	n/a	High	0.000227174	0.00274269	0.461684
FALSE	High	[K].AEPAKIEAFR.[A]	1xAna_MDA [K5]	1	2	3	P00558	P00558 [142-151]		1	1327.67		100	100	100	100							111.8	168	59.2	61			13.67	1.72		1.87			n/a	n/a	Peak Found	Peak Found	High	High	Peak Found	n/a	Peak Found	Peak Found	n/a	High	5.0977e-05	0.000298256	0.73735
FALSE	High	[K].DPEDKVILAR.[Q]	1xAna_MDA [K5]	1	1	1	Q9BVK6	Q9BVK6 [91-100]		1	1351.69																							No Quan Values	n/a	n/a	n/a	n/a	High	n/a	n/a	n/a	n/a	n/a	n/a	High	3.80183e-06	3.24222e-05	1.02024
FALSE	High	[K].TDLEKDIISDTSGDFR.[K]	1xAna_MDA [K5]	1	3	2	P07355	P07355 [153-168]		1	2007.92																							No Quan Values	n/a	n/a	n/a	n/a	High	High	n/a	n/a	n/a	n/a	n/a	High	7.31598e-06	6.63955e-05	0.928996
FALSE	High	[K].DIEAKMMALDR.[E]	1xAna_MDA [K5]	1	1	1	Q9Y4L1	Q9Y4L1 [890-900]		1	1488.69																							No Quan Values	n/a	n/a	n/a	n/a	High	n/a	n/a	n/a	n/a	n/a	n/a	High	0.000101873	0.000851009	0.604856
FALSE	High	[R].ELELKVPLVVR.[L]	1xAna_MDA [K5]	1	2	1	Q96I99	Q96I99 [382-392]		1	1490.86		100	100									58.8	141.2						0.84					n/a	n/a	Peak Found	n/a	High	Peak Found	n/a	n/a	n/a	n/a	n/a	High	0.000338462	0.00526007	0.384943
FALSE	High	[R].VTNVKVTLR.[L]	1xAna_MDA [K5]	1	2	2	Q12931	Q12931 [594-602]		1	1225.69			100										100						3.86					n/a	n/a	n/a	n/a	Peak Found	High	n/a	n/a	n/a	n/a	n/a	High	0.000310913	0.00456704	0.401414
FALSE	High	[K].SQVDKLTLTSR.[A]	1xAna_MDA [K5]	1	1	1	P04181	P04181 [103-113]		1	1443.75																							No Quan Values	n/a	n/a	n/a	n/a	n/a	High	n/a	n/a	n/a	n/a	n/a	High	9.39309e-05	0.000790017	0.614154
FALSE	High	[R].VIIEKYYTR.[L]	1xAna_MDA [K5]	1	1	1	P08708	P08708 [15-23]		1	1380.72		100	100		100							96.2	158.7		45.1			9.01	23.66		14.29			n/a	n/a	Peak Found	Peak Found	Peak Found	High	n/a	n/a	Peak Found	Peak Found	n/a	High	0.000952896	0.0150313	0.264702
FALSE	High	[K].GQIIKDIDSGSPAEEAGLK.[N]	1xAna_MDA [K5]	1	2	1	Q5T2W1	Q5T2W1 [265-283]		1	2124.05																							No Quan Values	n/a	n/a	n/a	n/a	n/a	High	n/a	n/a	n/a	n/a	n/a	High	3.80183e-06	1.04752e-06	1.45624
FALSE	High	[K].EAAGKSSGPTSLFAVTVAPPGAR.[Q]	1xAna_MDA [K5]	1	2	1	Q00839	Q00839 [182-204]		1	2367.2																							No Quan Values	n/a	n/a	n/a	n/a	n/a	High	n/a	n/a	n/a	n/a	n/a	High	3.80183e-06	2.66271e-05	1.04528
FALSE	High	[K].ELNSKLELFTSR.[F]	1xAna_MDA [K5]	1	2	1	Q8N3U4	Q8N3U4 [359-370]		1	1632.83	0.097	0.01	0.073	0.01	0.01	0		0			25		18.8			256.2								Peak Found	n/a	n/a	n/a	n/a	Peak Found	n/a	n/a	n/a	n/a	High	High	0.00096178	0.0151526	0.263793
FALSE	High	[K].ADLGKIVLTNPVCTEVGEK.[I]	1xAna_MDA [K5]; 1xCarbamidomethyl [C13]	1	2	3	P41091	P41091 [422-440]		1	2239.13																							No Quan Values	n/a	n/a	n/a	High	n/a	n/a	n/a	n/a	n/a	High	n/a	High	3.80183e-06	2.2336e-06	1.3601
FALSE	High	[R].YQNLKPIGSGAQGIVCAAYDAVLDR.[N]	1xAna_MDA [K5]; 1xCarbamidomethyl [C16]	1	3	1	P53779	P53779 [64-88]		0	2875.41																							No Quan Values	n/a	n/a	n/a	n/a	n/a	n/a	High	n/a	n/a	n/a	n/a	High	0.000322536	0.0048226	0.395055
FALSE	High	[K].MLPDKDCR.[Y]	1xAna_MDA [K5]; 1xCarbamidomethyl [C7]	1	1	4	P23528	P23528 [74-81]		1	1230.53		100	100	100	100							130	178.4	26.1	65.5			1.03	4.49	16.56	7.52			n/a	n/a	High	Peak Found	High	High	Peak Found	Peak Found	Peak Found	Peak Found	n/a	High	0.0011426	0.0180718	0.243892
FALSE	High	[-].MVGLKPSDVPPTMAVK.[F]	1xAna_MDA [K5]; 1xOxidation [M13]	1	3	1	P55916	P55916 [1-16]		0	1881.95																							No Quan Values	n/a	n/a	n/a	n/a	n/a	n/a	n/a	n/a	n/a	High	n/a	High	0.000257925	0.00334742	0.437972
FALSE	High	[K].LPATEKPVLLSK.[D]	1xAna_MDA [K6]	1	1	4	Q9Y4L1	Q9Y4L1 [878-889]		0	1491.85		100	100									78.2	121.8					22.94	23.4					n/a	n/a	High	Peak Found	High	High	n/a	n/a	n/a	n/a	n/a	High	3.80183e-06	6.18366e-06	1.23078
FALSE	High	[K].EDLYLKPIQR.[T]	1xAna_MDA [K6]	1	1	9	P13639	P13639 [440-449]		0	1470.76	0.951	3.48	5.179	1.549	1.947	4.8	6.18	10.26	17.41	4.8	40.4	148	220.3	65.9	82.8	42.5	4.57	5.89	9.77	16.49	4.57			Peak Found	High	High	High	High	High	Peak Found	High	Peak Found	Peak Found	Peak Found	High	0.00032436	0.00495713	0.391847
FALSE	High	[R].TFIAIKPDGVQR.[G]	1xAna_MDA [K6]	2	4	18	P22392-2; P15531	P22392-2 [7-18]; [122-133]; P15531 [7-18]		0	1540.82	100	100	100	100	100						16.6	143.6	254.3	33.5	52		24.88	24.17	3.55	16.93	11.25		Shared	Peak Found	Peak Found	High	High	High	High	High	High	High	High	n/a	High	3.80183e-06	1.49985e-05	1.11823
FALSE	High	[R].TVENIKDPLFR.[F]	1xAna_MDA [K6]	1	1	2	Q14204	Q14204 [4401-4411]		1	1527.78																							No Quan Values	n/a	n/a	High	High	n/a	n/a	n/a	n/a	n/a	n/a	n/a	High	9.39309e-05	0.000760922	0.618853
FALSE	High	[K].VTPTEKPNVPSPSLHSR.[E]	1xAna_MDA [K6]	1	1	8	Q8IYX3-3	Q8IYX3-3 [402-418]		0	2042.03																							No Quan Values	n/a	High	n/a	n/a	High	n/a	High	High	High	High	n/a	High	0.000863191	0.0135099	0.27678
FALSE	High	[K].VVLDDKDYFLFR.[D]	1xAna_MDA [K6]	1	1	1	P61604	P61604 [81-92]		1	1725.85	0.89	1.074	1.317	0.905	0.827	10.64	14.72	32.98	0	0	88.8	107.2	131.4	90.3	82.6	99.8	10.12	13.98	30.71					Peak Found	Peak Found	Peak Found	Peak Found	Peak Found	High	Peak Found	n/a	Peak Found	n/a	Peak Found	High	3.01009e-05	0.000169193	0.809659
FALSE	High	[R].LIFAGKQLEDGR.[T]	1xAna_MDA [K6]	1	4	22	P62979	P62979 [43-54]		1	1542.8	100	100	100	100	100						10.5	142.9	267.9	24	54.7		15.09	17.35	0.17	6.24	12.18			High	Peak Found	High	High	High	High	High	High	High	High	n/a	High	3.80183e-06	2.55314e-06	1.34312
FALSE	High	[K].NQTAEKEEFEHQQK.[E]	1xAna_MDA [K6]	1	1	1	P11142	P11142 [584-597]		1	1941.86																							No Quan Values	n/a	n/a	n/a	n/a	High	n/a	n/a	n/a	n/a	n/a	n/a	High	0.000120675	0.00130348	0.551972
FALSE	High	[K].VAHSDKPGSTSTASFR.[D]	1xAna_MDA [K6]	1	2	1	Q9P0L0	Q9P0L0 [206-221]		0	1843.86																							No Quan Values	n/a	n/a	n/a	n/a	n/a	High	n/a	n/a	n/a	n/a	n/a	High	0.000284864	0.00398365	0.417435
FALSE	High	[K].NPLPSKETIEQEK.[Q]	1xAna_MDA [K6]	1	1	7	P62328	P62328 [27-39]		1	1708.84																							No Quan Values	n/a	n/a	High	High	High	High	n/a	n/a	n/a	n/a	n/a	High	3.80183e-06	1.80715e-06	1.387
FALSE	High	[K].VEGDLKGPEVDIK.[G]	1xAna_MDA [K6]	1	1	4	Q09666	Q09666 [2604-2616]; [2732-2744]; [2860-2872]; [3696-3708]; [4154-4166]; [4282-4294]		1	1594.8		100	100									81.4	118.6						3.41					n/a	n/a	n/a	High	Peak Found	High	n/a	n/a	n/a	n/a	n/a	High	3.80183e-06	3.92063e-05	0.996069
FALSE	High	[K].ADINTKWAATR.[W]	1xAna_MDA [K6]	1	1	2	P50914	P50914 [80-90]		1	1442.71		100	100	100	100							122.4	163.3	48.1	66.2			1.23	6.47					n/a	n/a	Peak Found	Peak Found	High	High	n/a	Peak Found	Peak Found	n/a	n/a	High	3.57436e-05	0.000195412	0.791272
FALSE	High	[K].AAGAGKVTK.[S]	1xAna_MDA [K6]	1	2	1	P68104	P68104 [445-453]		1	998.531	100	100	100	100	100						23.2	163.7	199.2	38.1	75.9		7.48	3.23	2.02	12.02	0.87			Peak Found	Peak Found	High	Peak Found	Peak Found	Peak Found	Peak Found	Peak Found	Peak Found	Peak Found	n/a	High	0.000492706	0.00716938	0.349114
FALSE	High	[K].TETQEKNPLPSK.[E]	1xAna_MDA [K6]	1	1	16	P62328	P62328 [21-32]		1	1567.76																							No Quan Values	Peak Found	Peak Found	High	High	High	High	High	High	High	High	n/a	High	3.80183e-06	5.31586e-08	1.83472
FALSE	High	[K].LEQVEKELLR.[V]	1xAna_MDA [K6]	1	1	1	P48047	P48047 [55-64]		1	1452.77																							No Quan Values	n/a	n/a	n/a	n/a	n/a	n/a	n/a	n/a	n/a	High	n/a	High	6.30211e-05	0.000333105	0.72328
FALSE	High	[R].GELAIKDANAK.[L]	1xAna_MDA [K6]	1	2	18	P05787	P05787 [342-352]		1	1325.67	100	100	100	100	100						63.7	121.3	225	39.1	50.9			0.9	0.07	52.48	0.23			n/a	Peak Found	High	High	High	High	High	High	High	High	n/a	High	1.09122e-05	7.47614e-05	0.913871
FALSE	High	[R].GDVVPKDVNAAIATIK.[T]	1xAna_MDA [K6]	2	8	14	Q71U36; Q9BQE3	Q71U36 [321-336]; Q9BQE3 [321-336]		1	1806.96		100	100	100	100							127.4	163.7	40.8	68.1			22.3	10.28	21.78	4.18		Shared	n/a	n/a	High	High	High	High	High	Peak Found	High	High	n/a	High	3.80183e-06	1.71944e-07	1.68568
FALSE	High	[-G].MQIFVKTLTGK.[T]	1xAna_MDA [K6]	1	4	18	P62979	P62979 [1-11]		1	1461.78		100	100	100	100							112.8	196.5	21.6	69			13.65	23.05		7.98			n/a	n/a	High	High	High	High	High	n/a	High	High	n/a	High	3.80183e-06	2.40594e-05	1.05817
FALSE	High	[R].LSLISKFR.[F]	1xAna_MDA [K6]	1	2	6	P55084	P55084 [196-203]		1	1159.65		100	100	100	100							133.7	175.5	34.7	56			30.67	21.96	24.38	27.43			n/a	n/a	High	High	High	High	Peak Found	Peak Found	High	Peak Found	n/a	High	0.000135381	0.00162119	0.525228
FALSE	High	[K].VELEAKVDALNDEINFLR.[T]	1xAna_MDA [K6]	1	1	3	P08729	P08729 [209-226]		1	2284.15		100	100									72.7	127.3					43.25	71.1					n/a	n/a	Peak Found	High	High	High	n/a	n/a	n/a	n/a	n/a	High	3.80183e-06	1.63254e-08	1.98461
FALSE	High	[R].IVAPGKGILAADESTGSIAK.[R]	1xAna_MDA [K6]	2	2	19	P04075; P04075-2	P04075 [23-42]; P04075-2 [77-96]		1	2094.11		100	100	100	100							122.5	201.8	28.3	47.3			21.62	3.67		15.7		Shared	n/a	n/a	High	High	High	High	Peak Found	High	High	High	n/a	High	3.80183e-06	2.39656e-11	2.81293
FALSE	High	[R].LDQELKLIGEYGLR.[N]	1xAna_MDA [K6]	1	1	1	P46781	P46781 [25-38]		1	1842.96																							No Quan Values	n/a	n/a	n/a	n/a	n/a	High	n/a	n/a	n/a	n/a	n/a	High	3.80183e-06	7.56034e-06	1.20525
FALSE	High	[K].FHGTVKAENGK.[L]	1xAna_MDA [K6]	1	2	6	P04406	P04406 [56-66]		1	1383.67	100	100	100	100	100						56	121.2	206.3	46.4	70			14.84	11.01	12.08	17.85			Peak Found	n/a	High	High	High	High	Peak Found	Peak Found	High	Peak Found	n/a	High	3.80183e-06	1.33215e-05	1.1333
FALSE	High	[K].GGSLPKVEAK.[F]	1xAna_MDA [K6]	1	2	5	P06748	P06748 [258-267]		1	1181.62	100	100	100	100	100						12.3	157.6	226.8	26.9	76.5			10.03	8.58	49.97	10.03			Peak Found	n/a	High	High	High	High	Peak Found	Peak Found	Peak Found	Peak Found	n/a	High	0.000204489	0.00218227	0.489141
FALSE	High	[K].GVITVKDGK.[T]	1xAna_MDA [K6]	1	1	6	P10809	P10809 [197-205]		1	1112.6	100	100	100	100	100						22.1	161.1	202.9	39.7	74.2		14.85	8.11	11.61	24.17	3.12			Peak Found	Peak Found	High	High	High	High	Peak Found	Peak Found	High	Peak Found	n/a	High	0.000108523	0.000955909	0.590364
FALSE	High	[R].LAEVSKPPK.[Q]	1xAna_MDA [K6]	1	1	2	Q9Y2T1	Q9Y2T1 [704-712]		0	1164.63	4.545	6.174	4.353	3.103	3.514	27.73	0	22.77	0	9.37	120.2	163.3	115.1	82.1	92.9	26.4	26		21.46		8.92			Peak Found	Peak Found	High	n/a	Peak Found	High	Peak Found	n/a	Peak Found	Peak Found	Peak Found	High	0.00032436	0.005011	0.390588
FALSE	High	[K].NVLINKDIR.[C]	1xAna_MDA [K6]	1	1	13	P27797	P27797 [154-162]		1	1280.7	1.018	3.701	4.623	1.277	1.952	6.44	13.16	9.37	2.15	12.65	45	163.6	204.4	56.5	86.3	44.2	6.14	12.5	8.92	2.05	12.02			Peak Found	Peak Found	High	High	High	High	Peak Found	Peak Found	High	High	Peak Found	High	0.000108523	0.00110623	0.572233
FALSE	High	[K].LPLLSKDSR.[F]	1xAna_MDA [K6]	1	2	2	P12532	P12532 [332-340]		1	1224.66		100	100		100							104.5	146.1		49.4			12.2	9.76		1.11			n/a	n/a	High	Peak Found	High	Peak Found	n/a	n/a	Peak Found	Peak Found	n/a	High	7.55641e-05	0.00053704	0.662699
FALSE	High	[K].SQDLAKIMADIR.[A]	1xAna_MDA [K6]	1	1	3	P05783	P05783 [242-253]		1	1556.78																							No Quan Values	n/a	n/a	n/a	n/a	High	High	n/a	n/a	n/a	n/a	n/a	High	3.80183e-06	3.11044e-06	1.31805
FALSE	High	[R].SVETLKEMIK.[S]	1xAna_MDA [K6]	2	2	9	P14618-2; P14618	P14618-2 [57-66]; P14618 [57-66]		1	1373.7	0.842	0.01	3.246	0.886	0.843	23.94		0	5.4	0	61.8		238	65	61.8	73.3	22.54			5.15			Shared	Peak Found	Peak Found	High	High	High	High	Peak Found	Peak Found	High	High	Peak Found	High	6.44898e-05	0.000422182	0.693166
FALSE	High	[K].SIYGEKFEDENFILK.[H]	1xAna_MDA [K6]	2	2	16	P62937; P62937-2	P62937 [77-91]; P62937-2 [17-31]		1	2027.96	100	100	100	100	100						16.3	158.4	198.1	40.6	86.6		6.75	5.74	16.83	31.07	12.02		Shared	Peak Found	Peak Found	High	High	High	High	Peak Found	Peak Found	High	High	n/a	High	3.80183e-06	6.66655e-08	1.80597
FALSE	High	[K].LNLQNKQSLTMDPVVK.[S]	1xAna_MDA [K6]	1	1	1	P34932	P34932 [749-764]		1	2024.05																							No Quan Values	n/a	n/a	n/a	n/a	High	n/a	n/a	n/a	n/a	n/a	n/a	High	0.000488102	0.00710662	0.350127
FALSE	High	[K].VFNDMKVR.[K]	1xAna_MDA [K6]	2	2	6	P23528; Q9Y281	P23528 [14-21]; Q9Y281 [14-21]		1	1204.58		100	100	100	100							125.8	186.3	32.2	55.7			5.45	0.97	22.28	2.88		Shared	n/a	n/a	High	High	Peak Found	Peak Found	Peak Found	Peak Found	Peak Found	High	n/a	High	0.000357173	0.00560767	0.37751
FALSE	High	[K].EGVFAKEVR.[T]	1xAna_MDA [K6]	1	1	4	P49327	P49327 [668-676]		1	1230.62	100	100	100	100	100						45	144.4	201.9	44.7	64			17.69	7.86	21.12	15.58			n/a	Peak Found	Peak Found	High	High	High	Peak Found	Peak Found	Peak Found	High	n/a	High	0.000208894	0.00231337	0.482107
FALSE	High	[K].AGAVEKGVPLYR.[H]	1xAna_MDA [K6]	1	2	4	P06733	P06733 [121-132]		1	1455.76	100	100	100	100	100						17.5	167.6	201.5	36.9	76.4		12.68	9.18	0.47	13.94	25.1			Peak Found	Peak Found	High	Peak Found	High	High	Peak Found	Peak Found	Peak Found	High	n/a	High	3.80183e-06	2.24133e-07	1.65202
FALSE	High	[R].TTTGNKVFGALK.[G]	1xAna_MDA [K6]	1	1	3	P46777	P46777 [153-164]		1	1432.75																							No Quan Values	n/a	n/a	High	n/a	High	n/a	n/a	n/a	n/a	High	n/a	High	3.33616e-05	0.000187411	0.796607
FALSE	High	[K].AFGILKR.[A]	1xAna_MDA [K6]	1	2	4	P07954	P07954 [95-101]		1	1000.56		100	100	100	100							128.9	153.5	55.9	61.6			13.41	5.23		11.11			n/a	n/a	High	Peak Found	High	High	Peak Found	n/a	Peak Found	High	n/a	High	0.000973016	0.0152637	0.262967
FALSE	High	[K].TTILYKLK.[LG]	1xAna_MDA [K6]	4	10	6	P18085; P84077; P62330; P84085	P18085 [31-38]; P84077 [31-38]; P62330 [27-34]; P84085 [31-38]		1	1175.67																							No Quan Values	n/a	n/a	High	n/a	High	High	n/a	n/a	n/a	n/a	n/a	High	0.000811837	0.0127612	0.283243
FALSE	High	[K].YDLDFKSPDDPSR.[Y]	1xAna_MDA [K6]	1	2	5	P06733	P06733 [257-269]		1	1750.76		100	100	100	100							112.5	206	25	56.5			5.22	4.5	28	4.22			n/a	n/a	High	High	High	High	Peak Found	Peak Found	Peak Found	High	n/a	High	3.80183e-06	1.79683e-07	1.68009
FALSE	High	[R].GYPTIKFFR.[N]	1xAna_MDA [K6]	1	1	8	P07237	P07237 [98-106]		1	1324.67		100	100		100							94.2	166.6		39.2			7.9	29.95		1.68			n/a	n/a	High	High	High	High	n/a	n/a	Peak Found	High	n/a	High	0.000278599	0.00381916	0.422398
FALSE	High	[K].VFLAQKMMIGR.[C]	1xAna_MDA [K6]	2	5	3	P14618-2; P14618	P14618-2 [306-316]; P14618 [306-316]		1	1489.77		100	100		100							114.8	135.6		49.6			7.25	53.64		14.07		Shared	n/a	n/a	Peak Found	Peak Found	Peak Found	High	n/a	n/a	Peak Found	High	n/a	High	3.80183e-06	3.2561e-06	1.31223
FALSE	High	[K].YLNFVKGVVDSDDLPLNVSR.[E]	1xAna_MDA [K6]	1	1	10	P14625	P14625 [429-448]		1	2446.23	0.468	1.621	2.94	0.794	1.214	0	26.58	14.64	0	0	34.9	121	219.5	59.3	90.6	74.6		24.96	13.9					Peak Found	n/a	High	High	High	High	n/a	Peak Found	n/a	High	Peak Found	High	3.80183e-06	8.12013e-10	2.36564
FALSE	High	[R].NFLGEKYIR.[R]	1xAna_MDA [K6]	1	1	1	P32969	P32969 [116-124]		1	1335.67	100	100	100	100	100						45.9	137.8	210.6	34.9	70.8		39.39		9.54	68.27	18.57			Peak Found	Peak Found	Peak Found	n/a	High	Peak Found	Peak Found	Peak Found	Peak Found	Peak Found	n/a	High	0.000803067	0.0125802	0.284864
FALSE	High	[R].ALSSSKQSSSSR.[D]	1xAna_MDA [K6]	1	1	1	P53999	P53999 [48-59]		1	1420.67		100	100									79.8	120.2					6.92	13.39					n/a	n/a	High	Peak Found	Peak Found	Peak Found	n/a	n/a	n/a	n/a	n/a	High	0.000248438	0.00315901	0.444845
FALSE	High	[R].VTAEDKGTGNK.[N]	1xAna_MDA [K6]	1	1	5	P11021	P11021 [511-521]		1	1315.62		100	100									65.7	134.3					9.46	17.14					n/a	n/a	High	High	High	High	n/a	n/a	n/a	n/a	n/a	High	3.80183e-06	9.54636e-06	1.17563
FALSE	High	[K].VQVEYKGETK.[TS]	1xAna_MDA [K6]	1	3	7	P11142	P11142 [103-112]		1	1376.67																							No Quan Values	n/a	n/a	High	High	High	High	n/a	n/a	n/a	n/a	n/a	High	4.5059e-05	0.000253716	0.757962
FALSE	High	[R].TAAAPKAGPGVVR.[K]	1xAna_MDA [K6]	1	1	1	Q15691	Q15691 [169-181]		1	1390.75		100	100		100							95.4	169.5		35.1			4.48	8.49					n/a	n/a	Peak Found	Peak Found	High	Peak Found	n/a	n/a	n/a	Peak Found	n/a	High	0.000673716	0.0104082	0.306414
FALSE	High	[R].LYDSMKGK.[G]	1xAna_MDA [K6]	1	2	3	P07355	P07355 [274-281]		1	1137.53																							No Quan Values	n/a	n/a	High	n/a	High	High	n/a	n/a	n/a	n/a	n/a	High	0.000340924	0.00527929	0.384518
FALSE	High	[R].GVMINKDVTHPR.[M]	1xAna_MDA [K6]	1	2	3	P49368	P49368 [217-228]		1	1562.78		100	100		100							98.8	167.4		33.8			20.93	6.77		4.16			n/a	n/a	High	High	High	Peak Found	n/a	n/a	Peak Found	Peak Found	n/a	High	0.000287031	0.00418792	0.411563
FALSE	High	[K].VFAENKEIQK.[L]	1xAna_MDA [K6]	1	1	4	O95994	O95994 [90-99]		1	1401.7		100	100		100							106.6	147.7		45.7			10.79	3.07					n/a	n/a	High	Peak Found	High	High	n/a	n/a	n/a	Peak Found	n/a	High	3.57436e-05	0.000216594	0.778139
FALSE	High	[KR].GGETIKQLQER.[AT]	1xAna_MDA [K6]	4	5	3	Q96AE4; Q96AE4-2; Q96I24; Q92945	Q96AE4 [204-214]; Q96AE4-2 [203-213]; Q96I24 [181-191]; Q92945 [252-262]		1	1454.73																							No Quan Values	n/a	n/a	High	High	n/a	High	n/a	n/a	n/a	n/a	n/a	High	7.55641e-05	0.000544836	0.660879
FALSE	High	[R].LIYSGKQMNDEK.[T]	1xAna_MDA [K6]	1	1	4	Q15843	Q15843 [43-54]		1	1621.76	100	100	100	100	100						50.4	85.3	239.7	72.3	52.3		0.76	55.5	10.56	5.44	7.2			Peak Found	Peak Found	High	Peak Found	High	High	Peak Found	Peak Found	Peak Found	Peak Found	n/a	High	6.69923e-05	0.000467182	0.680327
FALSE	High	[R].VAQILKEPK.[V]	1xAna_MDA [K6]	1	1	2	P48047	P48047 [65-73]		1	1221.69		100	100		100							105.1	142.3		52.6			18.24	0.69		0.67			n/a	n/a	High	Peak Found	High	Peak Found	n/a	n/a	Peak Found	Peak Found	n/a	High	0.000765137	0.0120404	0.289842
FALSE	High	[R].GTVYFKEGK.[Y]	1xAna_MDA [K6]	1	1	4	Q02790	Q02790 [277-285]		1	1224.59		100	100	100	100							139.7	142.9	41.5	75.9			2.38	17.66	6.95	2.98			n/a	n/a	High	High	High	High	Peak Found	Peak Found	Peak Found	Peak Found	n/a	High	0.0013011	0.0209258	0.227351
FALSE	High	[R].VAVEAKNPADLPK.[L]	1xAna_MDA [K6]	1	1	2	P13639	P13639 [507-519]		1	1547.81	100	100	100		100						73.3	94	146.1		86.7			0.23	2.87		33.47			Peak Found	n/a	High	Peak Found	High	Peak Found	n/a	n/a	Peak Found	Peak Found	n/a	High	3.80183e-06	1.41805e-06	1.41778
FALSE	High	[K].ATGDWKGLR.[I]	1xAna_MDA [K6]	1	1	3	P30050	P30050 [49-57]		1	1199.58		100	100		100							101.5	152.7		45.9			15.96	6.17		10.55			n/a	n/a	High	Peak Found	High	Peak Found	n/a	n/a	Peak Found	Peak Found	n/a	High	7.55641e-05	0.000536548	0.662815
FALSE	High	[K].VILHLKEDQTEYLEER.[RW]	1xAna_MDA [K6]	3	5	5	P07900; P08238; Q58FF6	P07900 [186-201]; P08238 [181-196]; Q58FF6 [156-171]		1	2211.1		100	100	100	100							116.8	174.3	34.4	74.4			1.44	14.39	84.92	57.79		Shared	n/a	n/a	High	Peak Found	High	High	Peak Found	Peak Found	Peak Found	Peak Found	n/a	High	6.97593e-05	0.000504592	0.670577
FALSE	High	[R].LPGLAKQPSFR.[Q]	1xAna_MDA [K6]	1	2	2	P10619	P10619 [38-48]		1	1409.76		100	100									83.3	116.7						8.54					n/a	n/a	High	n/a	High	Peak Found	n/a	n/a	n/a	n/a	n/a	High	0.000244256	0.00296083	0.452552
FALSE	High	[K].NLGIGKVSSFEEK.[M]	1xAna_MDA [K6]	1	2	4	P40926	P40926 [302-314]		1	1603.8		100	100									86	114						8.75					n/a	n/a	High	High	Peak Found	High	n/a	n/a	n/a	n/a	n/a	High	2.36214e-05	0.000143708	0.830499
FALSE	High	[R].AGVHIKLPLLSK.[D]	1xAna_MDA [K6]	1	2	6	P12532	P12532 [326-337]		1	1471.87		100	100	100	100							136.9	190.9	33.9	38.2			21.67	32.01					n/a	n/a	High	High	High	High	Peak Found	n/a	Peak Found	n/a	n/a	High	4.5059e-05	0.000260439	0.754628
FALSE	High	[R].ETGWLKVTEPLDR.[E]	1xAna_MDA [K6]	1	2	1	P12830	P12830 [210-222]		1	1739.86																							No Quan Values	n/a	n/a	High	n/a	n/a	n/a	n/a	n/a	n/a	n/a	n/a	High	0.000107148	0.000925683	0.594365
FALSE	High	[R].DVLGMKVLR.[H]	1xAna_MDA [K6]	1	2	2	Q9HC38-2	Q9HC38-2 [25-33]		1	1226.66																							No Quan Values	n/a	n/a	High	n/a	n/a	High	n/a	n/a	n/a	n/a	n/a	High	0.000274272	0.0036204	0.4287
FALSE	High	[K].GVFEVKSTNGDTFLGGEDFDQALLR.[H]	1xAna_MDA [K6]	1	1	3	P38646	P38646 [260-284]		1	2911.38			100										100						25.95					n/a	n/a	High	n/a	High	High	n/a	n/a	n/a	n/a	n/a	High	3.80183e-06	9.98927e-06	1.16987
FALSE	High	[R].YIPQVKTPLLLMLGQEDR.[R]	1xAna_MDA [K6]	1	1	1	P13798	P13798 [659-676]		1	2310.22																							No Quan Values	n/a	n/a	n/a	n/a	n/a	High	n/a	n/a	n/a	n/a	n/a	High	0.00045678	0.00689628	0.353589
FALSE	High	[K].AETAAKHGEAQVK.[I]	1xAna_MDA [K6]	2	2	2	Q8N0Y7; P18669	Q8N0Y7 [101-113]; P18669 [101-113]		1	1535.75		100	100		100							121.7	127.3		51			5.44	7.11		0.98		Shared	n/a	n/a	Peak Found	High	Peak Found	Peak Found	n/a	n/a	Peak Found	Peak Found	n/a	High	2.36214e-05	0.000125206	0.848091
FALSE	High	[R].QAAEDKSWR.[V]	1xAna_MDA [K6]	2	6	1	P30154; P30153	P30154 [262-270]; P30153 [250-258]		1	1286.58		100	100									72.4	127.6					0.4	4.93				Shared	n/a	n/a	Peak Found	High	Peak Found	Peak Found	n/a	n/a	n/a	n/a	n/a	High	0.000648786	0.0101003	0.309837
FALSE	High	[K].LDAQVKELVLK.[S]	1xAna_MDA [K6]	1	1	3	P04843	P04843 [554-564]		1	1451.81		100	100		100							97	158.6		44.5			27.84	0.94					n/a	n/a	Peak Found	High	High	High	n/a	n/a	Peak Found	n/a	n/a	High	1.42984e-05	8.46684e-05	0.898005
FALSE	High	[R].KVESTKTDSR.[D]	1xAna_MDA [K6]	1	1	1	P23284	P23284 [181-190]		2	1346.66		100	100		100							102.3	150.1		47.6			11.65	0.05		12.41			n/a	n/a	Peak Found	Peak Found	Peak Found	High	n/a	n/a	Peak Found	Peak Found	n/a	High	0.000108523	0.00106251	0.57723
FALSE	High	[R].VDQAGKSSDNR.[S]	1xAna_MDA [K6]	1	2	1	Q14011	Q14011 [79-89]		1	1372.61																							No Quan Values	n/a	n/a	n/a	n/a	High	n/a	n/a	n/a	n/a	n/a	n/a	High	6.69923e-05	0.000472119	0.678996
FALSE	High	[R].TGYQAKQVR.[R]	1xAna_MDA [K6]	1	1	1	P49327	P49327 [1922-1930]		1	1246.62		100	100	100	100							106.7	173	84.1	36.2			26.87	7.82					n/a	n/a	Peak Found	Peak Found	High	Peak Found	Peak Found	n/a	Peak Found	n/a	n/a	High	0.000107148	0.00091657	0.595597
FALSE	High	[R].SNLPAKAIGHR.[I]	1xAna_MDA [K6]	1	1	2	P18077	P18077 [90-100]		1	1359.72																							No Quan Values	n/a	n/a	n/a	n/a	High	High	n/a	n/a	n/a	n/a	n/a	High	0.000774062	0.0121745	0.288585
FALSE	High	[R].EDAVSKEVTR.[K]	1xAna_MDA [K6]	1	2	2	Q9UNL2	Q9UNL2 [93-102]		1	1329.63		100	100									76.8	123.2					19.16	19.54					n/a	n/a	Peak Found	Peak Found	High	High	n/a	n/a	n/a	n/a	n/a	High	0.000765137	0.0120233	0.290003
FALSE	High	[R].ISTSVKELENFR.[N]	1xAna_MDA [K6]	1	1	1	Q96HE7	Q96HE7 [450-461]		1	1618.81																							No Quan Values	n/a	n/a	n/a	n/a	High	n/a	n/a	n/a	n/a	n/a	n/a	High	0.001065	0.016721	0.252663
FALSE	High	[R].STMNFKIGGVTER.[M]	1xAna_MDA [K6]	1	2	2	P07954	P07954 [75-87]		1	1635.78																							No Quan Values	n/a	n/a	n/a	n/a	High	High	n/a	n/a	n/a	n/a	n/a	High	0.000244256	0.00293552	0.453574
FALSE	High	[R].GQAGGKLHIIEVGTPPTGNQPFPK.[K]	1xAna_MDA [K6]	1	2	2	Q00610	Q00610 [222-245]		1	2639.36																							No Quan Values	n/a	n/a	n/a	n/a	High	High	n/a	n/a	n/a	n/a	n/a	High	3.80183e-06	9.46977e-06	1.17665
FALSE	High	[K].LFNLSKEDDVR.[Q]	1xAna_MDA [K6]	1	1	2	P62753	P62753 [144-154]		1	1531.74	100	100	100	100	100						56	117.8	164.9	91.8	69.5		6.6	19.78	12.52		6.05			Peak Found	Peak Found	Peak Found	Peak Found	High	High	Peak Found	n/a	Peak Found	Peak Found	n/a	High	0.000108523	0.0010995	0.572989
FALSE	High	[R].SPWSNKYDPPLEDGAMPSAR.[L]	1xAna_MDA [K6]	1	2	2	P47756	P47756 [73-92]		1	2414.08																							No Quan Values	n/a	n/a	n/a	n/a	High	High	n/a	n/a	n/a	n/a	n/a	High	3.57436e-05	0.000242387	0.763787
FALSE	High	[K].SAPELKTGISDVFAK.[N]	1xAna_MDA [K6]	1	1	2	P19338	P19338 [319-333]		1	1758.89		100	100									68.2	131.8											n/a	n/a	Peak Found	n/a	High	High	n/a	n/a	n/a	n/a	n/a	High	3.80183e-06	3.64717e-05	1.00527
FALSE	High	[K].GFGFIKLESR.[A]	1xAna_MDA [K6]	1	2	1	P23246	P23246 [333-342]		1	1349.69																							No Quan Values	n/a	n/a	n/a	n/a	n/a	High	n/a	n/a	n/a	n/a	n/a	High	7.55641e-05	0.000543643	0.661156
FALSE	High	[K].TETQEKNTLPTK.[E]	1xAna_MDA [K6]	1	1	1	P63313	P63313 [21-32]		1	1585.77																							No Quan Values	n/a	n/a	n/a	n/a	n/a	High	n/a	n/a	n/a	n/a	n/a	High	0.000328696	0.00504249	0.389858
FALSE	High	[R].GAPLAKVVFR.[D]	1xAna_MDA [K6]	1	1	2	P62917	P62917 [55-64]		1	1253.7	100	100	100	100	100						16.4	160	215.9	32.6	75.1			28.04	7.94	9.72	3.27			Peak Found	n/a	Peak Found	Peak Found	Peak Found	High	Peak Found	Peak Found	Peak Found	Peak Found	n/a	High	3.57436e-05	0.000226216	0.772594
FALSE	High	[R].DVFLPKPTWGNHTPIFR.[D]	1xAna_MDA [K6]	1	2	1	P00505	P00505 [154-170]		0	2221.12																							No Quan Values	n/a	n/a	n/a	n/a	n/a	High	n/a	n/a	n/a	n/a	n/a	High	0.000291758	0.00428068	0.408994
FALSE	High	[K].YSVAVKCATITPDEAR.[V]	1xAna_MDA [K6]; 1xCarbamidomethyl [C7]	1	2	9	P48735	P48735 [107-122]		1	1976.94		100	100		100							105.4	120.3		74.3			2.26	9.24		23.31			n/a	n/a	High	High	High	High	n/a	n/a	High	High	n/a	High	3.80183e-06	9.45086e-09	2.05402
FALSE	High	[R].AANTQKCIR.[A]	1xAna_MDA [K6]; 1xCarbamidomethyl [C7]	1	2	1	P49588	P49588 [69-77]		1	1257.6		100		100								139.1		60.9				16.86						n/a	n/a	Peak Found	High	n/a	n/a	n/a	Peak Found	n/a	n/a	n/a	High	0.0010253	0.0161925	0.256291
FALSE	High	[K].DVTLQKQCVPFR.[R]	1xAna_MDA [K6]; 1xCarbamidomethyl [C8]	1	3	1	P18621	P18621 [50-61]		1	1686.83																							No Quan Values	n/a	n/a	n/a	n/a	n/a	High	n/a	n/a	n/a	n/a	n/a	High	6.44898e-05	0.000389754	0.703311
FALSE	High	[K].WESENKMVCEQK.[L]	1xAna_MDA [K6]; 1xCarbamidomethyl [C9]	1	1	2	P29373	P29373 [88-99]		1	1763.74		100	100		100							92.2	149.8		58			13.51	18.95					n/a	n/a	Peak Found	Peak Found	Peak Found	High	n/a	n/a	n/a	Peak Found	n/a	High	3.80183e-06	1.29145e-05	1.13724
FALSE	High	[KR].YEDEINKR.[T]	1xAna_MDA [K7]	7	12	1	P35908; P04264; P04259; P02538; P48668; P05787; P13647	P35908 [268-275]; P04264 [270-277]; P04259 [253-260]; P02538 [253-260]; P48668 [253-260]; P05787 [179-186]; P13647 [258-265]		1	1262.57	100	100	100	100	100						13.1	144.1	249.8	27.9	65			18.26	25.46	33.17	6.45		Shared	n/a	Peak Found	Peak Found	Peak Found	High	Peak Found	Peak Found	Peak Found	Peak Found	Peak Found	n/a	High	0.000390909	0.00594583	0.370723
FALSE	High	[R].EADGILKPLPK.[K]	1xAna_MDA [K7]	1	2	4	P49588	P49588 [225-235]		0	1376.75		100	100		100							106.1	135.1		58.8			18.41	12.89					n/a	n/a	Peak Found	High	High	High	n/a	n/a	n/a	Peak Found	n/a	High	0.000811837	0.0127475	0.283365
FALSE	High	[R].VETGVLKPGMVVTFAPVNVTTEVK.[S]	1xAna_MDA [K7]	1	2	22	P68104	P68104 [267-290]		0	2711.44	1.045	2.983	1.659	1.227	0.888	0	38.1	226.93	10.76	120.73	71.2	203.3	113.1	83.7	60.6	68.2		35.2	118.39	10.24	89.3			Peak Found	n/a	High	High	High	High	Peak Found	High	High	High	Peak Found	High	3.80183e-06	4.2836e-13	3.3239
FALSE	High	[K].QVAGTMKLELAQYR.[E]	1xAna_MDA [K7]	1	3	1	P25705	P25705 [428-441]		1	1803.91																							No Quan Values	n/a	n/a	n/a	n/a	n/a	High	n/a	n/a	n/a	n/a	n/a	High	3.80183e-06	9.67006e-06	1.17399
FALSE	High	[R].LASYLDKVR.[A]	1xAna_MDA [K7]	6	7	48	P02533; P08727; P13645; P19012; Q04695; P08779	P02533 [126-134]; P08727 [91-99]; P13645 [157-165]; P19012 [116-124]; Q04695 [95-103]; P08779 [128-136]		1	1260.66	100	100	100	100	100						14.9	154.7	220.7	36.7	73		3.67	16.8	23.09	16.23	1.39		Shared	High	High	High	High	High	High	High	High	High	High	n/a	High	3.57436e-05	0.000211443	0.78121
FALSE	High	[K].SNYNFEKPFLWLAR.[K]	1xAna_MDA [K7]	1	1	1	P62826	P62826 [153-166]		0	1980.96																							No Quan Values	n/a	n/a	n/a	High	n/a	n/a	n/a	n/a	n/a	n/a	n/a	High	2.36214e-05	0.00012956	0.843727
FALSE	High	[K].TEWLDGKHVVFGK.[V]	1xAna_MDA [K7]	2	2	27	P62937; P62937-2	P62937 [119-131]; P62937-2 [59-71]		1	1711.85	100	100	100	100	100						22.1	161.5	143.7	60.2	112.5		44.41	28.02	14.7	27.32	5.62		Shared	High	High	High	High	High	High	Peak Found	Peak Found	High	High	n/a	High	3.80183e-06	1.18873e-07	1.73254
FALSE	High	[K].FDLMYAKR.[A]	1xAna_MDA [K7]	4	12	16	Q71U36; Q9NY65; Q9BQE3; P68366	Q71U36 [395-402]; Q9NY65 [395-402]; Q9BQE3 [395-402]; P68366 [395-402]		1	1239.59	100	100	100	100	100						13.8	152.7	214.9	38.6	80.1		0.6	9.13	15.53	24.17	1.69		Shared	High	High	High	High	High	High	High	Peak Found	High	High	n/a	High	0.000284864	0.00407302	0.414828
FALSE	High	[K].FASFIDKVR.[F]	1xAna_MDA [K7]	10	21	83	Q5XKE5; P08729; Q7RTS7; P35908; P04259; P02538; P48668; Q14CN4; P05787; P13647	Q5XKE5 [153-161]; P08729 [102-110]; Q7RTS7 [151-159]; P35908 [189-197]; P04259 [174-182]; P02538 [174-182]; P48668 [174-182]; Q14CN4 [136-144]; P05787 [102-110]; P13647 [179-187]		1	1278.65	100	100	100	100	100	2.54	23.54	3.32	39	3.12	29.9	183.9	209	64.8	112.1	0.3	2.42	22.18	3.17	35.98	2.98		Shared	High	High	High	High	High	High	High	High	High	High	Peak Found	High	3.57436e-05	0.000225346	0.773086
FALSE	High	[R].GEIIGVKVLGILAMIDEGETDWK.[V]	1xAna_MDA [K7]	1	1	1	Q15181	Q15181 [133-155]		1	2682.37																							No Quan Values	High	n/a	n/a	n/a	n/a	n/a	n/a	n/a	n/a	n/a	n/a	High	3.89104e-05	0.000249668	0.760013
FALSE	High	[R].DISPVLKDPASFR.[A]	1xAna_MDA [K7]	1	2	14	P07741	P07741 [28-40]		1	1640.83		100	100	100	100							120.2	188.1	29.5	62.2			20.23	17.61	4.65	12.86			n/a	n/a	Peak Found	High	High	High	High	High	High	High	n/a	High	3.80183e-06	4.77964e-07	1.55587
FALSE	High	[K].QATENAKEEVR.[R]	1xAna_MDA [K7]	1	2	14	P26641	P26641 [126-136]		1	1470.69		100	100	100	100							132.5	181.2	23	63.3			0.54	1.06	33.67	5.35			n/a	n/a	High	High	High	High	High	High	High	High	n/a	High	3.80183e-06	4.70828e-06	1.2654
FALSE	High	[R].LVPGWTKPITIGR.[H]	1xAna_MDA [K7]	1	2	3	P48735	P48735 [160-172]		0	1633.91		100	100		100							99.2	159		41.7			21.24	1.02					n/a	n/a	High	Peak Found	Peak Found	High	n/a	n/a	n/a	High	n/a	High	3.80183e-06	1.2458e-05	1.14181
FALSE	High	[K].GGVVGIKVDK.[G]	1xAna_MDA [K7]	2	2	7	P04075; P04075-2	P04075 [102-111]; P04075-2 [156-165]		1	1167.64	100	100	100	100	100						29.3	159.3	162.6	55.9	93			11.87	4.08	8.75	21.99		Shared	n/a	Peak Found	High	High	High	High	High	Peak Found	Peak Found	High	n/a	High	0.00054443	0.00774153	0.340282
FALSE	High	[R].LVGMPAKR.[Q]	1xAna_MDA [K7]	1	1	6	P38646	P38646 [100-107]		1	1067.57		100	100	100	100							118	200.8	29	52.2			6.54	5.22		4.4			n/a	n/a	High	High	High	High	Peak Found	n/a	Peak Found	Peak Found	n/a	High	0.000754225	0.0117792	0.292334
FALSE	High	[K].MIYASSKDAIK.[K]	1xAna_MDA [K7]	3	5	10	P23528; Q9Y281; P60981	P23528 [115-125]; Q9Y281 [115-125]; P60981 [115-125]		1	1422.7	100	100	100	100	100						10	178.2	140.1	55.4	116.4		6.95	6.67	13.91	13.78	13.93		Shared	Peak Found	Peak Found	High	High	High	High	High	Peak Found	High	High	n/a	High	3.80183e-06	3.20451e-05	1.02173
FALSE	High	[R].QGVLGIKVK.[I]	1xAna_MDA [K7]	1	2	3	P23396	P23396 [179-187]		1	1137.67																							No Quan Values	Peak Found	Peak Found	High	High	High	Peak Found	Peak Found	Peak Found	Peak Found	Peak Found	Peak Found	High	0.000582528	0.00857491	0.328551
FALSE	High	[K].DGADFAKWR.[C]	1xAna_MDA [K7]	3	3	13	P04075; P09972; P04075-2	P04075 [141-149]; P09972 [141-149]; P04075-2 [195-203]		1	1261.56	100	100	100	100	100						17	158.9	203.5	41.7	79			15.54	5.29	12.87	17.62		Shared	n/a	Peak Found	High	High	High	High	High	High	High	High	n/a	High	6.44898e-05	0.000418749	0.694202
FALSE	High	[K].ELQAAGKSPEDLER.[L]	1xAna_MDA [K7]	1	2	2	P06744	P06744 [448-461]		1	1738.83		100	100		100							100.1	166		33.9			7.53	16.58					n/a	n/a	Peak Found	High	High	Peak Found	n/a	n/a	n/a	Peak Found	n/a	High	3.80183e-06	1.64772e-05	1.10628
FALSE	High	[R].LSVDYGKK.[S]	1xAna_MDA [K7]	3	8	11	Q71U36; Q9BQE3; P68366	Q71U36 [157-164]; Q9BQE3 [157-164]; P68366 [157-164]		1	1105.56	1.083	1.351	2.046	1.225	0.986	18.26	8.24	1.51	13.28	12.96	84.5	105.4	159.6	95.6	76.9	78	17.29	7.85	1.44	12.61	12.32		Shared	Peak Found	Peak Found	High	High	High	High	Peak Found	High	Peak Found	High	Peak Found	High	0.000461566	0.00691145	0.353336
FALSE	High	[R].ALSTGEKGFGYK.[G]	1xAna_MDA [K7]	1	1	14	P62937	P62937 [38-49]		1	1453.7	100	100	100	100	100						25.5	157.9	198.8	40	77.8			12.12	8.35	17.55	8.87			n/a	Peak Found	High	High	High	High	Peak Found	High	Peak Found	High	n/a	High	3.80183e-06	2.59017e-06	1.34129
FALSE	High	[R].EMLQQSKILK.[VY]	1xAna_MDA [K7]	2	4	14	P07900; P08238	P07900 [401-410]; P08238 [393-402]		1	1413.74	100	100	100	100	100						19.1	162.8	193.5	43.4	81.3		3.26	8.73	0.69	29.17	9.97		Shared	Peak Found	Peak Found	High	High	High	High	Peak Found	High	High	High	n/a	High	0.000161431	0.00176225	0.515055
FALSE	High	[K].EELLFMKK.[N]	1xAna_MDA [K7]	1	1	12	P05783	P05783 [208-215]		1	1233.62	100	100	100	100	100						41.1	132.5	184.4	62.8	79.2			11.68	29.51		2.13			Peak Found	n/a	High	High	High	High	Peak Found	High	High	High	n/a	High	0.000253397	0.0032146	0.442773
FALSE	High	[R].EMAGDNKLLGQFTLIGIPPAPR.[G]	1xAna_MDA [K7]	1	1	5	P38646	P38646 [492-513]		1	2534.31		100	100	100	100							115.6	187.9	49.7	46.8			38.31	39.39		9.89			n/a	n/a	Peak Found	High	High	High	n/a	Peak Found	Peak Found	Peak Found	n/a	High	3.57436e-05	0.000191535	0.793829
FALSE	High	[R].MVQEAEKYK.[A]	1xAna_MDA [K7]	2	3	12	P11142; P0DMV9	P11142 [518-526]; P0DMV9 [518-526]		1	1321.61		100	100	100	100							124.8	204.1	24.5	46.6			1.68	1.48	35.02	3.56		Shared	n/a	n/a	High	High	High	High	Peak Found	Peak Found	High	High	n/a	High	6.44898e-05	0.000369582	0.710064
FALSE	High	[K].ITITNDKGR.[L]	1xAna_MDA [K7]	2	6	5	P11142; P0DMV9	P11142 [501-509]; P0DMV9 [501-509]		1	1213.62		100	100		100							101.2	159.6		39.3			24.03	8.8		11.47		Shared	n/a	n/a	High	Peak Found	High	High	n/a	n/a	High	Peak Found	n/a	High	0.000104497	0.000890022	0.599262
FALSE	High	[R].MQVDPQKYK.[G]	1xAna_MDA [K7]	1	2	7	Q00325-2	Q00325-2 [92-100]		1	1332.63																							No Quan Values	n/a	n/a	High	High	High	High	n/a	n/a	High	High	n/a	High	6.44898e-05	0.000439265	0.688135
FALSE	High	[R].FLEQQNKMLETK.[W]	1xAna_MDA [K7]	1	2	8	P05787	P05787 [111-122]		1	1704.83	100	100	100	100	100						19	159.2	210.6	33.8	77.4		15.23	6.14	14.49	23.09	3.7			Peak Found	Peak Found	High	High	High	High	Peak Found	Peak Found	Peak Found	Peak Found	n/a	High	3.80183e-06	9.69873e-07	1.46602
FALSE	High	[R].GDGTGGKSIYGER.[F]	1xAna_MDA [K7]	1	1	6	P23284	P23284 [110-122]		1	1492.67																							No Quan Values	n/a	n/a	n/a	n/a	High	High	n/a	n/a	High	n/a	n/a	High	3.80183e-06	1.25594e-06	1.4332
FALSE	High	[K].KLEDGPKFLK.[S]	1xAna_MDA [K7]	1	2	4	P68104	P68104 [386-395]		2	1370.74	100	100	100	100	100						16.6	171.1	201.7	36.6	74.1		11.26	22.27	5.05	36.81	0.79			Peak Found	Peak Found	High	High	Peak Found	High	Peak Found	Peak Found	Peak Found	Peak Found	n/a	High	0.000227174	0.00273322	0.462097
FALSE	High	[K].LTSDDVKEQIYK.[L]	1xAna_MDA [K7]	1	1	2	P62277	P62277 [28-39]		1	1634.79																							No Quan Values	n/a	n/a	High	n/a	n/a	n/a	n/a	n/a	High	n/a	n/a	High	3.80183e-06	2.151e-05	1.07241
FALSE	High	[K].VIADNVKDWSK.[V]	1xAna_MDA [K7]	1	3	6	P60174	P60174 [150-160]		1	1470.73		100	100		100							103.6	138.7		57.6			24.27	9.25					n/a	n/a	High	High	High	High	n/a	n/a	High	Peak Found	n/a	High	3.80183e-06	1.69223e-05	1.1029
FALSE	High	[K].QDEGVLKVIK.[R]	1xAna_MDA [K7]	1	1	4	Q02790	Q02790 [29-38]		1	1324.71		100	100		100							102.3	159.8		38			6.06	8.27		9.65			n/a	n/a	Peak Found	High	High	Peak Found	n/a	n/a	High	High	n/a	High	7.31598e-06	7.11458e-05	0.920189
FALSE	High	[K].GIIDPTKVVR.[T]	1xAna_MDA [K7]	1	1	10	P10809	P10809 [517-526]		1	1293.72	100	100	100	100	100						10	157.3	240.9	27.2	64.6			18.01	2.79	29.82	1.68			n/a	Peak Found	High	High	High	High	Peak Found	Peak Found	High	High	n/a	High	0.000101873	0.000848163	0.605274
FALSE	High	[K].IGIEIIKR.[T]	1xAna_MDA [K7]	1	1	28	P10809	P10809 [463-470]		1	1137.67		100	100	100	100							187.6	126.3	23.6	62.5			68.2	15.61	68.19	19.17			n/a	n/a	High	High	High	High	Peak Found	Peak Found	Peak Found	High	n/a	High	0.000145799	0.00169851	0.519542
FALSE	High	[R].LIGDAAKNQVAMNPTNTVFDAK.[R]	1xAna_MDA [K7]	1	2	12	P11142	P11142 [50-71]		1	2514.23		100	100									88.2	111.8					28.44	1.01					n/a	n/a	High	High	High	High	n/a	n/a	High	n/a	n/a	High	3.80183e-06	1.99135e-11	2.83645
FALSE	High	[R].LNLYELKEGR.[Q]	1xAna_MDA [K7]	1	1	9	P49720	P49720 [71-80]		1	1430.73		100	100	100	100							121.6	147.5	56.1	74.8			37.87	13.04		6.25			n/a	n/a	High	High	High	High	Peak Found	n/a	High	High	n/a	High	3.80183e-06	3.62337e-05	1.0061
FALSE	High	[K].ELTIGSKLQDAEIAR.[L]	1xAna_MDA [K7]	1	1	11	P06703	P06703 [41-55]		1	1839.95		100	100		100							101.4	134.7		63.9			33.65	12.68		6.57			n/a	n/a	High	High	High	High	n/a	n/a	High	Peak Found	n/a	High	3.80183e-06	5.63792e-07	1.5349
FALSE	High	[R].TLAEIAKVELDNMPLR.[G]	1xAna_MDA [K7]	1	2	10	Q15233	Q15233 [120-135]		1	2009.04			100		100								145.2		54.8									Peak Found	Peak Found	High	High	High	High	Peak Found	n/a	High	Peak Found	n/a	High	3.80183e-06	2.41975e-05	1.05744
FALSE	High	[R].DLMTDLKSEISGDLAR.[L]	1xAna_MDA [K7]	1	2	2	P08133	P08133 [412-427]		1	1959.94		100	100									54.4	145.6					6.38						n/a	n/a	Peak Found	Peak Found	High	High	n/a	n/a	n/a	n/a	n/a	High	0.000754225	0.0116947	0.293151
FALSE	High	[R].HNGTGGKSIYGEK.[F]	1xAna_MDA [K7]	2	2	8	P62937; P62937-2	P62937 [70-82]; P62937-2 [10-22]		1	1543.72	100	100	100		100						108.4	117.5	63		111.1		2.23	53.59	1.71				Shared	Peak Found	Peak Found	High	Peak Found	High	High	n/a	n/a	n/a	High	n/a	High	3.80183e-06	1.80408e-06	1.38721
FALSE	High	[K].NYEEIAKVEK.[L]	1xAna_MDA [K7]	1	1	5	P49755	P49755 [134-143]		1	1418.68	100	100	100	100	100						39.3	145.6	185.3	54.4	75.4			2.84	5.63	0.46	7.74			Peak Found	n/a	High	High	High	High	Peak Found	Peak Found	Peak Found	High	n/a	High	0.000291758	0.00427121	0.409253
FALSE	High	[K].YVDMSVKTK.[I]	1xAna_MDA [K7]	1	1	2	P48047	P48047 [193-201]		1	1266.61		100	100	100	100							136.8	134.3	44.6	84.3			6.65	10.31		6.45			n/a	n/a	Peak Found	Peak Found	Peak Found	High	Peak Found	n/a	Peak Found	High	n/a	High	0.000283399	0.00388658	0.420337
FALSE	High	[K].MQASIEKGGSLPK.[V]	1xAna_MDA [K7]	1	2	11	P06748	P06748 [251-263]		1	1541.77	1.271	1.634	1.995	1.199	1.366	9.25	10.59	10.79	28.15	8.27	90.1	115.8	141.4	85	96.8	70.9	8.81	10.07	10.27	26.38	7.87			Peak Found	Peak Found	High	High	High	High	Peak Found	Peak Found	Peak Found	High	Peak Found	High	2.36214e-05	0.000158516	0.81798
FALSE	High	[R].LDHLAEKFR.[Q]	1xAna_MDA [K7]	2	6	11	P12814; O43707	P12814 [392-400]; O43707 [411-419]		1	1324.67		100	100	100	100							120.2	191.6	37.4	50.8			26.03	1.28		3.17		Shared	n/a	n/a	High	High	High	High	Peak Found	n/a	Peak Found	High	n/a	High	0.000343188	0.00530362	0.383984
FALSE	High	[K].LLSISGKR.[S]	1xAna_MDA [K7]	1	3	4	P06748	P06748 [135-142]		1	1069.6	100	100	100	100	100						11.2	143	266.7	26.3	52.9		7.48	13.78	4.33	24.4	2.43			Peak Found	Peak Found	Peak Found	High	High	High	Peak Found	Peak Found	Peak Found	High	n/a	High	0.00109089	0.0171115	0.250056
FALSE	High	[K].TLVSVTKEGLELPEDEEEK.[K]	1xAna_MDA [K7]	1	2	5	P07900	P07900 [540-558]		1	2341.13			100										100						12.62					n/a	n/a	n/a	High	High	High	n/a	n/a	n/a	High	n/a	High	3.80183e-06	1.3341e-08	2.01025
FALSE	High	[R].SVPTWLKLTSDDVK.[E]	1xAna_MDA [K7]	1	1	6	P62277	P62277 [21-34]		1	1784.91																							No Quan Values	n/a	n/a	n/a	High	High	High	n/a	n/a	n/a	n/a	n/a	High	3.80183e-06	9.54694e-06	1.17562
FALSE	High	[K].VSSFEEKMISDAIPELK.[A]	1xAna_MDA [K7]	1	2	9	P40926	P40926 [308-324]		1	2119.03	100	100	100	100	100						35.5	134.9	159.1	65.7	104.8		44.38	22.36	14.59	45.35	15.51			Peak Found	Peak Found	High	High	High	High	Peak Found	Peak Found	Peak Found	High	n/a	High	3.80183e-06	2.80304e-07	1.62362
FALSE	High	[K].KTETQEKNPLPSK.[E]	1xAna_MDA [K7]	1	1	9	P62328	P62328 [20-32]		2	1695.86			100										100											n/a	n/a	High	High	High	High	n/a	n/a	n/a	n/a	n/a	High	3.80183e-06	1.86064e-08	1.96801
FALSE	High	[R].MVTSESKNVK.[L]	1xAna_MDA [K7]	1	1	3	P02786	P02786 [365-374]		1	1318.63		100	100		100							101.2	151		47.7			2.12	8.29		2.3			n/a	n/a	Peak Found	High	High	High	n/a	n/a	Peak Found	Peak Found	n/a	High	0.000208894	0.00235059	0.480186
FALSE	High	[R].NTVVPTKK.[S]	1xAna_MDA [K7]	1	1	4	P11021	P11021 [440-447]		1	1082.59		100	100	100	100							122.9	202.4	22.6	52.1			3.78	5.7	24.82	9.31			n/a	n/a	High	High	High	High	Peak Found	Peak Found	Peak Found	Peak Found	n/a	High	0.000551039	0.00793585	0.337435
FALSE	High	[R].LAADVGKAGAER.[E]	1xAna_MDA [K7]	1	1	2	P05141	P05141 [141-152]		1	1353.68		100	100									85.8	114.2						6.87					n/a	n/a	High	n/a	High	Peak Found	n/a	n/a	n/a	n/a	n/a	High	3.57436e-05	0.000233352	0.768632
FALSE	High	[R].VPEEDLKR.[T]	1xAna_MDA [K7]	1	4	5	Q99832	Q99832 [314-321]		1	1181.58	0.01	2.67	3.879	1.128	1.656		6.11	2.01	11.11	7.55		129.2	187.7	54.6	80.1	48.4		5.83	1.92	10.57	7.19			n/a	n/a	High	High	High	High	Peak Found	Peak Found	Peak Found	Peak Found	Peak Found	High	0.00032436	0.00494381	0.392161
FALSE	High	[K].IRDWYQKQGPGPSR.[D]	1xAna_MDA [K7]	1	1	1	P08727	P08727 [112-125]		2	1883.92		100	100		100							118.2	141.3		40.5				33.54					n/a	n/a	High	n/a	Peak Found	Peak Found	n/a	n/a	n/a	Peak Found	n/a	High	0.000318034	0.00471152	0.397775
FALSE	High	[K].AVEHINKTIAPALVSK.[K]	1xAna_MDA [K7]	1	1	5	P06733	P06733 [65-80]		1	1887.04		100	100									84.9	115.1					37.68	18.2					n/a	n/a	High	High	High	High	n/a	n/a	n/a	n/a	n/a	High	3.80183e-06	2.08871e-06	1.36861
FALSE	High	[R].ETDEFFKK.[C]	1xAna_MDA [K7]	1	2	3	O14745	O14745 [234-241]		1	1239.56		100	100		100							104.5	156.4		39.1			14.82	3.54		15.34			n/a	n/a	Peak Found	High	Peak Found	High	n/a	n/a	Peak Found	Peak Found	n/a	High	0.000594397	0.00920274	0.320464
FALSE	High	[R].VIDYAVKIR.[V]	1xAna_MDA [K7]	1	1	2	P38117	P38117 [13-21]		1	1272.7																							No Quan Values	n/a	n/a	High	n/a	High	n/a	n/a	n/a	n/a	n/a	n/a	High	0.000123161	0.00138661	0.54437
FALSE	High	[K].AEEILEKGLK.[V]	1xAna_MDA [K7]	1	2	5	P62913	P62913 [79-88]		1	1325.7	100	100	100	100	100						27.8	152.5	182.1	53	84.7			12.78	2.46	29.75	14.31			n/a	Peak Found	High	High	High	High	Peak Found	Peak Found	Peak Found	Peak Found	n/a	High	6.44898e-05	0.000398137	0.700609
FALSE	High	[R].FPDENFKLK.[H]	1xAna_MDA [K7]	1	1	3	P23284	P23284 [123-131]		1	1333.65			100										100											n/a	n/a	High	High	Peak Found	High	n/a	n/a	Peak Found	Peak Found	n/a	High	0.000274272	0.00360067	0.429345
FALSE	High	[R].SEVDMLKIR.[S]	1xAna_MDA [K7]	1	3	2	P07355	P07355 [296-304]		1	1286.64		100	100	100	100							119.8	198.4	25.8	56			9.79	6.66	45.58	1.08			n/a	n/a	High	Peak Found	High	Peak Found	Peak Found	Peak Found	Peak Found	Peak Found	n/a	High	0.00103609	0.0164038	0.254826
FALSE	High	[K].NLGTIAKSGTSEFLNK.[M]	1xAna_MDA [K7]	1	1	8	P14625	P14625 [162-177]		1	1875.95	100	100	100		100						23.8	158.5	164.3		53.4			7.59	4.3		44.63			Peak Found	n/a	High	High	High	High	n/a	n/a	Peak Found	Peak Found	n/a	High	2.36214e-05	0.000123623	0.849715
FALSE	High	[K].FLDAGHKLNFAVASR.[K]	1xAna_MDA [K7]	1	1	5	P30101	P30101 [290-304]		1	1841.93	100	100									47.6	152.4												n/a	Peak Found	High	High	High	High	n/a	n/a	n/a	n/a	n/a	High	7.81407e-05	0.000582979	0.65234
FALSE	High	[R].LIGDAAKNQLTSNPENTVFDAK.[R]	1xAna_MDA [K7]	1	1	3	P11021	P11021 [75-96]		1	2542.25		100	100									74.5	125.5					33.76	10.15					n/a	n/a	High	High	Peak Found	Peak Found	n/a	n/a	n/a	n/a	n/a	High	3.80183e-06	7.83831e-09	2.07777
FALSE	High	[R].LATALQKLEEAEK.[A]	1xAna_MDA [K7]	3	21	8	P09493-5; P09493-3; P06753-2	P09493-5 [70-82]; P09493-3 [106-118]; P06753-2 [70-82]		1	1639.86			100										100										Shared	n/a	n/a	High	High	High	High	n/a	n/a	n/a	n/a	n/a	High	3.80183e-06	1.58159e-06	1.40393
FALSE	High	[R].SQWLDVKFK.[L]	1xAna_MDA [K7]	1	1	5	P21266	P21266 [48-56]		1	1346.68	100	100	100	100	100						18.6	155.8	192.1	54	79.5			6.4	7.66		0.89			Peak Found	n/a	High	High	High	Peak Found	Peak Found	n/a	Peak Found	Peak Found	n/a	High	0.000340924	0.00528749	0.384338
FALSE	High	[K].LDDLFLKR.[Y]	1xAna_MDA [K7]	1	1	4	P42704	P42704 [1351-1358]		1	1215.64		100	100	100	100							137.9	168.4	37.5	56.2			5.13	17.5		1.09			n/a	n/a	High	High	High	High	Peak Found	n/a	Peak Found	Peak Found	n/a	High	0.000291758	0.00431758	0.407988
FALSE	High	[K].SLVSVTKEGLELPEDEEEK.[K]	1xAna_MDA [K7]	1	2	9	P08238	P08238 [532-550]		1	2327.12		100	100									79.1	120.9					22.18	33.57					n/a	n/a	High	High	High	High	n/a	n/a	n/a	n/a	n/a	High	3.80183e-06	5.90414e-10	2.4061
FALSE	High	[R].SVLISLKQAPLVH.[-]	1xAna_MDA [K7]	1	5	2	P09496-2	P09496-2 [206-218]		1	1600.91		100	100									71.3	128.7					40.6	20.08					n/a	n/a	High	Peak Found	Peak Found	High	n/a	n/a	n/a	n/a	n/a	High	0.000196956	0.00214081	0.491457
FALSE	High	[K].EGLELLKTAIGK.[A]	1xAna_MDA [K7]	1	2	1	P06733	P06733 [222-233]		1	1467.81																							No Quan Values	n/a	n/a	High	n/a	n/a	n/a	n/a	n/a	n/a	n/a	n/a	High	7.31598e-06	6.9198e-05	0.923727
FALSE	High	[K].APTIVGKSSLNPILFR.[G]	1xAna_MDA [K7]	1	3	5	P39656	P39656 [183-198]		1	1909.06		100	100									78.4	121.6					32.66	18.33					n/a	n/a	High	High	High	High	n/a	n/a	n/a	n/a	n/a	High	3.80183e-06	3.4678e-05	1.01168
FALSE	High	[K].ELNYFAKALESPERPFLAILGGAK.[V]	1xAna_MDA [K7]	1	2	3	P00558	P00558 [193-216]		1	2830.48		100	100									72.6	127.4					39.84						n/a	n/a	High	Peak Found	n/a	High	n/a	n/a	n/a	n/a	n/a	High	3.80183e-06	1.39171e-06	1.42017
FALSE	High	[R].SSQTQNKASR.[K]	1xAna_MDA [K7]	1	5	2	Q01105-2	Q01105-2 [170-179]		1	1302.61		100	100		100							85.3	177.6		37.1			23.77	28.17		2.06			n/a	n/a	Peak Found	High	High	Peak Found	n/a	n/a	Peak Found	Peak Found	n/a	High	0.000125622	0.00141131	0.542201
FALSE	High	[R].VYTPVGKAEQGK.[F]	1xAna_MDA [K7]	1	2	3	P55786	P55786 [268-279]		1	1472.74		100	100		100							108.6	153.7		37.7			14.8	12.4					n/a	n/a	Peak Found	High	High	Peak Found	n/a	n/a	n/a	Peak Found	n/a	High	3.80183e-06	2.09847e-05	1.07555
FALSE	High	[R].VITEEEKNFK.[A]	1xAna_MDA [K7]	1	2	2	P26373	P26373 [168-177]		1	1432.7																							No Quan Values	n/a	n/a	n/a	High	n/a	High	n/a	n/a	n/a	n/a	n/a	High	0.000691381	0.0108353	0.301833
FALSE	High	[K].VGISPDKLR.[F]	1xAna_MDA [K7]	1	2	1	P41250	P41250 [420-428]		1	1180.64		100	100									92.3	107.7					11.8	14.65					n/a	n/a	Peak Found	High	Peak Found	Peak Found	n/a	n/a	n/a	n/a	n/a	High	0.00060777	0.00945002	0.317433
FALSE	High	[R].TIELDGKTIK.[L]	1xAna_MDA [K7]	2	3	2	P62820; Q9H0U4	P62820 [52-61]; Q9H0U4 [49-58]		1	1313.7	100	100	100		100						24.8	121.7	181		72.5			19.12	3.14				Shared	n/a	Peak Found	Peak Found	Peak Found	High	High	n/a	n/a	n/a	Peak Found	n/a	High	0.000255853	0.00324483	0.441663
FALSE	High	[R].DPELGLKSVQK.[L]	1xAna_MDA [K7]	1	1	2	P49411	P49411 [231-241]		1	1409.73		100	100		100							103.5	155.6		40.9			31.27	8.77		4.34			n/a	n/a	Peak Found	High	High	Peak Found	n/a	n/a	Peak Found	Peak Found	n/a	High	0.000355179	0.00548658	0.380044
FALSE	High	[R].MLVDLAKSR.[G]	1xAna_MDA [K7]	1	2	5	P06744	P06744 [67-75]		1	1228.64	100	100	100		100						41.4	125.8	189.5		43.3			6.3	10.13					n/a	Peak Found	Peak Found	High	High	High	n/a	n/a	n/a	Peak Found	n/a	High	3.57436e-05	0.000226336	0.772527
FALSE	High	[R].NTTIPTKK.[S]	1xAna_MDA [K7]	1	1	2	P38646	P38646 [461-468]		1	1098.58	100	100	100	100	100						10.6	155.2	234	31	69.1		3.24	8.44	2.3	24.92	2.99			Peak Found	Peak Found	Peak Found	Peak Found	High	High	Peak Found	Peak Found	Peak Found	Peak Found	n/a	High	0.000412232	0.0062045	0.365795
FALSE	High	[K].TAAESFKGK.[I]	1xAna_MDA [K7]	1	1	1	P07237	P07237 [277-285]		1	1134.55																							No Quan Values	n/a	n/a	n/a	n/a	High	n/a	n/a	n/a	n/a	n/a	n/a	High	0.000199464	0.00216831	0.489916
FALSE	High	[R].LAADVGKSGTER.[E]	1xAna_MDA [K7]	1	1	1	P12236	P12236 [141-152]		1	1399.69	100	100	100	100	100						34.9	124.4	209.3	49.8	81.5				11.74					n/a	Peak Found	n/a	Peak Found	High	Peak Found	Peak Found	n/a	n/a	Peak Found	n/a	High	7.31598e-06	6.59325e-05	0.929887
FALSE	High	[R].AAQNISKTIATSQNR.[I]	1xAna_MDA [K7]	1	2	2	Q99623	Q99623 [256-270]		1	1798.91																							No Quan Values	n/a	n/a	n/a	n/a	High	High	n/a	n/a	n/a	n/a	n/a	High	3.80183e-06	3.32052e-07	1.60211
FALSE	High	[K].KGEDFVKTLK.[-]	1xAna_MDA [K7]	1	2	1	P40926	P40926 [329-338]		2	1360.71		100	100	100	100							126.8	182.2	39.8	51.1			22.43	5.59		14.59			n/a	n/a	Peak Found	Peak Found	High	Peak Found	Peak Found	n/a	Peak Found	Peak Found	n/a	High	0.00116689	0.0183819	0.241972
FALSE	High	[K].GTLVQTKGTGASGSFK.[L]	1xAna_MDA [K7]	2	5	2	P16401; P16402	P16401 [94-109]; P16402 [92-107]		1	1734.87																							No Quan Values	n/a	n/a	n/a	n/a	High	n/a	n/a	n/a	n/a	n/a	n/a	High	3.80183e-06	2.68071e-05	1.04442
FALSE	High	[K].GPEVDIKGPK.[V]	1xAna_MDA [K7]	1	1	2	Q09666	Q09666 [2610-2619]; [2738-2747]; [2866-2875]; [3574-3583]; [3702-3711]; [3776-3785]; [4160-4169]; [4288-4297]		1	1235.63	100	100	100								32.7	101.8	165.5						8.92					n/a	Peak Found	n/a	Peak Found	High	Peak Found	n/a	n/a	n/a	n/a	n/a	High	9.13662e-05	0.000746919	0.62118
FALSE	High	[R].VNTELMKAAAR.[G]	1xAna_MDA [K7]	1	2	2	O14773	O14773 [340-350]		1	1399.7		100	100		100							102.4	162.1		35.5			14.03	1.44		5.39			n/a	n/a	Peak Found	Peak Found	High	Peak Found	n/a	n/a	Peak Found	Peak Found	n/a	High	0.000913339	0.0143748	0.269754
FALSE	High	[R].EAQMAAKLER.[L]	1xAna_MDA [K7]	1	2	2	P16949	P16949 [113-122]		1	1342.65		100	100		100							101.1	169.2		29.7			9.65	5.83					n/a	n/a	Peak Found	Peak Found	High	High	n/a	n/a	n/a	Peak Found	n/a	High	3.89104e-05	0.000249582	0.760057
FALSE	High	[K].YPDYESKGIK.[A]	1xAna_MDA [K7]	1	2	1	Q9Y4L1	Q9Y4L1 [531-540]		1	1395.65																							No Quan Values	n/a	n/a	n/a	n/a	High	n/a	n/a	n/a	n/a	n/a	n/a	High	0.000225003	0.00269266	0.463885
FALSE	High	[K].ESNGPVKVWGSIK.[G]	1xAna_MDA [K7]	1	1	3	P00441	P00441 [25-37]		1	1596.81		100	100									75	125					15.36	13.3					n/a	n/a	Peak Found	Peak Found	High	High	n/a	n/a	n/a	n/a	n/a	High	2.36214e-05	0.000137158	0.836453
FALSE	High	[K].AIASSLKSWNETLTSR.[L]	1xAna_MDA [K7]	1	2	2	O75947	O75947 [26-41]		1	1959.98																							No Quan Values	n/a	n/a	n/a	n/a	High	High	n/a	n/a	n/a	n/a	n/a	High	6.44898e-05	0.000401961	0.699395
FALSE	High	[R].ALAEIAKAELDDTPMR.[G]	1xAna_MDA [K7]	1	2	1	P23246	P23246 [343-358]		1	1939.95																							No Quan Values	n/a	n/a	n/a	n/a	High	n/a	n/a	n/a	n/a	n/a	n/a	High	3.80183e-06	1.12637e-05	1.15461
FALSE	High	[R].TPEAVQKLLEQGLR.[H]	1xAna_MDA [K7]	1	1	2	P49327	P49327 [430-443]		1	1777.95		100	100									84.3	115.7					15.85	14.71					n/a	n/a	Peak Found	Peak Found	High	High	n/a	n/a	n/a	n/a	n/a	High	2.36214e-05	0.000137346	0.836278
FALSE	High	[K].VTQDELKEVFEDAAEIR.[L]	1xAna_MDA [K7]	1	1	1	P19338	P19338 [404-420]		1	2188.04																							No Quan Values	n/a	n/a	n/a	n/a	High	n/a	n/a	n/a	n/a	n/a	n/a	High	0.00124823	0.0198291	0.233423
FALSE	High	[K].VTLATLKMSVQPTVSLGGFEITPPVVLR.[L]	1xAna_MDA [K7]	1	3	1	P06748	P06748 [74-101]		1	3149.73																							No Quan Values	n/a	n/a	n/a	n/a	High	n/a	n/a	n/a	n/a	n/a	n/a	High	0.000752676	0.0115894	0.294179
FALSE	High	[K].AQAQSQKAK.[-]	1xAna_MDA [K7]	1	1	1	P49207	P49207 [109-117]		1	1155.58																							No Quan Values	n/a	n/a	n/a	n/a	n/a	High	n/a	n/a	n/a	n/a	n/a	High	0.000818266	0.0129252	0.281795
FALSE	High	[R].EAYVPSKQR.[D]	1xAna_MDA [K7]	1	1	1	Q9BR76	Q9BR76 [394-402]		1	1273.62																							No Quan Values	n/a	n/a	n/a	n/a	n/a	High	n/a	n/a	n/a	n/a	n/a	High	0.000974927	0.0153438	0.262375
FALSE	High	[R].AGGDETKLLVVDR.[E]	1xAna_MDA [K7]	1	2	1	O14745	O14745 [221-233]		1	1568.8																							No Quan Values	n/a	n/a	n/a	n/a	n/a	High	n/a	n/a	n/a	n/a	n/a	High	7.31598e-06	4.86698e-05	0.968551
FALSE	High	[K].ILIEDWKK.[A]	1xAna_MDA [K7]	1	2	1	P14314	P14314 [143-150]		1	1240.66		100	100									68.3	131.7					13.95	4.94					n/a	n/a	Peak Found	Peak Found	Peak Found	High	n/a	n/a	n/a	n/a	n/a	High	0.000911336	0.0142993	0.27035
FALSE	High	[R].ADAVWNKIQEENVIPR.[E]	1xAna_MDA [K7]	1	1	1	P42704	P42704 [974-989]		1	2078.03																							No Quan Values	n/a	n/a	n/a	n/a	n/a	High	n/a	n/a	n/a	n/a	n/a	High	3.80183e-06	9.71823e-06	1.17336
FALSE	High	[K].LVAQLYKIVPNVLLEQGK.[A]	1xAna_MDA [K7]	1	1	1	O75390	O75390 [376-393]		1	2221.26		100	100									97.4	102.6					4.3	62.12					n/a	n/a	Peak Found	Peak Found	Peak Found	High	n/a	n/a	n/a	n/a	n/a	High	3.33616e-05	0.000185344	0.798023
FALSE	High	[K].SAPSIPKENFSCLTR.[L]	1xAna_MDA [K7]; 1xCarbamidomethyl [C12]	1	3	2	P40925	P40925 [143-157]		1	1902.91			100										100						60.79					n/a	n/a	n/a	High	Peak Found	High	n/a	n/a	n/a	n/a	n/a	High	3.80183e-06	1.45011e-06	1.41495
FALSE	High	[R].ELSGTIKEILGTAQSVGCNVDGR.[H]	1xAna_MDA [K7]; 1xCarbamidomethyl [C18]	1	2	1	P30050	P30050 [124-146]		1	2600.27		100	100		100							101.9	139.7		58.5				8.09					n/a	n/a	n/a	Peak Found	Peak Found	High	n/a	n/a	n/a	Peak Found	n/a	High	2.36214e-05	0.000164415	0.813316
FALSE	High	[R].LMDQNLKCLSAAEEK.[Y]	1xAna_MDA [K7]; 1xCarbamidomethyl [C8]	1	3	1	P06753-2	P06753-2 [163-177]		1	1945.9																							No Quan Values	n/a	n/a	n/a	High	n/a	n/a	n/a	n/a	n/a	n/a	n/a	High	6.69923e-05	0.000460229	0.682226
FALSE	High	[K].EVLTEDKCLQR.[Q]	1xAna_MDA [K7]; 1xCarbamidomethyl [C8]	1	2	6	P22314	P22314 [437-447]		1	1586.75		100	100	100	100							117.5	144.5	57.9	80.1			28.79	27.33	16.87				n/a	n/a	High	Peak Found	High	High	Peak Found	Peak Found	Peak Found	n/a	n/a	High	0.000199464	0.00215397	0.490717
FALSE	High	[K].IDAHLNKVCPTTETIYNDEFYTK.[Q]	1xAna_MDA [K7]; 1xCarbamidomethyl [C9]	1	2	1	A0AVT1	A0AVT1 [538-560]		1	2968.37																							No Quan Values	n/a	n/a	n/a	n/a	n/a	n/a	n/a	High	n/a	n/a	n/a	High	3.57436e-05	0.000188136	0.796114
FALSE	High	[R].AVLGEVKLCEK.[M]	1xAna_MDA [K7]; 1xCarbamidomethyl [C9]	1	2	1	P26641	P26641 [202-212]		1	1441.74																							No Quan Values	n/a	n/a	High	n/a	n/a	n/a	n/a	n/a	n/a	n/a	n/a	High	0.000347988	0.00539805	0.381933
FALSE	High	[K].GIVPLAKVDCTANTNTCNK.[Y]	1xAna_MDA [K7]; 2xCarbamidomethyl [C10; C17]	1	1	3	P30101	P30101 [76-94]		1	2272.07																							No Quan Values	n/a	n/a	High	n/a	High	High	n/a	n/a	n/a	n/a	n/a	High	3.80183e-06	3.63556e-06	1.29824
FALSE	High	[K].VLEDSDLKK.[S]	1xAna_MDA [K8]	1	1	2	P11021	P11021 [345-353]		1	1242.63		100	100	100	100							123.9	212.3	21.9	42			9.94	5.59		2.58			n/a	n/a	Peak Found	Peak Found	High	High	Peak Found	n/a	Peak Found	Peak Found	n/a	High	0.000110826	0.00114633	0.567825
FALSE	High	[R].ELLTLDEKDPR.[R]	1xAna_MDA [K8]	1	1	4	P46781	P46781 [59-69]		1	1524.76		100	100	100	100							124.7	207.4	24.2	43.7			2.17	2.79		17.16			n/a	n/a	High	High	Peak Found	High	n/a	Peak Found	High	Peak Found	n/a	High	3.01009e-05	0.000172399	0.807263
FALSE	High	[K].ATLPSPDKLPGFK.[M]	1xAna_MDA [K8]	1	2	1	P22314	P22314 [831-843]		1	1566.82		100	100	100	100							135	147.9	46.5	70.6				6.35					n/a	n/a	Peak Found	n/a	Peak Found	High	n/a	Peak Found	n/a	Peak Found	n/a	High	0.00118246	0.0185284	0.241077
FALSE	High	[K].IPDPEAVKPDDWDEDAPAK.[I]	1xAna_MDA [K8]	1	3	4	P27824	P27824 [293-311]		0	2304.03																							No Quan Values	n/a	n/a	n/a	High	High	High	n/a	n/a	n/a	n/a	n/a	High	3.80183e-06	1.7551e-08	1.97542
FALSE	High	[K].EAFSLFDKDGDGTITTK.[E]	1xAna_MDA [K8]	1	1	9	P0DP23	P0DP23 [15-31]		1	2040.94		100	100		100							104.3	153.9		41.8			13.21	9.62		34.35			n/a	n/a	High	High	High	High	n/a	n/a	Peak Found	High	n/a	High	3.80183e-06	2.06884e-08	1.95454
FALSE	High	[K].TVDGPSGKLWR.[D]	1xAna_MDA [K8]	1	2	25	P04406	P04406 [187-197]		1	1411.7	100	100	100	100	100						15.1	151.8	234.8	34	64.3		4.5	17.74	5.55	10.09	3.82			High	High	High	High	High	High	High	High	High	High	n/a	High	3.80183e-06	1.83868e-05	1.09235
FALSE	High	[K].GGIMLPEKSQGK.[V]	1xAna_MDA [K8]	1	1	4	P61604	P61604 [29-40]		1	1440.72	100	100	100	100	100						69.3	122.3	161.9	69.1	77.5			8.88	7.82		5.15			n/a	Peak Found	High	High	Peak Found	High	n/a	Peak Found	Peak Found	Peak Found	n/a	High	0.000110826	0.00112787	0.569834
FALSE	High	[R].TPSNELYKPLR.[A]	1xAna_MDA [K8]	1	2	3	Q8WUM4	Q8WUM4 [479-489]		0	1513.77			100		100								149.7		50.3				5.19		9.73			n/a	n/a	High	n/a	High	High	n/a	n/a	Peak Found	Peak Found	n/a	High	3.80183e-06	1.62906e-05	1.10773
FALSE	High	[K].AVLDLHGKSIDGK.[V]	1xAna_MDA [K8]	1	2	1	Q96DU9	Q96DU9 [255-267]		1	1548.81																							No Quan Values	n/a	n/a	n/a	n/a	n/a	High	n/a	n/a	n/a	n/a	n/a	High	0.000926138	0.0146196	0.267843
FALSE	High	[K].LEQSTIVKER.[G]	1xAna_MDA [K8]	1	1	20	Q02790	Q02790 [267-276]		1	1398.73	100	100	100	100	100						16	151.8	209.7	41.7	80.8		9.56	5.13	8.06	11.12	0.91			Peak Found	Peak Found	High	High	High	High	High	High	High	High	n/a	High	3.80183e-06	3.71508e-05	1.00292
FALSE	High	[R].STVAQLVKR.[L]	1xAna_MDA [K8]	1	3	16	P25705	P25705 [254-262]		1	1197.66	2.195	2.44	2.757	2.25	2.371	11.17	5.18	7.93	10.21	15.4	101.2	112.5	127.1	103.7	109.3	46.1	10.63	4.94	7.55	9.71	14.61			Peak Found	Peak Found	High	High	High	High	High	High	High	High	Peak Found	High	6.44898e-05	0.000381973	0.705873
FALSE	High	[K].WSLLQQQKTAR.[S]	1xAna_MDA [K8]	1	2	13	P05787	P05787 [123-133]		1	1554.81	100	100	100	100	100						18.3	156.8	212.4	37.6	74.8		9.62	18.19	1.54	28.72	2.1			Peak Found	Peak Found	High	High	High	High	High	High	High	High	n/a	High	3.80183e-06	1.49998e-06	1.41065
FALSE	High	[K].SVSDYDGKLSNFK.[T]	1xAna_MDA [K8]	1	1	4	P07237	P07237 [264-276]		1	1655.76		100	100		100							100	140.5		59.5			27.39	21.38		33.21			n/a	n/a	High	High	High	Peak Found	n/a	n/a	Peak Found	Peak Found	n/a	High	7.31598e-06	5.54938e-05	0.951844
FALSE	High	[R].ALQASALKAWGGK.[K]	1xAna_MDA [K8]	2	2	11	P04075; P04075-2	P04075 [305-317]; P04075-2 [359-371]		1	1496.79	100	100	100	100	100						16.8	157.6	192	47.4	86.1			14.32	3.62	6.14	5.21		Shared	n/a	Peak Found	High	High	High	High	High	High	High	High	n/a	High	3.80183e-06	1.57338e-06	1.40459
FALSE	High	[K].ALMDEVVKATSR.[G]	1xAna_MDA [K8]	1	2	13	P00558	P00558 [354-365]		1	1515.75	100	100	100	100	100						17.4	151.5	219.2	41.3	70.7		26.46	20.12	13.19	12.66	0.55			Peak Found	Peak Found	High	High	High	High	High	High	High	High	n/a	High	3.80183e-06	2.65548e-06	1.33813
FALSE	High	[R].LLDTSTYKEAFR.[K]	1xAna_MDA [K8]	1	1	3	Q15126	Q15126 [62-73]		1	1639.8		100	100	100								92.2	144.4	63.4					14.22					n/a	n/a	n/a	High	High	High	Peak Found	n/a	n/a	n/a	n/a	High	7.31598e-06	7.06946e-05	0.921
FALSE	High	[K].VIPELNGKLTGMAFR.[V]	1xAna_MDA [K8]	1	2	24	P04406	P04406 [220-234]		1	1841.96		100	100	100	100							124.6	162.9	41.4	71			28.81	1.18		17.4			n/a	n/a	High	High	High	High	High	High	High	High	n/a	High	3.80183e-06	1.08434e-07	1.74421
FALSE	High	[R].EPMQTGIKAVDSLVPIGR.[G]	1xAna_MDA [K8]	1	3	21	P25705	P25705 [187-204]		1	2107.09	100	100	100	100	100						8.1	164.4	228.1	32.1	67.3		9.96	42.62	10.14	29.14	8.25			Peak Found	Peak Found	High	High	High	High	High	High	High	High	n/a	High	3.80183e-06	2.86679e-12	3.08254
FALSE	High	[R].DLTDYLMKILTER.[G]	1xAna_MDA [K8]	5	8	8	P60709; P68133; Q562R1; P68032; P63261	P60709 [184-196]; P68133 [186-198]; Q562R1 [185-197]; P68032 [186-198]; P63261 [184-196]		1	1806.9	100	100	100	100	100						6.3	124.6	302.2	16.3	50.6		25.99	20.35	78.25	2.27	43.69		Shared	Peak Found	Peak Found	High	High	High	High	High	High	High	Peak Found	n/a	High	3.80183e-06	1.80244e-09	2.2644
FALSE	High	[R].NLLSVAYKNVIGAR.[R]	1xAna_MDA [K8]	2	2	24	P62258-2; P62258	P62258-2 [21-34]; P62258 [43-56]		1	1713.93	1.325	6.331	6.51	3.173	4.523	213.74	23.41	13.48	61.24	8.84	34.8	166.1	170.9	83.3	118.7	26.2	116.2	22.05	12.81	53.99	8.42		Shared	Peak Found	Peak Found	High	High	High	High	Peak Found	Peak Found	High	High	Peak Found	High	3.80183e-06	2.02375e-05	1.08016
FALSE	High	[R].IEEELGSKAK.[F]	1xAna_MDA [K8]	1	2	7	P06733	P06733 [413-422]		1	1299.65		100	100	100	100							121.4	196.1	25	57.5			18.87	6.95	20.53	8			n/a	n/a	High	High	High	High	Peak Found	High	Peak Found	High	n/a	High	2.36214e-05	0.000109165	0.865587
FALSE	High	[R].NLLSVAYKNVVGAR.[R]	1xAna_MDA [K8]	4	5	29	P63104; P31946; Q04917; P61981	P63104 [42-55]; P31946 [44-57]; Q04917 [43-56]; P61981 [43-56]		1	1699.92	2.942	25.545	55.538	2.37	8.529	0	102.7	22.17	178.22	22.16	18.4	159.8	347.4	14.8	53.3	6.3		80.53	20.91	108.72	20.9		Shared	Peak Found	n/a	High	High	High	High	Peak Found	High	High	High	Peak Found	High	3.80183e-06	4.00222e-08	1.87076
FALSE	High	[R].LPLQDVYKIGGIGTVPVGR.[V]	1xAna_MDA [K8]	2	3	14	Q05639; P68104	Q05639 [248-266]; P68104 [248-266]		1	2178.2		100	100	100	100							122.4	200.3	24.3	53			34.9	22.63	2.82	4.82		Shared	n/a	n/a	High	High	High	High	Peak Found	High	High	High	n/a	High	3.80183e-06	1.93323e-09	2.2555
FALSE	High	[K].SSTPEEVKK.[R]	1xAna_MDA [K8]	1	1	10	P23528	P23528 [23-31]		1	1200.58		100	100	100	100							143.3	159.9	26.4	70.3			11.24	16.6	15.39	1.31			n/a	n/a	High	High	High	High	Peak Found	Peak Found	High	High	n/a	High	0.000242224	0.00290449	0.454841
FALSE	High	[K].ISEQSDAKLK.[E]	1xAna_MDA [K8]	1	3	10	P25705	P25705 [532-541]		1	1314.66	100	100	100	100	100						14.7	160	213.2	39.2	73			2.92	16.43		3.73			Peak Found	n/a	High	High	High	High	Peak Found	n/a	High	Peak Found	n/a	High	3.80183e-06	2.91139e-05	1.03393
FALSE	High	[R].TQNVLGEKGR.[R]	1xAna_MDA [K8]	1	2	4	P23396	P23396 [55-64]		1	1297.65	100	100	100	100	100						51.1	127.4	189	63.1	69.5			20.91	8.62	29.42	0.36			n/a	Peak Found	Peak Found	High	High	High	Peak Found	Peak Found	High	Peak Found	n/a	High	6.97593e-05	0.000516793	0.667556
FALSE	High	[K].LNVTEQEKIDK.[L]	1xAna_MDA [K8]	1	1	4	P06733	P06733 [82-92]		1	1512.76		100	100	100	100							123.4	192.5	29.4	54.7			11.51	16.88	13.95	14.15			n/a	n/a	High	Peak Found	High	High	Peak Found	Peak Found	High	Peak Found	n/a	High	3.80183e-06	7.07396e-06	1.2137
FALSE	High	[K].EVEEDEYKAFYK.[S]	1xAna_MDA [K8]	1	1	10	P14625	P14625 [349-360]		1	1745.76		100	100		100							87.3	161.6		51.1			47.46	17.72		1.51			n/a	n/a	High	High	High	High	n/a	n/a	High	High	n/a	High	3.80183e-06	1.12383e-05	1.1549
FALSE	High	[R].SAAETVTKGGIMLPEK.[S]	1xAna_MDA [K8]	1	1	10	P61604	P61604 [21-36]		1	1827.92		100	100	100	100							122.2	202.2	24.3	51.2			9.84	0.02		6.31			n/a	n/a	High	High	High	High	n/a	Peak Found	High	High	n/a	High	3.80183e-06	2.34634e-10	2.52327
FALSE	High	[R].ETGVDLTKDNMALQR.[V]	1xAna_MDA [K8]	1	1	11	P38646	P38646 [293-307]		1	1886.9	100	100	100	100	100						39.4	124.6	224.5	41.9	69.6			0.52	6.6	42.91	0.67			Peak Found	n/a	High	High	High	High	Peak Found	Peak Found	High	High	n/a	High	3.80183e-06	3.29666e-09	2.18774
FALSE	High	[R].GLVGEIIKR.[F]	1xAna_MDA [K8]	2	4	14	P22392-2; P15531	P22392-2 [19-27]; [134-142]; P15531 [19-27]		1	1180.67	100	100	100	100	100						11	161.8	256.4	20.2	50.7			8.12	0.86	56.16	5.5		Shared	n/a	Peak Found	High	High	High	High	Peak Found	Peak Found	High	High	n/a	High	0.000318034	0.00468146	0.398522
FALSE	High	[K].SLDLVTMKK.[L]	1xAna_MDA [K8]	3	10	2	Q92599; Q14141; Q9NVA2	Q92599 [166-174]; Q14141 [164-172]; Q9NVA2 [163-171]		1	1230.64																							No Quan Values	n/a	n/a	n/a	n/a	n/a	n/a	n/a	n/a	High	High	n/a	High	0.000765137	0.0120268	0.28997
FALSE	High	[R].GTLDPVEKALR.[D]	1xAna_MDA [K8]	1	2	5	P11142	P11142 [312-322]		1	1394.73		100	100	100	100							116.7	214.8	18.9	49.6			10.72	12.87	9.86	12.52			n/a	n/a	High	Peak Found	High	High	Peak Found	Peak Found	High	Peak Found	n/a	High	3.80183e-06	4.49702e-05	0.978615
FALSE	High	[R].ESILDGLKR.[TA]	1xAna_MDA [K8]	2	8	16	O43865; P23526	O43865 [295-303]; P23526 [197-205]		1	1226.64	100	100	100	100	100						22.9	150.9	232.5	36.4	57.4		11.92	11.55	8.64	15.69	3.49		Shared	Peak Found	Peak Found	High	High	High	High	Peak Found	Peak Found	High	High	n/a	High	0.000115709	0.00125409	0.556731
FALSE	High	[K].VTNILMLKGK.[SN]	1xAna_MDA [K8]	2	15	8	P26599; O95758	P26599 [85-94]; O95758 [85-94]		1	1312.73		100	100									94.8	105.2					15.87	2.64				Shared	n/a	n/a	High	Peak Found	High	High	n/a	n/a	n/a	High	n/a	High	2.36214e-05	0.000108416	0.866466
FALSE	High	[K].VHSFPTLKFFPASADR.[T]	1xAna_MDA [K8]	1	1	11	P07237	P07237 [437-452]		1	2016	100	100	100	100	100						47.7	141.6	204.3	39.3	67.1			5.53	25.32	21.1	2.82			Peak Found	n/a	High	High	High	High	Peak Found	Peak Found	High	Peak Found	n/a	High	3.80183e-06	3.44274e-05	1.01261
FALSE	High	[R].TTPTFFPKDILTLR.[L]	1xAna_MDA [K8]	1	1	2	P10253	P10253 [155-168]		1	1845.98	100	100	100		100						50.5	120	168.1		61.4			24.56	14.61					n/a	Peak Found	High	High	Peak Found	Peak Found	n/a	n/a	Peak Found	n/a	n/a	High	0.000863191	0.0135177	0.276715
FALSE	High	[K].EYEPEMGKVYR.[QA]	1xAna_MDA [K8]	1	7	1	P16615	P16615 [121-131]		1	1596.7																							No Quan Values	n/a	n/a	n/a	n/a	n/a	High	n/a	n/a	n/a	n/a	n/a	High	0.000355179	0.0054578	0.380654
FALSE	High	[R].QMSGAQIKIANPVEGSSGR.[Q]	1xAna_MDA [K8]	1	1	5	Q15365	Q15365 [307-325]		1	2126.03																							No Quan Values	n/a	n/a	High	High	High	High	n/a	n/a	n/a	n/a	n/a	High	3.80183e-06	5.8345e-06	1.23816
FALSE	High	[K].VNLAELFKGK.[K]	1xAna_MDA [K8]	1	3	9	P30044	P30044 [76-85]		1	1314.71		100	100	100	100							129.3	140.5	51.7	78.6			27.75	5.97	8.87	3.77			n/a	n/a	High	Peak Found	High	High	Peak Found	Peak Found	Peak Found	High	n/a	High	1.7707e-05	9.48881e-05	0.883471
FALSE	High	[R].VIFGLFGKTVPK.[T]	1xAna_MDA [K8]	1	1	6	P23284	P23284 [60-71]		1	1501.85	100	100	100	100	100						21.8	147.3	184.8	51.2	94.8			33.27	14.85	14.04	5.09			n/a	Peak Found	High	High	High	Peak Found	Peak Found	Peak Found	Peak Found	Peak Found	n/a	High	3.57436e-05	0.000242575	0.763689
FALSE	High	[K].ATFDAISKTYSYLTPDLWK.[E]	1xAna_MDA [K8]	1	1	3	P15880	P15880 [239-257]		1	2416.17																							No Quan Values	n/a	n/a	High	Peak Found	High	High	n/a	Peak Found	Peak Found	Peak Found	Peak Found	High	3.80183e-06	2.775e-07	1.6249
FALSE	High	[R].HESGASIKIDEPLEGSEDR.[I]	1xAna_MDA [K8]	2	3	1	P61978; P61978-3	P61978 [415-433]; P61978-3 [391-409]		1	2265.03			100										100						13.04				Shared	n/a	n/a	n/a	n/a	Peak Found	High	n/a	n/a	n/a	n/a	n/a	High	3.57436e-05	0.000192996	0.792859
FALSE	High	[K].AAQEEYVKR.[A]	1xAna_MDA [K8]	2	2	4	P04075; P04075-2	P04075 [323-331]; P04075-2 [377-385]		1	1289.62			100	100	100								249.4	17.9	32.6				5.74	20.74			Shared	n/a	n/a	High	High	Peak Found	High	Peak Found	Peak Found	n/a	Peak Found	n/a	High	6.44898e-05	0.000440168	0.687875
FALSE	High	[K].TVAYTEQKMTSGK.[I]	1xAna_MDA [K8]	1	1	4	P30101	P30101 [219-231]		1	1639.77		100	100		100							122.7	125.2		52.1			13.64	21		33.57			n/a	n/a	High	High	High	High	n/a	n/a	Peak Found	Peak Found	n/a	High	3.80183e-06	1.0422e-05	1.16448
FALSE	High	[K].VTGSLETKYR.[W]	1xAna_MDA [K8]	1	1	2	P21796	P21796 [54-63]		1	1349.67																							No Quan Values	n/a	n/a	High	n/a	n/a	High	n/a	n/a	n/a	n/a	n/a	High	0.000108523	0.00103227	0.580813
FALSE	High	[K].ALAPEYAKAAGK.[L]	1xAna_MDA [K8]	1	1	5	P07237	P07237 [58-69]		1	1385.71	1.22	4.335	5.898	1.689	2.505	0.29	9.92	7.94	11.93	0.51	44	156.2	212.6	60.9	90.3	36	0.28	9.44	7.56	11.34	0.49			Peak Found	Peak Found	High	High	High	High	Peak Found	Peak Found	Peak Found	Peak Found	Peak Found	High	2.36214e-05	0.000155422	0.820496
FALSE	High	[R].VVSSIEQKTEGAEK.[K]	1xAna_MDA [K8]	1	1	6	P63104	P63104 [61-74]		1	1700.84		100	100	100	100							127.3	187.2	34.7	50.9			12.39	5.16		6.87			n/a	n/a	High	High	High	High	Peak Found	n/a	Peak Found	Peak Found	n/a	High	3.80183e-06	7.11715e-07	1.50531
FALSE	High	[R].VISSIEQKTSADGNEK.[K]	1xAna_MDA [K8]	1	1	4	P61981	P61981 [62-77]		1	1901.91		100	100									74.4	125.6					29.16	21.07					n/a	n/a	High	Peak Found	High	High	n/a	n/a	n/a	n/a	n/a	High	3.80183e-06	1.44282e-06	1.41559
FALSE	High	[R].VISSIEQKTER.[N]	1xAna_MDA [K8]	1	2	1	P31946	P31946 [63-73]		1	1485.76	0.939	1.826	2.588	1.03	1.141	12.52	13.48	4.32	7.51	3.62	66.1	128.5	182.2	72.5	80.3	70.4	11.9	12.8	4.12	7.16	3.46			Peak Found	Peak Found	Peak Found	Peak Found	High	Peak Found	Peak Found	Peak Found	Peak Found	Peak Found	Peak Found	High	1.42984e-05	7.83948e-05	0.907821
FALSE	High	[R].ELTAVVQKR.[F]	1xAna_MDA [K8]	1	2	2	P23396	P23396 [68-76]		1	1239.67		100	100		100							97.6	148.7		53.7			16.4	2.68					n/a	n/a	High	Peak Found	High	Peak Found	n/a	n/a	n/a	Peak Found	n/a	High	9.39309e-05	0.000762705	0.61856
FALSE	High	[R].LPEGDLGKEIEQK.[Y]	1xAna_MDA [K8]	1	3	4	P63241	P63241 [114-126]		1	1651.82																							No Quan Values	n/a	n/a	High	High	High	High	n/a	n/a	n/a	n/a	n/a	High	3.80183e-06	4.844e-09	2.13888
FALSE	High	[K].SVNELIYKR.[G]	1xAna_MDA [K8]	1	1	1	P18124	P18124 [149-157]		1	1317.68																							No Quan Values	Peak Found	Peak Found	High	Peak Found	Peak Found	Peak Found	Peak Found	Peak Found	Peak Found	Peak Found	Peak Found	High	0.000328696	0.00507067	0.389209
FALSE	High	[R].STLEPVEKALR.[D]	1xAna_MDA [K8]	1	4	2	P0DMV9	P0DMV9 [312-322]		1	1438.76	1.015	1.198	1.817	1.015	0.965	5.47	10.88	18.75	10.71	1.15	86.9	102.6	155.5	86.8	82.6	85.6	5.21	10.35	17.74	10.19	1.1			Peak Found	Peak Found	High	Peak Found	High	Peak Found	Peak Found	Peak Found	Peak Found	Peak Found	Peak Found	High	0.000120675	0.00132278	0.550163
FALSE	High	[K].VLTPTQVKNRPTSISWDGLDSGK.[L]	1xAna_MDA [K8]	1	1	3	P30086	P30086 [40-62]		1	2695.37		100	100									56.4	143.6					9.16	64.03					n/a	n/a	High	Peak Found	Peak Found	High	n/a	n/a	n/a	n/a	n/a	High	3.80183e-06	1.61992e-06	1.40089
FALSE	High	[K].VIQEIVDKSGVVR.[V]	1xAna_MDA [K8]	2	4	2	P51114; P51116	P51114 [303-315]; P51116 [313-325]		1	1637.89	100	100	100	100	100						111.7	91.8	68.6	114.1	113.9		1.19	23.2	28.43	2.98	7.69		Shared	Peak Found	Peak Found	High	Peak Found	High	Peak Found	Peak Found	Peak Found	Peak Found	Peak Found	n/a	High	0.000276451	0.00374567	0.424687
FALSE	High	[R].MVVPAALKVVR.[L]	1xAna_MDA [K8]	1	2	4	P40429	P40429 [118-128]		1	1378.79		100	100		100							102.5	151.5		46			6.77	13.49		0.95			n/a	n/a	High	High	Peak Found	High	n/a	n/a	Peak Found	Peak Found	n/a	High	0.00017171	0.00189831	0.506015
FALSE	High	[K].TASDFITKMDYPK.[Q]	1xAna_MDA [K8]	1	4	3	P06396-2	P06396-2 [310-322]		1	1712.79																							No Quan Values	n/a	n/a	High	High	n/a	High	n/a	n/a	n/a	n/a	n/a	High	2.36214e-05	0.000129887	0.843406
FALSE	High	[K].SDPIMLLKDR.[M]	1xAna_MDA [K8]	1	4	5	P08559	P08559 [314-323]		1	1383.7	100	100	100	100	100						36.3	141.3	195.9	56.7	69.9		11.54	22.85	15.67	20.51	4.8			Peak Found	Peak Found	High	High	High	High	Peak Found	Peak Found	Peak Found	Peak Found	n/a	High	0.000199464	0.0021716	0.489733
FALSE	High	[R].GEVAPDAKSFVLNLGK.[D]	1xAna_MDA [K8]	1	1	3	P09382	P09382 [22-37]		1	1840.95		100	100									84	116					34.14	11.85					n/a	n/a	High	Peak Found	High	Peak Found	n/a	n/a	n/a	n/a	n/a	High	0.000811837	0.0127559	0.28329
FALSE	High	[R].ILEFFGLKK.[E]	1xAna_MDA [K8]	1	1	9	P07237	P07237 [301-309]		1	1290.71		100	100		100							99.1	173.7		27.2			16.76	22.25					n/a	n/a	High	High	High	High	n/a	n/a	Peak Found	n/a	n/a	High	2.36214e-05	0.00014873	0.826114
FALSE	High	[R].GLFIIDDKGILR.[Q]	1xAna_MDA [K8]	2	2	4	Q13162; Q06830	Q13162 [201-212]; Q06830 [129-140]		1	1555.85		100	100									84.8	115.2					21.23	16.96				Shared	n/a	n/a	High	Peak Found	High	High	n/a	n/a	n/a	n/a	n/a	High	8.02485e-05	0.000652619	0.638128
FALSE	High	[K].AEADKNDKAVK.[D]	1xAna_MDA [K8]	1	2	2	P08238	P08238 [642-652]		2	1384.67		100	100		100							132.9	153.2		13.9			21.38	4.32					n/a	n/a	Peak Found	High	Peak Found	High	n/a	n/a	n/a	Peak Found	n/a	High	6.0027e-05	0.000324423	0.726641
FALSE	High	[K].TIDDLEDKLK.[C]	1xAna_MDA [K8]	1	3	1	P06753-2	P06753-2 [216-225]		1	1385.68	100	100	100	100	100						52	115	177.3	90.8	64.9			14.32	20.75					Peak Found	n/a	Peak Found	Peak Found	Peak Found	High	Peak Found	n/a	n/a	Peak Found	n/a	High	6.44898e-05	0.000398847	0.700383
FALSE	High	[K].SQQALVQKR.[H]	1xAna_MDA [K8]	1	1	2	P24539	P24539 [155-163]		1	1253.66		100	100	100	100							138	175.2	30.9	55.9			1.64	0.28		4.05			n/a	n/a	Peak Found	High	Peak Found	High	n/a	Peak Found	Peak Found	Peak Found	n/a	High	0.000284864	0.00407469	0.41478
FALSE	High	[R].YDDPEVQKDIK.[N]	1xAna_MDA [K8]	1	1	2	P38646	P38646 [128-138]		1	1545.71		100	100									79	121					2.71	7.09					n/a	n/a	Peak Found	High	High	Peak Found	n/a	n/a	n/a	n/a	n/a	High	3.57436e-05	0.00023365	0.76847
FALSE	High	[R].SLDNFFAKR.[D]	1xAna_MDA [K8]	1	2	2	Q9UKY7	Q9UKY7 [8-16]		1	1293.63		100	100		100							106.5	144		49.5				3.9					n/a	n/a	Peak Found	n/a	High	High	n/a	n/a	n/a	Peak Found	n/a	High	0.0004639	0.00694925	0.352707
FALSE	High	[K].HGVYNPNKIFGVTTLDIVR.[A]	1xAna_MDA [K8]	1	1	2	P40926	P40926 [158-176]		1	2339.22			100										100											n/a	n/a	n/a	High	n/a	High	n/a	n/a	n/a	n/a	n/a	High	7.81407e-05	0.000578481	0.653316
FALSE	High	[K].DLSLDDFKGK.[Y]	1xAna_MDA [K8]	1	2	1	P30048	P30048 [84-93]		1	1333.63		100	100									89.3	110.7					22.58	26.87					n/a	n/a	Peak Found	High	Peak Found	Peak Found	n/a	n/a	n/a	n/a	n/a	High	0.00119077	0.0187127	0.23996
FALSE	High	[R].GLFIIDGKGVLR.[Q]	1xAna_MDA [K8]	1	1	2	P32119	P32119 [128-139]		1	1483.83		100	100									62.7	137.3					9.09	46.8					n/a	n/a	Peak Found	Peak Found	High	High	n/a	n/a	n/a	n/a	n/a	High	3.57436e-05	0.000227837	0.771684
FALSE	High	[R].DLSSQLLKVLGTR.[K]	1xAna_MDA [K8]	1	1	2	Q14204	Q14204 [387-399]		1	1625.89																							No Quan Values	n/a	n/a	n/a	High	n/a	High	n/a	n/a	n/a	n/a	n/a	High	2.36214e-05	0.000142825	0.831285
FALSE	High	[K].GGNEESTKTGNAGSR.[L]	1xAna_MDA [K8]	1	1	2	P00441	P00441 [130-144]		1	1660.72			100										100											n/a	n/a	n/a	n/a	High	High	n/a	n/a	n/a	n/a	n/a	High	3.80183e-06	5.89071e-07	1.52933
FALSE	High	[R].VIPGAAEKIER.[T]	1xAna_MDA [K8]	1	2	1	Q15019	Q15019 [67-77]		1	1378.74																							No Quan Values	n/a	n/a	n/a	n/a	High	n/a	n/a	n/a	n/a	n/a	n/a	High	0.000262671	0.00342871	0.435131
FALSE	High	[R].ILGPGLNKAGK.[F]	1xAna_MDA [K8]	1	1	1	P62906	P62906 [123-133]		1	1263.71		100	100		100							95.4	153		51.7			47.61	8.08					n/a	n/a	Peak Found	Peak Found	High	Peak Found	n/a	n/a	n/a	Peak Found	n/a	High	0.000357173	0.00560855	0.377492
FALSE	High	[R].EVQTNDLKEVVNK.[L]	1xAna_MDA [K8]	1	1	2	P61247	P61247 [175-187]		1	1711.85																							No Quan Values	n/a	n/a	n/a	n/a	High	High	n/a	n/a	n/a	n/a	n/a	High	2.1125e-05	0.000102062	0.874172
FALSE	High	[R].DLYDAGVKR.[K]	1xAna_MDA [K8]	1	2	2	P07355	P07355 [197-205]		1	1232.59		100	100		100							101.6	161.6		36.7			12.9	3.67		5.01			n/a	n/a	Peak Found	Peak Found	High	High	n/a	n/a	Peak Found	Peak Found	n/a	High	0.000118333	0.00128755	0.553486
FALSE	High	[R].MPSLPSYKVGDK.[I]	1xAna_MDA [K8]	1	2	1	P29401	P29401 [303-314]		1	1517.73	100	100	100	100							72.6	98.1	171	58.4				4.8	6.8	43.4				n/a	Peak Found	Peak Found	Peak Found	High	Peak Found	Peak Found	Peak Found	n/a	n/a	n/a	High	9.67492e-05	0.000804259	0.611918
FALSE	High	[R].NLLSVAYKNVVGGR.[R]	1xAna_MDA [K8]	1	1	2	P27348	P27348 [42-55]		1	1685.9		100	100	100	100							111.1	125.7	67	96.2						46.02			n/a	n/a	n/a	Peak Found	High	High	Peak Found	n/a	Peak Found	Peak Found	n/a	High	0.000108523	0.00108893	0.574185
FALSE	High	[K].DPNIVIAKMDATANDVPSPYEVR.[G]	1xAna_MDA [K8]	1	1	1	P30101	P30101 [426-448]		1	2711.3		100	100		100							93.3	174.3		32.4				28.69					n/a	n/a	Peak Found	n/a	High	Peak Found	n/a	n/a	n/a	Peak Found	n/a	High	3.80183e-06	7.07017e-09	2.09086
FALSE	High	[R].SAPGGGSKVPQK.[K]	1xAna_MDA [K8]	1	3	2	P06748	P06748 [143-154]		1	1308.66		100	100									72.9	127.1					2.94	5.65					n/a	n/a	Peak Found	Peak Found	Peak Found	High	n/a	n/a	n/a	n/a	n/a	High	0.000110826	0.0011632	0.566019
FALSE	High	[K].GALALEEKR.[R]	1xAna_MDA [K8]	1	2	1	P35579	P35579 [1717-1725]		1	1182.62		100	100									67.9	132.1					7.57	4.02					n/a	n/a	Peak Found	Peak Found	Peak Found	High	n/a	n/a	n/a	n/a	n/a	High	0.00110854	0.017401	0.248162
FALSE	High	[R].VDFNVPMKNNQITNNQR.[I]	1xAna_MDA [K8]	1	1	2	P00558	P00558 [23-39]		1	2228.06																							No Quan Values	n/a	n/a	n/a	n/a	n/a	High	n/a	n/a	n/a	n/a	n/a	High	3.80183e-06	3.31027e-06	1.31014
FALSE	High	[R].GLPGSFIKEVQK.[G]	1xAna_MDA [K8]	1	3	2	Q5T2W1	Q5T2W1 [397-408]		1	1498.79																							No Quan Values	n/a	n/a	n/a	n/a	n/a	High	n/a	n/a	n/a	n/a	n/a	High	9.39309e-05	0.000784513	0.615029
FALSE	High	[R].MALFAGGKLR.[V]	1xAna_MDA [K8]	1	3	1	Q7Z7H5	Q7Z7H5 [121-130]		1	1259.66			100		100								145.3		54.7				18.46					n/a	n/a	n/a	n/a	Peak Found	High	n/a	n/a	n/a	Peak Found	n/a	High	0.000276451	0.00373065	0.425161
FALSE	High	[R].QVFGEATKQPGITFIAAK.[F]	1xAna_MDA [K8]	1	1	1	P07339	P07339 [177-194]		1	2102.1																							No Quan Values	n/a	n/a	n/a	n/a	n/a	High	n/a	n/a	n/a	n/a	n/a	High	0.000603534	0.00933822	0.318793
FALSE	High	[K].ENLLDFIKHNQLPLVIEFTEQTAPK.[I]	1xAna_MDA [K8]	1	1	1	P07237	P07237 [223-247]		1	3133.62			100										100											n/a	n/a	n/a	n/a	n/a	High	n/a	n/a	n/a	n/a	n/a	High	0.000225003	0.00264988	0.465802
FALSE	High	[K].DVESDSAKQFLQAAEAIDDIPFGITSNSDVFSK.[Y]	1xAna_MDA [K8]	1	1	1	P07237	P07237 [163-195]		1	3740.75																							No Quan Values	n/a	n/a	n/a	n/a	n/a	High	n/a	n/a	n/a	n/a	n/a	High	6.44898e-05	0.000394048	0.70192
FALSE	High	[R].IVEDEPNKICEADR.[V]	1xAna_MDA [K8]; 1xCarbamidomethyl [C10]	1	4	2	P55060	P55060 [76-89]		1	1883.85																							No Quan Values	n/a	n/a	n/a	High	High	n/a	n/a	n/a	n/a	n/a	n/a	High	6.44898e-05	0.00043413	0.689626
FALSE	High	[K].NNTVTPGGKPNK.[T]	1xAna_MDA [K9]	1	1	1	P18077	P18077 [55-66]		0	1422.7																							No Quan Values	n/a	n/a	High	n/a	n/a	n/a	n/a	n/a	n/a	n/a	n/a	High	6.44898e-05	0.000365263	0.711558
FALSE	High	[K].AEGAQNQGKK.[VGA]	1xAna_MDA [K9]	1	1	3	Q9P2E9	Q9P2E9 [262-271]; [312-321]; [332-341]; [342-351]; [352-361]; [362-371]; [372-381]; [382-391]; [402-411]; [412-421]; [422-431]; [432-441]; [442-451]; [452-461]; [462-471]; [482-491]; [492-501]		1	1226.58		100	100									68.5	131.5						10.13					n/a	n/a	Peak Found	n/a	High	High	n/a	n/a	n/a	n/a	n/a	High	0.000110826	0.00113597	0.568949
FALSE	High	[R].GIYAYGFEKPSAIQQR.[A]	1xAna_MDA [K9]	3	5	11	P60842; P38919; Q14240	P60842 [46-61]; P38919 [52-67]; Q14240 [47-62]		0	2023.99	0.01	1.569	2.701	0.01	1.095		5.07	27.93		0.52		98.6	169.7		68.8	62.8		4.83	26.18		0.5		Shared	n/a	n/a	High	High	High	High	n/a	n/a	High	Peak Found	Peak Found	High	3.80183e-06	5.66141e-09	2.11908
FALSE	High	[K].STFVLDEFKR.[K]	1xAna_MDA [K9]	1	2	10	P26641	P26641 [286-295]		1	1437.7	2.123	12.916	17.348	3.536	6.06	0	15.72	8.46	47.6	4.26	29.6	180.3	242.2	49.4	84.6	14		14.91	8.05	43.23	4.07			n/a	Peak Found	High	High	High	High	High	Peak Found	High	Peak Found	Peak Found	High	3.01009e-05	0.000169303	0.809577
FALSE	High	[K].GEHSIVYLKPSYAFGSVGK.[E]	1xAna_MDA [K9]	1	1	1	Q02790	Q02790 [214-232]		0	2235.11																							No Quan Values	n/a	n/a	n/a	High	n/a	n/a	n/a	n/a	n/a	n/a	n/a	High	8.02485e-05	0.000613196	0.645971
FALSE	High	[R].LQAEIEGLKGQR.[A]	1xAna_MDA [K9]	1	2	38	P05787	P05787 [317-328]		1	1537.8	100	100	100	100	100						20.7	137.7	260.4	34.1	47.1			17.08	2.28	30.78	1.23			High	High	High	High	High	High	High	High	High	High	n/a	High	3.80183e-06	8.57686e-08	1.77398
FALSE	High	[K].QIFLGGVDKR.[T]	1xAna_MDA [K9]	1	1	7	P05141	P05141 [97-106]		1	1328.7	100	100	100	100	100						22.9	146.3	189.8	50.4	90.5			17.64	11.34	33.97	7.72			n/a	Peak Found	High	Peak Found	High	High	High	Peak Found	Peak Found	High	n/a	High	1.42984e-05	8.78776e-05	0.893261
FALSE	High	[K].DVDEAYMNKVELESR.[L]	1xAna_MDA [K9]	1	2	67	P05787	P05787 [199-213]		1	1993.88	100	100	100	100	100						6.7	126	296.2	20.6	50.5		28.12	14.82	0.26	20.8	6.55			High	High	High	High	High	High	High	High	High	High	n/a	High	3.80183e-06	5.41607e-10	2.41706
FALSE	High	[R].QTVAVGVIKAVDK.[K]	1xAna_MDA [K9]	1	2	10	P68104	P68104 [431-443]		1	1523.85	100	100	100	100	100						61.3	123.7	164.8	89.1	61.2		43.4	47.17	42.13		54.11			Peak Found	Peak Found	High	High	High	High	Peak Found	n/a	Peak Found	Peak Found	n/a	High	2.36214e-05	0.000114726	0.859247
FALSE	High	[R].YESLTDPSKLDSGK.[E]	1xAna_MDA [K9]	2	5	19	P07900; P08238	P07900 [61-74]; P08238 [56-69]		1	1735.81	100	100	100	100	100						13.2	155.3	236.7	33.6	61.2		23.98	7.92	8.9	5.88	2.17		Shared	Peak Found	Peak Found	High	High	High	High	Peak Found	Peak Found	High	High	n/a	High	3.80183e-06	7.49037e-09	2.08353
FALSE	High	[K].GPSSVEDIKAK.[M]	1xAna_MDA [K9]	1	3	10	P06748	P06748 [240-250]		1	1326.66		100	100									84	116					6.16	2.97					n/a	n/a	High	High	High	High	High	n/a	n/a	High	n/a	High	3.89104e-05	0.000246809	0.761482
FALSE	High	[R].VSFELFADKVPK.[T]	1xAna_MDA [K9]	1	1	29	P62937	P62937 [20-31]		1	1575.81	100	100	100	100	100						17.9	159.3	221.3	34.9	66.7			33.14	2.25	22.06	1.16			Peak Found	n/a	High	High	High	High	High	High	High	High	n/a	High	3.80183e-06	1.35175e-07	1.71622
FALSE	High	[R].GLFDEYGSKK.[S]	1xAna_MDA [K9]	1	2	13	P14625	P14625 [396-405]		1	1339.62		100	100	100	100							118.2	169.3	48.1	64.4			3.88	7.68		2.32			n/a	n/a	High	High	High	High	High	High	High	High	n/a	High	6.44898e-05	0.000415969	0.695047
FALSE	High	[K].DLAEDAPWKK.[I]	1xAna_MDA [K9]	3	12	1	O75369-8; P21333; O75369	O75369-8 [7-16]; P21333 [34-43]; O75369 [7-16]		1	1368.65		100	100									82.2	117.8					7.32	16.4				Shared	n/a	n/a	Peak Found	Peak Found	High	Peak Found	n/a	n/a	n/a	n/a	n/a	High	0.000130574	0.00151223	0.533735
FALSE	High	[R].DDNMFQIGKMR.[Y]	1xAna_MDA [K9]	1	1	5	P53999	P53999 [60-70]		1	1550.68		100	100	100	100							124.1	175.9	37.9	62.1			12.19	0.16	30.82	2.43			n/a	n/a	Peak Found	High	High	Peak Found	Peak Found	High	Peak Found	High	n/a	High	1.09122e-05	7.62125e-05	0.911421
FALSE	High	[K].VLDSGAPIKIPVGPETLGR.[I]	1xAna_MDA [K9]	1	1	10	P06576	P06576 [125-143]		1	2115.15		100	100		100							105.8	151.7		42.5			22.8	6.11		8.74			n/a	n/a	High	High	High	High	High	High	High	Peak Found	n/a	High	3.80183e-06	5.05019e-12	3.01064
FALSE	High	[R].KSSTPEEVKK.[R]	1xAna_MDA [K9]	1	1	8	P23528	P23528 [22-31]		2	1328.67		100	100		100							103.4	136.2		60.4			40.07	27.59		3.58			n/a	n/a	High	High	High	High	n/a	n/a	High	Peak Found	n/a	High	3.80183e-06	3.11358e-06	1.31792
FALSE	High	[K].DGVVEITGKHEER.[Q]	1xAna_MDA [K9]	1	1	21	P04792	P04792 [115-127]		1	1664.79		100	100	100	100							132.5	192.4	20.1	55			1.92	2.31	72.28	8.59			n/a	n/a	High	High	High	High	Peak Found	Peak Found	High	High	n/a	High	3.80183e-06	3.22542e-08	1.89816
FALSE	High	[K].TIAPALVSKK.[L]	1xAna_MDA [K9]	1	1	13	P06733	P06733 [72-81]		1	1223.7	100	100	100	100	100						11.5	169.8	221.1	30.6	66.9			14.19	12.23	6.51	5.24			Peak Found	n/a	High	High	High	High	Peak Found	High	High	High	n/a	High	0.000140775	0.00163469	0.524215
FALSE	High	[R].SGYLLPDTKAYGDR.[I]	1xAna_MDA [K9]	1	1	5	P14625	P14625 [725-738]		1	1751.83		100	100									83.6	116.4					18.33	6.01					n/a	n/a	High	High	High	High	n/a	n/a	n/a	n/a	n/a	High	3.80183e-06	3.79735e-05	1.00013
FALSE	High	[K].DGDGTITTKELGTVMR.[S]	1xAna_MDA [K9]	1	1	5	P0DP23	P0DP23 [23-38]		1	1889.89		100	100	100	100							138	181.3	28.7	52			19.39	28.53	32.67	26.82			n/a	n/a	Peak Found	High	High	Peak Found	Peak Found	High	Peak Found	High	n/a	High	3.80183e-06	6.67046e-08	1.8059
FALSE	High	[R].QLETLGQEKLK.[L]	1xAna_MDA [K9]	1	2	2	P05787	P05787 [150-160]		1	1482.78			100										100											n/a	n/a	n/a	n/a	High	High	n/a	n/a	n/a	n/a	n/a	High	3.80183e-06	3.97369e-05	0.994359
FALSE	High	[R].APFDLFENKK.[K]	1xAna_MDA [K9]	1	2	7	P08238	P08238 [339-348]		1	1404.68		100	100	100	100							126.3	175	34.6	64.1			47.6	27.19	38.18	0.29			n/a	n/a	High	Peak Found	High	High	Peak Found	Peak Found	High	High	n/a	High	3.57436e-05	0.000238	0.766117
FALSE	High	[K].VGEFSGANKEK.[L]	1xAna_MDA [K9]	1	2	6	P10599	P10599 [86-96]		1	1361.64		100	100	100	100							130.6	194.3	23	52.1			12.3	2.63		12.2			n/a	n/a	High	Peak Found	High	High	n/a	Peak Found	High	Peak Found	n/a	High	1.42984e-05	8.97423e-05	0.890583
FALSE	High	[K].VVSETNDTKVLR.[H]	1xAna_MDA [K9]	1	1	13	P05783	P05783 [418-429]		1	1556.8		100	100	100	100							123.9	212.1	19.4	44.6			1.7	6.35	9.2				n/a	n/a	High	High	High	High	Peak Found	Peak Found	High	High	n/a	High	3.80183e-06	6.59621e-07	1.51497
FALSE	High	[R].FEPYANPTKR.[Y]	1xAna_MDA [K9]	1	2	4	P52272	P52272 [61-70]		1	1418.67	0.861	1.19	1.544	0.975	0.919	1.44	1.43	2.48	2.87	1.65	79.6	110.1	142.7	90.1	85	92.5	1.37	1.36	2.37	2.74	1.57			Peak Found	Peak Found	High	High	High	High	Peak Found	Peak Found	Peak Found	Peak Found	Peak Found	High	0.00060777	0.00944126	0.317539
FALSE	High	[R].VNFAMNVGKAR.[G]	1xAna_MDA [K9]	2	3	7	P14618-2; P14618	P14618-2 [490-500]; P14618 [490-500]		1	1402.69		100	100									75.6	124.4					14.84	12.89				Shared	n/a	n/a	High	Peak Found	High	High	n/a	n/a	High	High	n/a	High	3.80183e-06	5.7334e-06	1.24038
FALSE	High	[R].DETEFYLGKR.[C]	1xAna_MDA [K9]	1	1	7	P18077	P18077 [37-46]		1	1453.66		100	100	100	100							122.6	172.3	30.4	74.7			7.02	8.38	7.81	1.63			n/a	n/a	High	High	Peak Found	High	Peak Found	Peak Found	High	Peak Found	n/a	High	9.9471e-05	0.000811093	0.61086
FALSE	High	[RK].DAFPVAGQKLIYAGK.[I]	1xAna_MDA [K9]	2	4	7	P54725; P54727	P54725 [39-53]; P54727 [37-51]		1	1773.92		100	100		100							74.9	168.9		56.2			15.38	6.18				Shared	n/a	n/a	High	High	High	High	n/a	n/a	High	High	n/a	High	3.80183e-06	1.83767e-06	1.38487
FALSE	High	[R].ANTFVAELKGLDPAR.[V]	1xAna_MDA [K9]	1	1	15	P40926	P40926 [177-191]		1	1797.92	100	100	100	100	100						9.1	48.6	398.6	20.2	23.5			13.94	3.2	7.16	20.29			n/a	Peak Found	High	Peak Found	High	High	Peak Found	Peak Found	High	High	n/a	High	3.80183e-06	2.22314e-07	1.65305
FALSE	High	[R].VLEALLPLKGLEER.[V]	1xAna_MDA [K9]	1	1	6	P49327	P49327 [2383-2396]		1	1775.99		100	100		100							93.6	168.6		37.8			45.18	1.73		5.56			n/a	n/a	High	High	High	High	n/a	n/a	Peak Found	Peak Found	n/a	High	3.80183e-06	2.59641e-05	1.04848
FALSE	High	[K].VTEGSFVYKGGK.[I]	1xAna_MDA [K9]	1	1	2	P50395	P50395 [104-115]		1	1467.72																							No Quan Values	n/a	n/a	n/a	n/a	High	High	n/a	n/a	n/a	n/a	n/a	High	0.00101476	0.0159143	0.258249
FALSE	High	[R].QTVAVGVIKNVEK.[K]	1xAna_MDA [K9]	1	1	1	Q05639	Q05639 [431-443]		1	1580.87																							No Quan Values	n/a	n/a	n/a	n/a	High	n/a	n/a	n/a	n/a	n/a	n/a	High	0.000364477	0.00569143	0.37579
FALSE	High	[R].RYDDPEVQKDIK.[N]	1xAna_MDA [K9]	1	1	2	P38646	P38646 [127-138]		2	1701.81	100	100	100	100	100						116.6	101.7	135.8	46.9	99			6.41	0.35					n/a	Peak Found	Peak Found	High	High	Peak Found	n/a	Peak Found	n/a	Peak Found	n/a	High	0.000767419	0.0120629	0.28963
FALSE	High	[K].LSPEDYTLKVSQAGK.[T]	1xAna_MDA [K9]	1	1	7	P07339	P07339 [349-363]		1	1831.91		100	100		100							105.6	128.9		65.5			13.16	6.14		4.83			n/a	n/a	High	High	High	High	n/a	n/a	Peak Found	High	n/a	High	3.80183e-06	2.29485e-08	1.94138
FALSE	High	[R].LDPTGTFEKEMIGR.[I]	1xAna_MDA [K9]	1	2	1	Q16698	Q16698 [252-265]		1	1789.85																							No Quan Values	n/a	n/a	n/a	n/a	n/a	High	n/a	n/a	n/a	n/a	n/a	High	3.80183e-06	1.10383e-05	1.15718
FALSE	High	[K].QGVTEAAEKTK.[E]	1xAna_MDA [K9]	1	2	1	O76070	O76070 [24-34]		1	1357.66																							No Quan Values	n/a	n/a	High	n/a	n/a	n/a	n/a	n/a	n/a	n/a	n/a	High	0.000101873	0.000840537	0.606403
FALSE	High	[R].ALAENSGVKANEVISK.[L]	1xAna_MDA [K9]	1	3	2	P50990	P50990 [451-466]		1	1825.93																							No Quan Values	n/a	n/a	High	n/a	High	n/a	n/a	n/a	n/a	n/a	n/a	High	3.80183e-06	7.33028e-06	1.20918
FALSE	High	[R].SGVSLAALKK.[A]	1xAna_MDA [K9]	1	3	2	P16402	P16402 [56-65]		1	1169.66	0.714	1.732	2.039	1.008	0.868	15.94	12.76	18.23	2.68	0	58.2	141.1	166.2	82.2	70.7	81.5	15.12	12.12	17.26	2.56				Peak Found	Peak Found	High	Peak Found	High	Peak Found	Peak Found	Peak Found	Peak Found	n/a	Peak Found	High	0.0010059	0.0158013	0.259054
FALSE	High	[R].LSEDYGVLKTDEGIAYR.[G]	1xAna_MDA [K9]	1	1	9	P32119	P32119 [111-127]		1	2125.01																							No Quan Values	n/a	n/a	High	n/a	High	High	n/a	n/a	n/a	n/a	n/a	High	3.80183e-06	9.71132e-09	2.05056
FALSE	High	[K].DLAGSIIGKGGQR.[I]	1xAna_MDA [K9]	2	3	3	P61978; P61978-3	P61978 [397-409]; P61978-3 [373-385]		1	1467.76		100	100	100	100							120.4	219.8	24.1	35.7			12.66	1.88		26.63		Shared	n/a	n/a	High	High	High	Peak Found	Peak Found	n/a	Peak Found	Peak Found	n/a	High	0.000115709	0.00127118	0.555063
FALSE	High	[K].DHENIVIAKMDSTANEVEAVK.[V]	1xAna_MDA [K9]	1	1	7	P07237	P07237 [416-436]		1	2509.19		100	100		100							112.5	141.2		46.3			0.76	20.24					n/a	n/a	High	High	High	Peak Found	n/a	n/a	n/a	Peak Found	n/a	High	6.97593e-05	0.000523917	0.665825
FALSE	High	[K].DQLIYNLLKEEQTPQNK.[I]	1xAna_MDA [K9]	1	5	6	P00338	P00338 [6-22]		1	2270.13		100	100		100							106.9	112.3		80.8			13.06	0.1					n/a	n/a	High	High	High	High	n/a	n/a	n/a	Peak Found	n/a	High	2.36214e-05	0.000108946	0.865844
FALSE	High	[K].DILADLIPKEQAR.[I]	1xAna_MDA [K9]	1	1	3	O75390	O75390 [35-47]		1	1677.88			100										100											n/a	n/a	High	n/a	High	n/a	n/a	n/a	n/a	n/a	n/a	High	1.42984e-05	8.22902e-05	0.901638
FALSE	High	[K].TTLTAAITKILAEGGGAK.[F]	1xAna_MDA [K9]	1	1	2	P49411	P49411 [74-91]		1	1912.04		100	100		100							130.3	111.6		58.1			0.95	5.17		23.76			n/a	n/a	High	Peak Found	High	Peak Found	n/a	n/a	Peak Found	Peak Found	n/a	High	0.000248438	0.00318561	0.443849
FALSE	High	[K].FSPTDFLAKMEEANIQPNR.[V]	1xAna_MDA [K9]	1	1	3	P42704	P42704 [179-197]		1	2404.13																							No Quan Values	n/a	n/a	High	n/a	High	High	n/a	n/a	n/a	n/a	n/a	High	3.80183e-06	2.65947e-05	1.04543
FALSE	High	[R].YQGVNLYVKNLDDGIDDER.[L]	1xAna_MDA [K9]	1	2	1	P11940	P11940 [291-309]		1	2422.12																							No Quan Values	n/a	n/a	n/a	n/a	n/a	High	n/a	n/a	n/a	n/a	n/a	High	2.36214e-05	0.000112855	0.861345
FALSE	High	[K].SMSTEGLMKFVDSK.[S]	1xAna_MDA [K9]	1	1	2	O75390	O75390 [451-464]		1	1755.8																							No Quan Values	n/a	n/a	n/a	High	n/a	High	n/a	n/a	n/a	n/a	n/a	High	0.000218311	0.00250187	0.472691
FALSE	High	[R].TVSLGAGAKDELHIVEAEAMNYEGSPIK.[V]	1xAna_MDA [K9]	1	3	6	P06748	P06748 [46-73]		1	3125.51																							No Quan Values	n/a	n/a	n/a	High	High	High	n/a	n/a	n/a	n/a	n/a	High	3.80183e-06	4.40579e-07	1.56621
FALSE	High	[R].LGNDFHTNKR.[V]	1xAna_MDA [K9]	1	1	2	P08708	P08708 [24-33]		1	1397.66			100										100						6.01					n/a	n/a	n/a	n/a	High	Peak Found	n/a	n/a	n/a	n/a	n/a	High	0.000402791	0.00609803	0.367797
FALSE	High	[K].ETAEAYLGKK.[V]	1xAna_MDA [K9]	1	1	1	P11021	P11021 [155-164]		1	1305.64																							No Quan Values	n/a	n/a	n/a	n/a	High	n/a	n/a	n/a	n/a	n/a	n/a	High	0.000125622	0.00142442	0.541067
FALSE	High	[R].AASIFGGAKPVDTAAR.[E]	1xAna_MDA [K9]	1	2	2	P23588	P23588 [357-372]		0	1727.88		100	100									109.1	90.9						5.3					n/a	n/a	Peak Found	n/a	High	Peak Found	n/a	n/a	n/a	n/a	n/a	High	3.80183e-06	1.71235e-05	1.10139
FALSE	High	[K].QEGDTFYIKTSTTVR.[T]	1xAna_MDA [K9]	1	1	2	P29373	P29373 [46-60]		1	1941.92																							No Quan Values	n/a	n/a	n/a	n/a	High	n/a	n/a	n/a	n/a	n/a	n/a	High	0.00103163	0.0163665	0.255083
FALSE	High	[R].YSVDIPLDKTVVNK.[D]	1xAna_MDA [K9]	1	1	2	P61353	P61353 [85-98]		1	1786.93		100	100		100							95.9	135		69.2			4.88	9.44					n/a	n/a	Peak Found	Peak Found	High	High	n/a	n/a	Peak Found	n/a	n/a	High	2.36214e-05	0.000132618	0.84075
FALSE	High	[K].IQASTMAFKQMEQISQFLQAAER.[Y]	1xAna_MDA [K9]	1	2	2	P37802	P37802 [80-102]		1	2852.37		100	100									73.9	126.1					29.11	69.53					n/a	n/a	Peak Found	Peak Found	High	High	n/a	n/a	n/a	n/a	n/a	High	3.80183e-06	4.86177e-06	1.26133
FALSE	High	[K].DVFRDPALKR.[K]	1xAna_MDA [K9]	1	1	1	P61353	P61353 [99-108]		2	1412.73		100	100		100							98.6	145.3		56.1			23.47	73.01					n/a	n/a	Peak Found	Peak Found	Peak Found	High	n/a	n/a	Peak Found	n/a	n/a	High	0.000583409	0.00870299	0.326853
FALSE	High	[K].ASITALEAKIAQLEEQLDNETK.[E]	1xAna_MDA [K9]	1	2	1	P35579	P35579 [1807-1828]		1	2611.31																							No Quan Values	n/a	n/a	n/a	n/a	n/a	High	n/a	n/a	n/a	n/a	n/a	High	8.02485e-05	0.000601379	0.648422
FALSE	High	[K].DVSAQATGKNVGCLQEALQLATSFAQLR.[L]	1xAna_MDA [K9]; 1xCarbamidomethyl [C13]	1	2	1	P49588	P49588 [935-962]		1	3172.57																							No Quan Values	n/a	n/a	n/a	n/a	n/a	n/a	n/a	n/a	n/a	n/a	High	High	3.80183e-06	2.9425e-06	1.32509
FALSE	High	[K].IKDPDASKPEDWDER.[A]	1xAna_MDA [K]	1	1	10	P27797	P27797 [208-222]		1	1996.89		100	100		100							85.8	180.1		34.1			22.99	0.56					n/a	n/a	High	High	High	High	n/a	n/a	Peak Found	n/a	n/a	High	3.80183e-06	5.7638e-09	2.1168
FALSE	High	[R].VVFVFGPDKK.[L]	1xAna_MDA [K]	1	1	2	P30041	P30041 [133-142]		1	1331.7		100	100									95.2	104.8						27.44					n/a	n/a	Peak Found	n/a	High	High	n/a	n/a	n/a	n/a	n/a	High	0.000107148	0.000930796	0.593679
FALSE	High	[K].EELAYLKK.[N]	1xAna_MDA [K]	3	3	20	P02533; P08727; Q04695	P02533 [244-251]; P08727 [209-216]; Q04695 [213-220]		1	1189.61	100	100	100	100	100						15.1	155.7	224.6	36.3	68.4		1.69	13.19	23.34	8.93	3.98		Shared	High	High	High	High	High	High	High	High	High	High	n/a	High	0.0002324	0.00280011	0.459209
FALSE	High	[K].IDNSQVESGSLEDDWDFLPPKK.[I]	1xAna_MDA [K]	1	1	4	P27797	P27797 [186-207]		1	2715.25		100	100									69.1	130.9					34.02	14.02					n/a	n/a	Peak Found	Peak Found	High	High	n/a	n/a	n/a	n/a	n/a	High	0.000210988	0.00237485	0.478951
FALSE	High	[R].IINEPTAAAIAYGLDKK.[GV]	1xAna_MDA [K]	1	3	19	P11142	P11142 [172-188]		1	1984.04	0.734	4.821	6.648	0.01	1.652	0	15.86	4.98		72.71	24.7	162.3	223.8		55.6	33.7		15.05	4.75		62.27			High	n/a	High	High	High	High	n/a	High	High	High	Peak Found	High	3.80183e-06	8.56843e-11	2.65117
FALSE	High	[R].LYAYEPADTALLLDNMKK.[A]	1xAna_MDA [K]	1	1	39	O95994	O95994 [149-166]		1	2265.11	100	100	100	100	100						21.7	158.6	181.6	57.6	80.5		8.33	34.21	0.12	16.38	3.05			High	High	High	High	High	High	High	Peak Found	High	Peak Found	n/a	High	3.80183e-06	5.40629e-12	3.00199
FALSE	High	[R].QKAEADKNDK.[SA]	1xAna_MDA [K]	2	4	4	P07900; P08238	P07900 [648-657]; P08238 [640-649]		2	1342.63	100	100	100	100	100						18.3	163.4	206.5	32.4	79.4		10.9	18.35	13.73	11.5	7.83		Shared	Peak Found	Peak Found	High	High	High	Peak Found	Peak Found	Peak Found	Peak Found	Peak Found	n/a	High	0.000101873	0.000857536	0.603902
FALSE	High	[K].AGGFLMKK.[E]	1xAna_MDA [K]	1	2	8	P00558	P00558 [185-192]		1	1047.53	100	100	100	100	100						28.8	171.4	142.2	62.7	94.8			15.65	2.05	17.06	12.12			n/a	Peak Found	High	Peak Found	High	High	High	Peak Found	Peak Found	High	n/a	High	0.000318034	0.0046855	0.398422
FALSE	High	[R].VSLDVNHFAPDELTVKTK.[D]	1xAna_MDA [K]	1	1	14	P04792	P04792 [97-114]		1	2209.12	100	100	100	100							11.2	134.4	240.2	14.1				14.61	2.7					n/a	Peak Found	High	High	High	High	High	High	High	n/a	n/a	High	3.80183e-06	9.83504e-11	2.63366
FALSE	High	[K].EVSTYIKK.[I]	1xAna_MDA [K]	1	2	4	P68104	P68104 [173-180]		1	1163.6	100	100	100	100	100						17.4	162.1	190.8	38.6	91.2		28.37	21.27	30.92	1.32	10.6			Peak Found	Peak Found	High	High	High	High	Peak Found	Peak Found	Peak Found	Peak Found	n/a	High	0.00125263	0.0198825	0.23312
FALSE	High	[K].IYVDDGLISLQVKQK.[G]	1xAna_MDA [K]	2	3	7	P14618-2; P14618	P14618-2 [174-188]; P14618 [174-188]		1	1915.02																							No Quan Values	n/a	n/a	High	High	High	n/a	n/a	n/a	High	n/a	n/a	High	2.36214e-05	0.0001211	0.852346
FALSE	High	[K].TANQASDTFSGIGKK.[F]	1xAna_MDA [K]	1	1	7	Q15847	Q15847 [57-71]		1	1720.82																							No Quan Values	n/a	n/a	High	High	n/a	High	n/a	n/a	n/a	n/a	n/a	High	3.80183e-06	6.77528e-06	1.21918
FALSE	High	[K].ATAVVDGAFKEVK.[L]	1xAna_MDA [K]	1	2	4	P32119	P32119 [17-29]		1	1530.78		100	100									79.4	120.6					13.48	3.57					n/a	n/a	High	High	High	High	n/a	n/a	n/a	n/a	n/a	High	0.000143214	0.00167575	0.521188
FALSE	High	[R].GYISPYFINTSKGQK.[C]	1xAna_MDA [K]	1	1	4	P10809	P10809 [222-236]		1	1898.93		100	100		100							140.9	114.2		44.9				43.9					n/a	n/a	High	High	Peak Found	High	n/a	n/a	n/a	Peak Found	n/a	High	3.80183e-06	2.80822e-05	1.03851
FALSE	High	[R].NVENEVSTLKDQLEDLKKVSQNSQLANEK.[L]	1xAna_MDA [K]	1	1	2	Q13464	Q13464 [511-539]		3	3496.74																							No Quan Values	n/a	n/a	n/a	High	n/a	n/a	n/a	n/a	n/a	n/a	n/a	High	0.000509093	0.00739287	0.345581
FALSE	High	[R].LKEEEEDKK.[R]	1xAna_MDA [K]	1	1	2	P27797	P27797 [367-375]		2	1343.64		100	100		100							108.4	137.6		53.9			8.67	23.94		5.74			n/a	n/a	Peak Found	Peak Found	High	Peak Found	n/a	n/a	Peak Found	Peak Found	n/a	High	0.000208894	0.00229697	0.482964
FALSE	High	[R].EIVRDIKEKLCYVALDFEQEMATAASSSSLEK.[S]	1xAna_MDA [K]; 1xCarbamidomethyl [C11]	2	3	2	P60709; P63261	P60709 [207-238]; P63261 [207-238]		3	3856.87																							No Quan Values	n/a	n/a	n/a	n/a	n/a	n/a	n/a	n/a	n/a	High	n/a	High	3.80183e-06	1.64804e-06	1.3987
FALSE	High	[K].VTGTLETKYKWCEYGLTFTEK.[W]	1xAna_MDA [K]; 1xCarbamidomethyl [C12]	1	3	10	P45880-1	P45880-1 [80-100]		2	2750.31	0.775	0.874	0.926	0.768	0.844	2.6	3.02	0	0	12.21	89.7	101.1	107.1	88.8	97.6	115.7	2.48	2.88			11.6			High	Peak Found	High	Peak Found	High	n/a	High	High	High	High	High	High	0.000210988	0.00239968	0.4777
FALSE	High	[-].MTTATPLGDTTFFSLNMTTR.[G]	1xAna_MDA_N-terminus [N-Term]	1	1	1	Q5T1S8	Q5T1S8 [1-20]		0	2402.1																							No Quan Values	n/a	n/a	n/a	n/a	n/a	n/a	n/a	n/a	n/a	High	n/a	High	0.000244256	0.00297368	0.452036
FALSE	High	[-].MQWAVGR.[R]	1xAna_MDA_N-terminus [N-Term]	1	5	1	Q99720	Q99720 [1-7]		0	1043.48																							No Quan Values	n/a	n/a	n/a	n/a	n/a	High	n/a	n/a	n/a	n/a	n/a	High	0.00127622	0.0203116	0.230711
FALSE	High	[-].MILLEVNNR.[I]	1xAna_MDA_N-terminus [N-Term]	1	1	1	O15144	O15144 [1-9]		0	1297.66	0.01	0.44	0.676	0.568	0.385		58.52	78.27	0	0		71.6	110.2	92.5	62.8	162.9		51.92	66.02					n/a	n/a	Peak Found	Peak Found	Peak Found	High	n/a	Peak Found	n/a	Peak Found	Peak Found	High	4.78866e-05	0.000294559	0.738939
FALSE	High	[-].MVEQGDAAPLLR.[W]	1xAna_MDA_N-terminus [N-Term]	1	1	1	A4D1U4	A4D1U4 [1-12]		0	1495.73																							No Quan Values	n/a	n/a	n/a	n/a	n/a	n/a	n/a	n/a	n/a	n/a	High	High	0.000951045	0.0149081	0.265632
FALSE	High	[-].MMLQHPGQVSASEEELR.[F]	1xAna_MDA_N-terminus [N-Term]; 1xOxidation [M2]	1	1	7	P18847-4	P18847-4 [1-17]		0	2153.96		100		100	100							118.1		85.9	96									High	n/a	Peak Found	High	High	High	High	n/a	n/a	High	High	High	0.000603534	0.00934663	0.318691
FALSE	High	[K].GWDQGLLGMCEGEKR.[K]	1xCarbamidomethyl [C10]; 1xAna_MDA [K14]	1	1	1	P26885	P26885 [88-102]		1	1931.84																							No Quan Values	n/a	n/a	High	n/a	n/a	n/a	n/a	n/a	n/a	n/a	n/a	High	3.80183e-06	2.92501e-05	1.03333
FALSE	High	[R].ETVSEESNVLCLSKSPNK.[H]	1xCarbamidomethyl [C11]; 1xAna_MDA [K14]	1	1	1	P13639	P13639 [581-598]		1	2217.04																							No Quan Values	n/a	n/a	High	n/a	n/a	n/a	n/a	n/a	n/a	n/a	n/a	High	6.44898e-05	0.000383502	0.705366
FALSE	High	[R].YSLDPENPTKSCK.[S]	1xCarbamidomethyl [C12]; 1xAna_MDA [K13]	1	2	1	P18621	P18621 [4-16]		1	1734.77																							No Quan Values	n/a	n/a	n/a	n/a	High	n/a	n/a	n/a	n/a	n/a	n/a	High	0.000108523	0.00102685	0.581466
FALSE	High	[R].YADLTEDQLPSCESLKDTIAR.[A]	1xCarbamidomethyl [C12]; 1xAna_MDA [K16]	1	1	5	P18669	P18669 [142-162]		1	2621.21		100	100									73.1	126.9					6.04	8.41					n/a	n/a	High	High	High	High	n/a	n/a	n/a	n/a	n/a	High	3.80183e-06	3.17064e-07	1.60798
FALSE	High	[R].INALTAASEAACLIVSVDETIKNPR.[S]	1xCarbamidomethyl [C12]; 1xAna_MDA [K22]	1	4	1	Q99832	Q99832 [500-524]		1	2852.45																							No Quan Values	n/a	n/a	n/a	n/a	n/a	High	n/a	n/a	n/a	n/a	n/a	High	4.5059e-05	0.000267396	0.751267
FALSE	High	[K].DGNASGTTLLEALDCILPPTRPTDKPLR.[L]	1xCarbamidomethyl [C15]; 1xAna_MDA [K25]	1	2	2	P68104	P68104 [220-247]		0	3217.62		100	100		100							131.2	112.9		55.9			29.63						n/a	n/a	High	Peak Found	High	n/a	n/a	n/a	n/a	Peak Found	n/a	High	3.80183e-06	4.09367e-08	1.86789
FALSE	High	[K].AIGAVPLIQGEYMIPCEKVSTLPAITLK.[L]	1xCarbamidomethyl [C16]; 1xAna_MDA [K18]	1	1	6	P07339	P07339 [314-341]		1	3208.7																							No Quan Values	n/a	n/a	High	High	High	High	High	n/a	n/a	High	n/a	High	3.80183e-06	8.36583e-11	2.65421
FALSE	High	[R].AEGSDVANAVLDGADCIMLSGETAKGDYPLEAVR.[M]	1xCarbamidomethyl [C16]; 1xAna_MDA [K25]	2	3	7	P14618-2; P14618	P14618-2 [343-376]; P14618 [343-376]		1	3690.69		100	100									78.1	121.9					31.41	31.58				Shared	n/a	n/a	High	High	High	High	n/a	n/a	n/a	High	n/a	High	3.80183e-06	4.68336e-10	2.43551
FALSE	High	[K].TGQATVASGIPAGWMGLDCGPESSKK.[Y]	1xCarbamidomethyl [C19]; 1xAna_MDA [K]	1	2	2	P00558	P00558 [298-323]		1	2801.29																							No Quan Values	n/a	n/a	High	n/a	n/a	n/a	n/a	n/a	n/a	n/a	n/a	High	7.31598e-06	4.93447e-05	0.966798
FALSE	High	[R].CLVLTGFGGYDKVK.[L]	1xCarbamidomethyl [C1]; 1xAna_MDA [K12]	1	1	1	Q99536	Q99536 [50-63]		1	1752.87																							No Quan Values	n/a	n/a	High	n/a	n/a	n/a	n/a	n/a	n/a	n/a	n/a	High	0.000291758	0.00431741	0.407992
FALSE	High	[R].CVLKIGEHTPSALAIMENANVLAR.[Y]	1xCarbamidomethyl [C1]; 1xAna_MDA [K4]	2	2	2	P04075; P04075-2	P04075 [150-173]; P04075-2 [204-227]		1	2803.43		100	100									143.5	56.5										Shared	n/a	n/a	Peak Found	n/a	High	High	n/a	n/a	n/a	n/a	n/a	High	3.80183e-06	6.80551e-07	1.511
FALSE	High	[K].CPLLKPWALTFSYGR.[A]	1xCarbamidomethyl [C1]; 1xAna_MDA [K5]	2	2	1	P04075; P04075-2	P04075 [290-304]; P04075-2 [344-358]		0	2005			100										100										Shared	n/a	n/a	n/a	n/a	n/a	High	n/a	n/a	n/a	n/a	n/a	High	3.80183e-06	1.82678e-08	1.97034
FALSE	High	[K].CASLQKFGER.[A]	1xCarbamidomethyl [C1]; 1xAna_MDA [K6]	1	1	4	P02768	P02768 [224-233]		1	1391.64	100	100	100	100	100						22.6	144.3	214.5	48.3	70.3				2.01					Peak Found	n/a	High	n/a	High	High	n/a	Peak Found	High	n/a	n/a	High	9.9471e-05	0.000824672	0.608784
FALSE	High	[K].CDIDIRKDLYANNVLSGGTTMYPGIADR.[M]	1xCarbamidomethyl [C1]; 1xAna_MDA [K7]	1	4	5	P68032	P68032 [287-314]		2	3324.57	100			100							89			111										Peak Found	High	Peak Found	Peak Found	Peak Found	Peak Found	Peak Found	High	High	Peak Found	Peak Found	High	2.36214e-05	0.000122272	0.851117
FALSE	High	[K].CAADLGLNKGYR.[M]	1xCarbamidomethyl [C1]; 1xAna_MDA [K9]	1	1	1	P49773	P49773 [84-95]		1	1533.72		100	100	100	100							114.3	133.8	70.8	81.1			10.43			6.58			n/a	n/a	High	Peak Found	Peak Found	n/a	n/a	Peak Found	Peak Found	Peak Found	n/a	High	0.000194344	0.00211965	0.492657
FALSE	High	[K].GCAEKSDYIR.[K]	1xCarbamidomethyl [C2]; 1xAna_MDA [K5]	1	1	3	P55145	P55145 [153-162]		1	1394.6		100	100									74.3	125.7					3.41	17.09					n/a	n/a	Peak Found	Peak Found	High	High	n/a	n/a	n/a	n/a	n/a	High	0.000113472	0.0011954	0.562646
FALSE	High	[K].GCGVVKFESPEVAER.[A]	1xCarbamidomethyl [C2]; 1xAna_MDA [K6]	1	2	4	P52272	P52272 [693-707]		1	1859.86																							No Quan Values	n/a	n/a	High	High	High	High	n/a	n/a	n/a	n/a	n/a	High	2.36214e-05	0.000108483	0.866388
FALSE	High	[K].ACSLAKTAFDEAIAELDTLSEESYK.[D]	1xCarbamidomethyl [C2]; 1xAna_MDA [K6]	1	2	1	P63104	P63104 [188-212]		1	2958.36			100										100											n/a	n/a	n/a	n/a	n/a	High	n/a	n/a	n/a	n/a	n/a	High	3.80183e-06	3.67181e-05	1.00441
FALSE	High	[K].NCMTDLLAKLEAK.[T]	1xCarbamidomethyl [C2]; 1xAna_MDA [K9]	1	2	1	Q00765	Q00765 [17-29]		1	1702.82		100	100									88.4	111.6					33.13	38.99					n/a	n/a	Peak Found	Peak Found	High	Peak Found	n/a	n/a	n/a	n/a	n/a	High	4.5059e-05	0.000271061	0.749532
FALSE	High	[K].GCEVVVSGKLR.[G]	1xCarbamidomethyl [C2]; 1xAna_MDA [K9]	1	2	1	P23396	P23396 [133-143]		1	1399.7		100	100									77.9	122.1					19.1	13.26					n/a	n/a	Peak Found	Peak Found	Peak Found	High	n/a	n/a	n/a	n/a	n/a	High	0.000366901	0.0056996	0.375624
FALSE	High	[R].DVCTELLPLIKPQGR.[V]	1xCarbamidomethyl [C3]; 1xAna_MDA [K11]	1	1	1	P16152	P16152 [120-134]		0	1935	100		100		100						121.7		112.6		65.7				26.88		96.5			Peak Found	n/a	n/a	n/a	Peak Found	High	n/a	n/a	Peak Found	Peak Found	n/a	High	0.00110421	0.017327	0.248643
FALSE	High	[K].NICKVVEVGSK.[I]	1xCarbamidomethyl [C3]; 1xAna_MDA [K4]	2	3	5	P14618-2; P14618	P14618-2 [163-173]; P14618 [163-173]		1	1428.72		100	100		100							107.8	114.8		77.3				18.17				Shared	n/a	n/a	High	n/a	High	High	n/a	n/a	Peak Found	n/a	n/a	High	5.39736e-05	0.000313661	0.730936
FALSE	High	[K].TPCGEGSKTWDR.[F]	1xCarbamidomethyl [C3]; 1xAna_MDA [K8]	1	2	1	P60866	P60866 [68-79]		1	1589.67																							No Quan Values	n/a	n/a	High	n/a	n/a	n/a	n/a	n/a	n/a	n/a	n/a	High	8.8569e-05	0.000736555	0.622932
FALSE	High	[K].DTCGANAKQSR.[D]	1xCarbamidomethyl [C3]; 1xAna_MDA [K8]	1	1	2	O75531	O75531 [65-75]		1	1403.6																							No Quan Values	n/a	n/a	n/a	High	High	n/a	n/a	n/a	n/a	n/a	n/a	High	0.000338462	0.00523147	0.385577
FALSE	High	[K].HNMCGETEEEKIR.[V]	1xCarbamidomethyl [C4]; 1xAna_MDA [K11]	1	1	6	P21266	P21266 [88-100]		1	1828.76																							No Quan Values	n/a	n/a	High	High	High	High	n/a	n/a	n/a	n/a	n/a	High	3.80183e-06	4.14081e-06	1.28171
FALSE	High	[K].HGEVCPAGWKPGSDTIKPDVQK.[S]	1xCarbamidomethyl [C5]; 1xAna_MDA [K17]	1	1	1	Q06830	Q06830 [169-190]		0	2602.24																							No Quan Values	n/a	n/a	High	n/a	n/a	n/a	n/a	n/a	n/a	n/a	n/a	High	2.36214e-05	0.000166721	0.811538
FALSE	High	[K].YEDICPSTHNMDVPNIKR.[N]	1xCarbamidomethyl [C5]; 1xAna_MDA [K17]	1	4	3	P63241	P63241 [69-86]		1	2385.06																							No Quan Values	n/a	n/a	n/a	n/a	High	High	n/a	n/a	n/a	n/a	n/a	High	0.000257925	0.0033312	0.438548
FALSE	High	[R].YASICQQNGIVPIVEPEILPDGDHDLKR.[C]	1xCarbamidomethyl [C5]; 1xAna_MDA [K27]	3	3	10	P04075; P09972; P04075-2	P04075 [174-201]; P09972 [174-201]; P04075-2 [228-255]		1	3372.66		100	100									77.3	122.7					20.51	1.06				Shared	n/a	n/a	High	High	High	High	n/a	n/a	n/a	High	n/a	High	3.80183e-06	4.43819e-11	2.73469
FALSE	High	[R].NIQACKELAQTTR.[T]	1xCarbamidomethyl [C5]; 1xAna_MDA [K6]	1	2	3	P50990	P50990 [32-44]		1	1728.84		100	100		100							83.4	139.2		77.4			40.85	0.26					n/a	n/a	Peak Found	Peak Found	High	High	n/a	n/a	High	Peak Found	n/a	High	3.80183e-06	1.60087e-05	1.10995
FALSE	High	[R].TIAPCQKAMQDAEVSK.[S]	1xCarbamidomethyl [C5]; 1xAna_MDA [K7]	1	1	2	P38646	P38646 [362-377]		1	1972.91		100	100									66.6	133.4					16.1						n/a	n/a	High	Peak Found	n/a	High	n/a	n/a	n/a	n/a	n/a	High	3.80183e-06	4.30055e-05	0.9843
FALSE	High	[R].YSQICAKAVR.[D]	1xCarbamidomethyl [C5]; 1xAna_MDA [K7]	1	1	1	P56381	P56381 [15-24]		1	1391.68		100	100									87.9	112.1					2.05	7.17					n/a	n/a	Peak Found	Peak Found	Peak Found	High	n/a	n/a	n/a	n/a	n/a	High	0.000570884	0.00844714	0.330272
FALSE	High	[R].GLGDCLVKITK.[S]	1xCarbamidomethyl [C5]; 1xAna_MDA [K8]	1	1	4	P12236	P12236 [156-166]		1	1399.73		100	100	100								110.4	132.2	57.4				16.11	10.36					n/a	n/a	High	High	High	High	Peak Found	n/a	n/a	n/a	n/a	High	2.36214e-05	0.000142982	0.831145
FALSE	High	[R].GLGDCLVKIYK.[S]	1xCarbamidomethyl [C5]; 1xAna_MDA [K8]	1	1	3	P05141	P05141 [156-166]		1	1461.74		100	100		100							100.8	128.2		70.9			10.84	0.28		10.4			n/a	n/a	Peak Found	High	High	High	n/a	n/a	Peak Found	Peak Found	n/a	High	3.80183e-06	3.42052e-05	1.01343
FALSE	High	[K].SQETECTYFSTPLLLGKK.[G]	1xCarbamidomethyl [C6]; 1xAna_MDA [K17]	1	2	4	P40926	P40926 [280-297]		1	2298.1	100	100	100	100	100						62.1	128.7	145.5	71.5	92.2			18.32	12.21	14.48	21.45			n/a	Peak Found	Peak Found	Peak Found	High	High	Peak Found	Peak Found	Peak Found	High	n/a	High	3.80183e-06	1.77242e-05	1.09701
FALSE	High	[K].AVYTQDCPLAAAKAIQGLR.[A]	1xCarbamidomethyl [C7]; 1xAna_MDA [K13]	1	2	2	P49588	P49588 [665-683]		1	2242.13																							No Quan Values	n/a	n/a	n/a	n/a	High	High	n/a	n/a	n/a	n/a	n/a	High	3.80183e-06	2.66907e-05	1.04498
FALSE	High	[K].DINAYNCEEPTEKLPFPIIDDR.[N]	1xCarbamidomethyl [C7]; 1xAna_MDA [K13]	1	1	3	P30041	P30041 [85-106]		1	2845.3																							No Quan Values	n/a	n/a	High	n/a	High	High	n/a	n/a	n/a	n/a	n/a	High	3.80183e-06	1.58697e-07	1.69585
FALSE	High	[K].MEDSVGCLETAEEVKR.[K]	1xCarbamidomethyl [C7]; 1xAna_MDA [K15]	1	1	3	P35579	P35579 [1373-1388]		1	2048.89																							No Quan Values	n/a	n/a	n/a	n/a	High	High	n/a	n/a	n/a	n/a	n/a	High	3.80183e-06	1.44612e-07	1.70766
FALSE	High	[R].GIFPVLCKDPVQEAWAEDVDLR.[V]	1xCarbamidomethyl [C7]; 1xAna_MDA [K8]	2	3	4	P14618-2; P14618	P14618-2 [468-489]; P14618 [468-489]		1	2753.33	100	100	100		100						46.2	114.9	184.8		54.2			22.33	67.39		0.64		Shared	n/a	Peak Found	Peak Found	High	High	High	High	n/a	Peak Found	Peak Found	n/a	High	3.80183e-06	1.6727e-13	3.44329
FALSE	High	[R].AHIAQLCEKAGLLQR.[A]	1xCarbamidomethyl [C7]; 1xAna_MDA [K9]	1	2	1	Q00610	Q00610 [611-625]		1	1903.98																							No Quan Values	n/a	n/a	n/a	n/a	High	n/a	n/a	n/a	n/a	n/a	n/a	High	0.000561524	0.0082353	0.333184
FALSE	High	[R].SIQFVDWCPTGFKVGINYQPPTVVPGGDLAK.[V]	1xCarbamidomethyl [C8]; 1xAna_MDA [K13]	1	4	1	P68366	P68366 [340-370]		1	3586.77																							No Quan Values	n/a	n/a	n/a	n/a	n/a	High	n/a	n/a	n/a	n/a	n/a	High	3.57436e-05	0.000189032	0.795508
FALSE	High	[K].STLTDSLVCKAGIIASAR.[A]	1xCarbamidomethyl [C9]; 1xAna_MDA [K10]	1	1	8	P13639	P13639 [33-50]		1	2059.05	100	100	100	100	100						8.6	156.5	201.5	55.5	77.9			12.79	15.59	13.83	18.8			n/a	Peak Found	High	High	High	High	Peak Found	Peak Found	Peak Found	High	n/a	High	3.80183e-06	1.40109e-05	1.12689
FALSE	High	[-].MPYQYPALTPEQKK.[E]	1xMet-loss [N-Term]; 1xAna_MDA [K13]	1	1	6	P04075	P04075 [1-14]	P04075 1xMet-loss [N-Term]	1	1758.87		100	100	100	100							116.4	172.2	41.3	70.1			9.54	3.01	0.47	0.66			n/a	n/a	High	High	High	High	Peak Found	Peak Found	Peak Found	Peak Found	n/a	High	3.80183e-06	4.38918e-05	0.981704
FALSE	High	[-].MPEFLEDPSVLTKDK.[L]	1xMet-loss [N-Term]; 1xAna_MDA [K13]	2	4	1	P42167; P42166	P42167 [1-15]; P42166 [1-15]	P42167 1xMet-loss [N-Term]; P42166 1xMet-loss [N-Term]	1	1813.89		100	100									80.3	119.7					13.52	9.96				Shared	n/a	n/a	Peak Found	Peak Found	High	Peak Found	n/a	n/a	n/a	n/a	n/a	High	3.80183e-06	5.50099e-06	1.24564
FALSE	High	[-].MAGPESDAQYQFTGIKK.[Y]	1xMet-loss [N-Term]; 1xAna_MDA [K16]	1	1	12	Q96IX5	Q96IX5 [1-17]	Q96IX5 1xMet-loss [N-Term]	1	1935.91	100	100	100	100	100						59.8	124	139.7	82	94.6			6.79	0.54	3.41	6.24			Peak Found	n/a	High	High	High	High	Peak Found	Peak Found	Peak Found	High	n/a	High	3.80183e-06	1.50381e-05	1.1179
FALSE	High	[-].MPGVTVKDVNQQEFVR.[A]	1xMet-loss [N-Term]; 1xAna_MDA [K7]	1	1	1	P39019	P39019 [1-16]	P39019 1xMet-loss [N-Term]	1	1911.96																							No Quan Values	n/a	n/a	n/a	n/a	High	n/a	n/a	n/a	n/a	n/a	n/a	High	2.36214e-05	0.000151646	0.823635
FALSE	High	[-].MAGITTIEAVKR.[K]	1xMet-loss+Acetyl [N-Term]; 1xAna_MDA [K11]	1	5	30	P06753-2	P06753-2 [1-12]	P06753-2 1xMet-loss+Acetyl [N-Term]	1	1396.75	100	100	100	100	100						17.5	142.5	221	41.4	77.7		5.37	31.6	5.94	17.53	15.7			High	High	High	High	High	High	High	High	High	High	n/a	High	3.80183e-06	3.30337e-06	1.3104
FALSE	High	[-].MSDKPDMAEIEKFDK.[S]	1xMet-loss+Acetyl [N-Term]; 1xAna_MDA [K12]	1	1	4	P62328	P62328 [1-15]	P62328 1xMet-loss+Acetyl [N-Term]	1	1890.85		100	100	100	100							128.4	198.2	20.5	52.9			13.24	7.07	1.25	9.9			n/a	n/a	Peak Found	High	High	Peak Found	Peak Found	Peak Found	Peak Found	High	n/a	High	3.80183e-06	2.84798e-09	2.20631
FALSE	High	[-].MASGVAVSDGVIKVFNDMK.[V]	1xMet-loss+Acetyl [N-Term]; 1xAna_MDA [K13]	1	1	4	P23528	P23528 [1-19]	P23528 1xMet-loss+Acetyl [N-Term]	1	2075.02		100	100		100							114.6	118.9		66.5			8	36.61		24.82			n/a	n/a	High	Peak Found	High	High	n/a	n/a	Peak Found	High	n/a	High	7.31598e-06	5.88091e-05	0.944453
FALSE	High	[-].MASLSLAPVNIFKAGADEER.[A]	1xMet-loss+Acetyl [N-Term]; 1xAna_MDA [K13]	1	1	2	P78371	P78371 [1-20]	P78371 1xMet-loss+Acetyl [N-Term]	1	2226.11	100	100	100								77.9	111.1	111					27.12	31.17					Peak Found	n/a	Peak Found	Peak Found	High	High	n/a	n/a	n/a	n/a	n/a	High	3.80183e-06	1.47005e-07	1.70557
FALSE	High	[-].MAKISSPTETER.[C]	1xMet-loss+Acetyl [N-Term]; 1xAna_MDA [K3]	1	1	3	P31949	P31949 [1-12]	P31949 1xMet-loss+Acetyl [N-Term]	1	1456.7		100	100		100							80.8	172.9		46.3			30.24	6.47					n/a	n/a	Peak Found	Peak Found	High	High	n/a	n/a	n/a	High	n/a	High	0.000192021	0.00207314	0.49534
FALSE	High	[-].MSILKIHAR.[E]	1xMet-loss+Acetyl [N-Term]; 1xAna_MDA [K5]	1	1	30	P06733	P06733 [1-9]	P06733 1xMet-loss+Acetyl [N-Term]	1	1175.66	100	100	100	100	100						11.8	148.3	242.3	32.2	65.5		17.78	6.91	4.72	11.4	5.6			High	Peak Found	High	High	High	High	High	High	High	High	n/a	High	0.000110826	0.00117041	0.565255
FALSE	High	[-].MAAYKLVLIR.[H]	1xMet-loss+Acetyl [N-Term]; 1xAna_MDA [K5]	2	2	5	Q8N0Y7; P18669	Q8N0Y7 [1-10]; P18669 [1-10]	Q8N0Y7 1xMet-loss+Acetyl [N-Term]; P18669 1xMet-loss+Acetyl [N-Term]	1	1284.74		100	100	100	100							111.5	208	25.9	54.5			1.51	99.27		17.04		Shared	n/a	n/a	Peak Found	High	High	High	n/a	Peak Found	Peak Found	High	n/a	High	3.80183e-06	3.71708e-05	1.00285
FALSE	High	[-].MATLKDQLIYNLLK.[E]	1xMet-loss+Acetyl [N-Term]; 1xAna_MDA [K5]	1	4	2	P00338	P00338 [1-14]	P00338 1xMet-loss+Acetyl [N-Term]	1	1770.97		100	100		100							107.2	144.9		47.9			31.99	55.69		3.88			n/a	n/a	High	High	Peak Found	Peak Found	n/a	n/a	Peak Found	Peak Found	n/a	High	3.80183e-06	6.16285e-07	1.52359
FALSE	High	[-].MAAVDLEKLR.[A]	1xMet-loss+Acetyl [N-Term]; 1xAna_MDA [K8]	1	1	1	P17858	P17858 [1-10]	P17858 1xMet-loss+Acetyl [N-Term]	1	1252.66			100										100											n/a	n/a	n/a	n/a	High	n/a	n/a	n/a	n/a	n/a	n/a	High	3.33616e-05	0.000186943	0.796926
FALSE	High	[-].MDDDIAALVVDNGSGMCKAGFAGDDAPR.[A]	1xMet-loss+Acetyl [N-Term]; 1xCarbamidomethyl [C17]; 1xAna_MDA [K18]	1	1	4	P60709	P60709 [1-28]	P60709 1xMet-loss+Acetyl [N-Term]	1	2975.28			100										100											n/a	n/a	n/a	n/a	High	High	n/a	High	n/a	High	n/a	High	3.80183e-06	6.74543e-09	2.09683
FALSE	High	[-].MACGLVASNLNLKPGECLR.[V]	1xMet-loss+Acetyl [N-Term]; 2xCarbamidomethyl [C3; C17]; 1xAna_MDA [K13]	1	1	7	P09382	P09382 [1-19]	P09382 1xMet-loss+Acetyl [N-Term]	0	2210.07		100	100	100	100							128.1	149.9	43.8	78.3			39.13	10.33		1.46			n/a	n/a	High	High	High	High	n/a	Peak Found	Peak Found	High	n/a	High	3.80183e-06	1.07706e-09	2.32977
FALSE	High	[K].EITALAPSTMKIK.[I]	1xOxidation [M10]; 1xAna_MDA [K11]	4	7	5	P60709; P68133; P68032; P63261	P60709 [316-328]; P68133 [318-330]; P68032 [318-330]; P63261 [316-328]		1	1614.84																							No Quan Values	Peak Found	Peak Found	High	High	High	High	Peak Found	Peak Found	Peak Found	Peak Found	Peak Found	High	3.80183e-06	9.41436e-06	1.1774
FALSE	High	[R].VIISAPSADAPMFVMGVNHEKYDNSLK.[I]	1xOxidation [M12]; 1xAna_MDA [K21]	1	2	1	P04406	P04406 [119-145]		1	3145.5																							No Quan Values	n/a	n/a	n/a	n/a	n/a	High	n/a	n/a	n/a	n/a	n/a	High	0.00039813	0.00602968	0.369101
FALSE	High	[R].ALMLQGVDLLADAVAVTMGPKGR.[T]	1xOxidation [M18]; 1xAna_MDA [K21]	1	2	1	P10809	P10809 [38-60]		1	2538.31																							No Quan Values	n/a	n/a	n/a	n/a	n/a	High	n/a	n/a	n/a	n/a	n/a	High	0.000210988	0.00242711	0.476334
FALSE	High	[K].MLETKWSLLQQQK.[T]	1xOxidation [M1]; 1xAna_MDA [K5]	1	2	3	P05787	P05787 [118-130]		1	1844.93		100	100		100							102.5	150.6		46.9			35.89	8.49		3.36			n/a	n/a	Peak Found	High	High	High	n/a	n/a	Peak Found	Peak Found	n/a	High	3.80183e-06	1.50107e-05	1.11813
FALSE	High	[R].VMLGETNPADSKPGTIR.[G]	1xOxidation [M2]; 1xAna_MDA [K12]	3	5	1	P22392-2; P15531; O60361	P22392-2 [89-105]; [204-220]; P15531 [89-105]; O60361 [74-90]		0	1997.96																							No Quan Values	n/a	n/a	n/a	n/a	n/a	High	n/a	n/a	n/a	n/a	n/a	High	3.80183e-06	2.34891e-07	1.64607
FALSE	High	[R].IMKAQALR.[D]	1xOxidation [M2]; 1xAna_MDA [K3]	3	4	1	P07900; P08238; Q58FG1	P07900 [613-620]; P08238 [605-612]; Q58FG1 [301-308]		1	1142.6		100	100									65.2	134.8					13.28	15.24				Shared	n/a	n/a	Peak Found	Peak Found	High	Peak Found	n/a	n/a	n/a	n/a	n/a	High	0.00120919	0.0192469	0.236785
FALSE	High	[R].TDLEMQIEGLKEELAYLKK.[N]	1xOxidation [M5]; 1xAna_MDA [K18]	1	1	1	P08727	P08727 [198-216]		2	2463.24		100	100									68.7	131.3					12.52	82.6					n/a	n/a	Peak Found	Peak Found	Peak Found	High	n/a	n/a	n/a	n/a	n/a	High	0.000169253	0.00185814	0.508612
FALSE	High	[R].AEAESMYQIKYEELQSLAGK.[H]	1xOxidation [M6]; 1xAna_MDA [K10]	1	2	4	P05787	P05787 [276-295]		1	2500.16	100		100	100							129.5		43.8	126.8										n/a	Peak Found	n/a	n/a	High	High	Peak Found	n/a	n/a	n/a	n/a	High	3.80183e-06	1.03932e-06	1.45724
FALSE	High	[R].DLTDYLMKILTER.[G]	1xOxidation [M7]; 1xAna_MDA [K8]	5	8	5	P60709; P68133; Q562R1; P68032; P63261	P60709 [184-196]; P68133 [186-198]; Q562R1 [185-197]; P68032 [186-198]; P63261 [184-196]		1	1822.89		100	100	100	100							106	237	20	37			14.48	55.03		8.36		Shared	n/a	n/a	High	High	High	High	n/a	Peak Found	Peak Found	Peak Found	n/a	High	3.80183e-06	1.20889e-07	1.7304
FALSE	High	[K].DVDEAYMNKVELESR.[L]	1xOxidation [M7]; 1xAna_MDA [K9]	1	2	5	P05787	P05787 [199-213]		1	2009.88	100	100	100		100						50	131.2	133.5		85.3			13.34	26.38					Peak Found	n/a	High	Peak Found	High	High	n/a	n/a	n/a	Peak Found	n/a	High	3.01009e-05	0.000179145	0.802364
FALSE	High	[R].LPGGNEIGMVAWKMTFK.[S]	1xOxidation [M]; 1xAna_MDA [K13]	1	4	16	Q13085	Q13085 [1651-1667]		1	2091.01	100	100		100	100						94.1	94.5		86.3	125.1						1.75			High	High	High	High	n/a	High	n/a	High	High	High	High	High	0.000120675	0.00131606	0.55079
FALSE	High	[K].DVNAAIATIKTKR.[TS]	2xAna_MDA [K10; K12]	2	8	1	Q71U36; Q9BQE3	Q71U36 [327-339]; Q9BQE3 [327-339]		2	1792.93																							No Quan Values	n/a	n/a	High	n/a	n/a	n/a	n/a	n/a	n/a	n/a	n/a	High	3.80183e-06	1.85432e-05	1.09127
FALSE	High	[K].EITALAPSTMKIKIIAPPER.[K]	2xAna_MDA [K11; K13]	4	7	2	P60709; P68133; P68032; P63261	P60709 [316-335]; P68133 [318-337]; P68032 [318-337]; P63261 [316-335]		2	2571.36																							No Quan Values	n/a	n/a	High	n/a	n/a	High	n/a	n/a	n/a	n/a	n/a	High	3.80183e-06	1.31632e-08	2.01195
FALSE	High	[R].IINEPTAAAIAYGLDKKVGAER.[N]	2xAna_MDA [K16; K17]	1	2	3	P11142	P11142 [172-193]		2	2692.37		100	100	100	100							59.8	212.1	69.2	58.8			18.55	27.57	6.35	15.74			n/a	n/a	High	High	High	Peak Found	Peak Found	Peak Found	Peak Found	Peak Found	n/a	High	2.36214e-05	0.000164213	0.813473
FALSE	High	[R].MQKEITALAPSTMKIK.[I]	2xAna_MDA [K3; K14]	4	7	8	P60709; P68133; P68032; P63261	P60709 [313-328]; P68133 [315-330]; P68032 [315-330]; P63261 [313-328]		2	2182.1		100	100									77.3	122.7					32.37	0.2				Shared	n/a	n/a	High	High	High	High	n/a	n/a	n/a	n/a	n/a	High	3.57436e-05	0.000200436	0.788032
FALSE	High	[R].VTQKSYKVSTSGPR.[A]	2xAna_MDA [K4; K7]	1	2	3	P05787	P05787 [5-18]		2	1929.94																							No Quan Values	n/a	n/a	n/a	High	n/a	High	n/a	n/a	n/a	n/a	n/a	High	3.80183e-06	1.01167e-07	1.75302
FALSE	High	[K].VLNDKFASFIDKVR.[F]	2xAna_MDA [K5; K12]	1	1	1	Q7RTS7	Q7RTS7 [146-159]		2	2044.02		100			100							110.5			89.5									n/a	n/a	High	n/a	n/a	n/a	n/a	n/a	Peak Found	n/a	n/a	High	2.36214e-05	0.000127487	0.845786
FALSE	High	[K].TLNNKFASFIDKVR.[F]	2xAna_MDA [K5; K12]	8	13	3	Q5XKE5; P08729; P35908; P04259; P02538; P48668; P05787; P13647	Q5XKE5 [148-161]; P08729 [97-110]; P35908 [184-197]; P04259 [169-182]; P02538 [169-182]; P48668 [169-182]; P05787 [97-110]; P13647 [174-187]		2	2045.02		100	100									54	146										Shared	n/a	n/a	High	High	High	Peak Found	n/a	n/a	n/a	n/a	n/a	High	3.80183e-06	5.96843e-06	1.23528
FALSE	High	[K].GYLGPEQLPDCLKGCDVVVIPAGVPR.[K]	2xCarbamidomethyl [C11; C15]; 1xAna_MDA [K13]	1	2	11	P40926	P40926 [79-104]		1	3005.49		100	100	100	100							119.6	153.2	53.8	73.4			29.85	0.85		19.57			n/a	n/a	High	High	High	High	Peak Found	High	High	High	n/a	High	3.80183e-06	1.22505e-08	2.02107
FALSE	High	[K].TCEESSFCKR.[Q]	2xCarbamidomethyl [C2; C8]; 1xAna_MDA [K9]	2	2	3	Q14697; Q14697-2	Q14697 [40-49]; Q14697-2 [40-49]		1	1499.59		100	100									82.1	117.9					18.25	0.39				Shared	n/a	n/a	Peak Found	High	High	High	n/a	n/a	n/a	n/a	n/a	High	0.00101019	0.0158945	0.258389
FALSE	High	[K].VDCTANTNTCNKYGVSGYPTLK.[I]	2xCarbamidomethyl [C3; C10]; 1xAna_MDA [K12]	1	1	1	P30101	P30101 [83-104]		1	2659.18																							No Quan Values	n/a	n/a	n/a	High	n/a	n/a	n/a	n/a	n/a	n/a	n/a	High	0.00127622	0.0202542	0.23103
FALSE	High	[R].EQCEQLEKCVK.[A]	2xCarbamidomethyl [C3; C9]; 1xAna_MDA [K8]	1	2	2	P07919	P07919 [35-45]		1	1646.72		100	100									72.9	127.1					3.49	15.17					n/a	n/a	Peak Found	Peak Found	High	High	n/a	n/a	n/a	n/a	n/a	High	0.000132669	0.00159931	0.526887
FALSE	High	[K].VGEVCHITCKPEYAYGSAGSPPK.[I]	2xCarbamidomethyl [C5; C9]; 1xAna_MDA [K10]	1	1	3	Q02790	Q02790 [99-121]		0	2703.22		100	100		100							98.1	131.3		70.6			33.25	29.82					n/a	n/a	High	Peak Found	High	High	n/a	n/a	n/a	Peak Found	n/a	High	3.80183e-06	6.2189e-08	1.8148
FALSE	High	[K].FPGLHSFAPDKPGGILMMDLK.[E]	2xOxidation [M17; M18]; 1xAna_MDA [K21]	1	3	1	Q15165	Q15165 [71-91]		0	2499.21	0.01	0.01	0.01	0.686	0.484				0	0				94.9	66.9	138.2								n/a	n/a	n/a	n/a	n/a	n/a	n/a	Peak Found	n/a	High	Peak Found	High	0.0012993	0.0208469	0.227777
FALSE	High	[K].ISEAIMNMQENSMQVSAK.[V]	2xOxidation [M8; M13]; 1xAna_MDA [K18]	1	1	4	Q9Y625	Q9Y625 [319-336]		0	2238.97	0.621	0.589	0.591	0.618	0.63	24.74	8.17	0.55	29.24	3.64	92	87.3	87.6	91.6	93.3	148.2	23.27	7.78	0.53	27.36	3.47			Peak Found	High	High	High	Peak Found	Peak Found	Peak Found	Peak Found	Peak Found	Peak Found	High	High	0.000260368	0.00338114	0.436785
[truncated: 4 more columns]
