# Supplementary material for: Cooperative Aldehyde Chemistry Maps an Orthogonal Lysine Reactivity Landscape
Source: J Am Chem Soc. 2026 Apr 2;148(14):15125–37. doi: 10.1021/jacs.6c01030 (PMC13088235; doi:10.1021/jacs.6c01030)
Supplement: Supplementary file 2 [file ja6c01030_si_002.xlsx]

## Sheet: Sheet1
Checked	Confidence	Identifying.Node	PSM.Ambiguity	Annotated.Sequence	Modifications	X..Proteins	Master.Protein.Accessions	Protein.Accessions	X..Missed.Cleavages	Charge	DeltaScore	DeltaCn	Rank	Search.Engine.Rank	m.z..Da.	MH...Da.	Theo..MH...Da.	DeltaM..ppm.	Deltam.z..Da.	Activation.Type	NCE....	MS.Order	Isolation.Interference....	Ion.Inject.Time..ms.	RT..min.	First.Scan	File.ID	Quan.Info	XCorr	X..Protein.Groups	q.Value	PEP	SVM.Score	Precursor.Abundance	Apex.RT..min.	Condition	Concentration_uM	Replicate	kmda_tokens	mod_residue	mod_pos	is_lys
FALSE	High	Sequest HT (A2)	Unambiguous	[-].mAAVDLEkLR.[A]	N-Term(Prot)(Met-loss+Acetyl); K8(K_MDA)	1	P17858	P17858	1	2	0.2848	0	1	1	626.832	1252.66	1252.66	-1.12	-0.0007	HCD (High Energy Collision Dissociation)	30	MS2	74.2844	23	73.5148	96340	F9		1.65	1	3.33616e-05	0.000186943	0.796926	190766	73.52	2000A	2000	A	K8(K_MDA)	K	8	TRUE
FALSE	High	Sequest HT (A2)	Unambiguous	[-].mSILkIHAR.[E]	N-Term(Prot)(Met-loss+Acetyl); K5(K_MDA)	1	P06733	P06733	1	2	0.3644	0	1	1	588.336	1175.66	1175.66	5.82	0.00342	HCD (High Energy Collision Dissociation)	30	MS2	83.5464	23	56.2498	71819	F1		2.36	1	0.00198765	0.033788	0.173158			100A	100	A	K5(K_MDA)	K	5	TRUE
FALSE	High	Sequest HT (A2)	Unambiguous	[-].mSILkIHAR.[E]	N-Term(Prot)(Met-loss+Acetyl); K5(K_MDA)	1	P06733	P06733	1	2	0.3577	0	1	1	588.332	1175.66	1175.66	-0.32	-0.00019	HCD (High Energy Collision Dissociation)	30	MS2	54.2469	23	56.4686	72144	F1		2.46	1	0.00068913	0.0107738	0.302481	4.31103e+06	56.33	100A	100	A	K5(K_MDA)	K	5	TRUE
FALSE	High	Sequest HT (A2)	Unambiguous	[-].mSILkIHAR.[E]	N-Term(Prot)(Met-loss+Acetyl); K5(K_MDA)	1	P06733	P06733	1	2	0.5442	0	1	1	588.331	1175.66	1175.66	-1.61	-0.00095	HCD (High Energy Collision Dissociation)	30	MS2	33.3509	23	56.3257	71501	F3		2.94	1	0.000135381	0.00162503	0.524938	8852005	56.33	250A	250	A	K5(K_MDA)	K	5	TRUE
FALSE	High	Sequest HT (A2)	Unambiguous	[-].mSILkIHAR.[E]	N-Term(Prot)(Met-loss+Acetyl); K5(K_MDA)	1	P06733	P06733	1	2	0.125	0	1	1	588.332	1175.66	1175.66	0.51	0.0003	HCD (High Energy Collision Dissociation)	30	MS2	95.5546	23	59.6703	76476	F3		1.28	1	0.00241304	0.0428484	0.145953	788193	59.7	250A	250	A	K5(K_MDA)	K	5	TRUE
FALSE	High	Sequest HT (A2)	Unambiguous	[-].mSILkIHAR.[E]	N-Term(Prot)(Met-loss+Acetyl); K5(K_MDA)	1	P06733	P06733	1	2	0.4435	0	1	1	588.333	1175.66	1175.66	1.42	0.00083	HCD (High Energy Collision Dissociation)	30	MS2	44.3295	23	56.5312	71724	F4		2.48	1	0.000310913	0.00457406	0.401234	7241695	56.35	250B	250	B	K5(K_MDA)	K	5	TRUE
FALSE	High	Sequest HT (A2)	Unambiguous	[-].mSILkIHAR.[E]	N-Term(Prot)(Met-loss+Acetyl); K5(K_MDA)	1	P06733	P06733	1	2	0.3057	0	1	1	588.337	1175.67	1175.66	7.44	0.00437	HCD (High Energy Collision Dissociation)	30	MS2	52.6192	23	56.1979	71081	F5		2.65	1	0.00174837	0.0285277	0.19236			500A	500	A	K5(K_MDA)	K	5	TRUE
FALSE	High	Sequest HT (A2)	Unambiguous	[-].mSILkIHAR.[E]	N-Term(Prot)(Met-loss+Acetyl); K5(K_MDA)	1	P06733	P06733	1	2	0.5051	0	1	1	588.332	1175.66	1175.66	-0.81	-0.00047	HCD (High Energy Collision Dissociation)	30	MS2	8.06245	16.135	56.4059	71382	F5		2.93	1	0.000208894	0.00234805	0.480316	15432324	56.33	500A	500	A	K5(K_MDA)	K	5	TRUE
FALSE	High	Sequest HT (A2)	Unambiguous	[-].mSILkIHAR.[E]	N-Term(Prot)(Met-loss+Acetyl); K5(K_MDA)	1	P06733	P06733	1	2	0.2335	0	1	1	588.332	1175.66	1175.66	0.09	5e-05	HCD (High Energy Collision Dissociation)	30	MS2	51.2039	23	56.5987	71670	F5		2.27	1	0.000561524	0.00831481	0.332082	15432324	56.33	500A	500	A	K5(K_MDA)	K	5	TRUE
FALSE	High	Sequest HT (A2)	Unambiguous	[-].mSILkIHAR.[E]	N-Term(Prot)(Met-loss+Acetyl); K5(K_MDA)	1	P06733	P06733	1	2	0.4807	0	1	1	588.33	1175.65	1175.66	-3.47	-0.00204	HCD (High Energy Collision Dissociation)	30	MS2	73.1726	23	59.6518	76192	F5		2.33	1	0.0013011	0.0209629	0.227152	1.25992e+06	59.69	500A	500	A	K5(K_MDA)	K	5	TRUE
FALSE	High	Sequest HT (A2)	Unambiguous	[-].mSILkIHAR.[E]	N-Term(Prot)(Met-loss+Acetyl); K5(K_MDA)	1	P06733	P06733	1	2	0.4774	0	1	1	588.333	1175.66	1175.66	0.94	0.00055	HCD (High Energy Collision Dissociation)	30	MS2	40.8886	19.153	56.2409	71048	F6		2.87	1	0.000395677	0.00601034	0.369473	17330606	56.33	500B	500	B	K5(K_MDA)	K	5	TRUE
FALSE	High	Sequest HT (A2)	Unambiguous	[-].mSILkIHAR.[E]	N-Term(Prot)(Met-loss+Acetyl); K5(K_MDA)	1	P06733	P06733	1	2	0.3527	0	1	1	588.333	1175.66	1175.66	0.79	0.00046	HCD (High Energy Collision Dissociation)	30	MS2	60.7674	23	56.6332	71633	F6		2.07	1	0.00236546	0.0417452	0.14896	17330606	56.33	500B	500	B	K5(K_MDA)	K	5	TRUE
FALSE	High	Sequest HT (A2)	Unambiguous	[-].mSILkIHAR.[E]	N-Term(Prot)(Met-loss+Acetyl); K5(K_MDA)	1	P06733	P06733	1	2	0.3669	0	1	1	588.333	1175.66	1175.66	1.18	0.00069	HCD (High Energy Collision Dissociation)	30	MS2	77.1418	23	59.74	76243	F6		1.69	1	0.00401586	0.0751898	0.0792587	1100580	59.69	500B	500	B	K5(K_MDA)	K	5	TRUE
FALSE	High	Sequest HT (A2)	Unambiguous	[-].mAAYkLVLIR.[H]	N-Term(Prot)(Met-loss+Acetyl); K5(K_MDA)	2	Q8N0Y7; P18669	Q8N0Y7; P18669	1	2	0.5955	0	1	1	642.871	1284.74	1284.74	0.28	0.00018	HCD (High Energy Collision Dissociation)	30	MS2	55.6804	23	82.401	109760	F6		2.2	2	1.7707e-05	9.51424e-05	0.883129	112907	82.36	500B	500	B	K5(K_MDA)	K	5	TRUE
FALSE	High	Sequest HT (A2)	Unambiguous	[-].mSILkIHAR.[E]	N-Term(Prot)(Met-loss+Acetyl); K5(K_MDA)	1	P06733	P06733	1	2	0.4081	0	1	1	588.334	1175.66	1175.66	3.73	0.0022	HCD (High Energy Collision Dissociation)	30	MS2	50.0815	20.713	56.2318	70968	F7		2.72	1	0.000765137	0.012008	0.290149	39763572	56.37	1000A	1000	A	K5(K_MDA)	K	5	TRUE
FALSE	High	Sequest HT (A2)	Unambiguous	[-].mSILkIHAR.[E]	N-Term(Prot)(Met-loss+Acetyl); K5(K_MDA)	1	P06733	P06733	1	2	0.56	0	1	1	588.332	1175.66	1175.66	0.08	4e-05	HCD (High Energy Collision Dissociation)	30	MS2	3.143	5.885	56.4075	71226	F7		3	1	0.000166699	0.00184119	0.509726	39763572	56.37	1000A	1000	A	K5(K_MDA)	K	5	TRUE
FALSE	High	Sequest HT (A2)	Unambiguous	[-].mSILkIHAR.[E]	N-Term(Prot)(Met-loss+Acetyl); K5(K_MDA)	1	P06733	P06733	1	2	0.4526	0	1	1	588.332	1175.66	1175.66	-0.16	-9e-05	HCD (High Energy Collision Dissociation)	30	MS2	75.7941	23	59.6945	76070	F7		1.9	1	0.00196869	0.0334672	0.174243	1.52239e+06	59.72	1000A	1000	A	K5(K_MDA)	K	5	TRUE
FALSE	High	Sequest HT (A2)	Unambiguous	[-].mATLkDQLIYNLLK.[E]	N-Term(Prot)(Met-loss+Acetyl); K5(K_MDA)	4	P00338	P00338; P00338-5; P00338-2; P00338-4	1	2	0.5994	0	1	1	885.991	1770.97	1770.97	3.82	0.00338	HCD (High Energy Collision Dissociation)	30	MS2	42.7979	119	86.8996	115547	F7		3.12	1	3.80183e-06	6.16285e-07	1.52359	47018.5	86.91	1000A	1000	A	K5(K_MDA)	K	5	TRUE
FALSE	High	Sequest HT (A2)	Unambiguous	[-].mSILkIHAR.[E]	N-Term(Prot)(Met-loss+Acetyl); K5(K_MDA)	1	P06733	P06733	1	2	0.1905	0	1	1	588.335	1175.66	1175.66	4.66	0.00274	HCD (High Energy Collision Dissociation)	30	MS2	62.1292	23	56.1876	70783	F8		2.31	1	0.00340261	0.0629606	0.100778	30246056	56.36	1000B	1000	B	K5(K_MDA)	K	5	TRUE
FALSE	High	Sequest HT (A2)	Unambiguous	[-].mSILkIHAR.[E]	N-Term(Prot)(Met-loss+Acetyl); K5(K_MDA)	1	P06733	P06733	1	2	0.57	0	1	1	588.333	1175.66	1175.66	0.81	0.00048	HCD (High Energy Collision Dissociation)	30	MS2	32.4575	14.502	56.2813	70920	F8		3.07	1	0.000208894	0.00230887	0.482342	30246056	56.36	1000B	1000	B	K5(K_MDA)	K	5	TRUE
FALSE	High	Sequest HT (A2)	Unambiguous	[-].mSILkIHAR.[E]	N-Term(Prot)(Met-loss+Acetyl); K5(K_MDA)	1	P06733	P06733	1	2	0.5734	0	1	1	588.333	1175.66	1175.66	0.69	0.00041	HCD (High Energy Collision Dissociation)	30	MS2	2.90489	6.7	56.3736	71050	F8		2.93	1	0.000113472	0.00118923	0.563284	30246056	56.36	1000B	1000	B	K5(K_MDA)	K	5	TRUE
FALSE	High	Sequest HT (A2)	Unambiguous	[-].mSILkIHAR.[E]	N-Term(Prot)(Met-loss+Acetyl); K5(K_MDA)	1	P06733	P06733	1	2	0.5351	0	1	1	588.333	1175.66	1175.66	0.66	0.00039	HCD (High Energy Collision Dissociation)	30	MS2	11.4482	23	56.5572	71321	F8		2.99	1	0.000115709	0.00120594	0.561562	30246056	56.36	1000B	1000	B	K5(K_MDA)	K	5	TRUE
FALSE	High	Sequest HT (A2)	Unambiguous	[-].mSILkIHAR.[E]	N-Term(Prot)(Met-loss+Acetyl); K5(K_MDA)	1	P06733	P06733	1	2	0.402	0	1	1	588.332	1175.66	1175.66	-0.65	-0.00038	HCD (High Energy Collision Dissociation)	30	MS2	76.8778	23	59.6812	75913	F8		1.99	1	0.0029946	0.0548375	0.117192	1.0812e+06	59.74	1000B	1000	B	K5(K_MDA)	K	5	TRUE
FALSE	High	Sequest HT (A2)	Unambiguous	[-].mAAYkLVLIR.[H]	N-Term(Prot)(Met-loss+Acetyl); K5(K_MDA)	2	Q8N0Y7; P18669	Q8N0Y7; P18669	1	2	0.5696	0	1	1	642.871	1284.73	1284.74	-0.97	-0.00062	HCD (High Energy Collision Dissociation)	30	MS2	47.3588	23	82.3772	109141	F8		2.37	2	3.80183e-06	3.71708e-05	1.00285	211550	82.37	1000B	1000	B	K5(K_MDA)	K	5	TRUE
FALSE	High	Sequest HT (A2)	Unambiguous	[-].mATLkDQLIYNLLK.[E]	N-Term(Prot)(Met-loss+Acetyl); K5(K_MDA)	4	P00338	P00338; P00338-5; P00338-2; P00338-4	1	2	0.3558	0	1	1	885.987	1770.97	1770.97	-0.23	-0.00021	HCD (High Energy Collision Dissociation)	30	MS2	78.2185	23	86.8666	115280	F8		1.63	1	7.31598e-06	6.68708e-05	0.928087	24825.8	86.89	1000B	1000	B	K5(K_MDA)	K	5	TRUE
FALSE	High	Sequest HT (A2)	Unambiguous	[-].mSILkIHAR.[E]	N-Term(Prot)(Met-loss+Acetyl); K5(K_MDA)	1	P06733	P06733	1	2	0.5121	0	1	1	588.332	1175.66	1175.66	-0.24	-0.00014	HCD (High Energy Collision Dissociation)	30	MS2	3.61451	8.838	56.467	71153	F9		2.89	1	0.000110826	0.00117041	0.565255	46255032	56.36	2000A	2000	A	K5(K_MDA)	K	5	TRUE
FALSE	High	Sequest HT (A2)	Unambiguous	[-].mSILkIHAR.[E]	N-Term(Prot)(Met-loss+Acetyl); K5(K_MDA)	1	P06733	P06733	1	2	0.4906	0	1	1	588.332	1175.66	1175.66	0.02	1e-05	HCD (High Energy Collision Dissociation)	30	MS2	37.2708	23	56.6517	71428	F9		2.67	1	0.000284864	0.00396604	0.417957	46255032	56.36	2000A	2000	A	K5(K_MDA)	K	5	TRUE
FALSE	High	Sequest HT (A2)	Unambiguous	[-].mSILkIHAR.[E]	N-Term(Prot)(Met-loss+Acetyl); K5(K_MDA)	1	P06733	P06733	1	2	0.3704	0	1	1	588.333	1175.66	1175.66	1.11	0.00065	HCD (High Energy Collision Dissociation)	30	MS2	76.3851	23	59.6171	75808	F9		2.16	1	0.00198361	0.0336733	0.173545	1.93798e+06	59.7	2000A	2000	A	K5(K_MDA)	K	5	TRUE
FALSE	High	Sequest HT (A2)	Unambiguous	[-].mSILkIHAR.[E]	N-Term(Prot)(Met-loss+Acetyl); K5(K_MDA)	1	P06733	P06733	1	2	0.4559	0	1	1	588.331	1175.66	1175.66	-1.78	-0.00105	HCD (High Energy Collision Dissociation)	30	MS2	64.9213	23	59.7953	76072	F9		2.04	1	0.0029043	0.052163	0.123074	1.93798e+06	59.7	2000A	2000	A	K5(K_MDA)	K	5	TRUE
FALSE	High	Sequest HT (A2)	Unambiguous	[-].mAAYkLVLIR.[H]	N-Term(Prot)(Met-loss+Acetyl); K5(K_MDA)	2	Q8N0Y7; P18669	Q8N0Y7; P18669	1	2	0.6484	0	1	1	642.87	1284.73	1284.74	-2.04	-0.00131	HCD (High Energy Collision Dissociation)	30	MS2	44.9383	23	82.3676	109150	F9		2.56	2	2.36214e-05	0.000119349	0.854205	154772	82.37	2000A	2000	A	K5(K_MDA)	K	5	TRUE
FALSE	High	Sequest HT (A2)	Unambiguous	[-].mSILkIHAR.[E]	N-Term(Prot)(Met-loss+Acetyl); K5(K_MDA)	1	P06733	P06733	1	2	0.4807	0	1	1	588.332	1175.66	1175.66	-0.57	-0.00034	HCD (High Energy Collision Dissociation)	30	MS2	25.4308	10.055	56.2228	70447	F10		2.85	1	0.00022046	0.00257441	0.469263	44249152	56.34	2000B	2000	B	K5(K_MDA)	K	5	TRUE
FALSE	High	Sequest HT (A2)	Unambiguous	[-].mSILkIHAR.[E]	N-Term(Prot)(Met-loss+Acetyl); K5(K_MDA)	1	P06733	P06733	1	2	0.5603	0	1	1	588.332	1175.66	1175.66	0.22	0.00013	HCD (High Energy Collision Dissociation)	30	MS2	13.5761	23	56.4012	70707	F10		2.82	1	0.000300968	0.00455075	0.401831	44249152	56.34	2000B	2000	B	K5(K_MDA)	K	5	TRUE
FALSE	High	Sequest HT (A2)	Unambiguous	[-].mSILkIHAR.[E]	N-Term(Prot)(Met-loss+Acetyl); K5(K_MDA)	1	P06733	P06733	1	2	0.535	0	1	1	588.332	1175.66	1175.66	0.21	0.00012	HCD (High Energy Collision Dissociation)	30	MS2	1.83335	7.972	56.4259	70742	F10		2.86	1	0.000166699	0.00183698	0.510004	44249152	56.34	2000B	2000	B	K5(K_MDA)	K	5	TRUE
FALSE	High	Sequest HT (A2)	Unambiguous	[-].mSILkIHAR.[E]	N-Term(Prot)(Met-loss+Acetyl); K5(K_MDA)	1	P06733	P06733	1	2	0.3571	0	1	1	588.332	1175.66	1175.66	-0.36	-0.00021	HCD (High Energy Collision Dissociation)	30	MS2	25.8278	23	56.6292	71042	F10		2.52	1	0.000568506	0.00843342	0.330458	44249152	56.34	2000B	2000	B	K5(K_MDA)	K	5	TRUE
FALSE	High	Sequest HT (A2)	Unambiguous	[-].mSILkIHAR.[E]	N-Term(Prot)(Met-loss+Acetyl); K5(K_MDA)	1	P06733	P06733	1	2	0.4224	0	1	1	588.332	1175.66	1175.66	-0.67	-0.00039	HCD (High Energy Collision Dissociation)	30	MS2	43.4797	23	59.7394	75616	F10		2.32	1	0.000199464	0.0021659	0.49005	3.15997e+06	59.69	2000B	2000	B	K5(K_MDA)	K	5	TRUE
FALSE	High	Sequest HT (A2)	Unambiguous	[-].mSILkIHAR.[E]	N-Term(Prot)(Met-loss+Acetyl); K5(K_MDA)	1	P06733	P06733	1	2	0.2534	0	1	1	588.332	1175.66	1175.66	-0.99	-0.00058	HCD (High Energy Collision Dissociation)	30	MS2	88.0882	23	59.9549	75938	F10		1.46	1	0.000662612	0.0102585	0.308065	3.15997e+06	59.69	2000B	2000	B	K5(K_MDA)	K	5	TRUE
FALSE	High	Sequest HT (A2)	Unambiguous	[-].mAAYkLVLIR.[H]	N-Term(Prot)(Met-loss+Acetyl); K5(K_MDA)	2	Q8N0Y7; P18669	Q8N0Y7; P18669	1	2	0.5796	0	1	1	642.87	1284.73	1284.74	-2.44	-0.00157	HCD (High Energy Collision Dissociation)	30	MS2	17.8239	23	82.386	108681	F10		2.45	2	3.57436e-05	0.000217458	0.777632	782466	82.37	2000B	2000	B	K5(K_MDA)	K	5	TRUE
FALSE	High	Sequest HT (A2)	Unambiguous	[-].mAAYkLVLIR.[H]	N-Term(Prot)(Met-loss+Acetyl); K5(K_MDA)	2	Q8N0Y7; P18669	Q8N0Y7; P18669	1	2	0.3	0	1	1	642.869	1284.73	1284.74	-3.18	-0.00204	HCD (High Energy Collision Dissociation)	30	MS2	98.865	23	83.2207	109875	F10		1	2	0.00246585	0.0436285	0.14387	30685.3	83.21	2000B	2000	B	K5(K_MDA)	K	5	TRUE
FALSE	High	Sequest HT (A2)	Unambiguous	[-].mAkISSPTETER.[C]	N-Term(Prot)(Met-loss+Acetyl); K3(K_MDA)	1	P31949	P31949	1	2	0.3923	0	1	1	728.851	1456.7	1456.7	0.11	8e-05	HCD (High Energy Collision Dissociation)	30	MS2	80.588	23	54.1735	67969	F6		1.81	1	0.000682554	0.0106586	0.303705	718631	54.15	500B	500	B	K3(K_MDA)	K	3	TRUE
FALSE	High	Sequest HT (A2)	Unambiguous	[-].mAkISSPTETER.[C]	N-Term(Prot)(Met-loss+Acetyl); K3(K_MDA)	1	P31949	P31949	1	2	0.4348	0	1	1	728.852	1456.7	1456.7	1.25	0.00091	HCD (High Energy Collision Dissociation)	30	MS2	73.5351	23	54.291	67934	F9		2.53	1	0.000199464	0.00215461	0.490681	2.13476e+06	54.16	2000A	2000	A	K3(K_MDA)	K	3	TRUE
FALSE	High	Sequest HT (A2)	Unambiguous	[-].mAkISSPTETER.[C]	N-Term(Prot)(Met-loss+Acetyl); K3(K_MDA)	1	P31949	P31949	1	2	0.5845	0	1	1	728.851	1456.7	1456.7	0.09	6e-05	HCD (High Energy Collision Dissociation)	30	MS2	40.522	23	54.1913	67454	F10		2.84	1	0.000192021	0.00207314	0.49534	1.79247e+06	54.19	2000B	2000	B	K3(K_MDA)	K	3	TRUE
FALSE	High	Sequest HT (A2)	Unambiguous	[-].mASGVAVSDGVIkVFNDMK.[V]	N-Term(Prot)(Met-loss+Acetyl); K13(K_MDA)	1	P23528	P23528	1	2	0.2673	0	1	1	1038	2075	2075.02	-6.65	-0.00689	HCD (High Energy Collision Dissociation)	30	MS2	92.7958	23	81.5326	108499	F6		2.02	1	0.000419119	0.00637688	0.362627	156826	81.52	500B	500	B	K13(K_MDA)	K	13	TRUE
FALSE	High	Sequest HT (A2)	Unambiguous	[-].mASGVAVSDGVIkVFNDMK.[V]	N-Term(Prot)(Met-loss+Acetyl); K13(K_MDA)	1	P23528	P23528	1	2	0.3182	0	1	1	1038.01	2075.01	2075.02	-2.73	-0.00283	HCD (High Energy Collision Dissociation)	30	MS2	85.1568	23	81.538	108118	F7		2.42	1	6.44898e-05	0.00036381	0.712065	334566	81.53	1000A	1000	A	K13(K_MDA)	K	13	TRUE
FALSE	High	Sequest HT (A2)	Unambiguous	[-].mASGVAVSDGVIkVFNDMK.[V]	N-Term(Prot)(Met-loss+Acetyl); K13(K_MDA)	1	P23528	P23528	1	2	0.3382	0	1	1	1038	2075	2075.02	-6.38	-0.00662	HCD (High Energy Collision Dissociation)	30	MS2	59.5159	23	81.5979	108068	F9		2.75	1	7.31598e-06	5.88091e-05	0.944453	195422	81.53	2000A	2000	A	K13(K_MDA)	K	13	TRUE
FALSE	High	Sequest HT (A2)	Unambiguous	[-].mASLSLAPVNIFkAGADEER.[A]	N-Term(Prot)(Met-loss+Acetyl); K13(K_MDA)	1	P78371	P78371	1	2	0.6706	0	1	1	1113.56	2226.11	2226.11	3.01	0.00335	HCD (High Energy Collision Dissociation)	30	MS2	59.3255	23	83.5413	110772	F9		2.52	1	3.80183e-06	1.47005e-07	1.70557	37284.8	83.59	2000A	2000	A	K13(K_MDA)	K	13	TRUE
FALSE	High	Sequest HT (A2)	Unambiguous	[-].mASGVAVSDGVIkVFNDMK.[V]	N-Term(Prot)(Met-loss+Acetyl); K13(K_MDA)	1	P23528	P23528	1	2	0.2812	0	1	1	1038.01	2075.02	2075.02	2.52	0.00262	HCD (High Energy Collision Dissociation)	30	MS2	80.6405	23	81.528	107444	F10		2.24	1	2.36214e-05	0.000143145	0.831	305455	81.54	2000B	2000	B	K13(K_MDA)	K	13	TRUE
FALSE	High	Sequest HT (A2)	Unambiguous	[-].mASLSLAPVNIFkAGADEER.[A]	N-Term(Prot)(Met-loss+Acetyl); K13(K_MDA)	1	P78371	P78371	1	2	0.4318	0	1	1	1113.56	2226.11	2226.11	2.38	0.00265	HCD (High Energy Collision Dissociation)	30	MS2	0	23	83.5322	110301	F10		1.76	1	3.80183e-06	8.69236e-06	1.18753	53709.3	83.56	2000B	2000	B	K13(K_MDA)	K	13	TRUE
FALSE	High	Sequest HT (A2)	Unambiguous	[-].mSDKPDMAEIEkFDK.[S]	N-Term(Prot)(Met-loss+Acetyl); K12(K_MDA)	1	P62328	P62328	1	2	0.1508	0	1	1	945.926	1890.85	1890.85	-0.83	-0.00078	HCD (High Energy Collision Dissociation)	30	MS2	87.2611	23	58.5012	74395	F6		3.98	1	3.80183e-06	2.84798e-09	2.20631	2.89122e+06	58.51	500B	500	B	K12(K_MDA)	K	12	TRUE
FALSE	High	Sequest HT (A2)	Unambiguous	[-].mSDKPDMAEIEkFDK.[S]	N-Term(Prot)(Met-loss+Acetyl); K12(K_MDA)	1	P62328	P62328	1	2	0.12	0	1	1	945.932	1890.86	1890.85	5.45	0.00515	HCD (High Energy Collision Dissociation)	30	MS2	65.5319	23	58.7213	74726	F6		2.25	1	3.80183e-06	3.87017e-05	0.997718	2.89122e+06	58.51	500B	500	B	K12(K_MDA)	K	12	TRUE
FALSE	High	Sequest HT (A2)	Unambiguous	[-].mSDKPDMAEIEkFDK.[S]	N-Term(Prot)(Met-loss+Acetyl); K12(K_MDA)	1	P62328	P62328	1	2	0.1709	0	1	1	945.926	1890.85	1890.85	-0.68	-0.00064	HCD (High Energy Collision Dissociation)	30	MS2	42.4956	23	58.5469	74241	F8		3.16	1	3.80183e-06	2.99552e-08	1.90755	4.88742e+06	58.5	1000B	1000	B	K12(K_MDA)	K	12	TRUE
FALSE	High	Sequest HT (A2)	Unambiguous	[-].mSDKPDMAEIEkFDK.[S]	N-Term(Prot)(Met-loss+Acetyl); K12(K_MDA)	1	P62328	P62328	1	2	0.1437	0	1	1	945.926	1890.84	1890.85	-1.41	-0.00134	HCD (High Energy Collision Dissociation)	30	MS2	28.6265	119	58.6817	74422	F9		3.34	1	3.80183e-06	1.81739e-08	1.97099	8078646	58.55	2000A	2000	A	K12(K_MDA)	K	12	TRUE
FALSE	High	Sequest HT (A2)	Unambiguous	[-].mAGITTIEAVkR.[K]	N-Term(Prot)(Met-loss+Acetyl); K11(K_MDA)	5	P06753-2	P06753-3; P06753-4; P06753-2; P06753-6; P06753-5	1	2	0.4021	0	1	1	698.88	1396.75	1396.75	3.38	0.00236	HCD (High Energy Collision Dissociation)	30	MS2	75.8826	23	73.1509	97005	F1		1.94	1	2.36214e-05	0.000161081	0.815931	458513	72.96	100A	100	A	K11(K_MDA)	K	11	TRUE
FALSE	High	Sequest HT (A2)	Unambiguous	[-].mAGITTIEAVkR.[K]	N-Term(Prot)(Met-loss+Acetyl); K11(K_MDA)	5	P06753-2	P06753-3; P06753-4; P06753-2; P06753-6; P06753-5	1	2	0.1732	0	1	1	698.876	1396.74	1396.75	-1.71	-0.00119	HCD (High Energy Collision Dissociation)	30	MS2	82.3733	23	72.8777	96353	F2		1.27	1	3.57436e-05	0.000232453	0.769125	392557	72.98	100B	100	B	K11(K_MDA)	K	11	TRUE
FALSE	High	Sequest HT (A2)	Unambiguous	[-].mAGITTIEAVkR.[K]	N-Term(Prot)(Met-loss+Acetyl); K11(K_MDA)	5	P06753-2	P06753-3; P06753-4; P06753-2; P06753-6; P06753-5	1	2	0.435	0	1	1	698.88	1396.75	1396.75	3.56	0.00249	HCD (High Energy Collision Dissociation)	30	MS2	76.7345	23	73.0901	96666	F2		1.77	1	6.69923e-05	0.000481512	0.676501	392557	72.98	100B	100	B	K11(K_MDA)	K	11	TRUE
FALSE	High	Sequest HT (A2)	Unambiguous	[-].mAGITTIEAVkR.[K]	N-Term(Prot)(Met-loss+Acetyl); K11(K_MDA)	5	P06753-2	P06753-3; P06753-4; P06753-2; P06753-6; P06753-5	1	2	0.5849	0	1	1	698.879	1396.75	1396.75	2.74	0.00191	HCD (High Energy Collision Dissociation)	30	MS2	55.1258	23	72.9702	96236	F3		2.65	1	2.36214e-05	0.000131324	0.842001	982556	73.01	250A	250	A	K11(K_MDA)	K	11	TRUE
FALSE	High	Sequest HT (A2)	Unambiguous	[-].mAGITTIEAVkR.[K]	N-Term(Prot)(Met-loss+Acetyl); K11(K_MDA)	5	P06753-2	P06753-3; P06753-4; P06753-2; P06753-6; P06753-5	1	2	0.4663	0	1	1	698.88	1396.75	1396.75	4.57	0.00319	HCD (High Energy Collision Dissociation)	30	MS2	67.4412	23	73.1611	96518	F3		2.08	1	4.78866e-05	0.000283195	0.743951	982556	73.01	250A	250	A	K11(K_MDA)	K	11	TRUE
FALSE	High	Sequest HT (A2)	Unambiguous	[-].mAGITTIEAVkR.[K]	N-Term(Prot)(Met-loss+Acetyl); K11(K_MDA)	5	P06753-2	P06753-3; P06753-4; P06753-2; P06753-6; P06753-5	1	2	0.2773	0	1	1	698.878	1396.75	1396.75	1.03	0.00072	HCD (High Energy Collision Dissociation)	30	MS2	79.1227	23	72.8923	95844	F4		1.19	1	2.36214e-05	0.000153645	0.821964	717149	73.04	250B	250	B	K11(K_MDA)	K	11	TRUE
FALSE	High	Sequest HT (A2)	Unambiguous	[-].mAGITTIEAVkR.[K]	N-Term(Prot)(Met-loss+Acetyl); K11(K_MDA)	5	P06753-2	P06753-3; P06753-4; P06753-2; P06753-6; P06753-5	1	2	0.4826	0	1	1	698.878	1396.75	1396.75	0.56	0.00039	HCD (High Energy Collision Dissociation)	30	MS2	53.5564	23	73.0851	96125	F4		2.59	1	3.80183e-06	3.94496e-05	0.995282	717149	73.04	250B	250	B	K11(K_MDA)	K	11	TRUE
FALSE	High	Sequest HT (A2)	Unambiguous	[-].mAGITTIEAVkR.[K]	N-Term(Prot)(Met-loss+Acetyl); K11(K_MDA)	5	P06753-2	P06753-3; P06753-4; P06753-2; P06753-6; P06753-5	1	2	0.4247	0	1	1	698.879	1396.75	1396.75	2.38	0.00166	HCD (High Energy Collision Dissociation)	30	MS2	62.4734	23	73.1801	96265	F4		1.86	1	5.0977e-05	0.000302634	0.735494	717149	73.04	250B	250	B	K11(K_MDA)	K	11	TRUE
FALSE	High	Sequest HT (A2)	Unambiguous	[-].mAGITTIEAVkR.[K]	N-Term(Prot)(Met-loss+Acetyl); K11(K_MDA)	5	P06753-2	P06753-3; P06753-4; P06753-2; P06753-6; P06753-5	1	2	0.581	0	1	1	698.879	1396.75	1396.75	3.13	0.00219	HCD (High Energy Collision Dissociation)	30	MS2	47.1313	23	72.8605	95805	F5		2.1	1	6.44898e-05	0.000446247	0.686136	1.40236e+06	73	500A	500	A	K11(K_MDA)	K	11	TRUE
FALSE	High	Sequest HT (A2)	Unambiguous	[-].mAGITTIEAVkR.[K]	N-Term(Prot)(Met-loss+Acetyl); K11(K_MDA)	5	P06753-2	P06753-3; P06753-4; P06753-2; P06753-6; P06753-5	1	2	0.5058	0	1	1	698.877	1396.75	1396.75	-0.12	-9e-05	HCD (High Energy Collision Dissociation)	30	MS2	48.9347	23	72.9564	95949	F5		2.59	1	7.31598e-06	5.9435e-05	0.943105	1.40236e+06	73	500A	500	A	K11(K_MDA)	K	11	TRUE
FALSE	High	Sequest HT (A2)	Unambiguous	[-].mAGITTIEAVkR.[K]	N-Term(Prot)(Met-loss+Acetyl); K11(K_MDA)	5	P06753-2	P06753-3; P06753-4; P06753-2; P06753-6; P06753-5	1	2	0.4554	0	1	1	698.879	1396.75	1396.75	2.46	0.00172	HCD (High Energy Collision Dissociation)	30	MS2	86.2303	23	75.7382	100021	F5		2.13	1	9.67492e-05	0.000803738	0.611999	154028	75.73	500A	500	A	K11(K_MDA)	K	11	TRUE
FALSE	High	Sequest HT (A2)	Unambiguous	[-].mAGITTIEAVkR.[K]	N-Term(Prot)(Met-loss+Acetyl); K11(K_MDA)	5	P06753-2	P06753-3; P06753-4; P06753-2; P06753-6; P06753-5	1	2	0.3176	0	1	1	698.878	1396.75	1396.75	0.49	0.00034	HCD (High Energy Collision Dissociation)	30	MS2	65.3764	23	72.8797	95686	F6		1.48	1	7.31598e-06	7.19648e-05	0.918731	1.83493e+06	73.06	500B	500	B	K11(K_MDA)	K	11	TRUE
FALSE	High	Sequest HT (A2)	Unambiguous	[-].mAGITTIEAVkR.[K]	N-Term(Prot)(Met-loss+Acetyl); K11(K_MDA)	5	P06753-2	P06753-3; P06753-4; P06753-2; P06753-6; P06753-5	1	2	0.5618	0	1	1	698.878	1396.75	1396.75	0.55	0.00038	HCD (High Energy Collision Dissociation)	30	MS2	31.5973	97.447	73.0677	95959	F6		3.56	1	3.57436e-05	0.000220179	0.776045	1.83493e+06	73.06	500B	500	B	K11(K_MDA)	K	11	TRUE
FALSE	High	Sequest HT (A2)	Unambiguous	[-].mAGITTIEAVkR.[K]	N-Term(Prot)(Met-loss+Acetyl); K11(K_MDA)	5	P06753-2	P06753-3; P06753-4; P06753-2; P06753-6; P06753-5	1	2	0.5326	0	1	1	698.878	1396.75	1396.75	1.55	0.00108	HCD (High Energy Collision Dissociation)	30	MS2	33.0338	23	73.2198	96187	F6		2.61	1	3.80183e-06	4.46905e-05	0.979409	1.83493e+06	73.06	500B	500	B	K11(K_MDA)	K	11	TRUE
FALSE	High	Sequest HT (A2)	Unambiguous	[-].mAGITTIEAVkR.[K]	N-Term(Prot)(Met-loss+Acetyl); K11(K_MDA)	5	P06753-2	P06753-3; P06753-4; P06753-2; P06753-6; P06753-5	1	2	0.4561	0	1	1	698.878	1396.75	1396.75	0.87	0.00061	HCD (High Energy Collision Dissociation)	30	MS2	47.9526	23	73.272	96263	F6		2.85	1	3.80183e-06	3.26125e-05	1.01949	1.83493e+06	73.06	500B	500	B	K11(K_MDA)	K	11	TRUE
FALSE	High	Sequest HT (A2)	Unambiguous	[-].mAGITTIEAVkR.[K]	N-Term(Prot)(Met-loss+Acetyl); K11(K_MDA)	5	P06753-2	P06753-3; P06753-4; P06753-2; P06753-6; P06753-5	1	2	0.4879	0	1	1	698.88	1396.75	1396.75	4.25	0.00297	HCD (High Energy Collision Dissociation)	30	MS2	58.4002	23	72.824	95561	F7		2.48	1	3.01009e-05	0.000169902	0.809126	3.76301e+06	73	1000A	1000	A	K11(K_MDA)	K	11	TRUE
FALSE	High	Sequest HT (A2)	Unambiguous	[-].mAGITTIEAVkR.[K]	N-Term(Prot)(Met-loss+Acetyl); K11(K_MDA)	5	P06753-2	P06753-3; P06753-4; P06753-2; P06753-6; P06753-5	1	2	0.5566	0	1	1	698.878	1396.75	1396.75	1.62	0.00113	HCD (High Energy Collision Dissociation)	30	MS2	15.2582	46.169	73.0127	95831	F7		3.27	1	3.80183e-06	1.58363e-05	1.11132	3.76301e+06	73	1000A	1000	A	K11(K_MDA)	K	11	TRUE
FALSE	High	Sequest HT (A2)	Unambiguous	[-].mAGITTIEAVkR.[K]	N-Term(Prot)(Met-loss+Acetyl); K11(K_MDA)	5	P06753-2	P06753-3; P06753-4; P06753-2; P06753-6; P06753-5	1	2	0.578	0	1	1	698.879	1396.75	1396.75	2.67	0.00187	HCD (High Energy Collision Dissociation)	30	MS2	26.7233	23	73.2018	96105	F7		3.27	1	3.80183e-06	1.50935e-05	1.11743	3.76301e+06	73	1000A	1000	A	K11(K_MDA)	K	11	TRUE
FALSE	High	Sequest HT (A2)	Unambiguous	[-].mAGITTIEAVkR.[K]	N-Term(Prot)(Met-loss+Acetyl); K11(K_MDA)	5	P06753-2	P06753-3; P06753-4; P06753-2; P06753-6; P06753-5	1	2	0.5636	0	1	1	698.878	1396.75	1396.75	1.55	0.00108	HCD (High Energy Collision Dissociation)	30	MS2	19.2734	23	72.9205	95476	F8		2.91	1	7.31598e-06	5.95703e-05	0.942815	2.03092e+06	73.03	1000B	1000	B	K11(K_MDA)	K	11	TRUE
FALSE	High	Sequest HT (A2)	Unambiguous	[-].mAGITTIEAVkR.[K]	N-Term(Prot)(Met-loss+Acetyl); K11(K_MDA)	5	P06753-2	P06753-3; P06753-4; P06753-2; P06753-6; P06753-5	1	2	0.6079	0	1	1	698.879	1396.75	1396.75	1.98	0.00138	HCD (High Energy Collision Dissociation)	30	MS2	17.7464	23	73.0945	95727	F8		3.29	1	3.80183e-06	8.50138e-06	1.19035	2.03092e+06	73.03	1000B	1000	B	K11(K_MDA)	K	11	TRUE
FALSE	High	Sequest HT (A2)	Unambiguous	[-].mAGITTIEAVkR.[K]	N-Term(Prot)(Met-loss+Acetyl); K11(K_MDA)	5	P06753-2	P06753-3; P06753-4; P06753-2; P06753-6; P06753-5	1	2	0.5433	0	1	1	698.878	1396.75	1396.75	1.55	0.00108	HCD (High Energy Collision Dissociation)	30	MS2	47.0968	23	73.2676	95975	F8		2.54	1	7.31598e-06	4.84292e-05	0.969182	2.03092e+06	73.03	1000B	1000	B	K11(K_MDA)	K	11	TRUE
FALSE	High	Sequest HT (A2)	Unambiguous	[-].mAGITTIEAVkR.[K]	N-Term(Prot)(Met-loss+Acetyl); K11(K_MDA)	5	P06753-2	P06753-3; P06753-4; P06753-2; P06753-6; P06753-5	1	2	0.1032	0	1	1	698.881	1396.75	1396.75	4.94	0.00345	HCD (High Energy Collision Dissociation)	30	MS2	89.3506	23	75.6907	99474	F8		1.26	1	0.00568426	0.107304	0.0342618	93998.1	75.75	1000B	1000	B	K11(K_MDA)	K	11	TRUE
FALSE	High	Sequest HT (A2)	Unambiguous	[-].mAGITTIEAVkR.[K]	N-Term(Prot)(Met-loss+Acetyl); K11(K_MDA)	5	P06753-2	P06753-3; P06753-4; P06753-2; P06753-6; P06753-5	1	2	0.5292	0	1	1	698.878	1396.75	1396.75	0.88	0.00061	HCD (High Energy Collision Dissociation)	30	MS2	44.2112	23	72.8519	95378	F9		2.4	1	7.31598e-06	5.26524e-05	0.958537	3.82687e+06	73.03	2000A	2000	A	K11(K_MDA)	K	11	TRUE
FALSE	High	Sequest HT (A2)	Unambiguous	[-].mAGITTIEAVkR.[K]	N-Term(Prot)(Met-loss+Acetyl); K11(K_MDA)	5	P06753-2	P06753-3; P06753-4; P06753-2; P06753-6; P06753-5	1	2	0.6196	0	1	1	698.879	1396.75	1396.75	2	0.0014	HCD (High Energy Collision Dissociation)	30	MS2	10.3742	40.07	73.0244	95628	F9		3.68	1	3.80183e-06	3.30337e-06	1.3104	3.82687e+06	73.03	2000A	2000	A	K11(K_MDA)	K	11	TRUE
FALSE	High	Sequest HT (A2)	Unambiguous	[-].mAGITTIEAVkR.[K]	N-Term(Prot)(Met-loss+Acetyl); K11(K_MDA)	5	P06753-2	P06753-3; P06753-4; P06753-2; P06753-6; P06753-5	1	2	0.5742	0	1	1	698.879	1396.75	1396.75	2.95	0.00206	HCD (High Energy Collision Dissociation)	30	MS2	21.7337	23	73.2108	95898	F9		3.64	1	3.80183e-06	8.45147e-06	1.1911	3.82687e+06	73.03	2000A	2000	A	K11(K_MDA)	K	11	TRUE
FALSE	High	Sequest HT (A2)	Unambiguous	[-].mAGITTIEAVkR.[K]	N-Term(Prot)(Met-loss+Acetyl); K11(K_MDA)	5	P06753-2	P06753-3; P06753-4; P06753-2; P06753-6; P06753-5	1	2	0.2246	0	1	1	698.879	1396.75	1396.75	2.38	0.00166	HCD (High Energy Collision Dissociation)	30	MS2	85.5499	23	73.4653	96269	F9		1.87	1	0.00116464	0.0183653	0.242074	3.82687e+06	73.03	2000A	2000	A	K11(K_MDA)	K	11	TRUE
FALSE	High	Sequest HT (A2)	Unambiguous	[-].mAGITTIEAVkR.[K]	N-Term(Prot)(Met-loss+Acetyl); K11(K_MDA)	5	P06753-2	P06753-3; P06753-4; P06753-2; P06753-6; P06753-5	1	2	0.4633	0	1	1	698.88	1396.75	1396.75	4.52	0.00315	HCD (High Energy Collision Dissociation)	30	MS2	53.0339	23	75.7611	99604	F9		2.18	1	0.000248438	0.00312242	0.446229	174662	75.76	2000A	2000	A	K11(K_MDA)	K	11	TRUE
FALSE	High	Sequest HT (A2)	Unambiguous	[-].mAGITTIEAVkR.[K]	N-Term(Prot)(Met-loss+Acetyl); K11(K_MDA)	5	P06753-2	P06753-3; P06753-4; P06753-2; P06753-6; P06753-5	1	2	0.3926	0	1	1	698.878	1396.75	1396.75	1.37	0.00095	HCD (High Energy Collision Dissociation)	30	MS2	52.5436	23	75.9541	99884	F9		1.63	1	0.000257925	0.00335264	0.437787	174662	75.76	2000A	2000	A	K11(K_MDA)	K	11	TRUE
FALSE	High	Sequest HT (A2)	Unambiguous	[-].mAGITTIEAVkR.[K]	N-Term(Prot)(Met-loss+Acetyl); K11(K_MDA)	5	P06753-2	P06753-3; P06753-4; P06753-2; P06753-6; P06753-5	1	2	0.5628	0	1	1	698.879	1396.75	1396.75	2.6	0.00182	HCD (High Energy Collision Dissociation)	30	MS2	38.9804	23	73.3312	95523	F10		2.47	1	4.78866e-05	0.00027818	0.746228	3.15419e+06	73.1	2000B	2000	B	K11(K_MDA)	K	11	TRUE
FALSE	High	Sequest HT (A2)	Unambiguous	[-].mAGITTIEAVkR.[K]	N-Term(Prot)(Met-loss+Acetyl); K11(K_MDA)	5	P06753-2	P06753-3; P06753-4; P06753-2; P06753-6; P06753-5	1	2	0.5169	0	1	1	698.881	1396.75	1396.75	5.45	0.00381	HCD (High Energy Collision Dissociation)	30	MS2	64.3901	23	75.8653	99189	F10		2.67	1	5.0977e-05	0.000297913	0.737496	231434	75.78	2000B	2000	B	K11(K_MDA)	K	11	TRUE
FALSE	High	Sequest HT (A2)	Unambiguous	[-].mAcGLVASNLNLkPGEcLR.[V]	N-Term(Prot)(Met-loss+Acetyl); C3(Carbamidomethyl); K13(K_MDA); C17(Carbamidomethyl)	1	P09382	P09382	0	3	0.2368	0	1	1	737.368	2210.09	2210.07	7.98	0.00588	HCD (High Energy Collision Dissociation)	30	MS2	65.2699	23	76.845	101547	F6		1.52	1	0.000709571	0.0110285	0.299822	116274	76.81	500B	500	B	K13(K_MDA)	K	13	TRUE
FALSE	High	Sequest HT (A2)	Unambiguous	[-].mAcGLVASNLNLkPGEcLR.[V]	N-Term(Prot)(Met-loss+Acetyl); C3(Carbamidomethyl); K13(K_MDA); C17(Carbamidomethyl)	1	P09382	P09382	0	3	0.3468	0	1	1	737.361	2210.07	2210.07	-2.75	-0.00203	HCD (High Energy Collision Dissociation)	30	MS2	44.0647	23	76.8544	101343	F7		2.22	1	3.57436e-05	0.000214649	0.77929	250374	76.74	1000A	1000	A	K13(K_MDA)	K	13	TRUE
FALSE	High	Sequest HT (A2)	Unambiguous	[-].mAcGLVASNLNLkPGEcLR.[V]	N-Term(Prot)(Met-loss+Acetyl); C3(Carbamidomethyl); K13(K_MDA); C17(Carbamidomethyl)	1	P09382	P09382	0	3	0.3314	0	1	1	737.358	2210.06	2210.07	-5.61	-0.00414	HCD (High Energy Collision Dissociation)	30	MS2	73.6773	23	76.684	100890	F8		1.69	1	0.00155781	0.0251896	0.206427	118688	76.75	1000B	1000	B	K13(K_MDA)	K	13	TRUE
FALSE	High	Sequest HT (A2)	Unambiguous	[-].mAcGLVASNLNLkPGEcLR.[V]	N-Term(Prot)(Met-loss+Acetyl); C3(Carbamidomethyl); K13(K_MDA); C17(Carbamidomethyl)	1	P09382	P09382	0	3	0.3429	0	1	1	737.367	2210.09	2210.07	5.42	0.00399	HCD (High Energy Collision Dissociation)	30	MS2	55.1237	23	76.8853	101168	F8		1.75	1	0.000120675	0.00135046	0.547616	118688	76.75	1000B	1000	B	K13(K_MDA)	K	13	TRUE
FALSE	High	Sequest HT (A2)	Unambiguous	[-].mAcGLVASNLNLkPGEcLR.[V]	N-Term(Prot)(Met-loss+Acetyl); C3(Carbamidomethyl); K13(K_MDA); C17(Carbamidomethyl)	1	P09382	P09382	0	3	0.3611	0	1	1	737.36	2210.07	2210.07	-3.04	-0.00224	HCD (High Energy Collision Dissociation)	30	MS2	43.4097	23	76.9212	101261	F9		1.44	1	0.00968921	0.182271	-0.0390388	184088	76.76	2000A	2000	A	K13(K_MDA)	K	13	TRUE
FALSE	High	Sequest HT (A2)	Unambiguous	[-].mAcGLVASNLNLkPGEcLR.[V]	N-Term(Prot)(Met-loss+Acetyl); C3(Carbamidomethyl); K13(K_MDA); C17(Carbamidomethyl)	1	P09382	P09382	0	2	0.6434	0	1	1	1105.54	2210.07	2210.07	-2.97	-0.00328	HCD (High Energy Collision Dissociation)	30	MS2	75.1544	23	76.7027	100386	F10		2.58	1	3.80183e-06	8.19622e-07	1.48739			2000B	2000	B	K13(K_MDA)	K	13	TRUE
FALSE	High	Sequest HT (A2)	Unambiguous	[-].mAcGLVASNLNLkPGEcLR.[V]	N-Term(Prot)(Met-loss+Acetyl); C3(Carbamidomethyl); K13(K_MDA); C17(Carbamidomethyl)	1	P09382	P09382	0	2	0.6655	0	1	1	1105.54	2210.08	2210.07	0.99	0.0011	HCD (High Energy Collision Dissociation)	30	MS2	0	23	76.8237	100548	F10		2.81	1	3.80183e-06	1.07706e-09	2.32977			2000B	2000	B	K13(K_MDA)	K	13	TRUE
FALSE	High	Sequest HT (A2)	Unambiguous	[-].mDDDIAALVVDNGSGMckAGFAGDDAPR.[A]	N-Term(Prot)(Met-loss+Acetyl); C17(Carbamidomethyl); K18(K_MDA)	1	P60709	P60709	1	3	0.3611	0	1	1	992.442	2975.31	2975.28	9.35	0.00927	HCD (High Energy Collision Dissociation)	30	MS2	53.9749	23	81.7967	109049	F4		1.44	1	0.00292021	0.0526045	0.122085			250B	250	B	K18(K_MDA)	K	18	TRUE
FALSE	High	Sequest HT (A2)	Unambiguous	[-].mDDDIAALVVDNGSGMckAGFAGDDAPR.[A]	N-Term(Prot)(Met-loss+Acetyl); C17(Carbamidomethyl); K18(K_MDA)	1	P60709	P60709	1	3	0.5968	0	1	1	992.435	2975.29	2975.28	2.87	0.00285	HCD (High Energy Collision Dissociation)	30	MS2	40.9106	23	81.7869	108867	F6		2.48	1	3.80183e-06	1.02774e-06	1.45866			500B	500	B	K18(K_MDA)	K	18	TRUE
FALSE	High	Sequest HT (A2)	Unambiguous	[-].mDDDIAALVVDNGSGMckAGFAGDDAPR.[A]	N-Term(Prot)(Met-loss+Acetyl); C17(Carbamidomethyl); K18(K_MDA)	1	P60709	P60709	1	3	0.7995	0	1	1	992.428	2975.27	2975.28	-4.29	-0.00425	HCD (High Energy Collision Dissociation)	30	MS2	23.1745	23	81.7539	108286	F9		3.84	1	3.80183e-06	1.20025e-08	2.02367	154023	81.75	2000A	2000	A	K18(K_MDA)	K	18	TRUE
FALSE	High	Sequest HT (A2)	Unambiguous	[-].mDDDIAALVVDNGSGMckAGFAGDDAPR.[A]	N-Term(Prot)(Met-loss+Acetyl); C17(Carbamidomethyl); K18(K_MDA)	1	P60709	P60709	1	3	0.8114	0	1	1	992.435	2975.29	2975.28	2.76	0.00274	HCD (High Energy Collision Dissociation)	30	MS2	30.7969	23	81.7629	107785	F10		4.03	1	3.80183e-06	6.74543e-09	2.09683			2000B	2000	B	K18(K_MDA)	K	18	TRUE
FALSE	High	Sequest HT (A2)	Unambiguous	[-].mPGVTVkDVNQQEFVR.[A]	N-Term(Prot)(Met-loss); K7(K_MDA)	1	P39019	P39019	1	2	0.5099	0	1	1	956.475	1911.94	1911.96	-8.79	-0.0084	HCD (High Energy Collision Dissociation)	30	MS2	36.108	23	52.9491	65961	F9		2.02	1	2.36214e-05	0.000151646	0.823635			2000A	2000	A	K7(K_MDA)	K	7	TRUE
FALSE	High	Sequest HT (A2)	Unambiguous	[-].mAGPESDAQYQFTGIkK.[Y]	N-Term(Prot)(Met-loss); K16(K_MDA)	1	Q96IX5	Q96IX5	1	2	0.0928	0	1	1	968.469	1935.93	1935.91	9.42	0.00912	HCD (High Energy Collision Dissociation)	30	MS2	48.1272	23	52.113	64920	F6		1.94	1	0.000206975	0.00222428	0.486841	1.42947e+06	52.17	500B	500	B	K16(K_MDA)	K	16	TRUE
FALSE	High	Sequest HT (A2)	Unambiguous	[-].mAGPESDAQYQFTGIkK.[Y]	N-Term(Prot)(Met-loss); K16(K_MDA)	1	Q96IX5	Q96IX5	1	2	0.1176	0	1	1	968.467	1935.93	1935.91	7.59	0.00735	HCD (High Energy Collision Dissociation)	30	MS2	18.9637	23	52.3283	65238	F6		2.21	1	0.000218311	0.00248164	0.473666	1.42947e+06	52.17	500B	500	B	K16(K_MDA)	K	16	TRUE
FALSE	High	Sequest HT (A2)	Unambiguous	[-].mAGPESDAQYQFTGIkK.[Y]	N-Term(Prot)(Met-loss); K16(K_MDA)	1	Q96IX5	Q96IX5	1	2	0.0864	0	1	1	968.46	1935.91	1935.91	-0.11	-0.00011	HCD (High Energy Collision Dissociation)	30	MS2	25.3597	23	52.101	64857	F7		2.43	1	3.80183e-06	1.50381e-05	1.1179	1.67464e+06	52.23	1000A	1000	A	K16(K_MDA)	K	16	TRUE
FALSE	High	Sequest HT (A2)	Unambiguous	[-].mAGPESDAQYQFTGIkK.[Y]	N-Term(Prot)(Met-loss); K16(K_MDA)	1	Q96IX5	Q96IX5	1	2	0.0676	0	1	1	968.456	1935.9	1935.91	-3.9	-0.00377	HCD (High Energy Collision Dissociation)	30	MS2	53.7287	23	52.1869	64986	F7		2.96	1	7.31598e-06	5.22508e-05	0.959512	1.67464e+06	52.23	1000A	1000	A	K16(K_MDA)	K	16	TRUE
FALSE	High	Sequest HT (A2)	Unambiguous	[-].mAGPESDAQYQFTGIkK.[Y]	N-Term(Prot)(Met-loss); K16(K_MDA)	1	Q96IX5	Q96IX5	1	2	0.1117	0	1	1	968.464	1935.92	1935.91	3.85	0.00373	HCD (High Energy Collision Dissociation)	30	MS2	25.7998	23	52.3966	65298	F7		2.06	1	6.44898e-05	0.000386555	0.704358	1.67464e+06	52.23	1000A	1000	A	K16(K_MDA)	K	16	TRUE
FALSE	High	Sequest HT (A2)	Unambiguous	[-].mAGPESDAQYQFTGIkK.[Y]	N-Term(Prot)(Met-loss); K16(K_MDA)	1	Q96IX5	Q96IX5	1	2	0.0897	0	1	1	968.462	1935.92	1935.91	2.33	0.00225	HCD (High Energy Collision Dissociation)	30	MS2	0	23	52.023	64651	F8		1.45	1	0.00584141	0.110309	0.0306415	1.54264e+06	52.16	1000B	1000	B	K16(K_MDA)	K	16	TRUE
FALSE	High	Sequest HT (A2)	Unambiguous	[-].mAGPESDAQYQFTGIkK.[Y]	N-Term(Prot)(Met-loss); K16(K_MDA)	1	Q96IX5	Q96IX5	1	2	0.1152	0	1	1	968.464	1935.92	1935.91	4.16	0.00402	HCD (High Energy Collision Dissociation)	30	MS2	54.905	23	52.2268	64949	F8		2.43	1	0.000107148	0.000923068	0.594717	1.54264e+06	52.16	1000B	1000	B	K16(K_MDA)	K	16	TRUE
FALSE	High	Sequest HT (A2)	Unambiguous	[-].mAGPESDAQYQFTGIkK.[Y]	N-Term(Prot)(Met-loss); K16(K_MDA)	1	Q96IX5	Q96IX5	1	2	0.1133	0	1	1	968.461	1935.91	1935.91	1.19	0.00115	HCD (High Energy Collision Dissociation)	30	MS2	30.3937	23	52.3111	65075	F8		2.03	1	0.00229311	0.0399837	0.153917	1.54264e+06	52.16	1000B	1000	B	K16(K_MDA)	K	16	TRUE
FALSE	High	Sequest HT (A2)	Unambiguous	[-].mAGPESDAQYQFTGIkK.[Y]	N-Term(Prot)(Met-loss); K16(K_MDA)	1	Q96IX5	Q96IX5	1	2	0.1656	0	1	1	968.464	1935.92	1935.91	4.66	0.00451	HCD (High Energy Collision Dissociation)	30	MS2	12.4523	23	52.4084	65220	F8		1.57	1	0.000911336	0.0143076	0.270284	1.54264e+06	52.16	1000B	1000	B	K16(K_MDA)	K	16	TRUE
FALSE	High	Sequest HT (A2)	Unambiguous	[-].mAGPESDAQYQFTGIkK.[Y]	N-Term(Prot)(Met-loss); K16(K_MDA)	1	Q96IX5	Q96IX5	1	2	0.1278	0	1	1	968.457	1935.91	1935.91	-2.9	-0.00281	HCD (High Energy Collision Dissociation)	30	MS2	53.4597	23	52.2968	65002	F9		2.27	1	0.000108523	0.000957964	0.590097	1.54198e+06	52.17	2000A	2000	A	K16(K_MDA)	K	16	TRUE
FALSE	High	Sequest HT (A2)	Unambiguous	[-].mAGPESDAQYQFTGIkK.[Y]	N-Term(Prot)(Met-loss); K16(K_MDA)	1	Q96IX5	Q96IX5	1	2	0.1533	0	1	1	968.461	1935.92	1935.91	1.7	0.00164	HCD (High Energy Collision Dissociation)	30	MS2	0	23	52.1041	64399	F10		1.5	1	6.0027e-05	0.000330478	0.724288	1.40807e+06	52.18	2000B	2000	B	K16(K_MDA)	K	16	TRUE
FALSE	High	Sequest HT (A2)	Unambiguous	[-].mAGPESDAQYQFTGIkK.[Y]	N-Term(Prot)(Met-loss); K16(K_MDA)	1	Q96IX5	Q96IX5	1	2	0.1373	0	1	1	968.465	1935.92	1935.91	5.73	0.00554	HCD (High Energy Collision Dissociation)	30	MS2	76.6948	23	52.3597	64778	F10		1.53	1	0.00507523	0.0966025	0.0478545	1.40807e+06	52.18	2000B	2000	B	K16(K_MDA)	K	16	TRUE
FALSE	High	Sequest HT (A2)	Unambiguous	[-].mPYQYPALTPEQkK.[E]	N-Term(Prot)(Met-loss); K13(K_MDA)	1	P04075	P04075	1	2	0.0443	0	1	1	879.945	1758.88	1758.87	4.94	0.00434	HCD (High Energy Collision Dissociation)	30	MS2	79.2795	23	49.6503	61214	F7		2.03	1	9.39309e-05	0.000772602	0.616945	9475493	49.75	1000A	1000	A	K13(K_MDA)	K	13	TRUE
FALSE	High	Sequest HT (A2)	Unambiguous	[-].mPYQYPALTPEQkK.[E]	N-Term(Prot)(Met-loss); K13(K_MDA)	1	P04075	P04075	1	2	0.0854	0	1	1	879.947	1758.89	1758.87	7.56	0.00665	HCD (High Energy Collision Dissociation)	30	MS2	70.5886	23	49.842	61500	F7		2.46	1	2.36214e-05	0.00011483	0.859131	9475493	49.75	1000A	1000	A	K13(K_MDA)	K	13	TRUE
FALSE	High	Sequest HT (A2)	Unambiguous	[-].mPYQYPALTPEQkK.[E]	N-Term(Prot)(Met-loss); K13(K_MDA)	1	P04075	P04075	1	2	0.0722	0	1	1	879.946	1758.88	1758.87	6.21	0.00546	HCD (High Energy Collision Dissociation)	30	MS2	81.0321	5.414	49.8234	61400	F8		1.94	1	0.000108523	0.00111118	0.571679	6925932	49.75	1000B	1000	B	K13(K_MDA)	K	13	TRUE
FALSE	High	Sequest HT (A2)	Unambiguous	[-].mPYQYPALTPEQkK.[E]	N-Term(Prot)(Met-loss); K13(K_MDA)	1	P04075	P04075	1	2	0.0909	0	1	1	879.945	1758.88	1758.87	5.62	0.00494	HCD (High Energy Collision Dissociation)	30	MS2	53.2983	13.835	49.9471	61546	F9		2.97	1	5.0977e-05	0.000297722	0.737578	9956261	49.76	2000A	2000	A	K13(K_MDA)	K	13	TRUE
FALSE	High	Sequest HT (A2)	Unambiguous	[-].mPEFLEDPSVLTkDK.[L]	N-Term(Prot)(Met-loss); K13(K_MDA)	4	P42166; P42167	P42166; P42167; P42167-2; P42167-3	1	2	0.0821	0	1	1	907.443	1813.88	1813.89	-5.97	-0.00542	HCD (High Energy Collision Dissociation)	30	MS2	65.8386	23	63.4667	81526	F9		2.07	2	3.80183e-06	5.50099e-06	1.24564	778840	63.36	2000A	2000	A	K13(K_MDA)	K	13	TRUE
FALSE	High	Sequest HT (A2)	Unambiguous	[-].mPYQYPALTPEQkK.[E]	N-Term(Prot)(Met-loss); K13(K_MDA)	1	P04075	P04075	1	2	0.0697	0	1	1	879.943	1758.88	1758.87	3.36	0.00295	HCD (High Energy Collision Dissociation)	30	MS2	58.1609	23	49.7398	60928	F10		3.3	1	3.80183e-06	4.38918e-05	0.981704	9559908	49.73	2000B	2000	B	K13(K_MDA)	K	13	TRUE
FALSE	High	Sequest HT (A2)	Unambiguous	[-].mPYQYPALTPEQkK.[E]	N-Term(Prot)(Met-loss); K13(K_MDA)	1	P04075	P04075	1	2	0.0861	0	1	1	879.947	1758.89	1758.87	7.17	0.00631	HCD (High Energy Collision Dissociation)	30	MS2	68.6632	23	49.9206	61196	F10		3.02	1	4.5059e-05	0.000257335	0.756156	9559908	49.73	2000B	2000	B	K13(K_MDA)	K	13	TRUE
FALSE	High	Sequest HT (A2)	Unambiguous	[R].LPGGNEIGmVAWkMTFK.[S]	M9(Oxidation); K13(K_MDA)	4	Q13085	Q13085; Q13085-3; Q13085-4; Q13085-2	1	2	0.0922	0	1	1	1046	2090.99	2091.01	-8.51	-0.0089	HCD (High Energy Collision Dissociation)	30	MS2	36.8105	23	62.5543	81248	F1		2.17	1	0.00626178	0.118762	0.0208612	2.27331e+06	61.96	100A	100	A	K13(K_MDA)	K	13	TRUE
FALSE	High	Sequest HT (A2)	Unambiguous	[R].LPGGNEIGmVAWkMTFK.[S]	M9(Oxidation); K13(K_MDA)	4	Q13085	Q13085; Q13085-3; Q13085-4; Q13085-2	1	2	0.0788	0	1	1	1046	2091	2091.01	-5.26	-0.0055	HCD (High Energy Collision Dissociation)	30	MS2	73.5047	23	62.313	80679	F2		2.03	1	0.000502037	0.00727294	0.347463			100B	100	B	K13(K_MDA)	K	13	TRUE
FALSE	High	Sequest HT (A2)	Unambiguous	[R].LPGGNEIGmVAWkMTFK.[S]	M9(Oxidation); K13(K_MDA)	4	Q13085	Q13085; Q13085-3; Q13085-4; Q13085-2	1	2	0.1159	0	1	1	1046.01	2091.01	2091.01	0.23	0.00024	HCD (High Energy Collision Dissociation)	30	MS2	76.1143	23	63.0786	81823	F2		1.64	1	0.00120329	0.0190043	0.238215			100B	100	B	K13(K_MDA)	K	13	TRUE
FALSE	High	Sequest HT (A2)	Unambiguous	[R].LPGGNEIGmVAWkMTFK.[S]	M9(Oxidation); K13(K_MDA)	4	Q13085	Q13085; Q13085-3; Q13085-4; Q13085-2	1	2	0.1016	0	1	1	1046	2091	2091.01	-4.06	-0.00424	HCD (High Energy Collision Dissociation)	30	MS2	13.3717	23	62.4805	80506	F4		1.87	1	0.000754225	0.0118117	0.292021	1.79527e+06	61.98	250B	250	B	K13(K_MDA)	K	13	TRUE
FALSE	High	Sequest HT (A2)	Unambiguous	[R].LPGGNEIGmVAWkMTFK.[S]	M9(Oxidation); K13(K_MDA)	4	Q13085	Q13085; Q13085-3; Q13085-4; Q13085-2	1	2	0.1111	0	1	1	1046	2091	2091.01	-3.05	-0.00319	HCD (High Energy Collision Dissociation)	30	MS2	78.9567	23	62.6998	80831	F4		1.17	1	0.00615584	0.116348	0.0235961	1.79527e+06	61.98	250B	250	B	K13(K_MDA)	K	13	TRUE
FALSE	High	Sequest HT (A2)	Unambiguous	[R].LPGGNEIGmVAWkMTFK.[S]	M9(Oxidation); K13(K_MDA)	4	Q13085	Q13085; Q13085-3; Q13085-4; Q13085-2	1	2	0.0333	0	1	1	1046	2091	2091.01	-4.88	-0.0051	HCD (High Energy Collision Dissociation)	30	MS2	39.0296	23	62.1601	79928	F5		2.1	1	0.00129482	0.0207547	0.228277	2.51134e+06	62	500A	500	A	K13(K_MDA)	K	13	TRUE
FALSE	High	Sequest HT (A2)	Unambiguous	[R].LPGGNEIGmVAWkMTFK.[S]	M9(Oxidation); K13(K_MDA)	4	Q13085	Q13085; Q13085-3; Q13085-4; Q13085-2	1	2	0.0613	0	1	1	1046	2090.99	2091.01	-6.5	-0.00679	HCD (High Energy Collision Dissociation)	30	MS2	0	23	62.3804	80253	F5		1.63	1	0.00576303	0.109075	0.0321177	2.51134e+06	62	500A	500	A	K13(K_MDA)	K	13	TRUE
FALSE	High	Sequest HT (A2)	Unambiguous	[R].LPGGNEIGmVAWkMTFK.[S]	M9(Oxidation); K13(K_MDA)	4	Q13085	Q13085; Q13085-3; Q13085-4; Q13085-2	1	2		0	2	2	1046.01	2091.01	2091.01	1.71	0.00179	HCD (High Energy Collision Dissociation)	30	MS2	85.8436	23	62.5909	80566	F5		1.37	1	0.00190695	0.0319318	0.179581	2.51134e+06	62	500A	500	A	K13(K_MDA)	K	13	TRUE
FALSE	High	Sequest HT (A2)	Unambiguous	[R].LPGGNEIGmVAWkMTFK.[S]	M9(Oxidation); K13(K_MDA)	4	Q13085	Q13085; Q13085-3; Q13085-4; Q13085-2	1	2	0.0062	0	1	1	1046.01	2091	2091.01	-1.64	-0.00172	HCD (High Energy Collision Dissociation)	30	MS2	34.4163	23	62.7981	80876	F5		1.61	1	0.0044802	0.0844412	0.064881	2.51134e+06	62	500A	500	A	K13(K_MDA)	K	13	TRUE
FALSE	High	Sequest HT (A2)	Unambiguous	[R].LPGGNEIGmVAWkMTFK.[S]	M9(Oxidation); K13(K_MDA)	4	Q13085	Q13085; Q13085-3; Q13085-4; Q13085-2	1	2	0.057	0	1	1	1046	2090.99	2091.01	-6.6	-0.0069	HCD (High Energy Collision Dissociation)	30	MS2	64.7077	23	62.7002	80653	F6		1.58	1	0.00139136	0.0223488	0.21993	2.49899e+06	62	500B	500	B	K13(K_MDA)	K	13	TRUE
FALSE	High	Sequest HT (A2)	Unambiguous	[R].LPGGNEIGmVAWkMTFK.[S]	M9(Oxidation); K13(K_MDA)	4	Q13085	Q13085; Q13085-3; Q13085-4; Q13085-2	1	2	0.0764	0	1	1	1046.01	2091	2091.01	-1.4	-0.00147	HCD (High Energy Collision Dissociation)	30	MS2	14.0704	23	62.5281	80276	F7		1.44	1	0.00283121	0.0501835	0.127605	1.87421e+06	61.98	1000A	1000	A	K13(K_MDA)	K	13	TRUE
FALSE	High	Sequest HT (A2)	Unambiguous	[R].LPGGNEIGmVAWkMTFK.[S]	M9(Oxidation); K13(K_MDA)	4	Q13085	Q13085; Q13085-3; Q13085-4; Q13085-2	1	2		0.0317	2	2	1046	2091	2091.01	-4.35	-0.00454	HCD (High Energy Collision Dissociation)	30	MS2	77.1596	23	62.1906	79628	F8		1.22	1	0.000120675	0.00131606	0.55079			1000B	1000	B	K13(K_MDA)	K	13	TRUE
FALSE	High	Sequest HT (A2)	Unambiguous	[R].LPGGNEIGmVAWkMTFK.[S]	M9(Oxidation); K13(K_MDA)	4	Q13085	Q13085; Q13085-3; Q13085-4; Q13085-2	1	2	0.1203	0	1	1	1046	2091	2091.01	-2.49	-0.00261	HCD (High Energy Collision Dissociation)	30	MS2	80.9368	23	62.7069	80396	F8		1.58	1	0.000880286	0.0138891	0.273645			1000B	1000	B	K13(K_MDA)	K	13	TRUE
FALSE	High	Sequest HT (A2)	Unambiguous	[R].LPGGNEIGmVAWkMTFK.[S]	M9(Oxidation); K13(K_MDA)	4	Q13085	Q13085; Q13085-3; Q13085-4; Q13085-2	1	2	0.0398	0	1	1	1046	2091	2091.01	-3.73	-0.0039	HCD (High Energy Collision Dissociation)	30	MS2	83.1012	23	62.2434	79322	F10		1.76	1	0.00989857	0.186258	-0.0422157			2000B	2000	B	K13(K_MDA)	K	13	TRUE
FALSE	High	Sequest HT (A2)	Unambiguous	[R].LPGGNEIGmVAWkMTFK.[S]	M9(Oxidation); K13(K_MDA)	4	Q13085	Q13085; Q13085-3; Q13085-4; Q13085-2	1	2	0.0909	0	1	1	1046	2090.99	2091.01	-7.43	-0.00777	HCD (High Energy Collision Dissociation)	30	MS2	41.9906	23	62.4607	80902	F11		1.98	1	0.00615778	0.11636	0.0235823			Control	Control	Control	K13(K_MDA)	K	13	TRUE
FALSE	High	Sequest HT (A2)	Unambiguous	[K].ISEAIMNmQENSmQVSAk.[V]	M8(Oxidation); M13(Oxidation); K18(K_MDA)	1	Q9Y625	Q9Y625	0	3	0.2917	0	1	1	746.998	2238.98	2238.97	3.87	0.00289	HCD (High Energy Collision Dissociation)	30	MS2	54.594	23	43.9782	53437	F2		1.92	1	0.00783052	0.147312	-0.00856418	3.82781e+06	43.81	100B	100	B	K18(K_MDA)	K	18	TRUE
FALSE	High	Sequest HT (A2)	Unambiguous	[K].ISEAIMNmQENSmQVSAk.[V]	M8(Oxidation); M13(Oxidation); K18(K_MDA)	1	Q9Y625	Q9Y625	0	3	0.2688	0	1	1	747.001	2238.99	2238.97	6.91	0.00516	HCD (High Energy Collision Dissociation)	30	MS2	67.4381	23	43.8055	52622	F7		1.86	1	0.00319834	0.0591238	0.108282	3.9886e+06	43.79	1000A	1000	A	K18(K_MDA)	K	18	TRUE
FALSE	High	Sequest HT (A2)	Unambiguous	[K].ISEAIMNmQENSmQVSAk.[V]	M8(Oxidation); M13(Oxidation); K18(K_MDA)	1	Q9Y625	Q9Y625	0	3	0.1313	0	1	1	746.996	2238.97	2238.97	1.21	0.0009	HCD (High Energy Collision Dissociation)	30	MS2	68.905	23	43.9521	52777	F8		1.98	1	0.000260368	0.00338114	0.436785	2.98934e+06	43.85	1000B	1000	B	K18(K_MDA)	K	18	TRUE
FALSE	High	Sequest HT (A2)	Unambiguous	[K].ISEAIMNmQENSmQVSAk.[V]	M8(Oxidation); M13(Oxidation); K18(K_MDA)	1	Q9Y625	Q9Y625	0	3	0.1471	0	1	1	747.002	2238.99	2238.97	8.27	0.00617	HCD (High Energy Collision Dissociation)	30	MS2	55.746	23	43.7036	53135	F11		1.7	1	0.00462679	0.0876173	0.0602485	7.64437e+06	43.82	Control	Control	Control	K18(K_MDA)	K	18	TRUE
FALSE	High	Sequest HT (A2)	Unambiguous	[K].DVDEAYmNkVELESR.[L]	M7(Oxidation); K9(K_MDA)	2	P05787	P05787; P05787-2	1	2		0.0303	2	2	1005.45	2009.89	2009.88	3.95	0.00397	HCD (High Energy Collision Dissociation)	30	MS2	96.8222	23	57.5707	72930	F7		0.96	1	0.00725323	0.137396	0.00110598	1.30822e+06	57.58	1000A	1000	A	K9(K_MDA)	K	9	TRUE
FALSE	High	Sequest HT (A2)	Unambiguous	[K].DVDEAYmNkVELESR.[L]	M7(Oxidation); K9(K_MDA)	2	P05787	P05787; P05787-2	1	2	0.6776	0	1	1	1005.44	2009.86	2009.88	-8.29	-0.00834	HCD (High Energy Collision Dissociation)	30	MS2	63.0905	23	57.5487	72736	F9		2.14	1	3.01009e-05	0.000179145	0.802364			2000A	2000	A	K9(K_MDA)	K	9	TRUE
FALSE	High	Sequest HT (A2)	Unambiguous	[K].DVDEAYmNkVELESR.[L]	M7(Oxidation); K9(K_MDA)	2	P05787	P05787; P05787-2	1	2	0.0583	0	1	1	1005.45	2009.89	2009.88	7.01	0.00705	HCD (High Energy Collision Dissociation)	30	MS2	95.7235	23	57.7487	73030	F9		1.03	1	0.00215503	0.0372227	0.162115			2000A	2000	A	K9(K_MDA)	K	9	TRUE
FALSE	High	Sequest HT (A2)	Unambiguous	[K].DVDEAYmNkVELESR.[L]	M7(Oxidation); K9(K_MDA)	2	P05787	P05787; P05787-2	1	2	0.1377	0	1	1	1005.45	2009.89	2009.88	3.27	0.00328	HCD (High Energy Collision Dissociation)	30	MS2	91.4764	23	57.5627	72403	F10		1.38	1	6.44898e-05	0.000417469	0.69459			2000B	2000	B	K9(K_MDA)	K	9	TRUE
FALSE	High	Sequest HT (A2)	Unambiguous	[K].DVDEAYmNkVELESR.[L]	M7(Oxidation); K9(K_MDA)	2	P05787	P05787; P05787-2	1	2	0.4777	0	1	1	1005.45	2009.88	2009.88	2.21	0.00222	HCD (High Energy Collision Dissociation)	30	MS2	91.084	23	57.6127	72474	F10		1.57	1	6.97593e-05	0.000514531	0.66811			2000B	2000	B	K9(K_MDA)	K	9	TRUE
FALSE	High	Sequest HT (A2)	Unambiguous	[R].DLTDYLmkILTER.[G]	M7(Oxidation); K8(K_MDA)	8	P68133; P68032; P63261; P60709; Q562R1	P68133; P63267; P68032; P63261; P63267-2; P62736; P60709; Q562R1	1	2	0.6008	0	1	1	911.951	1822.89	1822.89	0.55	0.0005	HCD (High Energy Collision Dissociation)	30	MS2	56.3855	23	83.1467	110428	F7		2.58	5	3.80183e-06	3.63372e-06	1.2983	234377	83.15	1000A	1000	A	K8(K_MDA)	K	8	TRUE
FALSE	High	Sequest HT (A2)	Unambiguous	[R].DLTDYLmkILTER.[G]	M7(Oxidation); K8(K_MDA)	8	P68133; P68032; P63261; P60709; Q562R1	P68133; P63267; P68032; P63261; P63267-2; P62736; P60709; Q562R1	1	3	0.0294	0	1	1	608.302	1822.89	1822.89	-1.22	-0.00074	HCD (High Energy Collision Dissociation)	30	MS2	89.6301	23	83.0964	110169	F8		1.02	5	0.000716227	0.0112128	0.297936	109852	83.1	1000B	1000	B	K8(K_MDA)	K	8	TRUE
FALSE	High	Sequest HT (A2)	Unambiguous	[R].DLTDYLmkILTER.[G]	M7(Oxidation); K8(K_MDA)	8	P68133; P68032; P63261; P60709; Q562R1	P68133; P63267; P68032; P63261; P63267-2; P62736; P60709; Q562R1	1	2	0.6779	0	1	1	911.953	1822.9	1822.89	3.41	0.0031	HCD (High Energy Collision Dissociation)	30	MS2	86.0023	23	83.1118	110189	F9		2.67	5	3.80183e-06	5.2237e-07	1.54459	270400	83.15	2000A	2000	A	K8(K_MDA)	K	8	TRUE
FALSE	High	Sequest HT (A2)	Unambiguous	[R].DLTDYLmkILTER.[G]	M7(Oxidation); K8(K_MDA)	8	P68133; P68032; P63261; P60709; Q562R1	P68133; P63267; P68032; P63261; P63267-2; P62736; P60709; Q562R1	1	3	0.4048	0	1	1	608.3	1822.88	1822.89	-4.48	-0.00272	HCD (High Energy Collision Dissociation)	30	MS2	81.8658	23	83.1645	110268	F9		2.1	5	0.000115709	0.00123069	0.559054	133294	83.15	2000A	2000	A	K8(K_MDA)	K	8	TRUE
FALSE	High	Sequest HT (A2)	Unambiguous	[R].DLTDYLmkILTER.[G]	M7(Oxidation); K8(K_MDA)	8	P68133; P68032; P63261; P60709; Q562R1	P68133; P63267; P68032; P63261; P63267-2; P62736; P60709; Q562R1	1	2	0.5457	0	1	1	911.95	1822.89	1822.89	0.26	0.00023	HCD (High Energy Collision Dissociation)	30	MS2	64.1796	23	83.1673	109801	F10		3.28	5	3.80183e-06	1.20889e-07	1.7304	574650	83.16	2000B	2000	B	K8(K_MDA)	K	8	TRUE
FALSE	High	Sequest HT (A2)	Unambiguous	[R].AEAESmYQIkYEELQSLAGK.[H]	M6(Oxidation); K10(K_MDA)	2	P05787	P05787; P05787-2	1	2	0.5455	0	1	1	1250.58	2500.15	2500.16	-5.04	-0.0063	HCD (High Energy Collision Dissociation)	30	MS2	0	23	68.4313	88882	F9		1.21	1	0.00192762	0.0323848	0.177981	146461	68.25	2000A	2000	A	K10(K_MDA)	K	10	TRUE
FALSE	High	Sequest HT (A2)	Unambiguous	[R].AEAESmYQIkYEELQSLAGK.[H]	M6(Oxidation); K10(K_MDA)	2	P05787	P05787; P05787-2	1	2	0.707	0	1	1	1250.58	2500.16	2500.16	-0.22	-0.00028	HCD (High Energy Collision Dissociation)	30	MS2	0	23	68.5859	89109	F9		2.56	1	3.80183e-06	1.03932e-06	1.45724	146461	68.25	2000A	2000	A	K10(K_MDA)	K	10	TRUE
FALSE	High	Sequest HT (A2)	Unambiguous	[R].AEAESmYQIkYEELQSLAGK.[H]	M6(Oxidation); K10(K_MDA)	2	P05787	P05787; P05787-2	1	2	0.5039	0	1	1	1250.58	2500.16	2500.16	-0.66	-0.00082	HCD (High Energy Collision Dissociation)	30	MS2	69.3856	23	68.8167	89449	F9		1.27	1	3.80183e-06	1.37959e-05	1.12885	146461	68.25	2000A	2000	A	K10(K_MDA)	K	10	TRUE
FALSE	High	Sequest HT (A2)	Unambiguous	[R].AEAESmYQIkYEELQSLAGK.[H]	M6(Oxidation); K10(K_MDA)	2	P05787	P05787; P05787-2	1	2	0.6394	0	1	1	1250.59	2500.16	2500.16	1.89	0.00236	HCD (High Energy Collision Dissociation)	30	MS2	38.0145	23	68.541	88577	F10		2.08	1	3.80183e-06	1.20766e-06	1.43818			2000B	2000	B	K10(K_MDA)	K	10	TRUE
FALSE	High	Sequest HT (A2)	Unambiguous	[R].TDLEmQIEGLKEELAYLkK.[N]	M5(Oxidation); K18(K_MDA)	1	P08727	P08727	2	3	0.0693	0	1	1	821.747	2463.23	2463.24	-4.47	-0.00367	HCD (High Energy Collision Dissociation)	30	MS2	92.7009	23	79.3394	104193	F10		2.02	1	0.000169253	0.00185814	0.508612	703763	79.26	2000B	2000	B	K18(K_MDA)	K	18	TRUE
FALSE	High	Sequest HT (A2)	Unambiguous	[R].ImkAQALR.[D]	M2(Oxidation); K3(K_MDA)	4	P07900; Q58FG1; P08238	P07900-2; P07900; Q58FG1; P08238	1	2	0.1491	0	1	1	571.807	1142.61	1142.6	3.18	0.00182	HCD (High Energy Collision Dissociation)	30	MS2	89.7482	23	37.8121	43878	F9		1.61	3	0.00120919	0.0192469	0.236785	2.00345e+06	37.73	2000A	2000	A	K3(K_MDA)	K	3	TRUE
FALSE	High	Sequest HT (A2)	Unambiguous	[R].VmLGETNPADSkPGTIR.[G]	M2(Oxidation); K12(K_MDA)	5	P22392-2; O60361; P15531	P22392-2; P15531-2; P22392; O60361; P15531	0	2	0.509	0	1	1	999.49	1997.97	1997.96	5.03	0.00502	HCD (High Energy Collision Dissociation)	30	MS2	36.2252	23	48.8429	59614	F10		2.22	3	3.80183e-06	2.34891e-07	1.64607			2000B	2000	B	K12(K_MDA)	K	12	TRUE
FALSE	High	Sequest HT (A2)	Unambiguous	[R].ALMLQGVDLLADAVAVTmGPkGR.[T]	M18(Oxidation); K21(K_MDA)	2	P10809	P10809; P10809-2	1	3	0.2135	0	1	1	846.78	2538.33	2538.31	6.25	0.00529	HCD (High Energy Collision Dissociation)	30	MS2	32.3229	23	81.4558	107343	F10		1.78	1	0.000210988	0.00242711	0.476334			2000B	2000	B	K21(K_MDA)	K	21	TRUE
FALSE	High	Sequest HT (A2)	Unambiguous	[K].FPGLHSFAPDKPGGILmmDLk.[E]	M17(Oxidation); M18(Oxidation); K21(K_MDA)	3	Q15165	Q15165-3; Q15165-1; Q15165	0	2	0.0342	0	1	1	1250.11	2499.21	2499.21	0.46	0.00057	HCD (High Energy Collision Dissociation)	30	MS2	57.7137	23	81.4539	108382	F6		1.46	1	0.0012993	0.0208469	0.227777	391868	81.47	500B	500	B	K21(K_MDA)	K	21	TRUE
FALSE	High	Sequest HT (A2)	Unambiguous	[R].VIISAPSADAPmFVMGVNHEkYDNSLK.[I]	M12(Oxidation); K21(K_MDA)	2	P04406	P04406-2; P04406	1	3	0.1266	0	1	1	1049.17	3145.5	3145.5	-1.86	-0.00195	HCD (High Energy Collision Dissociation)	30	MS2	67.9149	23	59.3878	75098	F10		1.58	1	0.00039813	0.00602968	0.369101			2000B	2000	B	K21(K_MDA)	K	21	TRUE
FALSE	High	Sequest HT (A2)	Unambiguous	[K].EITALAPSTmkIK.[I]	M10(Oxidation); K11(K_MDA)	7	P68133; P68032; P63261; P60709	P68133; P63267; P68032; P63261; P63267-2; P62736; P60709	1	2	0.1126	0	1	1	807.929	1614.85	1614.84	3.62	0.00293	HCD (High Energy Collision Dissociation)	30	MS2	63.6032	23	51.622	64145	F7		2.31	4	3.80183e-06	9.41436e-06	1.1774	4246197	51.68	1000A	1000	A	K11(K_MDA)	K	11	TRUE
FALSE	High	Sequest HT (A2)	Unambiguous	[K].EITALAPSTmkIK.[I]	M10(Oxidation); K11(K_MDA)	7	P68133; P68032; P63261; P60709	P68133; P63267; P68032; P63261; P63267-2; P62736; P60709	1	2	0.1374	0	1	1	807.925	1614.84	1614.84	-0.87	-0.0007	HCD (High Energy Collision Dissociation)	30	MS2	67.5452	23	51.5669	63977	F8		1.82	4	0.000248438	0.00311032	0.44669	2382572	51.67	1000B	1000	B	K11(K_MDA)	K	11	TRUE
FALSE	High	Sequest HT (A2)	Unambiguous	[K].EITALAPSTmkIK.[I]	M10(Oxidation); K11(K_MDA)	7	P68133; P68032; P63261; P60709	P68133; P63267; P68032; P63261; P63267-2; P62736; P60709	1	2		0.0055	2	2	807.928	1614.85	1614.84	2.16	0.00174	HCD (High Energy Collision Dissociation)	30	MS2	58.3759	23	51.7636	64267	F8		1.81	4	0.000331198	0.00519874	0.386307	2382572	51.67	1000B	1000	B	K11(K_MDA)	K	11	TRUE
FALSE	High	Sequest HT (A2)	Unambiguous	[K].EITALAPSTmkIK.[I]	M10(Oxidation); K11(K_MDA)	7	P68133; P68032; P63261; P60709	P68133; P63267; P68032; P63261; P63267-2; P62736; P60709	1	2	0.104	0	1	1	807.93	1614.85	1614.84	4.95	0.004	HCD (High Energy Collision Dissociation)	30	MS2	10.6759	23	51.612	63990	F9		2.02	4	3.80183e-06	2.21724e-05	1.06855	3.82888e+06	51.64	2000A	2000	A	K11(K_MDA)	K	11	TRUE
FALSE	High	Sequest HT (A2)	Unambiguous	[K].EITALAPSTmkIK.[I]	M10(Oxidation); K11(K_MDA)	7	P68133; P68032; P63261; P60709	P68133; P63267; P68032; P63261; P63267-2; P62736; P60709	1	2	0.0808	0	1	1	807.923	1614.84	1614.84	-4.2	-0.00339	HCD (High Energy Collision Dissociation)	30	MS2	79.1234	23	51.5736	63620	F10		2.97	4	1.7707e-05	9.32228e-05	0.885729			2000B	2000	B	K11(K_MDA)	K	11	TRUE
FALSE	High	Sequest HT (A2)	Unambiguous	[K].mLETkWSLLQQQK.[T]	M1(Oxidation); K5(K_MDA)	2	P05787	P05787; P05787-2	1	2	0.2467	0	1	1	922.963	1844.92	1844.93	-3.57	-0.0033	HCD (High Energy Collision Dissociation)	30	MS2	90.0093	23	62.4631	80032	F8		1.5	1	7.31598e-06	5.77648e-05	0.946736	797393	62.36	1000B	1000	B	K5(K_MDA)	K	5	TRUE
FALSE	High	Sequest HT (A2)	Unambiguous	[K].mLETkWSLLQQQK.[T]	M1(Oxidation); K5(K_MDA)	2	P05787	P05787; P05787-2	1	2	0.348	0	1	1	922.966	1844.92	1844.93	-0.14	-0.00013	HCD (High Energy Collision Dissociation)	30	MS2	61.7725	23	62.46	80028	F9		2.04	1	3.01009e-05	0.000175447	0.805026	1.32714e+06	62.34	2000A	2000	A	K5(K_MDA)	K	5	TRUE
FALSE	High	Sequest HT (A2)	Unambiguous	[K].mLETkWSLLQQQK.[T]	M1(Oxidation); K5(K_MDA)	2	P05787	P05787; P05787-2	1	2	0.4103	0	1	1	922.968	1844.93	1844.93	1.9	0.00176	HCD (High Energy Collision Dissociation)	30	MS2	73.3054	23	62.2421	79320	F10		1.95	1	3.80183e-06	1.50107e-05	1.11813	1.37717e+06	62.33	2000B	2000	B	K5(K_MDA)	K	5	TRUE
FALSE	High	Sequest HT (A2)	Unambiguous	[K].DVSAQATGkNVGcLQEALQLATSFAQLR.[L]	K9(K_MDA); C13(Carbamidomethyl)	2	P49588	P49588-2; P49588	1	3	0.6854	0	1	1	1058.19	3172.56	3172.57	-5.72	-0.00604	HCD (High Energy Collision Dissociation)	30	MS2	59.016	23	78.1929	104123	F11		3.56	1	3.80183e-06	2.9425e-06	1.32509			Control	Control	Control	K9(K_MDA)	K	9	TRUE
FALSE	High	Sequest HT (A2)	Unambiguous	[R].EIVRDIKEkLcYVALDFEQEMATAASSSSLEK.[S]	K9(K_MDA); C11(Carbamidomethyl)	3	P63261; P60709	P63261; Q6S8J3; P60709	3	3	0.3817	0	1	2	1286.31	3856.9	3856.87	9.32	0.01198	HCD (High Energy Collision Dissociation)	30	MS2	81.8192	23	79.505	105489	F6		1.86	2	3.80183e-06	1.64804e-06	1.3987			500B	500	B	K9(K_MDA)	K	9	TRUE
FALSE	High	Sequest HT (A2)	Unambiguous	[R].LQAEIEGLkGQR.[A]	K9(K_MDA)	2	P05787	P05787; P05787-2	1	2	0.2096	0	1	1	769.402	1537.8	1537.8	-2.37	-0.00182	HCD (High Energy Collision Dissociation)	30	MS2	49.7797	23	52.0042	65513	F1		2.29	1	2.36214e-05	0.000131463	0.841866			100A	100	A	K9(K_MDA)	K	9	TRUE
FALSE	High	Sequest HT (A2)	Unambiguous	[K].DVDEAYMNkVELESR.[L]	K9(K_MDA)	2	P05787	P05787; P05787-2	1	2	0.5414	0	1	1	997.444	1993.88	1993.88	-2.07	-0.00206	HCD (High Energy Collision Dissociation)	30	MS2	97.0071	23	63.0793	82032	F1		1.81	1	3.80183e-06	1.02709e-07	1.7511	923084	63.08	100A	100	A	K9(K_MDA)	K	9	TRUE
FALSE	High	Sequest HT (A2)	Unambiguous	[R].LQAEIEGLkGQR.[A]	K9(K_MDA)	2	P05787	P05787; P05787-2	1	2	0.1062	0	1	1	769.409	1537.81	1537.8	5.89	0.00453	HCD (High Energy Collision Dissociation)	30	MS2	54.139	23	52.0057	65335	F2		2.26	1	3.80183e-06	2.71089e-05	1.043	2.39019e+06	51.81	100B	100	B	K9(K_MDA)	K	9	TRUE
FALSE	High	Sequest HT (A2)	Unambiguous	[R].LQAEIEGLkGQR.[A]	K9(K_MDA)	2	P05787	P05787; P05787-2	1	2	0.2267	0	1	1	769.409	1537.81	1537.8	6.04	0.00465	HCD (High Energy Collision Dissociation)	30	MS2	23.7648	23	52.1985	65625	F2		2.25	1	3.80183e-06	1.09946e-05	1.15768	2.39019e+06	51.81	100B	100	B	K9(K_MDA)	K	9	TRUE
FALSE	High	Sequest HT (A2)	Unambiguous	[K].DVDEAYMNkVELESR.[L]	K9(K_MDA)	2	P05787	P05787; P05787-2	1	2	0.3864	0	1	1	997.446	1993.88	1993.88	0.09	9e-05	HCD (High Energy Collision Dissociation)	30	MS2	98.1944	20.327	63.0284	81747	F2		1.32	1	3.80183e-06	2.24393e-06	1.35951	574488	63.07	100B	100	B	K9(K_MDA)	K	9	TRUE
FALSE	High	Sequest HT (A2)	Unambiguous	[K].GPSSVEDIkAK.[M]	K9(K_MDA)	3	P06748	P06748; P06748-2; P06748-3	1	2	0.042	0	1	1	663.834	1326.66	1326.66	2.22	0.00147	HCD (High Energy Collision Dissociation)	30	MS2	86.7173	23	41.8778	50174	F3		2.38	1	0.000490473	0.00713111	0.349731			250A	250	A	K9(K_MDA)	K	9	TRUE
FALSE	High	Sequest HT (A2)	Unambiguous	[R].LQAEIEGLkGQR.[A]	K9(K_MDA)	2	P05787	P05787; P05787-2	1	2	0.4702	0	1	1	769.404	1537.8	1537.8	0.48	0.00037	HCD (High Energy Collision Dissociation)	30	MS2	47.3548	23	51.9266	64973	F3		3.36	1	3.80183e-06	1.5283e-06	1.40828	3698203	52.05	250A	250	A	K9(K_MDA)	K	9	TRUE
FALSE	High	Sequest HT (A2)	Unambiguous	[R].LQAEIEGLkGQR.[A]	K9(K_MDA)	2	P05787	P05787; P05787-2	1	2	0.5496	0	1	1	769.406	1537.8	1537.8	2.53	0.00195	HCD (High Energy Collision Dissociation)	30	MS2	36.8539	23	52.1057	65240	F3		3.73	1	3.80183e-06	2.794e-06	1.33167	3698203	52.05	250A	250	A	K9(K_MDA)	K	9	TRUE
FALSE	High	Sequest HT (A2)	Unambiguous	[R].LQAEIEGLkGQR.[A]	K9(K_MDA)	2	P05787	P05787; P05787-2	1	2	0.5323	0	1	1	769.405	1537.8	1537.8	1.33	0.00102	HCD (High Energy Collision Dissociation)	30	MS2	21.8837	23	52.2915	65515	F3		2.48	1	3.80183e-06	2.1295e-06	1.36616	3698203	52.05	250A	250	A	K9(K_MDA)	K	9	TRUE
FALSE	High	Sequest HT (A2)	Unambiguous	[R].LQAEIEGLkGQR.[A]	K9(K_MDA)	2	P05787	P05787; P05787-2	1	2	0.0889	0	1	1	769.4	1537.79	1537.8	-4.87	-0.00375	HCD (High Energy Collision Dissociation)	30	MS2	21.0791	23	52.4808	65798	F3		1.35	1	8.02485e-05	0.000627579	0.643051			250A	250	A	K9(K_MDA)	K	9	TRUE
FALSE	High	Sequest HT (A2)	Unambiguous	[K].QIFLGGVDkR.[T]	K9(K_MDA)	1	P05141	P05141	1	2	0.4048	0	1	1	664.851	1328.69	1328.7	-4.08	-0.00271	HCD (High Energy Collision Dissociation)	30	MS2	68.5405	23	56.3669	71563	F3		2.1	1	2.36214e-05	0.000152398	0.823004	1500202	56.34	250A	250	A	K9(K_MDA)	K	9	TRUE
FALSE	High	Sequest HT (A2)	Unambiguous	[R].GLFDEYGSkK.[S]	K9(K_MDA)	2	P14625	Q58FF3; P14625	1	2	0.1126	0	1	1	670.312	1339.62	1339.62	-2.32	-0.00155	HCD (High Energy Collision Dissociation)	30	MS2	74.0876	23	56.5236	71798	F3		2.22	1	0.000257925	0.00328614	0.440162	1.62879e+06	56.61	250A	250	A	K9(K_MDA)	K	9	TRUE
FALSE	High	Sequest HT (A2)	Unambiguous	[K].DVDEAYMNkVELESR.[L]	K9(K_MDA)	2	P05787	P05787; P05787-2	1	2	0.5714	0	1	1	997.449	1993.89	1993.88	3.06	0.00305	HCD (High Energy Collision Dissociation)	30	MS2	92.9559	17.025	62.9544	81371	F3		1.96	1	3.80183e-06	2.15931e-08	1.94911			250A	250	A	K9(K_MDA)	K	9	TRUE
FALSE	High	Sequest HT (A2)	Unambiguous	[K].DVDEAYMNkVELESR.[L]	K9(K_MDA)	2	P05787	P05787; P05787-2	1	2	0.7066	0	1	1	997.444	1993.88	1993.88	-2.35	-0.00234	HCD (High Energy Collision Dissociation)	30	MS2	84.4364	15.311	63.0711	81546	F3		2.42	1	3.80183e-06	6.81617e-08	1.80316	2.2902e+06	63.13	250A	250	A	K9(K_MDA)	K	9	TRUE
FALSE	High	Sequest HT (A2)	Unambiguous	[K].DVDEAYMNkVELESR.[L]	K9(K_MDA)	2	P05787	P05787; P05787-2	1	2	0.6667	0	1	1	997.443	1993.88	1993.88	-3.42	-0.00341	HCD (High Energy Collision Dissociation)	30	MS2	72.5598	23	63.1695	81692	F3		2.97	1	3.80183e-06	7.46649e-09	2.08394	2.2902e+06	63.13	250A	250	A	K9(K_MDA)	K	9	TRUE
FALSE	High	Sequest HT (A2)	Unambiguous	[K].DVDEAYMNkVELESR.[L]	K9(K_MDA)	2	P05787	P05787; P05787-2	1	2	0.6407	0	1	1	997.448	1993.89	1993.88	1.74	0.00174	HCD (High Energy Collision Dissociation)	30	MS2	67.478	23	63.4551	82117	F3		2.31	1	3.80183e-06	5.62871e-06	1.24272	2.2902e+06	63.13	250A	250	A	K9(K_MDA)	K	9	TRUE
FALSE	High	Sequest HT (A2)	Unambiguous	[K].STFVLDEFkR.[K]	K9(K_MDA)	2	P26641	P26641; P26641-2	1	2	0.0775	0	1	1	719.356	1437.71	1437.7	0.36	0.00026	HCD (High Energy Collision Dissociation)	30	MS2	98.0832	19.299	65.1574	84651	F3		1.29	1	0.000140775	0.00163819	0.523954	808376	65.27	250A	250	A	K9(K_MDA)	K	9	TRUE
FALSE	High	Sequest HT (A2)	Unambiguous	[K].VLDSGAPIkIPVGPETLGR.[I]	K9(K_MDA)	1	P06576	P06576	1	2	0.3871	0	1	1	1058.08	2115.15	2115.15	2.1	0.00222	HCD (High Energy Collision Dissociation)	30	MS2	72.57	23	67.6371	88346	F3		1.86	1	1.42984e-05	8.87771e-05	0.891962			250A	250	A	K9(K_MDA)	K	9	TRUE
FALSE	High	Sequest HT (A2)	Unambiguous	[R].VSFELFADkVPK.[T]	K9(K_MDA)	1	P62937	P62937	1	2	0.2094	0	1	1	788.41	1575.81	1575.81	2.42	0.00191	HCD (High Energy Collision Dissociation)	30	MS2	81.1903	23	71.8998	94655	F3		1.91	1	2.36214e-05	0.00012269	0.850681	1.13673e+06	71.99	250A	250	A	K9(K_MDA)	K	9	TRUE
FALSE	High	Sequest HT (A2)	Unambiguous	[R].VSFELFADkVPK.[T]	K9(K_MDA)	1	P62937	P62937	1	2	0.1976	0	1	1	788.409	1575.81	1575.81	1.23	0.00097	HCD (High Energy Collision Dissociation)	30	MS2	80.7002	23	72.1678	95053	F3		1.67	1	0.000300968	0.00454608	0.401951	1.13673e+06	71.99	250A	250	A	K9(K_MDA)	K	9	TRUE
FALSE	High	Sequest HT (A2)	Unambiguous	[K].TIAPALVSkK.[L]	K9(K_MDA)	1	P06733	P06733	1	2	0.0278	0	1	1	612.357	1223.71	1223.7	2.88	0.00176	HCD (High Energy Collision Dissociation)	30	MS2	82.5754	23	49.9983	62068	F4		1.44	1	0.0092621	0.174246	-0.0324762	1.74581e+06	49.72	250B	250	B	K9(K_MDA)	K	9	TRUE
FALSE	High	Sequest HT (A2)	Unambiguous	[R].LQAEIEGLkGQR.[A]	K9(K_MDA)	2	P05787	P05787; P05787-2	1	2	0.3844	0	1	1	769.406	1537.8	1537.8	2.55	0.00196	HCD (High Energy Collision Dissociation)	30	MS2	42.0242	23	52.0144	65056	F4		3.33	1	7.31598e-06	5.28576e-05	0.958042	2914659	51.95	250B	250	B	K9(K_MDA)	K	9	TRUE
FALSE	High	Sequest HT (A2)	Unambiguous	[R].LQAEIEGLkGQR.[A]	K9(K_MDA)	2	P05787	P05787; P05787-2	1	2	0.4931	0	1	1	769.406	1537.8	1537.8	2.23	0.00171	HCD (High Energy Collision Dissociation)	30	MS2	18.7287	23	52.2029	65337	F4		2.88	1	3.57436e-05	0.000205255	0.785	2914659	51.95	250B	250	B	K9(K_MDA)	K	9	TRUE
FALSE	High	Sequest HT (A2)	Unambiguous	[R].LQAEIEGLkGQR.[A]	K9(K_MDA)	2	P05787	P05787; P05787-2	1	2	0.2734	0	1	1	769.404	1537.8	1537.8	0.24	0.00018	HCD (High Energy Collision Dissociation)	30	MS2	26.1381	23	52.3946	65620	F4		1.39	1	0.000318034	0.00466707	0.398882	2914659	51.95	250B	250	B	K9(K_MDA)	K	9	TRUE
FALSE	High	Sequest HT (A2)	Unambiguous	[R].GLFDEYGSkK.[S]	K9(K_MDA)	2	P14625	Q58FF3; P14625	1	2	0.1341	0	1	1	670.318	1339.63	1339.62	5.51	0.00369	HCD (High Energy Collision Dissociation)	30	MS2	82.6564	23	56.546	71747	F4		1.64	1	0.000605624	0.0093499	0.318651			250B	250	B	K9(K_MDA)	K	9	TRUE
FALSE	High	Sequest HT (A2)	Unambiguous	[K].DGDGTITTkELGTVMR.[S]	K9(K_MDA)	1	P0DP23	P0DP23	1	2	0.252	0	1	1	945.456	1889.9	1889.89	4.91	0.00464	HCD (High Energy Collision Dissociation)	30	MS2	85.3015	23	62.4148	80412	F4		1.27	1	0.00196277	0.0332163	0.175099	349280	62.37	250B	250	B	K9(K_MDA)	K	9	TRUE
FALSE	High	Sequest HT (A2)	Unambiguous	[K].DVDEAYMNkVELESR.[L]	K9(K_MDA)	2	P05787	P05787; P05787-2	1	2	0.6986	0	1	1	997.441	1993.87	1993.88	-5	-0.00498	HCD (High Energy Collision Dissociation)	30	MS2	92.1171	23	62.935	81181	F4		2.19	1	3.80183e-06	1.11125e-08	2.03345	1.71316e+06	63.08	250B	250	B	K9(K_MDA)	K	9	TRUE
FALSE	High	Sequest HT (A2)	Unambiguous	[K].DVDEAYMNkVELESR.[L]	K9(K_MDA)	2	P05787	P05787; P05787-2	1	2	0.6602	0	1	1	997.442	1993.88	1993.88	-4.36	-0.00435	HCD (High Energy Collision Dissociation)	30	MS2	74.6195	23	63.1358	81475	F4		2.56	1	3.80183e-06	4.7346e-08	1.84942	1.71316e+06	63.08	250B	250	B	K9(K_MDA)	K	9	TRUE
FALSE	High	Sequest HT (A2)	Unambiguous	[K].DVDEAYMNkVELESR.[L]	K9(K_MDA)	2	P05787	P05787; P05787-2	1	2	0.6742	0	1	1	997.441	1993.87	1993.88	-5.44	-0.00542	HCD (High Energy Collision Dissociation)	30	MS2	56.1934	23	63.3507	81794	F4		3.1	1	3.80183e-06	4.27022e-08	1.86253	1.71316e+06	63.08	250B	250	B	K9(K_MDA)	K	9	TRUE
FALSE	High	Sequest HT (A2)	Unambiguous	[R].DDNMFQIGkMR.[Y]	K9(K_MDA)	1	P53999	P53999	1	2	0.4626	0	1	1	775.848	1550.69	1550.68	8.37	0.00649	HCD (High Energy Collision Dissociation)	30	MS2	88.542	23	65.7961	85402	F4		1.47	1	0.00709478	0.134118	0.00442177	345212	65.73	250B	250	B	K9(K_MDA)	K	9	TRUE
FALSE	High	Sequest HT (A2)	Unambiguous	[K].VLDSGAPIkIPVGPETLGR.[I]	K9(K_MDA)	1	P06576	P06576	1	2	0.2125	0	1	1	1058.08	2115.16	2115.15	5.01	0.0053	HCD (High Energy Collision Dissociation)	30	MS2	76.7875	23	67.6178	88094	F4		1.6	1	0.000104497	0.000885179	0.599942			250B	250	B	K9(K_MDA)	K	9	TRUE
FALSE	High	Sequest HT (A2)	Unambiguous	[R].VSFELFADkVPK.[T]	K9(K_MDA)	1	P62937	P62937	1	2	0.0495	0	1	1	788.409	1575.81	1575.81	0.35	0.00028	HCD (High Energy Collision Dissociation)	30	MS2	94.2452	23	71.6449	94008	F4		1.01	1	0.00466509	0.0883575	0.0591888	834935	72.03	250B	250	B	K9(K_MDA)	K	9	TRUE
FALSE	High	Sequest HT (A2)	Unambiguous	[R].VSFELFADkVPK.[T]	K9(K_MDA)	1	P62937	P62937	1	2	0.1498	0	1	1	788.412	1575.82	1575.81	4.43	0.00349	HCD (High Energy Collision Dissociation)	30	MS2	81.4171	23	71.8786	94352	F4		2.27	1	3.80183e-06	1.86368e-05	1.09063	834935	72.03	250B	250	B	K9(K_MDA)	K	9	TRUE
FALSE	High	Sequest HT (A2)	Unambiguous	[R].VSFELFADkVPK.[T]	K9(K_MDA)	1	P62937	P62937	1	2	0.1542	0	1	1	788.408	1575.81	1575.81	0.07	6e-05	HCD (High Energy Collision Dissociation)	30	MS2	90.4951	23	72.0643	94624	F4		2.14	1	1.42984e-05	7.86944e-05	0.907335	834935	72.03	250B	250	B	K9(K_MDA)	K	9	TRUE
FALSE	High	Sequest HT (A2)	Unambiguous	[R].VSFELFADkVPK.[T]	K9(K_MDA)	1	P62937	P62937	1	2	0.1197	0	1	1	788.409	1575.81	1575.81	0.59	0.00047	HCD (High Energy Collision Dissociation)	30	MS2	85.9695	23	72.27	94926	F4		1.17	1	0.00137263	0.0219059	0.222188	834935	72.03	250B	250	B	K9(K_MDA)	K	9	TRUE
FALSE	High	Sequest HT (A2)	Unambiguous	[R].KSSTPEEVkK.[R]	K9(K_MDA)	1	P23528	P23528	2	2	0.203	0	1	1	664.84	1328.67	1328.67	-0.02	-1e-05	HCD (High Energy Collision Dissociation)	30	MS2	67.5428	23	21.1247	20858	F5		2.02	1	0.000412232	0.00623015	0.365318	727322	21.13	500A	500	A	K9(K_MDA)	K	9	TRUE
FALSE	High	Sequest HT (A2)	Unambiguous	[K].VGEFSGANkEK.[L]	K9(K_MDA)	2	P10599	P10599-2; P10599	1	2	0.0584	0	1	1	681.322	1361.64	1361.64	-0.84	-0.00057	HCD (High Energy Collision Dissociation)	30	MS2	76.6292	23	36.9975	42874	F5		1.54	1	7.55641e-05	0.000545238	0.660786	2.4194e+06	37.01	500A	500	A	K9(K_MDA)	K	9	TRUE
FALSE	High	Sequest HT (A2)	Unambiguous	[K].DGVVEITGkHEER.[Q]	K9(K_MDA)	1	P04792	P04792	1	3	0.4813	0	1	1	555.601	1664.79	1664.79	-1.66	-0.00092	HCD (High Energy Collision Dissociation)	30	MS2	83.3147	21.121	42.1545	50373	F5		2.41	1	0.000115709	0.00126347	0.555813	3076451	42.22	500A	500	A	K9(K_MDA)	K	9	TRUE
FALSE	High	Sequest HT (A2)	Unambiguous	[K].DGVVEITGkHEER.[Q]	K9(K_MDA)	1	P04792	P04792	1	3	0.3623	0	1	1	555.597	1664.78	1664.79	-8.59	-0.00476	HCD (High Energy Collision Dissociation)	30	MS2	77.311	23	42.3739	50691	F5		2.07	1	0.000390909	0.00594206	0.370796	3076451	42.22	500A	500	A	K9(K_MDA)	K	9	TRUE
FALSE	High	Sequest HT (A2)	Unambiguous	[K].VVSETNDTkVLR.[H]	K9(K_MDA)	1	P05783	P05783	1	2	0.6391	0	1	1	778.901	1556.8	1556.8	-0.07	-6e-05	HCD (High Energy Collision Dissociation)	30	MS2	8.90548	23	42.5836	50987	F5		3.02	1	3.80183e-06	1.88298e-06	1.38178	6.2731e+06	42.5	500A	500	A	K9(K_MDA)	K	9	TRUE
FALSE	High	Sequest HT (A2)	Unambiguous	[K].TIAPALVSkK.[L]	K9(K_MDA)	1	P06733	P06733	1	2	0.0492	0	1	1	612.358	1223.71	1223.7	3.72	0.00228	HCD (High Energy Collision Dissociation)	30	MS2	53.0234	23	49.799	61585	F5		2.44	1	0.00151052	0.0244959	0.20958	3602372	49.71	500A	500	A	K9(K_MDA)	K	9	TRUE
FALSE	High	Sequest HT (A2)	Unambiguous	[K].TIAPALVSkK.[L]	K9(K_MDA)	1	P06733	P06733	1	2	0.0909	0	1	1	612.356	1223.71	1223.7	1.63	0.001	HCD (High Energy Collision Dissociation)	30	MS2	85.4393	23	50.0203	61916	F5		1.32	1	0.0025487	0.0446856	0.141102	3602372	49.71	500A	500	A	K9(K_MDA)	K	9	TRUE
FALSE	High	Sequest HT (A2)	Unambiguous	[R].VNFAMNVGkAR.[G]	K9(K_MDA)	3	P14618-2; P14618	P14618-2; P14618-3; P14618	1	2	0.0933	0	1	1	701.851	1402.7	1402.69	1.34	0.00094	HCD (High Energy Collision Dissociation)	30	MS2	86.4804	17.751	51.9222	64737	F5		1.5	2	0.000393323	0.00598359	0.36999			500A	500	A	K9(K_MDA)	K	9	TRUE
FALSE	High	Sequest HT (A2)	Unambiguous	[R].LQAEIEGLkGQR.[A]	K9(K_MDA)	2	P05787	P05787; P05787-2	1	2	0.5363	0	1	1	769.406	1537.8	1537.8	1.85	0.00143	HCD (High Energy Collision Dissociation)	30	MS2	42.1769	23	51.9435	64768	F5		3.58	1	3.80183e-06	1.57415e-06	1.40452	4.74792e+06	52.08	500A	500	A	K9(K_MDA)	K	9	TRUE
FALSE	High	Sequest HT (A2)	Unambiguous	[R].LQAEIEGLkGQR.[A]	K9(K_MDA)	2	P05787	P05787; P05787-2	1	2	0.6306	0	1	1	769.407	1537.81	1537.8	3.83	0.00295	HCD (High Energy Collision Dissociation)	30	MS2	25.593	23	52.1546	65084	F5		3.6	1	3.80183e-06	1.4592e-06	1.41415	4.74792e+06	52.08	500A	500	A	K9(K_MDA)	K	9	TRUE
FALSE	High	Sequest HT (A2)	Unambiguous	[R].LQAEIEGLkGQR.[A]	K9(K_MDA)	2	P05787	P05787; P05787-2	1	2	0.5265	0	1	1	769.405	1537.8	1537.8	1.52	0.00117	HCD (High Energy Collision Dissociation)	30	MS2	6.02655	23	52.3434	65366	F5		2.83	1	3.01009e-05	0.000175784	0.804782	4.74792e+06	52.08	500A	500	A	K9(K_MDA)	K	9	TRUE
FALSE	High	Sequest HT (A2)	Unambiguous	[R].LQAEIEGLkGQR.[A]	K9(K_MDA)	2	P05787	P05787; P05787-2	1	2	0.3333	0	1	1	769.406	1537.81	1537.8	3.1	0.00238	HCD (High Energy Collision Dissociation)	30	MS2	52.5651	23	52.5269	65641	F5		1.89	1	3.01009e-05	0.000175603	0.804913	4.74792e+06	52.08	500A	500	A	K9(K_MDA)	K	9	TRUE
FALSE	High	Sequest HT (A2)	Unambiguous	[R].YESLTDPSkLDSGK.[E]	K9(K_MDA)	5	P07900; P08238	P07900-2; P07900; Q58FF8; Q58FF7; P08238	1	2	0.19	0	1	1	868.404	1735.8	1735.81	-2.74	-0.00238	HCD (High Energy Collision Dissociation)	30	MS2	68.0971	23	52.9056	66207	F5		3.21	2	3.80183e-06	4.50251e-06	1.27108	2.31075e+06	52.84	500A	500	A	K9(K_MDA)	K	9	TRUE
FALSE	High	Sequest HT (A2)	Unambiguous	[R].GLFDEYGSkK.[S]	K9(K_MDA)	2	P14625	Q58FF3; P14625	1	2	0.0767	0	1	1	670.312	1339.62	1339.62	-2.57	-0.00172	HCD (High Energy Collision Dissociation)	30	MS2	89.842	23	56.4268	71415	F5		3	1	0.000108523	0.000939296	0.592547	2.05699e+06	56.54	500A	500	A	K9(K_MDA)	K	9	TRUE
FALSE	High	Sequest HT (A2)	Unambiguous	[R].GIYAYGFEkPSAIQQR.[A]	K9(K_MDA)	5	P60842; Q14240; P38919	Q14240-2; P60842-2; P60842; Q14240; P38919	0	2	0.1343	0	1	1	1012.5	2023.99	2023.99	0.44	0.00044	HCD (High Energy Collision Dissociation)	30	MS2	60.4055	23	60.0887	76841	F5		2.01	3	1.7707e-05	9.90049e-05	0.878053			500A	500	A	K9(K_MDA)	K	9	TRUE
FALSE	High	Sequest HT (A2)	Unambiguous	[R].GIYAYGFEkPSAIQQR.[A]	K9(K_MDA)	5	P60842; Q14240; P38919	Q14240-2; P60842-2; P60842; Q14240; P38919	0	2	0.4604	0	1	1	1012.5	2023.99	2023.99	0.96	0.00097	HCD (High Energy Collision Dissociation)	30	MS2	75.9531	23	60.3247	77193	F5		2.02	3	2.36214e-05	0.000164479	0.813267			500A	500	A	K9(K_MDA)	K	9	TRUE
FALSE	High	Sequest HT (A2)	Unambiguous	[R].DETEFYLGkR.[C]	K9(K_MDA)	1	P18077	P18077	1	2	0.5959	0	1	1	727.337	1453.67	1453.66	1.69	0.00123	HCD (High Energy Collision Dissociation)	30	MS2	77.443	23	61.285	78627	F5		2.45	1	0.000244256	0.00293647	0.453536	828429	61.14	500A	500	A	K9(K_MDA)	K	9	TRUE
FALSE	High	Sequest HT (A2)	Unambiguous	[K].DVDEAYMNkVELESR.[L]	K9(K_MDA)	2	P05787	P05787; P05787-2	1	2	0.6151	0	1	1	997.442	1993.88	1993.88	-4.04	-0.00402	HCD (High Energy Collision Dissociation)	30	MS2	81.1753	23	62.9046	81034	F5		2.52	1	3.80183e-06	2.62473e-09	2.21668	4.44207e+06	63.13	500A	500	A	K9(K_MDA)	K	9	TRUE
FALSE	High	Sequest HT (A2)	Unambiguous	[K].DVDEAYMNkVELESR.[L]	K9(K_MDA)	2	P05787	P05787; P05787-2	1	2	0.7212	0	1	1	997.443	1993.88	1993.88	-2.85	-0.00284	HCD (High Energy Collision Dissociation)	30	MS2	76.0352	20.238	63.0584	81265	F5		3.12	1	3.80183e-06	3.03944e-09	2.19805	4.44207e+06	63.13	500A	500	A	K9(K_MDA)	K	9	TRUE
FALSE	High	Sequest HT (A2)	Unambiguous	[K].DVDEAYMNkVELESR.[L]	K9(K_MDA)	2	P05787	P05787; P05787-2	1	2	0.6856	0	1	1	997.443	1993.88	1993.88	-3.08	-0.00307	HCD (High Energy Collision Dissociation)	30	MS2	58.3535	23	63.107	81334	F5		2.99	1	3.80183e-06	2.17581e-09	2.24049	4.44207e+06	63.13	500A	500	A	K9(K_MDA)	K	9	TRUE
FALSE	High	Sequest HT (A2)	Unambiguous	[K].DVDEAYMNkVELESR.[L]	K9(K_MDA)	2	P05787	P05787; P05787-2	1	2	0.7409	0	1	1	997.443	1993.88	1993.88	-3.39	-0.00338	HCD (High Energy Collision Dissociation)	30	MS2	33.0485	23	63.432	81817	F5		4.13	1	3.80183e-06	2.75665e-08	1.9181	4.44207e+06	63.13	500A	500	A	K9(K_MDA)	K	9	TRUE
FALSE	High	Sequest HT (A2)	Unambiguous	[K].DVDEAYMNkVELESR.[L]	K9(K_MDA)	2	P05787	P05787; P05787-2	1	2	0.6442	0	1	1	997.45	1993.89	1993.88	3.5	0.00349	HCD (High Energy Collision Dissociation)	30	MS2	75.4936	23	63.654	82149	F5		3.12	1	3.80183e-06	8.11861e-07	1.4886	4.44207e+06	63.13	500A	500	A	K9(K_MDA)	K	9	TRUE
FALSE	High	Sequest HT (A2)	Unambiguous	[R].APFDLFENkK.[K]	K9(K_MDA)	2	P08238	Q58FF7; P08238	1	2	0.1346	0	1	1	702.845	1404.68	1404.68	-0.89	-0.00062	HCD (High Energy Collision Dissociation)	30	MS2	91.0469	23	65.1533	84380	F5		1.04	1	0.000289523	0.00424255	0.410043	474865	65.01	500A	500	A	K9(K_MDA)	K	9	TRUE
FALSE	High	Sequest HT (A2)	Unambiguous	[K].STFVLDEFkR.[K]	K9(K_MDA)	2	P26641	P26641; P26641-2	1	2	0.5331	0	1	1	719.351	1437.69	1437.7	-6.98	-0.00502	HCD (High Energy Collision Dissociation)	30	MS2	84.2819	23	65.3857	84728	F5		2.57	1	0.000284864	0.00393511	0.418877	941563	65.27	500A	500	A	K9(K_MDA)	K	9	TRUE
FALSE	High	Sequest HT (A2)	Unambiguous	[RK].DAFPVAGQkLIYAGK.[I]	K9(K_MDA)	4	P54725; P54727	P54725; P54727; P54725-2; P54725-3	1	2	0.1441	0	1	1	887.468	1773.93	1773.92	4.54	0.00403	HCD (High Energy Collision Dissociation)	30	MS2	75.1077	23	66.5269	86430	F5		1.18	2	0.000921948	0.0145806	0.268145			500A	500	A	K9(K_MDA)	K	9	TRUE
FALSE	High	Sequest HT (A2)	Unambiguous	[K].VLDSGAPIkIPVGPETLGR.[I]	K9(K_MDA)	1	P06576	P06576	1	2	0.4278	0	1	1	1058.08	2115.15	2115.15	0.66	0.0007	HCD (High Energy Collision Dissociation)	30	MS2	28.8119	23	67.7697	88277	F5		1.87	1	0.000589995	0.00905507	0.322314			500A	500	A	K9(K_MDA)	K	9	TRUE
FALSE	High	Sequest HT (A2)	Unambiguous	[R].ANTFVAELkGLDPAR.[V]	K9(K_MDA)	1	P40926	P40926	1	3		0.0105	2	2	599.977	1797.92	1797.92	-0.37	-0.00022	HCD (High Energy Collision Dissociation)	30	MS2	60.0915	23	70.2843	92015	F5		0.94	1	0.00298311	0.0543401	0.118267	263862	70.36	500A	500	A	K9(K_MDA)	K	9	TRUE
FALSE	High	Sequest HT (A2)	Unambiguous	[R].ANTFVAELkGLDPAR.[V]	K9(K_MDA)	1	P40926	P40926	1	2	0.0574	0	1	1	899.467	1797.93	1797.92	5.41	0.00486	HCD (High Energy Collision Dissociation)	30	MS2	93.6245	23	70.4683	92287	F5		1.22	1	6.97593e-05	0.000509562	0.669338			500A	500	A	K9(K_MDA)	K	9	TRUE
FALSE	High	Sequest HT (A2)	Unambiguous	[R].VSFELFADkVPK.[T]	K9(K_MDA)	1	P62937	P62937	1	2	0.1626	0	1	1	788.409	1575.81	1575.81	0.97	0.00077	HCD (High Energy Collision Dissociation)	30	MS2	79.0891	23	71.8022	94251	F5		2.46	1	1.7707e-05	0.000101147	0.875322	1.76735e+06	71.98	500A	500	A	K9(K_MDA)	K	9	TRUE
FALSE	High	Sequest HT (A2)	Unambiguous	[R].VSFELFADkVPK.[T]	K9(K_MDA)	1	P62937	P62937	1	2	0.1547	0	1	1	788.409	1575.81	1575.81	1.08	0.00085	HCD (High Energy Collision Dissociation)	30	MS2	45.4835	23	71.9465	94468	F5		3.49	1	3.80183e-06	2.43797e-07	1.64134	1.76735e+06	71.98	500A	500	A	K9(K_MDA)	K	9	TRUE
FALSE	High	Sequest HT (A2)	Unambiguous	[R].VSFELFADkVPK.[T]	K9(K_MDA)	1	P62937	P62937	1	2	0.1992	0	1	1	788.409	1575.81	1575.81	0.28	0.00022	HCD (High Energy Collision Dissociation)	30	MS2	64.5596	23	72.0935	94683	F5		2.46	1	3.80183e-06	1.20249e-06	1.43872	1.76735e+06	71.98	500A	500	A	K9(K_MDA)	K	9	TRUE
FALSE	High	Sequest HT (A2)	Unambiguous	[R].VSFELFADkVPK.[T]	K9(K_MDA)	1	P62937	P62937	1	2	0.1864	0	1	1	788.409	1575.81	1575.81	1.08	0.00085	HCD (High Energy Collision Dissociation)	30	MS2	79.9797	23	72.3105	94996	F5		1.77	1	7.31598e-06	6.39813e-05	0.933715	1.76735e+06	71.98	500A	500	A	K9(K_MDA)	K	9	TRUE
FALSE	High	Sequest HT (A2)	Unambiguous	[K].GPSSVEDIkAK.[M]	K9(K_MDA)	3	P06748	P06748; P06748-2; P06748-3	1	2	0.081	0	1	1	663.833	1326.66	1326.66	1.02	0.00068	HCD (High Energy Collision Dissociation)	30	MS2	42.6779	23	42.0172	50126	F6		2.47	1	6.69923e-05	0.000497717	0.672312			500B	500	B	K9(K_MDA)	K	9	TRUE
FALSE	High	Sequest HT (A2)	Unambiguous	[K].GPSSVEDIkAK.[M]	K9(K_MDA)	3	P06748	P06748; P06748-2; P06748-3	1	2	0.0729	0	1	1	663.833	1326.66	1326.66	0.65	0.00043	HCD (High Energy Collision Dissociation)	30	MS2	16.3153	23	42.0614	50192	F6		1.92	1	0.00090244	0.0142205	0.270975			500B	500	B	K9(K_MDA)	K	9	TRUE
FALSE	High	Sequest HT (A2)	Unambiguous	[K].DGVVEITGkHEER.[Q]	K9(K_MDA)	1	P04792	P04792	1	3	0.5058	0	1	1	555.6	1664.78	1664.79	-4.37	-0.00242	HCD (High Energy Collision Dissociation)	30	MS2	78.952	23	42.2097	50405	F6		2.57	1	1.42984e-05	9.19034e-05	0.887548	3.38962e+06	42.16	500B	500	B	K9(K_MDA)	K	9	TRUE
FALSE	High	Sequest HT (A2)	Unambiguous	[K].DGVVEITGkHEER.[Q]	K9(K_MDA)	1	P04792	P04792	1	3	0.3273	0	1	1	555.598	1664.78	1664.79	-7.89	-0.00438	HCD (High Energy Collision Dissociation)	30	MS2	73.9433	23	42.4374	50733	F6		1.65	1	0.000276451	0.00374869	0.424592	3.38962e+06	42.16	500B	500	B	K9(K_MDA)	K	9	TRUE
FALSE	High	Sequest HT (A2)	Unambiguous	[K].VVSETNDTkVLR.[H]	K9(K_MDA)	1	P05783	P05783	1	2	0.5993	0	1	1	778.903	1556.8	1556.8	1.52	0.00118	HCD (High Energy Collision Dissociation)	30	MS2	12.6651	23	42.6253	51000	F6		2.72	1	3.80183e-06	9.37501e-06	1.17793			500B	500	B	K9(K_MDA)	K	9	TRUE
FALSE	High	Sequest HT (A2)	Unambiguous	[K].VVSETNDTkVLR.[H]	K9(K_MDA)	1	P05783	P05783	1	2	0.2117	0	1	1	778.9	1556.79	1556.8	-1.85	-0.00144	HCD (High Energy Collision Dissociation)	30	MS2	65.9294	23	42.8059	51265	F6		1.37	1	0.0020753	0.0356244	0.167127			500B	500	B	K9(K_MDA)	K	9	TRUE
FALSE	High	Sequest HT (A2)	Unambiguous	[K].TIAPALVSkK.[L]	K9(K_MDA)	1	P06733	P06733	1	2	0.0217	0	1	1	612.354	1223.7	1223.7	-2.26	-0.00138	HCD (High Energy Collision Dissociation)	30	MS2	60.6891	23	49.9069	61654	F6		2.3	1	0.00302166	0.0553516	0.116092	3.41202e+06	49.69	500B	500	B	K9(K_MDA)	K	9	TRUE
FALSE	High	Sequest HT (A2)	Unambiguous	[R].LQAEIEGLkGQR.[A]	K9(K_MDA)	2	P05787	P05787; P05787-2	1	2	0.4725	0	1	1	769.407	1537.81	1537.8	3.22	0.00247	HCD (High Energy Collision Dissociation)	30	MS2	37.1789	23	51.893	64592	F6		3.45	1	3.80183e-06	1.77961e-06	1.38895	4927936	52.1	500B	500	B	K9(K_MDA)	K	9	TRUE
FALSE	High	Sequest HT (A2)	Unambiguous	[R].VNFAMNVGkAR.[G]	K9(K_MDA)	3	P14618-2; P14618	P14618-2; P14618-3; P14618	1	2	0.2339	0	1	1	701.851	1402.69	1402.69	0.5	0.00035	HCD (High Energy Collision Dissociation)	30	MS2	84.2702	23	52.0103	64767	F6		2.18	2	0.000108523	0.00104773	0.578967			500B	500	B	K9(K_MDA)	K	9	TRUE
FALSE	High	Sequest HT (A2)	Unambiguous	[R].LQAEIEGLkGQR.[A]	K9(K_MDA)	2	P05787	P05787; P05787-2	1	2	0.5598	0	1	1	769.407	1537.81	1537.8	3.69	0.00284	HCD (High Energy Collision Dissociation)	30	MS2	27.3656	23	52.0727	64859	F6		3.68	1	3.80183e-06	2.25824e-07	1.65107	4927936	52.1	500B	500	B	K9(K_MDA)	K	9	TRUE
FALSE	High	Sequest HT (A2)	Unambiguous	[R].LQAEIEGLkGQR.[A]	K9(K_MDA)	2	P05787	P05787; P05787-2	1	2	0.5897	0	1	1	769.407	1537.81	1537.8	3.14	0.00241	HCD (High Energy Collision Dissociation)	30	MS2	13.4508	23	52.2853	65173	F6		2.9	1	3.80183e-06	3.25362e-05	1.01979	4927936	52.1	500B	500	B	K9(K_MDA)	K	9	TRUE
FALSE	High	Sequest HT (A2)	Unambiguous	[R].LQAEIEGLkGQR.[A]	K9(K_MDA)	2	P05787	P05787; P05787-2	1	2	0.3777	0	1	1	769.406	1537.8	1537.8	2.27	0.00174	HCD (High Energy Collision Dissociation)	30	MS2	37.5706	23	52.4846	65469	F6		1.88	1	3.57436e-05	0.000196768	0.790389	4927936	52.1	500B	500	B	K9(K_MDA)	K	9	TRUE
FALSE	High	Sequest HT (A2)	Unambiguous	[R].YESLTDPSkLDSGK.[E]	K9(K_MDA)	5	P07900; P08238	P07900-2; P07900; Q58FF8; Q58FF7; P08238	1	2	0.1671	0	1	1	868.406	1735.8	1735.81	-1.01	-0.00088	HCD (High Energy Collision Dissociation)	30	MS2	59.1918	23	52.8434	66003	F6		3.59	2	3.80183e-06	4.86531e-08	1.84597	2.43052e+06	52.83	500B	500	B	K9(K_MDA)	K	9	TRUE
FALSE	High	Sequest HT (A2)	Unambiguous	[R].YESLTDPSkLDSGK.[E]	K9(K_MDA)	5	P07900; P08238	P07900-2; P07900; Q58FF8; Q58FF7; P08238	1	2	0.1667	0	1	1	868.406	1735.8	1735.81	-1.22	-0.00106	HCD (High Energy Collision Dissociation)	30	MS2	65.2742	23	53.0949	66378	F6		1.62	2	0.000110826	0.00116537	0.565788	2.43052e+06	52.83	500B	500	B	K9(K_MDA)	K	9	TRUE
FALSE	High	Sequest HT (A2)	Unambiguous	[K].QIFLGGVDkR.[T]	K9(K_MDA)	1	P05141	P05141	1	2	0.4338	0	1	1	664.852	1328.7	1328.7	-2.05	-0.00137	HCD (High Energy Collision Dissociation)	30	MS2	72.0559	23	56.3105	71152	F6		2.72	1	2.36214e-05	0.000149437	0.825508	2.17714e+06	56.33	500B	500	B	K9(K_MDA)	K	9	TRUE
FALSE	High	Sequest HT (A2)	Unambiguous	[R].GLFDEYGSkK.[S]	K9(K_MDA)	2	P14625	Q58FF3; P14625	1	2	0.0667	0	1	1	670.311	1339.61	1339.62	-4.95	-0.00332	HCD (High Energy Collision Dissociation)	30	MS2	81.9449	23	56.439	71342	F6		2.7	1	0.000108523	0.00110598	0.57226	2168164	56.57	500B	500	B	K9(K_MDA)	K	9	TRUE
FALSE	High	Sequest HT (A2)	Unambiguous	[R].GLFDEYGSkK.[S]	K9(K_MDA)	2	P14625	Q58FF3; P14625	1	2	0.0546	0	1	1	670.312	1339.62	1339.62	-2.06	-0.00138	HCD (High Energy Collision Dissociation)	30	MS2	69.2981	23	56.6246	71619	F6		2.38	1	0.000107148	0.000931008	0.59365	2168164	56.57	500B	500	B	K9(K_MDA)	K	9	TRUE
FALSE	High	Sequest HT (A2)	Unambiguous	[K].LSPEDYTLkVSQAGK.[T]	K9(K_MDA)	1	P07339	P07339	1	2	0.3722	0	1	1	916.464	1831.92	1831.91	4.84	0.00443	HCD (High Energy Collision Dissociation)	30	MS2	58.3215	23	56.8173	71907	F6		2.23	1	3.80183e-06	7.07215e-06	1.21373	2.44374e+06	56.69	500B	500	B	K9(K_MDA)	K	9	TRUE
FALSE	High	Sequest HT (A2)	Unambiguous	[K].DGDGTITTkELGTVMR.[S]	K9(K_MDA)	1	P0DP23	P0DP23	1	2	0.6725	0	1	1	945.45	1889.89	1889.89	-0.77	-0.00073	HCD (High Energy Collision Dissociation)	30	MS2	77.1646	23	62.4579	80292	F6		2.29	1	3.80183e-06	1.22318e-06	1.43656	944550	62.38	500B	500	B	K9(K_MDA)	K	9	TRUE
FALSE	High	Sequest HT (A2)	Unambiguous	[K].DVDEAYMNkVELESR.[L]	K9(K_MDA)	2	P05787	P05787; P05787-2	1	2	0.6883	0	1	1	997.443	1993.88	1993.88	-2.69	-0.00268	HCD (High Energy Collision Dissociation)	30	MS2	58.5571	23	63.0869	81226	F6		3.24	1	3.80183e-06	7.50671e-09	2.08326	4970908	63.12	500B	500	B	K9(K_MDA)	K	9	TRUE
FALSE	High	Sequest HT (A2)	Unambiguous	[K].DVDEAYMNkVELESR.[L]	K9(K_MDA)	2	P05787	P05787; P05787-2	1	2	0.7921	0	1	1	997.443	1993.88	1993.88	-2.74	-0.00273	HCD (High Energy Collision Dissociation)	30	MS2	35.4791	23	63.2647	81487	F6		4.28	1	3.80183e-06	2.60957e-08	1.92506	4970908	63.12	500B	500	B	K9(K_MDA)	K	9	TRUE
FALSE	High	Sequest HT (A2)	Unambiguous	[K].DVDEAYMNkVELESR.[L]	K9(K_MDA)	2	P05787	P05787; P05787-2	1	2	0.7775	0	1	1	997.441	1993.87	1993.88	-4.96	-0.00494	HCD (High Energy Collision Dissociation)	30	MS2	48.3062	23	63.4717	81795	F6		4.27	1	3.80183e-06	3.73649e-08	1.87948	4970908	63.12	500B	500	B	K9(K_MDA)	K	9	TRUE
FALSE	High	Sequest HT (A2)	Unambiguous	[R].APFDLFENkK.[K]	K9(K_MDA)	2	P08238	Q58FF7; P08238	1	2	0.184	0	1	1	702.846	1404.68	1404.68	0.94	0.00066	HCD (High Energy Collision Dissociation)	30	MS2	85.8558	23	65.1877	84340	F6		1.25	1	0.00386218	0.0724058	0.083878	482407	65.01	500B	500	B	K9(K_MDA)	K	9	TRUE
FALSE	High	Sequest HT (A2)	Unambiguous	[R].DDNMFQIGkMR.[Y]	K9(K_MDA)	1	P53999	P53999	1	2	0.5287	0	1	1	775.844	1550.68	1550.68	2.48	0.00192	HCD (High Energy Collision Dissociation)	30	MS2	86.8056	23	65.9582	85474	F6		1.74	1	0.00138284	0.0221876	0.220747	698162	65.79	500B	500	B	K9(K_MDA)	K	9	TRUE
FALSE	High	Sequest HT (A2)	Unambiguous	[RK].DAFPVAGQkLIYAGK.[I]	K9(K_MDA)	4	P54725; P54727	P54725; P54727; P54725-2; P54725-3	1	2	0.2409	0	1	1	887.466	1773.92	1773.92	1.8	0.0016	HCD (High Energy Collision Dissociation)	30	MS2	52.8591	23	66.72	86596	F6		1.37	2	3.80183e-06	3.61963e-05	1.00623	1051594	66.76	500B	500	B	K9(K_MDA)	K	9	TRUE
FALSE	High	Sequest HT (A2)	Unambiguous	[R].ANTFVAELkGLDPAR.[V]	K9(K_MDA)	1	P40926	P40926	1	3	0.1339	0	1	1	599.975	1797.91	1797.92	-4.34	-0.0026	HCD (High Energy Collision Dissociation)	30	MS2	44.0427	23	70.249	91809	F6		1.27	1	0.00032436	0.00494473	0.392139	359287	70.3	500B	500	B	K9(K_MDA)	K	9	TRUE
FALSE	High	Sequest HT (A2)	Unambiguous	[R].ANTFVAELkGLDPAR.[V]	K9(K_MDA)	1	P40926	P40926	1	2	0.3401	0	1	1	899.461	1797.91	1797.92	-1.15	-0.00103	HCD (High Energy Collision Dissociation)	30	MS2	79.8624	23	70.4244	92067	F6		1.47	1	4.78866e-05	0.000280251	0.745283			500B	500	B	K9(K_MDA)	K	9	TRUE
FALSE	High	Sequest HT (A2)	Unambiguous	[R].VSFELFADkVPK.[T]	K9(K_MDA)	1	P62937	P62937	1	2	0.2214	0	1	1	788.406	1575.8	1575.81	-3.02	-0.00238	HCD (High Energy Collision Dissociation)	30	MS2	89.2915	23	71.6739	93907	F6		1.4	1	8.02485e-05	0.000645955	0.639419	1.83255e+06	71.95	500B	500	B	K9(K_MDA)	K	9	TRUE
FALSE	High	Sequest HT (A2)	Unambiguous	[R].VSFELFADkVPK.[T]	K9(K_MDA)	1	P62937	P62937	1	2	0.1581	0	1	1	788.409	1575.81	1575.81	1.04	0.00082	HCD (High Energy Collision Dissociation)	30	MS2	57.344	23	71.9148	94262	F6		3.29	1	3.80183e-06	2.91324e-07	1.61873	1.83255e+06	71.95	500B	500	B	K9(K_MDA)	K	9	TRUE
FALSE	High	Sequest HT (A2)	Unambiguous	[R].VSFELFADkVPK.[T]	K9(K_MDA)	1	P62937	P62937	1	2	0.1748	0	1	1	788.41	1575.81	1575.81	1.64	0.00129	HCD (High Energy Collision Dissociation)	30	MS2	59.1826	23	72.1127	94555	F6		2.86	1	3.80183e-06	1.84439e-05	1.09195	1.83255e+06	71.95	500B	500	B	K9(K_MDA)	K	9	TRUE
FALSE	High	Sequest HT (A2)	Unambiguous	[R].VSFELFADkVPK.[T]	K9(K_MDA)	1	P62937	P62937	1	2	0.2329	0	1	1	788.405	1575.8	1575.81	-4.61	-0.00363	HCD (High Energy Collision Dissociation)	30	MS2	82.635	23	72.3522	94907	F6		1.46	1	0.000123161	0.00138523	0.544492	1.83255e+06	71.95	500B	500	B	K9(K_MDA)	K	9	TRUE
FALSE	High	Sequest HT (A2)	Unambiguous	[R].KSSTPEEVkK.[R]	K9(K_MDA)	1	P23528	P23528	2	2	0.1434	0	1	1	664.843	1328.68	1328.67	4.28	0.00285	HCD (High Energy Collision Dissociation)	30	MS2	15.1358	23	21.1221	20801	F7		2.79	1	3.80183e-06	2.26732e-05	1.06571	953821	21.05	1000A	1000	A	K9(K_MDA)	K	9	TRUE
FALSE	High	Sequest HT (A2)	Unambiguous	[K].NNTVTPGGkPNK.[T]	K9(K_MDA)	1	P18077	P18077	0	2	0.129	0	1	1	711.857	1422.71	1422.7	3.52	0.0025	HCD (High Energy Collision Dissociation)	30	MS2	23.4659	23	29.7093	32422	F7		1.86	1	6.44898e-05	0.000365263	0.711558			1000A	1000	A	K9(K_MDA)	K	9	TRUE
FALSE	High	Sequest HT (A2)	Unambiguous	[K].QGVTEAAEkTK.[E]	K9(K_MDA)	2	O76070	O76070; Q16143	1	2	0.1872	0	1	1	679.335	1357.66	1357.66	0.01	0	HCD (High Energy Collision Dissociation)	30	MS2	86.2937	23	32.2606	35988	F7		2.03	1	0.000101873	0.000840537	0.606403			1000A	1000	A	K9(K_MDA)	K	9	TRUE
FALSE	High	Sequest HT (A2)	Unambiguous	[K].VGEFSGANkEK.[L]	K9(K_MDA)	2	P10599	P10599-2; P10599	1	2	0.0929	0	1	1	681.32	1361.63	1361.64	-3.45	-0.00235	HCD (High Energy Collision Dissociation)	30	MS2	86.232	23	36.8886	42549	F7		2.8	1	3.01009e-05	0.00017273	0.807019	6059913	36.98	1000A	1000	A	K9(K_MDA)	K	9	TRUE
FALSE	High	Sequest HT (A2)	Unambiguous	[K].VGEFSGANkEK.[L]	K9(K_MDA)	2	P10599	P10599-2; P10599	1	2	0.0497	0	1	1	681.323	1361.64	1361.64	0.66	0.00045	HCD (High Energy Collision Dissociation)	30	MS2	46.7832	23	37.0739	42819	F7		3.02	1	5.0977e-05	0.000300248	0.736502	6059913	36.98	1000A	1000	A	K9(K_MDA)	K	9	TRUE
FALSE	High	Sequest HT (A2)	Unambiguous	[K].GPSSVEDIkAK.[M]	K9(K_MDA)	3	P06748	P06748; P06748-2; P06748-3	1	2	0.037	0	1	1	663.833	1326.66	1326.66	0.21	0.00014	HCD (High Energy Collision Dissociation)	30	MS2	38.4823	23	41.8444	49765	F7		2.7	1	3.89104e-05	0.000246809	0.761482	15024054	41.95	1000A	1000	A	K9(K_MDA)	K	9	TRUE
FALSE	High	Sequest HT (A2)	Unambiguous	[K].DGVVEITGkHEER.[Q]	K9(K_MDA)	1	P04792	P04792	1	2	0.1582	0	1	1	832.899	1664.79	1664.79	-0.13	-0.00011	HCD (High Energy Collision Dissociation)	30	MS2	85.3809	23	41.9762	49958	F7		1.58	1	0.000592358	0.00910785	0.321649	4917293	42.2	1000A	1000	A	K9(K_MDA)	K	9	TRUE
FALSE	High	Sequest HT (A2)	Unambiguous	[K].GPSSVEDIkAK.[M]	K9(K_MDA)	3	P06748	P06748; P06748-2; P06748-3	1	2	0.1396	0	1	1	663.833	1326.66	1326.66	0.48	0.00032	HCD (High Energy Collision Dissociation)	30	MS2	37.962	23	42.0687	50091	F7		2.65	1	6.44898e-05	0.000392877	0.702298	15024054	41.95	1000A	1000	A	K9(K_MDA)	K	9	TRUE
FALSE	High	Sequest HT (A2)	Unambiguous	[K].DGVVEITGkHEER.[Q]	K9(K_MDA)	1	P04792	P04792	1	3	0.5623	0	1	1	555.602	1664.79	1664.79	-0.8	-0.00045	HCD (High Energy Collision Dissociation)	30	MS2	50.8996	23	42.1656	50235	F7		3.61	1	3.80183e-06	5.44062e-07	1.53942	9091725	42.2	1000A	1000	A	K9(K_MDA)	K	9	TRUE
FALSE	High	Sequest HT (A2)	Unambiguous	[K].DGVVEITGkHEER.[Q]	K9(K_MDA)	1	P04792	P04792	1	3	0.6026	0	1	1	555.6	1664.79	1664.79	-3.45	-0.00192	HCD (High Energy Collision Dissociation)	30	MS2	28.7087	23	42.3541	50509	F7		3.9	1	3.80183e-06	3.22542e-08	1.89816	9091725	42.2	1000A	1000	A	K9(K_MDA)	K	9	TRUE
FALSE	High	Sequest HT (A2)	Unambiguous	[K].VVSETNDTkVLR.[H]	K9(K_MDA)	1	P05783	P05783	1	2	0.5322	0	1	1	778.899	1556.79	1556.8	-3.13	-0.00243	HCD (High Energy Collision Dissociation)	30	MS2	23.3548	108.921	42.5105	50731	F7		3.42	1	3.80183e-06	3.4773e-06	1.30389	16638915	42.54	1000A	1000	A	K9(K_MDA)	K	9	TRUE
FALSE	High	Sequest HT (A2)	Unambiguous	[K].VVSETNDTkVLR.[H]	K9(K_MDA)	1	P05783	P05783	1	2	0.688	0	1	1	778.902	1556.8	1556.8	0.55	0.00043	HCD (High Energy Collision Dissociation)	30	MS2	13.9752	23	42.6963	51000	F7		3.43	1	3.80183e-06	4.28537e-06	1.27735	16638915	42.54	1000A	1000	A	K9(K_MDA)	K	9	TRUE
FALSE	High	Sequest HT (A2)	Unambiguous	[R].FEPYANPTkR.[Y]	K9(K_MDA)	2	P52272	P52272-2; P52272	1	2	0.297	0	1	1	709.843	1418.68	1418.67	3.32	0.00236	HCD (High Energy Collision Dissociation)	30	MS2	59.8875	23	43.6095	52337	F7		2.02	1	0.00726332	0.137471	0.00103044	5840252	43.66	1000A	1000	A	K9(K_MDA)	K	9	TRUE
FALSE	High	Sequest HT (A2)	Unambiguous	[R].ALAENSGVkANEVISK.[L]	K9(K_MDA)	3	P50990	P50990; P50990-2; P50990-3	1	2	0.1557	0	1	1	913.47	1825.93	1825.93	-0.4	-0.00036	HCD (High Energy Collision Dissociation)	30	MS2	76.2888	23	44.9055	54240	F7		1.67	1	5.39736e-05	0.000313542	0.730985			1000A	1000	A	K9(K_MDA)	K	9	TRUE
FALSE	High	Sequest HT (A2)	Unambiguous	[K].TIAPALVSkK.[L]	K9(K_MDA)	1	P06733	P06733	1	2	0.0467	0	1	1	612.357	1223.71	1223.7	2.09	0.00128	HCD (High Energy Collision Dissociation)	30	MS2	34.3191	23	49.8033	61442	F7		2.57	1	0.000284864	0.00397975	0.417551	9737522	49.73	1000A	1000	A	K9(K_MDA)	K	9	TRUE
FALSE	High	Sequest HT (A2)	Unambiguous	[K].TIAPALVSkK.[L]	K9(K_MDA)	1	P06733	P06733	1	2	0.0726	0	1	1	612.356	1223.7	1223.7	1.18	0.00072	HCD (High Energy Collision Dissociation)	30	MS2	82.8655	23	49.9927	61727	F7		2.34	1	0.000140775	0.00163469	0.524215	9737522	49.73	1000A	1000	A	K9(K_MDA)	K	9	TRUE
FALSE	High	Sequest HT (A2)	Unambiguous	[R].LQAEIEGLkGQR.[A]	K9(K_MDA)	2	P05787	P05787; P05787-2	1	2	0.4091	0	1	1	769.399	1537.79	1537.8	-6.23	-0.00479	HCD (High Energy Collision Dissociation)	30	MS2	53.7344	23	51.7302	64306	F7		2.86	1	3.80183e-06	2.342e-05	1.0616			1000A	1000	A	K9(K_MDA)	K	9	TRUE
FALSE	High	Sequest HT (A2)	Unambiguous	[R].VNFAMNVGkAR.[G]	K9(K_MDA)	3	P14618-2; P14618	P14618-2; P14618-3; P14618	1	2	0.5534	0	1	1	701.852	1402.7	1402.69	2.28	0.0016	HCD (High Energy Collision Dissociation)	30	MS2	56.0185	23	51.8564	64493	F7		3.56	2	6.44898e-05	0.000404894	0.698472	2.355e+06	51.87	1000A	1000	A	K9(K_MDA)	K	9	TRUE
FALSE	High	Sequest HT (A2)	Unambiguous	[R].LQAEIEGLkGQR.[A]	K9(K_MDA)	2	P05787	P05787; P05787-2	1	2	0.5917	0	1	1	769.406	1537.8	1537.8	2.65	0.00203	HCD (High Energy Collision Dissociation)	30	MS2	14.557	23	51.9226	64591	F7		3.87	1	3.80183e-06	2.43697e-07	1.64139	14541885	52.05	1000A	1000	A	K9(K_MDA)	K	9	TRUE
FALSE	High	Sequest HT (A2)	Unambiguous	[R].LQAEIEGLkGQR.[A]	K9(K_MDA)	2	P05787	P05787; P05787-2	1	2	0.6429	0	1	1	769.406	1537.81	1537.8	3.03	0.00233	HCD (High Energy Collision Dissociation)	30	MS2	9.23351	23	52.1268	64894	F7		3.78	1	3.80183e-06	3.06895e-06	1.31975	14541885	52.05	1000A	1000	A	K9(K_MDA)	K	9	TRUE
FALSE	High	Sequest HT (A2)	Unambiguous	[R].LQAEIEGLkGQR.[A]	K9(K_MDA)	2	P05787	P05787; P05787-2	1	2	0.6393	0	1	1	769.405	1537.8	1537.8	1.36	0.00104	HCD (High Energy Collision Dissociation)	30	MS2	10.6565	23	52.3005	65153	F7		3.77	1	3.80183e-06	1.35986e-07	1.71546	14541885	52.05	1000A	1000	A	K9(K_MDA)	K	9	TRUE
FALSE	High	Sequest HT (A2)	Unambiguous	[R].LQAEIEGLkGQR.[A]	K9(K_MDA)	2	P05787	P05787; P05787-2	1	2	0.5371	0	1	1	769.407	1537.81	1537.8	3.41	0.00262	HCD (High Energy Collision Dissociation)	30	MS2	17.4141	23	52.4758	65413	F7		2.83	1	3.80183e-06	3.9642e-07	1.57962	14541885	52.05	1000A	1000	A	K9(K_MDA)	K	9	TRUE
FALSE	High	Sequest HT (A2)	Unambiguous	[R].YESLTDPSkLDSGK.[E]	K9(K_MDA)	5	P07900; P08238	P07900-2; P07900; Q58FF8; Q58FF7; P08238	1	2	0.1823	0	1	1	868.404	1735.8	1735.81	-2.95	-0.00256	HCD (High Energy Collision Dissociation)	30	MS2	59.257	23	52.6814	65720	F7		3.84	2	3.80183e-06	1.87435e-07	1.67472	6.29448e+06	52.82	1000A	1000	A	K9(K_MDA)	K	9	TRUE
FALSE	High	Sequest HT (A2)	Unambiguous	[R].YESLTDPSkLDSGK.[E]	K9(K_MDA)	5	P07900; P08238	P07900-2; P07900; Q58FF8; Q58FF7; P08238	1	2	0.1623	0	1	1	868.407	1735.81	1735.81	-0.15	-0.00013	HCD (High Energy Collision Dissociation)	30	MS2	52.9392	23	52.8684	66003	F7		3.08	2	2.36214e-05	0.000162198	0.815049	6.29448e+06	52.82	1000A	1000	A	K9(K_MDA)	K	9	TRUE
FALSE	High	Sequest HT (A2)	Unambiguous	[R].YESLTDPSkLDSGK.[E]	K9(K_MDA)	5	P07900; P08238	P07900-2; P07900; Q58FF8; Q58FF7; P08238	1	2	0.163	0	1	1	868.405	1735.8	1735.81	-1.49	-0.00129	HCD (High Energy Collision Dissociation)	30	MS2	17.7984	23	52.8768	66013	F7		3.68	2	3.80183e-06	2.72997e-07	1.62698	6.29448e+06	52.82	1000A	1000	A	K9(K_MDA)	K	9	TRUE
FALSE	High	Sequest HT (A2)	Unambiguous	[R].YESLTDPSkLDSGK.[E]	K9(K_MDA)	5	P07900; P08238	P07900-2; P07900; Q58FF8; Q58FF7; P08238	1	2	0.2167	0	1	1	868.405	1735.8	1735.81	-1.92	-0.00167	HCD (High Energy Collision Dissociation)	30	MS2	73.6747	23	53.0801	66316	F7		2.63	2	3.80183e-06	1.64384e-06	1.39902	6.29448e+06	52.82	1000A	1000	A	K9(K_MDA)	K	9	TRUE
FALSE	High	Sequest HT (A2)	Unambiguous	[R].LQAEIEGLkGQR.[A]	K9(K_MDA)	2	P05787	P05787; P05787-2	1	2	0.2356	0	1	1	769.403	1537.8	1537.8	-1.62	-0.00125	HCD (High Energy Collision Dissociation)	30	MS2	81.6269	23	53.1119	66363	F7		1.91	1	4.5059e-05	0.000263473	0.753152	1.26452e+06	53.1	1000A	1000	A	K9(K_MDA)	K	9	TRUE
FALSE	High	Sequest HT (A2)	Unambiguous	[R].SGVSLAALkK.[A]	K9(K_MDA)	3	P16402	P16403; P10412; P16402	1	2	0.0888	0	1	1	585.331	1169.65	1169.66	-1.26	-0.00074	HCD (High Energy Collision Dissociation)	30	MS2	92.7345	23	53.5298	66976	F7		2.14	1	0.0010059	0.0158013	0.259054	2.08078e+06	53.6	1000A	1000	A	K9(K_MDA)	K	9	TRUE
FALSE	High	Sequest HT (A2)	Unambiguous	[R].QTVAVGVIkAVDK.[K]	K9(K_MDA)	2	P68104	P68104; Q5VTE0	1	2	0.2066	0	1	1	762.431	1523.85	1523.85	5.24	0.00399	HCD (High Energy Collision Dissociation)	30	MS2	90.0112	23	54.8177	68892	F7		2.13	1	4.78866e-05	0.00028189	0.74454	1.1446e+06	55.2	1000A	1000	A	K9(K_MDA)	K	9	TRUE
FALSE	High	Sequest HT (A2)	Unambiguous	[R].QTVAVGVIkAVDK.[K]	K9(K_MDA)	2	P68104	P68104; Q5VTE0	1	2	0.1277	0	1	1	762.431	1523.86	1523.85	5.86	0.00447	HCD (High Energy Collision Dissociation)	30	MS2	83.2929	23	54.9165	69035	F7		1.88	1	0.000192021	0.00205329	0.496504	1.1446e+06	55.2	1000A	1000	A	K9(K_MDA)	K	9	TRUE
FALSE	High	Sequest HT (A2)	Unambiguous	[R].QTVAVGVIkAVDK.[K]	K9(K_MDA)	2	P68104	P68104; Q5VTE0	1	2	0.1276	0	1	1	762.428	1523.85	1523.85	0.94	0.00072	HCD (High Energy Collision Dissociation)	30	MS2	87.5263	23	55.2669	69552	F7		2.43	1	0.00119675	0.0189248	0.238688			1000A	1000	A	K9(K_MDA)	K	9	TRUE
FALSE	High	Sequest HT (A2)	Unambiguous	[R].LQAEIEGLkGQR.[A]	K9(K_MDA)	2	P05787	P05787; P05787-2	1	2	0.0621	0	1	1	769.408	1537.81	1537.8	5.36	0.00412	HCD (High Energy Collision Dissociation)	30	MS2	86.7318	23	55.314	69622	F7		1.45	1	0.000320304	0.00476091	0.396557			1000A	1000	A	K9(K_MDA)	K	9	TRUE
FALSE	High	Sequest HT (A2)	Unambiguous	[K].QIFLGGVDkR.[T]	K9(K_MDA)	1	P05141	P05141	1	2	0.3813	0	1	1	664.852	1328.7	1328.7	-1.61	-0.00107	HCD (High Energy Collision Dissociation)	30	MS2	36.3653	23	56.3787	71184	F7		2.78	1	2.36214e-05	0.00014308	0.831058	3703335	56.33	1000A	1000	A	K9(K_MDA)	K	9	TRUE
FALSE	High	Sequest HT (A2)	Unambiguous	[R].GLFDEYGSkK.[S]	K9(K_MDA)	2	P14625	Q58FF3; P14625	1	2	0.0632	0	1	1	670.312	1339.62	1339.62	-2.71	-0.00181	HCD (High Energy Collision Dissociation)	30	MS2	54.9495	23	56.609	71528	F7		2.69	1	0.000156432	0.00173632	0.51686	3.94636e+06	56.52	1000A	1000	A	K9(K_MDA)	K	9	TRUE
FALSE	High	Sequest HT (A2)	Unambiguous	[R].SGYLLPDTkAYGDR.[I]	K9(K_MDA)	1	P14625	P14625	1	2	0.6101	0	1	1	876.414	1751.82	1751.83	-3.4	-0.00298	HCD (High Energy Collision Dissociation)	30	MS2	25.4065	23	56.7654	71761	F7		2.77	1	7.31598e-06	4.80263e-05	0.970245	3.86304e+06	56.71	1000A	1000	A	K9(K_MDA)	K	9	TRUE
FALSE	High	Sequest HT (A2)	Unambiguous	[K].LSPEDYTLkVSQAGK.[T]	K9(K_MDA)	1	P07339	P07339	1	2	0.3162	0	1	1	916.457	1831.91	1831.91	-2.65	-0.00243	HCD (High Energy Collision Dissociation)	30	MS2	85.8654	23	56.8879	71941	F7		2.53	1	3.80183e-06	7.65828e-07	1.49601	4.09617e+06	56.65	1000A	1000	A	K9(K_MDA)	K	9	TRUE
FALSE	High	Sequest HT (A2)	Unambiguous	[R].GIYAYGFEkPSAIQQR.[A]	K9(K_MDA)	5	P60842; Q14240; P38919	Q14240-2; P60842-2; P60842; Q14240; P38919	0	2	0.65	0	1	1	1012.5	2023.99	2023.99	-2.4	-0.00243	HCD (High Energy Collision Dissociation)	30	MS2	58.8095	23	59.9734	76481	F7		2.8	3	3.80183e-06	7.96894e-08	1.78332	1.26743e+06	60.01	1000A	1000	A	K9(K_MDA)	K	9	TRUE
FALSE	High	Sequest HT (A2)	Unambiguous	[R].GIYAYGFEkPSAIQQR.[A]	K9(K_MDA)	5	P60842; Q14240; P38919	Q14240-2; P60842-2; P60842; Q14240; P38919	0	2	0.5528	0	1	1	1012.5	2023.99	2023.99	-0.11	-0.00011	HCD (High Energy Collision Dissociation)	30	MS2	55.4696	23	60.1599	76758	F7		3.22	3	3.80183e-06	1.28503e-07	1.72265	1.26743e+06	60.01	1000A	1000	A	K9(K_MDA)	K	9	TRUE
FALSE	High	Sequest HT (A2)	Unambiguous	[R].LSEDYGVLkTDEGIAYR.[G]	K9(K_MDA)	1	P32119	P32119	1	2	0.5281	0	1	1	1063.01	2125.02	2125.01	3.93	0.00417	HCD (High Energy Collision Dissociation)	30	MS2	70.2407	23	60.4404	77177	F7		2.67	1	3.80183e-06	3.27892e-05	1.01881			1000A	1000	A	K9(K_MDA)	K	9	TRUE
FALSE	High	Sequest HT (A2)	Unambiguous	[K].DLAGSIIGkGGQR.[I]	K9(K_MDA)	3	P61978-3; P61978	P61978-2; P61978-3; P61978	1	3	0.1488	0	1	1	489.924	1467.76	1467.76	-0.43	-0.00021	HCD (High Energy Collision Dissociation)	30	MS2	59.0897	23	60.8376	77765	F7		1.21	2	0.00457222	0.0864651	0.0619127	455737	60.77	1000A	1000	A	K9(K_MDA)	K	9	TRUE
FALSE	High	Sequest HT (A2)	Unambiguous	[R].DETEFYLGkR.[C]	K9(K_MDA)	1	P18077	P18077	1	2	0.5662	0	1	1	727.331	1453.65	1453.66	-6.48	-0.00471	HCD (High Energy Collision Dissociation)	30	MS2	65.2544	23	61.1325	78204	F7		3.02	1	0.000204489	0.00222024	0.487059	1.2787e+06	61.11	1000A	1000	A	K9(K_MDA)	K	9	TRUE
FALSE	High	Sequest HT (A2)	Unambiguous	[R].DETEFYLGkR.[C]	K9(K_MDA)	1	P18077	P18077	1	2	0.5139	0	1	1	727.336	1453.66	1453.66	0.74	0.00054	HCD (High Energy Collision Dissociation)	30	MS2	72.7371	23	61.3435	78519	F7		2.51	1	0.000218311	0.00248905	0.473307	1.2787e+06	61.11	1000A	1000	A	K9(K_MDA)	K	9	TRUE
FALSE	High	Sequest HT (A2)	Unambiguous	[K].DVDEAYMNkVELESR.[L]	K9(K_MDA)	2	P05787	P05787; P05787-2	1	2	0.6982	0	1	1	997.44	1993.87	1993.88	-5.58	-0.00556	HCD (High Energy Collision Dissociation)	30	MS2	62.8484	23	62.8825	80802	F7		2.75	1	3.80183e-06	1.07221e-05	1.16087	10437948	63.09	1000A	1000	A	K9(K_MDA)	K	9	TRUE
FALSE	High	Sequest HT (A2)	Unambiguous	[K].DVDEAYMNkVELESR.[L]	K9(K_MDA)	2	P05787	P05787; P05787-2	1	2	0.6596	0	1	1	997.441	1993.88	1993.88	-4.61	-0.0046	HCD (High Energy Collision Dissociation)	30	MS2	47.0904	22.163	62.9904	80955	F7		3.32	1	3.80183e-06	1.78772e-09	2.26544	10437948	63.09	1000A	1000	A	K9(K_MDA)	K	9	TRUE
FALSE	High	Sequest HT (A2)	Unambiguous	[K].DVDEAYMNkVELESR.[L]	K9(K_MDA)	2	P05787	P05787; P05787-2	1	2	0.7306	0	1	1	997.443	1993.88	1993.88	-2.56	-0.00255	HCD (High Energy Collision Dissociation)	30	MS2	28.8849	23	63.1867	81245	F7		4.38	1	3.80183e-06	7.31365e-09	2.08657	10437948	63.09	1000A	1000	A	K9(K_MDA)	K	9	TRUE
FALSE	High	Sequest HT (A2)	Unambiguous	[K].DVDEAYMNkVELESR.[L]	K9(K_MDA)	2	P05787	P05787; P05787-2	1	2	0.5637	0	1	1	997.443	1993.88	1993.88	-3.12	-0.00311	HCD (High Energy Collision Dissociation)	30	MS2	52.4094	23	63.3834	81539	F7		2.59	1	3.80183e-06	1.45212e-05	1.12234	10437948	63.09	1000A	1000	A	K9(K_MDA)	K	9	TRUE
FALSE	High	Sequest HT (A2)	Unambiguous	[K].DVDEAYMNkVELESR.[L]	K9(K_MDA)	2	P05787	P05787; P05787-2	1	2	0.6797	0	1	1	997.44	1993.87	1993.88	-5.71	-0.00569	HCD (High Energy Collision Dissociation)	30	MS2	27.5565	23	63.4951	81702	F7		4.09	1	3.80183e-06	1.14834e-08	2.02928	10437948	63.09	1000A	1000	A	K9(K_MDA)	K	9	TRUE
FALSE	High	Sequest HT (A2)	Unambiguous	[K].DVDEAYMNkVELESR.[L]	K9(K_MDA)	2	P05787	P05787; P05787-2	1	2	0.7339	0	1	1	997.451	1993.89	1993.88	4.65	0.00463	HCD (High Energy Collision Dissociation)	30	MS2	31.0725	23	63.6969	82007	F7		3.57	1	3.80183e-06	8.89972e-07	1.47693			1000A	1000	A	K9(K_MDA)	K	9	TRUE
FALSE	High	Sequest HT (A2)	Unambiguous	[K].DVDEAYMNkVELESR.[L]	K9(K_MDA)	2	P05787	P05787; P05787-2	1	2	0.8223	0	1	1	997.438	1993.87	1993.88	-8.34	-0.00831	HCD (High Energy Collision Dissociation)	30	MS2	43.4535	23	63.7622	82102	F7		3.49	1	3.80183e-06	2.11214e-06	1.3672	10437948	63.09	1000A	1000	A	K9(K_MDA)	K	9	TRUE
FALSE	High	Sequest HT (A2)	Unambiguous	[K].DVDEAYMNkVELESR.[L]	K9(K_MDA)	2	P05787	P05787; P05787-2	1	2	0.6903	0	1	1	997.443	1993.88	1993.88	-2.54	-0.00253	HCD (High Energy Collision Dissociation)	30	MS2	91.198	23	64.0511	82534	F7		3.1	1	3.80183e-06	9.45159e-07	1.4693	10437948	63.09	1000A	1000	A	K9(K_MDA)	K	9	TRUE
FALSE	High	Sequest HT (A2)	Unambiguous	[K].DVDEAYMNkVELESR.[L]	K9(K_MDA)	2	P05787	P05787; P05787-2	1	2	0.681	0	1	1	997.451	1993.89	1993.88	4.93	0.00491	HCD (High Energy Collision Dissociation)	30	MS2	39.2828	23	64.3245	82942	F7		3.26	1	3.80183e-06	1.12002e-06	1.44774			1000A	1000	A	K9(K_MDA)	K	9	TRUE
FALSE	High	Sequest HT (A2)	Unambiguous	[R].APFDLFENkK.[K]	K9(K_MDA)	2	P08238	Q58FF7; P08238	1	2	0.1241	0	1	1	702.846	1404.69	1404.68	1.53	0.00108	HCD (High Energy Collision Dissociation)	30	MS2	69.8413	23	64.9435	83860	F7		2.66	1	0.000101873	0.000882296	0.600349	1.32526e+06	65.01	1000A	1000	A	K9(K_MDA)	K	9	TRUE
FALSE	High	Sequest HT (A2)	Unambiguous	[R].APFDLFENkK.[K]	K9(K_MDA)	2	P08238	Q58FF7; P08238	1	2	0.1323	0	1	1	702.844	1404.68	1404.68	-1.78	-0.00125	HCD (High Energy Collision Dissociation)	30	MS2	75.6545	23	65.1606	84189	F7		1.89	1	3.57436e-05	0.000238	0.766117	1.32526e+06	65.01	1000A	1000	A	K9(K_MDA)	K	9	TRUE
FALSE	High	Sequest HT (A2)	Unambiguous	[K].STFVLDEFkR.[K]	K9(K_MDA)	2	P26641	P26641; P26641-2	1	2	0.4882	0	1	1	719.355	1437.7	1437.7	-1.17	-0.00084	HCD (High Energy Collision Dissociation)	30	MS2	69.5965	23	65.3539	84475	F7		2.54	1	6.44898e-05	0.000374532	0.708373	2.29497e+06	65.25	1000A	1000	A	K9(K_MDA)	K	9	TRUE
FALSE	High	Sequest HT (A2)	Unambiguous	[RK].DAFPVAGQkLIYAGK.[I]	K9(K_MDA)	4	P54725; P54727	P54725; P54727; P54725-2; P54725-3	1	2	0.4118	0	1	1	887.469	1773.93	1773.92	5.8	0.00514	HCD (High Energy Collision Dissociation)	30	MS2	76.518	23	66.56	86278	F7		2.72	2	3.80183e-06	3.0777e-06	1.31939	1.23195e+06	66.68	1000A	1000	A	K9(K_MDA)	K	9	TRUE
FALSE	High	Sequest HT (A2)	Unambiguous	[RK].DAFPVAGQkLIYAGK.[I]	K9(K_MDA)	4	P54725; P54727	P54725; P54727; P54725-2; P54725-3	1	2	0.4038	0	1	1	887.468	1773.93	1773.92	4.46	0.00395	HCD (High Energy Collision Dissociation)	30	MS2	19.2944	23	66.7519	86565	F7		2.6	2	3.80183e-06	1.83767e-06	1.38487	1.23195e+06	66.68	1000A	1000	A	K9(K_MDA)	K	9	TRUE
FALSE	High	Sequest HT (A2)	Unambiguous	[K].DHENIVIAkMDSTANEVEAVK.[V]	K9(K_MDA)	1	P07237	P07237	1	3	0.1843	0	1	1	837.074	2509.21	2509.19	6.77	0.00566	HCD (High Energy Collision Dissociation)	30	MS2	77.5692	23	67.5757	87799	F7		2.17	1	6.97593e-05	0.000523917	0.665825	419411	67.15	1000A	1000	A	K9(K_MDA)	K	9	TRUE
FALSE	High	Sequest HT (A2)	Unambiguous	[K].VLDSGAPIkIPVGPETLGR.[I]	K9(K_MDA)	1	P06576	P06576	1	2	0.6657	0	1	1	1058.08	2115.16	2115.15	6.27	0.00663	HCD (High Energy Collision Dissociation)	30	MS2	24.4215	23	67.6038	87839	F7		3.47	1	3.80183e-06	7.57662e-12	2.95914	3477048	67.62	1000A	1000	A	K9(K_MDA)	K	9	TRUE
FALSE	High	Sequest HT (A2)	Unambiguous	[K].VLDSGAPIkIPVGPETLGR.[I]	K9(K_MDA)	1	P06576	P06576	1	2	0.5993	0	1	1	1058.08	2115.16	2115.15	5.71	0.00604	HCD (High Energy Collision Dissociation)	30	MS2	27.9277	23	67.7973	88127	F7		3.07	1	3.80183e-06	6.63058e-10	2.39137	3477048	67.62	1000A	1000	A	K9(K_MDA)	K	9	TRUE
FALSE	High	Sequest HT (A2)	Unambiguous	[K].DHENIVIAkMDSTANEVEAVK.[V]	K9(K_MDA)	1	P07237	P07237	1	3	0.0124	0	1	1	837.073	2509.21	2509.19	5.68	0.00475	HCD (High Energy Collision Dissociation)	30	MS2	69.8571	23	68.0278	88473	F7		1.61	1	0.00468713	0.0888346	0.0585098	419411	67.15	1000A	1000	A	K9(K_MDA)	K	9	TRUE
FALSE	High	Sequest HT (A2)	Unambiguous	[K].DQLIYNLLkEEQTPQNK.[I]	K9(K_MDA)	5	P00338	P00338; P00338-3; P00338-5; P00338-4; P00338-2	1	2	0.3095	0	1	1	1135.57	2270.14	2270.13	1.62	0.00183	HCD (High Energy Collision Dissociation)	30	MS2	44.5174	23	69.7877	91094	F7		1.68	1	3.89104e-05	0.000247411	0.761171			1000A	1000	A	K9(K_MDA)	K	9	TRUE
FALSE	High	Sequest HT (A2)	Unambiguous	[K].DQLIYNLLkEEQTPQNK.[I]	K9(K_MDA)	5	P00338	P00338; P00338-3; P00338-5; P00338-4; P00338-2	1	2	0.4096	0	1	1	1135.57	2270.14	2270.13	2.01	0.00228	HCD (High Energy Collision Dissociation)	30	MS2	81.7125	23	69.8663	91209	F7		1.88	1	2.36214e-05	0.000108946	0.865844			1000A	1000	A	K9(K_MDA)	K	9	TRUE
FALSE	High	Sequest HT (A2)	Unambiguous	[R].ANTFVAELkGLDPAR.[V]	K9(K_MDA)	1	P40926	P40926	1	3	0.116	0	1	1	599.976	1797.91	1797.92	-2.25	-0.00135	HCD (High Energy Collision Dissociation)	30	MS2	74.0142	23	69.9895	91393	F7		1.81	1	8.02485e-05	0.000673786	0.634114	696987	70.24	1000A	1000	A	K9(K_MDA)	K	9	TRUE
FALSE	High	Sequest HT (A2)	Unambiguous	[R].ANTFVAELkGLDPAR.[V]	K9(K_MDA)	1	P40926	P40926	1	3	0.3898	0	1	1	599.975	1797.91	1797.92	-3.97	-0.00238	HCD (High Energy Collision Dissociation)	30	MS2	37.1496	23	70.1961	91696	F7		2.36	1	0.000153857	0.00173365	0.517047	696987	70.24	1000A	1000	A	K9(K_MDA)	K	9	TRUE
FALSE	High	Sequest HT (A2)	Unambiguous	[R].ANTFVAELkGLDPAR.[V]	K9(K_MDA)	1	P40926	P40926	1	2	0.3706	0	1	1	899.459	1797.91	1797.92	-3.08	-0.00277	HCD (High Energy Collision Dissociation)	30	MS2	70.0562	23	70.617	92321	F7		1.97	1	6.69923e-05	0.000488007	0.674805			1000A	1000	A	K9(K_MDA)	K	9	TRUE
FALSE	High	Sequest HT (A2)	Unambiguous	[R].ANTFVAELkGLDPAR.[V]	K9(K_MDA)	1	P40926	P40926	1	2	0.4654	0	1	1	899.464	1797.92	1797.92	2.25	0.00202	HCD (High Energy Collision Dissociation)	30	MS2	71.3564	23	70.6623	92386	F7		2.17	1	3.80183e-06	4.58645e-05	0.976108			1000A	1000	A	K9(K_MDA)	K	9	TRUE
FALSE	High	Sequest HT (A2)	Unambiguous	[R].VSFELFADkVPK.[T]	K9(K_MDA)	1	P62937	P62937	1	2	0.1527	0	1	1	788.41	1575.81	1575.81	1.89	0.00149	HCD (High Energy Collision Dissociation)	30	MS2	57.9164	23	71.7209	93943	F7		3.47	1	3.80183e-06	3.55391e-07	1.59349	5401734	71.95	1000A	1000	A	K9(K_MDA)	K	9	TRUE
FALSE	High	Sequest HT (A2)	Unambiguous	[R].VSFELFADkVPK.[T]	K9(K_MDA)	1	P62937	P62937	1	2	0.1403	0	1	1	788.408	1575.81	1575.81	0.18	0.00014	HCD (High Energy Collision Dissociation)	30	MS2	31.761	23	71.9019	94210	F7		3.92	1	3.80183e-06	3.15337e-07	1.60867	5401734	71.95	1000A	1000	A	K9(K_MDA)	K	9	TRUE
FALSE	High	Sequest HT (A2)	Unambiguous	[R].VSFELFADkVPK.[T]	K9(K_MDA)	1	P62937	P62937	1	2	0.1543	0	1	1	788.407	1575.81	1575.81	-1.06	-0.00084	HCD (High Energy Collision Dissociation)	30	MS2	30.1947	23	72.0786	94468	F7		3.5	1	3.80183e-06	4.1632e-07	1.5734	5401734	71.95	1000A	1000	A	K9(K_MDA)	K	9	TRUE
FALSE	High	Sequest HT (A2)	Unambiguous	[K].DILADLIPkEQAR.[I]	K9(K_MDA)	1	O75390	O75390	1	2	0.5925	0	1	1	839.447	1677.89	1677.88	1.37	0.00115	HCD (High Energy Collision Dissociation)	30	MS2	86.6812	23	76.4391	100757	F7		3.19	1	1.42984e-05	8.22902e-05	0.901638			1000A	1000	A	K9(K_MDA)	K	9	TRUE
FALSE	High	Sequest HT (A2)	Unambiguous	[R].VLEALLPLkGLEER.[V]	K9(K_MDA)	1	P49327	P49327	1	2	0.583	0	1	1	888.503	1776	1775.99	3.11	0.00277	HCD (High Energy Collision Dissociation)	30	MS2	76.9141	23	77.6711	102500	F7		2.71	1	3.80183e-06	2.59641e-05	1.04848	349553	77.75	1000A	1000	A	K9(K_MDA)	K	9	TRUE
FALSE	High	Sequest HT (A2)	Unambiguous	[R].VLEALLPLkGLEER.[V]	K9(K_MDA)	1	P49327	P49327	1	2	0.4545	0	1	1	888.504	1776	1775.99	3.64	0.00323	HCD (High Energy Collision Dissociation)	30	MS2	52.9698	23	77.8778	102791	F7		1.98	1	3.80183e-06	3.61169e-05	1.00651	349553	77.75	1000A	1000	A	K9(K_MDA)	K	9	TRUE
FALSE	High	Sequest HT (A2)	Unambiguous	[K].TTLTAAITkILAEGGGAK.[F]	K9(K_MDA)	1	P49411	P49411	1	3	0.1373	0	1	1	638.018	1912.04	1912.04	-2.07	-0.00132	HCD (High Energy Collision Dissociation)	30	MS2	81.5932	23	78.4545	103619	F7		1.53	1	0.000248438	0.00318561	0.443849	287104	78.19	1000A	1000	A	K9(K_MDA)	K	9	TRUE
FALSE	High	Sequest HT (A2)	Unambiguous	[K].FSPTDFLAkMEEANIQPNR.[V]	K9(K_MDA)	1	P42704	P42704	1	2	0.1333	0	1	1	1202.56	2404.12	2404.13	-3.18	-0.00382	HCD (High Energy Collision Dissociation)	30	MS2	49.0653	23	80.7247	106929	F7		1.05	1	0.000333701	0.00520633	0.386137			1000A	1000	A	K9(K_MDA)	K	9	TRUE
FALSE	High	Sequest HT (A2)	Unambiguous	[R].KSSTPEEVkK.[R]	K9(K_MDA)	1	P23528	P23528	2	2	0.1088	0	1	1	664.84	1328.67	1328.67	-0.79	-0.00053	HCD (High Energy Collision Dissociation)	30	MS2	20.287	23	21.0939	20721	F8		2.39	1	2.36214e-05	0.000108436	0.866442	1.42917e+06	21.19	1000B	1000	B	K9(K_MDA)	K	9	TRUE
FALSE	High	Sequest HT (A2)	Unambiguous	[R].KSSTPEEVkK.[R]	K9(K_MDA)	1	P23528	P23528	2	2	0.1397	0	1	1	664.841	1328.68	1328.67	1.69	0.00112	HCD (High Energy Collision Dissociation)	30	MS2	96.2648	23	21.165	20818	F8		1.79	1	3.80183e-06	3.11358e-06	1.31792	1.42917e+06	21.19	1000B	1000	B	K9(K_MDA)	K	9	TRUE
FALSE	High	Sequest HT (A2)	Unambiguous	[R].KSSTPEEVkK.[R]	K9(K_MDA)	1	P23528	P23528	2	2	0.1638	0	1	1	664.84	1328.67	1328.67	-0.34	-0.00023	HCD (High Energy Collision Dissociation)	30	MS2	0	23	21.2829	20972	F8		2.32	1	0.000161431	0.0017711	0.514446	1.42917e+06	21.19	1000B	1000	B	K9(K_MDA)	K	9	TRUE
FALSE	High	Sequest HT (A2)	Unambiguous	[R].RYDDPEVQkDIK.[N]	K9(K_MDA)	1	P38646	P38646	2	2	0.2826	0	1	1	851.41	1701.81	1701.81	0.01	1e-05	HCD (High Energy Collision Dissociation)	30	MS2	75.3099	23	38.2263	44493	F8		1.84	1	0.00748221	0.140861	-0.00233338	932332	38.13	1000B	1000	B	K9(K_MDA)	K	9	TRUE
FALSE	High	Sequest HT (A2)	Unambiguous	[K].GPSSVEDIkAK.[M]	K9(K_MDA)	3	P06748	P06748; P06748-2; P06748-3	1	2	0.064	0	1	1	663.832	1326.66	1326.66	-0.63	-0.00042	HCD (High Energy Collision Dissociation)	30	MS2	27.1718	23	41.9079	49824	F8		2.5	1	7.81407e-05	0.000573566	0.654393	11521894	41.99	1000B	1000	B	K9(K_MDA)	K	9	TRUE
FALSE	High	Sequest HT (A2)	Unambiguous	[K].DGVVEITGkHEER.[Q]	K9(K_MDA)	1	P04792	P04792	1	3	0.3261	0	1	1	555.601	1664.79	1664.79	-1.76	-0.00098	HCD (High Energy Collision Dissociation)	30	MS2	97.7016	23	41.9494	49887	F8		2.76	1	3.80183e-06	3.50725e-05	1.01024	7.03998e+06	42.11	1000B	1000	B	K9(K_MDA)	K	9	TRUE
FALSE	High	Sequest HT (A2)	Unambiguous	[K].GPSSVEDIkAK.[M]	K9(K_MDA)	3	P06748	P06748; P06748-2; P06748-3	1	2	0.0687	0	1	1	663.832	1326.66	1326.66	-0.55	-0.00036	HCD (High Energy Collision Dissociation)	30	MS2	23.8527	23	42.0124	49979	F8		2.91	1	7.27698e-05	0.000529155	0.664568	11521894	41.99	1000B	1000	B	K9(K_MDA)	K	9	TRUE
FALSE	High	Sequest HT (A2)	Unambiguous	[K].GPSSVEDIkAK.[M]	K9(K_MDA)	3	P06748	P06748; P06748-2; P06748-3	1	2	0.1092	0	1	1	663.832	1326.66	1326.66	-0.29	-0.00019	HCD (High Energy Collision Dissociation)	30	MS2	45.0768	23	42.0882	50085	F8		2.38	1	6.44898e-05	0.000433051	0.689942	11521894	41.99	1000B	1000	B	K9(K_MDA)	K	9	TRUE
FALSE	High	Sequest HT (A2)	Unambiguous	[K].DGVVEITGkHEER.[Q]	K9(K_MDA)	1	P04792	P04792	1	3	0.6213	0	1	1	555.601	1664.79	1664.79	-1.24	-0.00069	HCD (High Energy Collision Dissociation)	30	MS2	46.3204	23	42.1738	50210	F8		3.75	1	3.80183e-06	7.25178e-07	1.50293	7.03998e+06	42.11	1000B	1000	B	K9(K_MDA)	K	9	TRUE
FALSE	High	Sequest HT (A2)	Unambiguous	[K].DGVVEITGkHEER.[Q]	K9(K_MDA)	1	P04792	P04792	1	3	0.5484	0	1	1	555.601	1664.79	1664.79	-2.69	-0.00149	HCD (High Energy Collision Dissociation)	30	MS2	34.5298	23	42.35	50464	F8		3.1	1	3.80183e-06	4.9458e-07	1.55153	7.03998e+06	42.11	1000B	1000	B	K9(K_MDA)	K	9	TRUE
FALSE	High	Sequest HT (A2)	Unambiguous	[K].DGVVEITGkHEER.[Q]	K9(K_MDA)	1	P04792	P04792	1	2	0.5681	0	1	1	832.899	1664.79	1664.79	-0.12	-0.0001	HCD (High Energy Collision Dissociation)	30	MS2	78.9688	23	42.3732	50498	F8		3.01	1	2.36214e-05	0.000125653	0.847636	4367499	42.11	1000B	1000	B	K9(K_MDA)	K	9	TRUE
FALSE	High	Sequest HT (A2)	Unambiguous	[K].DGVVEITGkHEER.[Q]	K9(K_MDA)	1	P04792	P04792	1	3	0.525	0	1	1	555.601	1664.79	1664.79	-1.48	-0.00082	HCD (High Energy Collision Dissociation)	30	MS2	67.6572	18.944	42.3842	50516	F8		2.4	1	3.80183e-06	2.13397e-06	1.36589	7.03998e+06	42.11	1000B	1000	B	K9(K_MDA)	K	9	TRUE
FALSE	High	Sequest HT (A2)	Unambiguous	[K].DGVVEITGkHEER.[Q]	K9(K_MDA)	1	P04792	P04792	1	3	0.1262	0	1	1	555.602	1664.79	1664.79	0.37	0.0002	HCD (High Energy Collision Dissociation)	30	MS2	90.1218	17.914	42.5422	50741	F8		1.03	1	0.000192021	0.00208407	0.494703	7.03998e+06	42.11	1000B	1000	B	K9(K_MDA)	K	9	TRUE
FALSE	High	Sequest HT (A2)	Unambiguous	[K].VVSETNDTkVLR.[H]	K9(K_MDA)	1	P05783	P05783	1	2	0.6831	0	1	1	778.903	1556.8	1556.8	1.63	0.00127	HCD (High Energy Collision Dissociation)	30	MS2	6.24599	23	42.6866	50946	F8		3.66	1	3.80183e-06	3.64618e-06	1.29787	13593025	42.53	1000B	1000	B	K9(K_MDA)	K	9	TRUE
FALSE	High	Sequest HT (A2)	Unambiguous	[R].FEPYANPTkR.[Y]	K9(K_MDA)	2	P52272	P52272-2; P52272	1	2	0.1837	0	1	1	709.84	1418.67	1418.67	-0.25	-0.00018	HCD (High Energy Collision Dissociation)	30	MS2	53.2264	23	43.6596	52350	F8		1.47	1	0.00449622	0.0847005	0.0644975	4.79336e+06	43.64	1000B	1000	B	K9(K_MDA)	K	9	TRUE
FALSE	High	Sequest HT (A2)	Unambiguous	[K].TIAPALVSkK.[L]	K9(K_MDA)	1	P06733	P06733	1	2	0.0588	0	1	1	612.357	1223.71	1223.7	2.26	0.00138	HCD (High Energy Collision Dissociation)	30	MS2	41.545	23	49.8681	61464	F8		2.55	1	0.00214695	0.0369908	0.16283	6.66153e+06	49.72	1000B	1000	B	K9(K_MDA)	K	9	TRUE
FALSE	High	Sequest HT (A2)	Unambiguous	[K].TIAPALVSkK.[L]	K9(K_MDA)	1	P06733	P06733	1	2	0.1154	0	1	1	612.354	1223.7	1223.7	-2.63	-0.00161	HCD (High Energy Collision Dissociation)	30	MS2	74.9588	23	50.0557	61745	F8		1.82	1	0.00390268	0.0730573	0.0827836	6.66153e+06	49.72	1000B	1000	B	K9(K_MDA)	K	9	TRUE
FALSE	High	Sequest HT (A2)	Unambiguous	[R].LQAEIEGLkGQR.[A]	K9(K_MDA)	2	P05787	P05787; P05787-2	1	2	0.5531	0	1	1	769.404	1537.8	1537.8	0.23	0.00018	HCD (High Energy Collision Dissociation)	30	MS2	18.3004	23	51.9095	64481	F8		3.58	1	3.80183e-06	9.38536e-07	1.47019	9627690	52.06	1000B	1000	B	K9(K_MDA)	K	9	TRUE
FALSE	High	Sequest HT (A2)	Unambiguous	[R].LQAEIEGLkGQR.[A]	K9(K_MDA)	2	P05787	P05787; P05787-2	1	2	0.6253	0	1	1	769.405	1537.8	1537.8	1.5	0.00116	HCD (High Energy Collision Dissociation)	30	MS2	10.7104	23	52.0925	64750	F8		3.63	1	3.80183e-06	1.86283e-07	1.67551	9627690	52.06	1000B	1000	B	K9(K_MDA)	K	9	TRUE
FALSE	High	Sequest HT (A2)	Unambiguous	[R].LQAEIEGLkGQR.[A]	K9(K_MDA)	2	P05787	P05787; P05787-2	1	2	0.6325	0	1	1	769.405	1537.8	1537.8	1.19	0.00091	HCD (High Energy Collision Dissociation)	30	MS2	9.312	23	52.2927	65046	F8		3.51	1	3.80183e-06	3.03009e-07	1.61374	9627690	52.06	1000B	1000	B	K9(K_MDA)	K	9	TRUE
FALSE	High	Sequest HT (A2)	Unambiguous	[R].LQAEIEGLkGQR.[A]	K9(K_MDA)	2	P05787	P05787; P05787-2	1	2	0.502	0	1	1	769.405	1537.8	1537.8	1.27	0.00097	HCD (High Energy Collision Dissociation)	30	MS2	16.9962	23	52.5001	65354	F8		2.55	1	3.80183e-06	2.25982e-07	1.65098	9627690	52.06	1000B	1000	B	K9(K_MDA)	K	9	TRUE
FALSE	High	Sequest HT (A2)	Unambiguous	[R].YESLTDPSkLDSGK.[E]	K9(K_MDA)	5	P07900; P08238	P07900-2; P07900; Q58FF8; Q58FF7; P08238	1	2	0.189	0	1	1	868.406	1735.81	1735.81	-0.31	-0.00027	HCD (High Energy Collision Dissociation)	30	MS2	15.5678	23	52.7991	65795	F8		3.28	2	3.80183e-06	2.30101e-07	1.64868	4.70792e+06	52.81	1000B	1000	B	K9(K_MDA)	K	9	TRUE
FALSE	High	Sequest HT (A2)	Unambiguous	[R].YESLTDPSkLDSGK.[E]	K9(K_MDA)	5	P07900; P08238	P07900-2; P07900; Q58FF8; Q58FF7; P08238	1	2	0.2615	0	1	1	868.407	1735.81	1735.81	-0.17	-0.00015	HCD (High Energy Collision Dissociation)	30	MS2	37.5269	23	52.9621	66038	F8		2.6	2	6.44898e-05	0.000417174	0.69468	4.70792e+06	52.81	1000B	1000	B	K9(K_MDA)	K	9	TRUE
FALSE	High	Sequest HT (A2)	Unambiguous	[R].YESLTDPSkLDSGK.[E]	K9(K_MDA)	5	P07900; P08238	P07900-2; P07900; Q58FF8; Q58FF7; P08238	1	2	0.177	0	1	1	868.406	1735.8	1735.81	-1.09	-0.00094	HCD (High Energy Collision Dissociation)	30	MS2	23.7931	23	52.9763	66057	F8		3.56	2	3.80183e-06	1.12569e-08	2.03181	4.70792e+06	52.81	1000B	1000	B	K9(K_MDA)	K	9	TRUE
FALSE	High	Sequest HT (A2)	Unambiguous	[R].YESLTDPSkLDSGK.[E]	K9(K_MDA)	5	P07900; P08238	P07900-2; P07900; Q58FF8; Q58FF7; P08238	1	2	0.2759	0	1	1	868.403	1735.8	1735.81	-4.39	-0.00381	HCD (High Energy Collision Dissociation)	30	MS2	49.6847	23	53.1714	66349	F8		2.32	2	3.80183e-06	2.44208e-05	1.05628	4.70792e+06	52.81	1000B	1000	B	K9(K_MDA)	K	9	TRUE
FALSE	High	Sequest HT (A2)	Unambiguous	[R].QTVAVGVIkAVDK.[K]	K9(K_MDA)	2	P68104	P68104; Q5VTE0	1	2	0.1158	0	1	1	762.429	1523.85	1523.85	2.26	0.00173	HCD (High Energy Collision Dissociation)	30	MS2	92.7602	23	54.7273	68629	F8		1.9	1	0.00129292	0.0206867	0.228647	824131	55.22	1000B	1000	B	K9(K_MDA)	K	9	TRUE
FALSE	High	Sequest HT (A2)	Unambiguous	[R].QTVAVGVIkAVDK.[K]	K9(K_MDA)	2	P68104	P68104; Q5VTE0	1	2	0.1847	0	1	1	762.431	1523.86	1523.85	5.62	0.00428	HCD (High Energy Collision Dissociation)	30	MS2	80.6464	23	54.9204	68914	F8		1.57	1	0.000274272	0.0036026	0.429282	824131	55.22	1000B	1000	B	K9(K_MDA)	K	9	TRUE
FALSE	High	Sequest HT (A2)	Unambiguous	[R].GLFDEYGSkK.[S]	K9(K_MDA)	2	P14625	Q58FF3; P14625	1	2	0.0521	0	1	1	670.314	1339.62	1339.62	-0.3	-0.0002	HCD (High Energy Collision Dissociation)	30	MS2	45.3028	23	56.5609	71327	F8		2.88	1	0.000101873	0.0008396	0.606542	3125866	56.55	1000B	1000	B	K9(K_MDA)	K	9	TRUE
FALSE	High	Sequest HT (A2)	Unambiguous	[K].LSPEDYTLkVSQAGK.[T]	K9(K_MDA)	1	P07339	P07339	1	2	0.3686	0	1	1	916.461	1831.92	1831.91	2.2	0.00201	HCD (High Energy Collision Dissociation)	30	MS2	35.8173	23	56.5615	71328	F8		3.12	1	3.80183e-06	1.04437e-06	1.45662	2.84391e+06	56.61	1000B	1000	B	K9(K_MDA)	K	9	TRUE
FALSE	High	Sequest HT (A2)	Unambiguous	[R].SGYLLPDTkAYGDR.[I]	K9(K_MDA)	1	P14625	P14625	1	2	0.6505	0	1	1	876.424	1751.84	1751.83	7.95	0.00696	HCD (High Energy Collision Dissociation)	30	MS2	44.1704	23	56.704	71538	F8		2.89	1	2.36214e-05	0.000118513	0.855102			1000B	1000	B	K9(K_MDA)	K	9	TRUE
FALSE	High	Sequest HT (A2)	Unambiguous	[R].GLFDEYGSkK.[S]	K9(K_MDA)	2	P14625	Q58FF3; P14625	1	2	0.1105	0	1	1	670.311	1339.62	1339.62	-4.06	-0.00272	HCD (High Energy Collision Dissociation)	30	MS2	74.6815	23	56.7742	71645	F8		1.9	1	0.000199464	0.00216861	0.489899	3125866	56.55	1000B	1000	B	K9(K_MDA)	K	9	TRUE
FALSE	High	Sequest HT (A2)	Unambiguous	[K].LSPEDYTLkVSQAGK.[T]	K9(K_MDA)	1	P07339	P07339	1	2	0.4183	0	1	1	916.461	1831.91	1831.91	1.96	0.0018	HCD (High Energy Collision Dissociation)	30	MS2	55.4177	23	56.8112	71700	F8		3.06	1	3.80183e-06	1.24876e-07	1.72629	2.84391e+06	56.61	1000B	1000	B	K9(K_MDA)	K	9	TRUE
FALSE	High	Sequest HT (A2)	Unambiguous	[K].GEHSIVYLkPSYAFGSVGK.[E]	K9(K_MDA)	1	Q02790	Q02790	0	3	0.2778	0	1	1	745.706	2235.1	2235.11	-3.72	-0.00277	HCD (High Energy Collision Dissociation)	30	MS2	92.3698	23	58.3526	73953	F8		2.7	1	8.02485e-05	0.000613196	0.645971			1000B	1000	B	K9(K_MDA)	K	9	TRUE
FALSE	High	Sequest HT (A2)	Unambiguous	[R].GIYAYGFEkPSAIQQR.[A]	K9(K_MDA)	5	P60842; Q14240; P38919	Q14240-2; P60842-2; P60842; Q14240; P38919	0	2	0.578	0	1	1	1012.49	2023.98	2023.99	-4.57	-0.00462	HCD (High Energy Collision Dissociation)	30	MS2	58.3426	23	60.0249	76424	F8		2.82	3	3.80183e-06	4.51502e-07	1.5631	1.13553e+06	60.1	1000B	1000	B	K9(K_MDA)	K	9	TRUE
FALSE	High	Sequest HT (A2)	Unambiguous	[K].DLAGSIIGkGGQR.[I]	K9(K_MDA)	3	P61978-3; P61978	P61978-2; P61978-3; P61978	1	2	0.2941	0	1	1	734.386	1467.77	1467.76	4.08	0.003	HCD (High Energy Collision Dissociation)	30	MS2	67.7351	23	60.9621	77799	F8		1.7	2	0.000115709	0.00127118	0.555063			1000B	1000	B	K9(K_MDA)	K	9	TRUE
FALSE	High	Sequest HT (A2)	Unambiguous	[R].DETEFYLGkR.[C]	K9(K_MDA)	1	P18077	P18077	1	2	0.6203	0	1	1	727.332	1453.66	1453.66	-4.5	-0.00327	HCD (High Energy Collision Dissociation)	30	MS2	80.8511	23	61.0127	77875	F8		3.16	1	0.000125622	0.00141266	0.542084	1.18162e+06	61.12	1000B	1000	B	K9(K_MDA)	K	9	TRUE
FALSE	High	Sequest HT (A2)	Unambiguous	[R].DETEFYLGkR.[C]	K9(K_MDA)	1	P18077	P18077	1	2	0.5591	0	1	1	727.338	1453.67	1453.66	3.8	0.00276	HCD (High Energy Collision Dissociation)	30	MS2	59.2144	23	61.2226	78187	F8		2.79	1	0.000673716	0.0104224	0.306259	1.18162e+06	61.12	1000B	1000	B	K9(K_MDA)	K	9	TRUE
FALSE	High	Sequest HT (A2)	Unambiguous	[K].DGDGTITTkELGTVMR.[S]	K9(K_MDA)	1	P0DP23	P0DP23	1	2	0.6194	0	1	1	945.452	1889.9	1889.89	0.42	0.0004	HCD (High Energy Collision Dissociation)	30	MS2	67.1811	23	62.2976	79787	F8		2.47	1	3.80183e-06	1.89507e-07	1.67333	1.47737e+06	62.35	1000B	1000	B	K9(K_MDA)	K	9	TRUE
FALSE	High	Sequest HT (A2)	Unambiguous	[K].DVDEAYMNkVELESR.[L]	K9(K_MDA)	2	P05787	P05787; P05787-2	1	2	0.6823	0	1	1	997.444	1993.88	1993.88	-2.48	-0.00247	HCD (High Energy Collision Dissociation)	30	MS2	36.6329	23	62.9574	80763	F8		3.62	1	3.80183e-06	2.98776e-08	1.90788	10778304	63.1	1000B	1000	B	K9(K_MDA)	K	9	TRUE
FALSE	High	Sequest HT (A2)	Unambiguous	[K].DVDEAYMNkVELESR.[L]	K9(K_MDA)	2	P05787	P05787; P05787-2	1	2	0.774	0	1	1	997.444	1993.88	1993.88	-2.52	-0.00251	HCD (High Energy Collision Dissociation)	30	MS2	21.8545	22.412	63.1447	81038	F8		4.69	1	3.80183e-06	2.0701e-09	2.24682	10778304	63.1	1000B	1000	B	K9(K_MDA)	K	9	TRUE
FALSE	High	Sequest HT (A2)	Unambiguous	[K].DVDEAYMNkVELESR.[L]	K9(K_MDA)	2	P05787	P05787; P05787-2	1	2	0.7645	0	1	1	997.444	1993.88	1993.88	-2.31	-0.0023	HCD (High Energy Collision Dissociation)	30	MS2	16.8126	23	63.3187	81296	F8		4.84	1	3.80183e-06	2.95463e-09	2.20164	10778304	63.1	1000B	1000	B	K9(K_MDA)	K	9	TRUE
FALSE	High	Sequest HT (A2)	Unambiguous	[K].DVDEAYMNkVELESR.[L]	K9(K_MDA)	2	P05787	P05787; P05787-2	1	2	0.7887	0	1	1	997.443	1993.88	1993.88	-2.85	-0.00284	HCD (High Energy Collision Dissociation)	30	MS2	19.7899	23	63.504	81573	F8		4.78	1	3.80183e-06	2.3111e-09	2.23283	10778304	63.1	1000B	1000	B	K9(K_MDA)	K	9	TRUE
FALSE	High	Sequest HT (A2)	Unambiguous	[K].DVDEAYMNkVELESR.[L]	K9(K_MDA)	2	P05787	P05787; P05787-2	1	2	0.7898	0	1	1	997.44	1993.87	1993.88	-6.01	-0.00599	HCD (High Energy Collision Dissociation)	30	MS2	46.115	23	63.6856	81844	F8		3.52	1	3.80183e-06	4.59856e-08	1.85313	10778304	63.1	1000B	1000	B	K9(K_MDA)	K	9	TRUE
FALSE	High	Sequest HT (A2)	Unambiguous	[K].DVDEAYMNkVELESR.[L]	K9(K_MDA)	2	P05787	P05787; P05787-2	1	2	0.7474	0	1	1	997.448	1993.89	1993.88	2.01	0.00201	HCD (High Energy Collision Dissociation)	30	MS2	84.383	23	63.8853	82139	F8		3.8	1	3.80183e-06	1.98294e-08	1.95993	10778304	63.1	1000B	1000	B	K9(K_MDA)	K	9	TRUE
FALSE	High	Sequest HT (A2)	Unambiguous	[K].DVDEAYMNkVELESR.[L]	K9(K_MDA)	2	P05787	P05787; P05787-2	1	2	0.739	0	1	1	997.442	1993.88	1993.88	-4.14	-0.00413	HCD (High Energy Collision Dissociation)	30	MS2	85.1729	23	64.1442	82527	F8		3.41	1	3.80183e-06	5.41616e-07	1.53999	10778304	63.1	1000B	1000	B	K9(K_MDA)	K	9	TRUE
FALSE	High	Sequest HT (A2)	Unambiguous	[K].DVDEAYMNkVELESR.[L]	K9(K_MDA)	2	P05787	P05787; P05787-2	1	2	0.6391	0	1	1	997.449	1993.89	1993.88	3.41	0.0034	HCD (High Energy Collision Dissociation)	30	MS2	85.2518	23	64.4208	82939	F8		3.38	1	3.80183e-06	1.0402e-06	1.45713	10778304	63.1	1000B	1000	B	K9(K_MDA)	K	9	TRUE
FALSE	High	Sequest HT (A2)	Unambiguous	[K].STFVLDEFkR.[K]	K9(K_MDA)	2	P26641	P26641; P26641-2	1	2	0.3005	0	1	1	719.351	1437.7	1437.7	-6.81	-0.00489	HCD (High Energy Collision Dissociation)	30	MS2	93.4674	23	65.1077	83956	F8		1.83	1	0.000809734	0.0127365	0.283463	1.55387e+06	65.29	1000B	1000	B	K9(K_MDA)	K	9	TRUE
FALSE	High	Sequest HT (A2)	Unambiguous	[K].SMSTEGLMkFVDSK.[S]	K9(K_MDA)	1	O75390	O75390	1	2	0.2889	0	1	1	878.397	1755.79	1755.8	-5.19	-0.00456	HCD (High Energy Collision Dissociation)	30	MS2	95.3197	23	65.3734	84351	F8		1.35	1	0.000218311	0.00250187	0.472691			1000B	1000	B	K9(K_MDA)	K	9	TRUE
FALSE	High	Sequest HT (A2)	Unambiguous	[K].STFVLDEFkR.[K]	K9(K_MDA)	2	P26641	P26641; P26641-2	1	2	0.3991	0	1	1	719.353	1437.7	1437.7	-3.72	-0.00268	HCD (High Energy Collision Dissociation)	30	MS2	68.7949	23	65.4522	84464	F8		2.18	1	6.97593e-05	0.000516406	0.667651	1.55387e+06	65.29	1000B	1000	B	K9(K_MDA)	K	9	TRUE
FALSE	High	Sequest HT (A2)	Unambiguous	[R].DDNMFQIGkMR.[Y]	K9(K_MDA)	1	P53999	P53999	1	2	0.6123	0	1	1	775.842	1550.68	1550.68	0.39	0.0003	HCD (High Energy Collision Dissociation)	30	MS2	74.9385	23	65.7449	84896	F8		2.27	1	8.57197e-05	0.000719899	0.625801	1.03106e+06	65.78	1000B	1000	B	K9(K_MDA)	K	9	TRUE
FALSE	High	Sequest HT (A2)	Unambiguous	[R].DDNMFQIGkMR.[Y]	K9(K_MDA)	1	P53999	P53999	1	2	0.5533	0	1	1	775.844	1550.68	1550.68	2.62	0.00203	HCD (High Energy Collision Dissociation)	30	MS2	76.5546	23	65.941	85186	F8		1.97	1	0.000110826	0.0011527	0.56714	1.03106e+06	65.78	1000B	1000	B	K9(K_MDA)	K	9	TRUE
FALSE	High	Sequest HT (A2)	Unambiguous	[K].DVDEAYMNkVELESR.[L]	K9(K_MDA)	2	P05787	P05787; P05787-2	1	2	0.4122	0	1	1	997.449	1993.89	1993.88	2.56	0.00256	HCD (High Energy Collision Dissociation)	30	MS2	88.3524	23	66.3601	85809	F8		1.31	1	0.000276451	0.0037397	0.424875			1000B	1000	B	K9(K_MDA)	K	9	TRUE
FALSE	High	Sequest HT (A2)	Unambiguous	[RK].DAFPVAGQkLIYAGK.[I]	K9(K_MDA)	4	P54725; P54727	P54725; P54727; P54725-2; P54725-3	1	2	0.3789	0	1	1	887.467	1773.93	1773.92	2.68	0.00238	HCD (High Energy Collision Dissociation)	30	MS2	46.8855	23	66.6967	86308	F8		2.27	2	3.80183e-06	2.53483e-06	1.34403	1.28246e+06	66.72	1000B	1000	B	K9(K_MDA)	K	9	TRUE
FALSE	High	Sequest HT (A2)	Unambiguous	[K].VLDSGAPIkIPVGPETLGR.[I]	K9(K_MDA)	1	P06576	P06576	1	2	0.5258	0	1	1	1058.08	2115.16	2115.15	3.21	0.00339	HCD (High Energy Collision Dissociation)	30	MS2	22.9295	23	67.6524	87724	F8		2.91	1	3.80183e-06	1.15588e-10	2.61316	2.10134e+06	67.58	1000B	1000	B	K9(K_MDA)	K	9	TRUE
FALSE	High	Sequest HT (A2)	Unambiguous	[K].DHENIVIAkMDSTANEVEAVK.[V]	K9(K_MDA)	1	P07237	P07237	1	3	0.4469	0	1	1	837.075	2509.21	2509.19	7.32	0.00612	HCD (High Energy Collision Dissociation)	30	MS2	51.4109	23	67.8233	87978	F8		2.26	1	0.000921948	0.0145753	0.268186	354701	67.51	1000B	1000	B	K9(K_MDA)	K	9	TRUE
FALSE	High	Sequest HT (A2)	Unambiguous	[K].DHENIVIAkMDSTANEVEAVK.[V]	K9(K_MDA)	1	P07237	P07237	1	3	0.0802	0	1	1	837.075	2509.21	2509.19	7.4	0.00619	HCD (High Energy Collision Dissociation)	30	MS2	81.4608	23	68.0544	88323	F8		1.87	1	0.00277159	0.0487703	0.13094	354701	67.51	1000B	1000	B	K9(K_MDA)	K	9	TRUE
FALSE	High	Sequest HT (A2)	Unambiguous	[K].DQLIYNLLkEEQTPQNK.[I]	K9(K_MDA)	5	P00338	P00338; P00338-3; P00338-5; P00338-4; P00338-2	1	3	0.1812	0	1	1	757.383	2270.14	2270.13	0.89	0.00067	HCD (High Energy Collision Dissociation)	30	MS2	68.9942	23	69.9995	91191	F8		1.49	1	0.000754225	0.0116472	0.293614	298859	69.85	1000B	1000	B	K9(K_MDA)	K	9	TRUE
FALSE	High	Sequest HT (A2)	Unambiguous	[R].TVSLGAGAkDELHIVEAEAMNYEGSPIK.[V]	K9(K_MDA)	3	P06748	P06748; P06748-2; P06748-3	1	3	0.3147	0	1	1	1042.5	3125.49	3125.51	-8.91	-0.00928	HCD (High Energy Collision Dissociation)	30	MS2	50.9812	23	70.6853	92200	F8		1.97	1	7.31598e-06	4.86338e-05	0.968645			1000B	1000	B	K9(K_MDA)	K	9	TRUE
FALSE	High	Sequest HT (A2)	Unambiguous	[R].VSFELFADkVPK.[T]	K9(K_MDA)	1	P62937	P62937	1	2	0.1743	0	1	1	788.41	1575.81	1575.81	2.17	0.00171	HCD (High Energy Collision Dissociation)	30	MS2	49.993	23	71.7762	93811	F8		3.04	1	3.80183e-06	5.34988e-07	1.54156	2.80363e+06	71.98	1000B	1000	B	K9(K_MDA)	K	9	TRUE
FALSE	High	Sequest HT (A2)	Unambiguous	[R].VSFELFADkVPK.[T]	K9(K_MDA)	1	P62937	P62937	1	2	0.1499	0	1	1	788.409	1575.81	1575.81	1.36	0.00107	HCD (High Energy Collision Dissociation)	30	MS2	37.0415	23	71.9661	94087	F8		3.47	1	3.80183e-06	3.75238e-07	1.58659	2.80363e+06	71.98	1000B	1000	B	K9(K_MDA)	K	9	TRUE
FALSE	High	Sequest HT (A2)	Unambiguous	[R].VSFELFADkVPK.[T]	K9(K_MDA)	1	P62937	P62937	1	2	0.1563	0	1	1	788.409	1575.81	1575.81	0.57	0.00045	HCD (High Energy Collision Dissociation)	30	MS2	39.3846	23	72.1489	94353	F8		3.39	1	3.80183e-06	9.79729e-07	1.46473	2.80363e+06	71.98	1000B	1000	B	K9(K_MDA)	K	9	TRUE
FALSE	High	Sequest HT (A2)	Unambiguous	[R].VLEALLPLkGLEER.[V]	K9(K_MDA)	1	P49327	P49327	1	2	0.5741	0	1	1	888.504	1776	1775.99	3.85	0.00342	HCD (High Energy Collision Dissociation)	30	MS2	76.8928	23	77.8138	102484	F8		2.16	1	1.09122e-05	7.32749e-05	0.916431	150858	77.68	1000B	1000	B	K9(K_MDA)	K	9	TRUE
FALSE	High	Sequest HT (A2)	Unambiguous	[K].AEGAQNQGkK.[VGA]	K9(K_MDA)	1	Q9P2E9	Q9P2E9	1	2	0.089	0	1	1	613.792	1226.58	1226.58	-2.94	-0.0018	HCD (High Energy Collision Dissociation)	30	MS2	83.6686	23	17.9471	16744	F9		2.36	1	0.000110826	0.00113597	0.568949	1.55507e+06	17.89	2000A	2000	A	K9(K_MDA)	K	9	TRUE
FALSE	High	Sequest HT (A2)	Unambiguous	[R].KSSTPEEVkK.[R]	K9(K_MDA)	1	P23528	P23528	2	2	0.0844	0	1	1	664.841	1328.68	1328.67	1.41	0.00094	HCD (High Energy Collision Dissociation)	30	MS2	35.7653	23	21.2543	21046	F9		2.25	1	0.000208894	0.00234268	0.480592	1.07082e+06	21.2	2000A	2000	A	K9(K_MDA)	K	9	TRUE
FALSE	High	Sequest HT (A2)	Unambiguous	[R].LGNDFHTNkR.[V]	K9(K_MDA)	1	P08708	P08708	1	3	0.1795	0	1	1	466.557	1397.66	1397.66	-1.38	-0.00064	HCD (High Energy Collision Dissociation)	30	MS2	91.18	14.287	31.1023	34437	F9		1.17	1	0.000402791	0.00609803	0.367797	1.29647e+06	31.2	2000A	2000	A	K9(K_MDA)	K	9	TRUE
FALSE	High	Sequest HT (A2)	Unambiguous	[R].LGNDFHTNkR.[V]	K9(K_MDA)	1	P08708	P08708	1	3	0.0485	0	1	1	466.558	1397.66	1397.66	-0.99	-0.00046	HCD (High Energy Collision Dissociation)	30	MS2	93.7365	23	31.1963	34569	F9		1.65	1	0.00516621	0.0987677	0.0450095	1.29647e+06	31.2	2000A	2000	A	K9(K_MDA)	K	9	TRUE
FALSE	High	Sequest HT (A2)	Unambiguous	[K].VGEFSGANkEK.[L]	K9(K_MDA)	2	P10599	P10599-2; P10599	1	2	0.0872	0	1	1	681.322	1361.64	1361.64	-0.18	-0.00012	HCD (High Energy Collision Dissociation)	30	MS2	60.5996	23	36.9038	42563	F9		3.44	1	1.42984e-05	8.97423e-05	0.890583	6.53473e+06	36.99	2000A	2000	A	K9(K_MDA)	K	9	TRUE
FALSE	High	Sequest HT (A2)	Unambiguous	[K].VGEFSGANkEK.[L]	K9(K_MDA)	2	P10599	P10599-2; P10599	1	2	0.0781	0	1	1	681.323	1361.64	1361.64	0.53	0.00036	HCD (High Energy Collision Dissociation)	30	MS2	39.0781	23	37.0844	42827	F9		3.33	1	3.89104e-05	0.000246947	0.76141	6.53473e+06	36.99	2000A	2000	A	K9(K_MDA)	K	9	TRUE
FALSE	High	Sequest HT (A2)	Unambiguous	[R].RYDDPEVQkDIK.[N]	K9(K_MDA)	1	P38646	P38646	2	2	0.4813	0	1	1	851.411	1701.81	1701.81	1.78	0.00152	HCD (High Energy Collision Dissociation)	30	MS2	92.837	23	38.0799	44266	F9		1.87	1	0.000767419	0.0120629	0.28963	1204990	38.09	2000A	2000	A	K9(K_MDA)	K	9	TRUE
FALSE	High	Sequest HT (A2)	Unambiguous	[K].GPSSVEDIkAK.[M]	K9(K_MDA)	3	P06748	P06748; P06748-2; P06748-3	1	2	0.1078	0	1	1	663.832	1326.66	1326.66	-0.33	-0.00022	HCD (High Energy Collision Dissociation)	30	MS2	20.0889	15.039	41.9657	49889	F9		2.69	1	3.89104e-05	0.000250773	0.75945	15751453	41.96	2000A	2000	A	K9(K_MDA)	K	9	TRUE
FALSE	High	Sequest HT (A2)	Unambiguous	[K].DGVVEITGkHEER.[Q]	K9(K_MDA)	1	P04792	P04792	1	2	0.4932	0	1	1	832.903	1664.8	1664.79	3.91	0.00326	HCD (High Energy Collision Dissociation)	30	MS2	78.7422	23	41.9791	49907	F9		2.21	1	3.01009e-05	0.000182168	0.800228	5.0689e+06	42.14	2000A	2000	A	K9(K_MDA)	K	9	TRUE
FALSE	High	Sequest HT (A2)	Unambiguous	[K].DGVVEITGkHEER.[Q]	K9(K_MDA)	1	P04792	P04792	1	3	0.613	0	1	1	555.601	1664.79	1664.79	-1.46	-0.00081	HCD (High Energy Collision Dissociation)	30	MS2	52.8169	15.32	42.1722	50184	F9		3.85	1	3.80183e-06	1.91867e-07	1.67176	10757613	42.2	2000A	2000	A	K9(K_MDA)	K	9	TRUE
FALSE	High	Sequest HT (A2)	Unambiguous	[K].DGVVEITGkHEER.[Q]	K9(K_MDA)	1	P04792	P04792	1	3	0.4715	0	1	1	555.6	1664.79	1664.79	-3.24	-0.0018	HCD (High Energy Collision Dissociation)	30	MS2	60.0207	23	42.3876	50494	F9		2.63	1	3.80183e-06	2.72991e-06	1.33462	10757613	42.2	2000A	2000	A	K9(K_MDA)	K	9	TRUE
FALSE	High	Sequest HT (A2)	Unambiguous	[K].VVSETNDTkVLR.[H]	K9(K_MDA)	1	P05783	P05783	1	2	0.537	0	1	1	778.902	1556.8	1556.8	0.75	0.00058	HCD (High Energy Collision Dissociation)	30	MS2	13.0645	23	42.8316	51135	F9		2.57	1	3.80183e-06	4.24963e-06	1.27842	22813106	42.51	2000A	2000	A	K9(K_MDA)	K	9	TRUE
FALSE	High	Sequest HT (A2)	Unambiguous	[R].FEPYANPTkR.[Y]	K9(K_MDA)	2	P52272	P52272-2; P52272	1	2	0.4381	0	1	1	709.842	1418.68	1418.67	1.46	0.00104	HCD (High Energy Collision Dissociation)	30	MS2	60.2447	23	43.4969	52099	F9		2.1	1	0.00839646	0.157974	-0.018409	5.9193e+06	43.68	2000A	2000	A	K9(K_MDA)	K	9	TRUE
FALSE	High	Sequest HT (A2)	Unambiguous	[R].ALAENSGVkANEVISK.[L]	K9(K_MDA)	3	P50990	P50990; P50990-2; P50990-3	1	2	0.4174	0	1	1	913.47	1825.93	1825.93	-0.08	-7e-05	HCD (High Energy Collision Dissociation)	30	MS2	85.1353	23	44.8918	54137	F9		2.3	1	3.80183e-06	7.33028e-06	1.20918			2000A	2000	A	K9(K_MDA)	K	9	TRUE
FALSE	High	Sequest HT (A2)	Unambiguous	[K].ETAEAYLGkK.[V]	K9(K_MDA)	1	P11021	P11021	1	2	0.11	0	1	1	653.323	1305.64	1305.64	2.54	0.00166	HCD (High Energy Collision Dissociation)	30	MS2	81.5376	10.498	45.4963	55022	F9		2	1	0.000125622	0.00142442	0.541067			2000A	2000	A	K9(K_MDA)	K	9	TRUE
FALSE	High	Sequest HT (A2)	Unambiguous	[K].VTEGSFVYkGGK.[I]	K9(K_MDA)	1	P50395	P50395	1	2	0.0959	0	1	1	734.367	1467.73	1467.72	7.4	0.00543	HCD (High Energy Collision Dissociation)	30	MS2	65.8842	23	46.9934	57207	F9		1.46	1	0.00101476	0.0159143	0.258249			2000A	2000	A	K9(K_MDA)	K	9	TRUE
FALSE	High	Sequest HT (A2)	Unambiguous	[K].TIAPALVSkK.[L]	K9(K_MDA)	1	P06733	P06733	1	2	0.0152	0	1	1	612.357	1223.71	1223.7	2.86	0.00175	HCD (High Energy Collision Dissociation)	30	MS2	37.0767	23	49.7064	61187	F9		2.64	1	0.00277362	0.0488561	0.130735	9704968	49.72	2000A	2000	A	K9(K_MDA)	K	9	TRUE
FALSE	High	Sequest HT (A2)	Unambiguous	[K].TIAPALVSkK.[L]	K9(K_MDA)	1	P06733	P06733	1	2	0.0314	0	1	1	612.357	1223.71	1223.7	2.85	0.00174	HCD (High Energy Collision Dissociation)	30	MS2	39.803	23	49.894	61466	F9		2.23	1	0.00438495	0.082619	0.0676048	9704968	49.72	2000A	2000	A	K9(K_MDA)	K	9	TRUE
FALSE	High	Sequest HT (A2)	Unambiguous	[R].QLETLGQEkLK.[L]	K9(K_MDA)	2	P05787	P05787; P05787-2	1	2	0.0888	0	1	1	741.897	1482.79	1482.78	2.59	0.00192	HCD (High Energy Collision Dissociation)	30	MS2	54.4703	23	50.0614	61710	F9		3.04	1	3.80183e-06	3.97369e-05	0.994359	7852044	49.94	2000A	2000	A	K9(K_MDA)	K	9	TRUE
FALSE	High	Sequest HT (A2)	Unambiguous	[R].LQAEIEGLkGQR.[A]	K9(K_MDA)	2	P05787	P05787; P05787-2	1	2	0.6523	0	1	1	769.406	1537.8	1537.8	2.37	0.00182	HCD (High Energy Collision Dissociation)	30	MS2	10.4335	17.069	51.8925	64405	F9		3.71	1	3.80183e-06	8.57686e-08	1.77398	19355326	52.08	2000A	2000	A	K9(K_MDA)	K	9	TRUE
FALSE	High	Sequest HT (A2)	Unambiguous	[R].VNFAMNVGkAR.[G]	K9(K_MDA)	3	P14618-2; P14618	P14618-2; P14618-3; P14618	1	2	0.5695	0	1	1	701.852	1402.7	1402.69	1.96	0.00138	HCD (High Energy Collision Dissociation)	30	MS2	76.9375	11.157	51.9739	64526	F9		2.95	2	3.80183e-06	1.93875e-05	1.08561	3.05259e+06	51.91	2000A	2000	A	K9(K_MDA)	K	9	TRUE
FALSE	High	Sequest HT (A2)	Unambiguous	[R].QTVAVGVIkNVEK.[K]	K9(K_MDA)	1	Q05639	Q05639	1	2	0.2422	0	1	1	790.941	1580.88	1580.87	4.55	0.00359	HCD (High Energy Collision Dissociation)	30	MS2	93.6689	23	52.0125	64584	F9		1.61	1	0.000364477	0.00569143	0.37579			2000A	2000	A	K9(K_MDA)	K	9	TRUE
FALSE	High	Sequest HT (A2)	Unambiguous	[R].LQAEIEGLkGQR.[A]	K9(K_MDA)	2	P05787	P05787; P05787-2	1	2	0.6042	0	1	1	769.406	1537.8	1537.8	2.12	0.00163	HCD (High Energy Collision Dissociation)	30	MS2	6.96093	12.912	52.0894	64695	F9		3.31	1	3.80183e-06	2.70688e-07	1.62806	19355326	52.08	2000A	2000	A	K9(K_MDA)	K	9	TRUE
FALSE	High	Sequest HT (A2)	Unambiguous	[R].LQAEIEGLkGQR.[A]	K9(K_MDA)	2	P05787	P05787; P05787-2	1	2	0.6291	0	1	1	769.406	1537.8	1537.8	2.03	0.00156	HCD (High Energy Collision Dissociation)	30	MS2	5.31945	23	52.2863	64985	F9		3.64	1	3.80183e-06	2.79678e-07	1.62391	19355326	52.08	2000A	2000	A	K9(K_MDA)	K	9	TRUE
FALSE	High	Sequest HT (A2)	Unambiguous	[R].LQAEIEGLkGQR.[A]	K9(K_MDA)	2	P05787	P05787; P05787-2	1	2	0.5579	0	1	1	769.404	1537.8	1537.8	0.52	0.0004	HCD (High Energy Collision Dissociation)	30	MS2	9.79976	23	52.4878	65282	F9		3.28	1	3.80183e-06	3.17575e-07	1.60777	19355326	52.08	2000A	2000	A	K9(K_MDA)	K	9	TRUE
FALSE	High	Sequest HT (A2)	Unambiguous	[R].YESLTDPSkLDSGK.[E]	K9(K_MDA)	5	P07900; P08238	P07900-2; P07900; Q58FF8; Q58FF7; P08238	1	2	0.2353	0	1	1	868.404	1735.8	1735.81	-2.76	-0.0024	HCD (High Energy Collision Dissociation)	30	MS2	74.9642	23	52.641	65506	F9		3.4	2	3.80183e-06	5.3905e-07	1.5406	7496551	52.86	2000A	2000	A	K9(K_MDA)	K	9	TRUE
FALSE	High	Sequest HT (A2)	Unambiguous	[R].YESLTDPSkLDSGK.[E]	K9(K_MDA)	5	P07900; P08238	P07900-2; P07900; Q58FF8; Q58FF7; P08238	1	2	0.1718	0	1	1	868.407	1735.81	1735.81	0.25	0.00021	HCD (High Energy Collision Dissociation)	30	MS2	5.78631	23	52.8394	65799	F9		3.9	2	3.80183e-06	7.49037e-09	2.08353	7496551	52.86	2000A	2000	A	K9(K_MDA)	K	9	TRUE
FALSE	High	Sequest HT (A2)	Unambiguous	[R].YESLTDPSkLDSGK.[E]	K9(K_MDA)	5	P07900; P08238	P07900-2; P07900; Q58FF8; Q58FF7; P08238	1	2	0.234	0	1	1	868.407	1735.81	1735.81	0.31	0.00027	HCD (High Energy Collision Dissociation)	30	MS2	15.8073	23	52.9275	65930	F9		2.65	2	2.36214e-05	0.00015711	0.819117	7496551	52.86	2000A	2000	A	K9(K_MDA)	K	9	TRUE
FALSE	High	Sequest HT (A2)	Unambiguous	[R].LQAEIEGLkGQR.[A]	K9(K_MDA)	2	P05787	P05787; P05787-2	1	2	0.3321	0	1	1	769.403	1537.8	1537.8	-1.82	-0.0014	HCD (High Energy Collision Dissociation)	30	MS2	57.6711	23	53.0552	66119	F9		2.68	1	3.80183e-06	3.22295e-06	1.31353	1.52217e+06	53.03	2000A	2000	A	K9(K_MDA)	K	9	TRUE
FALSE	High	Sequest HT (A2)	Unambiguous	[R].YESLTDPSkLDSGK.[E]	K9(K_MDA)	5	P07900; P08238	P07900-2; P07900; Q58FF8; Q58FF7; P08238	1	2	0.2157	0	1	1	868.403	1735.8	1735.81	-4.21	-0.00365	HCD (High Energy Collision Dissociation)	30	MS2	39.2848	23	53.1252	66223	F9		3.06	2	3.80183e-06	2.05549e-05	1.07818	7496551	52.86	2000A	2000	A	K9(K_MDA)	K	9	TRUE
FALSE	High	Sequest HT (A2)	Unambiguous	[R].SGVSLAALkK.[A]	K9(K_MDA)	3	P16402	P16403; P10412; P16402	1	2	0.0859	0	1	1	585.333	1169.66	1169.66	1.43	0.00083	HCD (High Energy Collision Dissociation)	30	MS2	74.9731	23	53.7329	67112	F9		1.98	1	0.0020774	0.0357903	0.166598	1.97291e+06	53.6	2000A	2000	A	K9(K_MDA)	K	9	TRUE
FALSE	High	Sequest HT (A2)	Unambiguous	[R].QTVAVGVIkAVDK.[K]	K9(K_MDA)	2	P68104	P68104; Q5VTE0	1	2	0.1154	0	1	1	762.428	1523.85	1523.85	1.45	0.0011	HCD (High Energy Collision Dissociation)	30	MS2	85.6573	23	54.6241	68429	F9		2.6	1	0.00143777	0.0231381	0.216015	921645	54.84	2000A	2000	A	K9(K_MDA)	K	9	TRUE
FALSE	High	Sequest HT (A2)	Unambiguous	[R].QTVAVGVIkAVDK.[K]	K9(K_MDA)	2	P68104	P68104; Q5VTE0	1	2	0.1281	0	1	1	762.431	1523.86	1523.85	5.68	0.00433	HCD (High Energy Collision Dissociation)	30	MS2	75.9476	23	54.7428	68606	F9		3.2	1	0.000388546	0.0059172	0.371282	921645	54.84	2000A	2000	A	K9(K_MDA)	K	9	TRUE
FALSE	High	Sequest HT (A2)	Unambiguous	[R].YESLTDPSkLDSGK.[E]	K9(K_MDA)	5	P07900; P08238	P07900-2; P07900; Q58FF8; Q58FF7; P08238	1	2	0.1986	0	1	1	868.41	1735.81	1735.81	4.2	0.00364	HCD (High Energy Collision Dissociation)	30	MS2	65.3857	23	54.7857	68670	F9		1.46	2	0.00478925	0.0910493	0.0553963			2000A	2000	A	K9(K_MDA)	K	9	TRUE
FALSE	High	Sequest HT (A2)	Unambiguous	[R].QTVAVGVIkAVDK.[K]	K9(K_MDA)	2	P68104	P68104; Q5VTE0	1	2	0.215	0	1	1	762.433	1523.86	1523.85	7.82	0.00596	HCD (High Energy Collision Dissociation)	30	MS2	87.7323	23	54.8363	68743	F9		2.93	1	2.36214e-05	0.000114726	0.859247	1.03676e+06	55.2	2000A	2000	A	K9(K_MDA)	K	9	TRUE
FALSE	High	Sequest HT (A2)	Unambiguous	[R].AASIFGGAkPVDTAAR.[E]	K9(K_MDA)	2	P23588	P23588-2; P23588	0	2	0.4846	0	1	1	864.442	1727.88	1727.88	1.48	0.00127	HCD (High Energy Collision Dissociation)	30	MS2	75.5603	23	54.9227	68873	F9		3.24	1	3.80183e-06	1.71235e-05	1.10139	614223	54.94	2000A	2000	A	K9(K_MDA)	K	9	TRUE
FALSE	High	Sequest HT (A2)	Unambiguous	[R].AASIFGGAkPVDTAAR.[E]	K9(K_MDA)	2	P23588	P23588-2; P23588	0	2	0.1198	0	1	1	864.444	1727.88	1727.88	3.71	0.00321	HCD (High Energy Collision Dissociation)	30	MS2	65.2828	23	55.1284	69179	F9		1.92	1	0.000495111	0.00721038	0.348458	614223	54.94	2000A	2000	A	K9(K_MDA)	K	9	TRUE
FALSE	High	Sequest HT (A2)	Unambiguous	[R].QTVAVGVIkAVDK.[K]	K9(K_MDA)	2	P68104	P68104; Q5VTE0	1	2	0.2051	0	1	1	762.43	1523.85	1523.85	4.21	0.00321	HCD (High Energy Collision Dissociation)	30	MS2	89.5981	23	55.3633	69528	F9		1.95	1	0.00142803	0.0228378	0.217489			2000A	2000	A	K9(K_MDA)	K	9	TRUE
FALSE	High	Sequest HT (A2)	Unambiguous	[K].QIFLGGVDkR.[T]	K9(K_MDA)	1	P05141	P05141	1	2	0.3611	0	1	1	664.853	1328.7	1328.7	-0.96	-0.00064	HCD (High Energy Collision Dissociation)	30	MS2	48.9489	23	56.3356	70959	F9		2.88	1	2.36214e-05	0.000143102	0.831038	3.56429e+06	56.34	2000A	2000	A	K9(K_MDA)	K	9	TRUE
FALSE	High	Sequest HT (A2)	Unambiguous	[R].GLFDEYGSkK.[S]	K9(K_MDA)	2	P14625	Q58FF3; P14625	1	2	0.0738	0	1	1	670.309	1339.61	1339.62	-6.97	-0.00467	HCD (High Energy Collision Dissociation)	30	MS2	73.5841	23	56.4074	71066	F9		2.71	1	0.000192021	0.00206865	0.495602	4.50652e+06	56.55	2000A	2000	A	K9(K_MDA)	K	9	TRUE
FALSE	High	Sequest HT (A2)	Unambiguous	[K].QIFLGGVDkR.[T]	K9(K_MDA)	1	P05141	P05141	1	2	0.439	0	1	1	664.854	1328.7	1328.7	1.21	0.0008	HCD (High Energy Collision Dissociation)	30	MS2	57.6509	23	56.5142	71225	F9		2.46	1	0.00052556	0.00758033	0.342701	3.56429e+06	56.34	2000A	2000	A	K9(K_MDA)	K	9	TRUE
FALSE	High	Sequest HT (A2)	Unambiguous	[K].QEGDTFYIkTSTTVR.[T]	K9(K_MDA)	1	P29373	P29373	1	2	0.2541	0	1	1	971.467	1941.93	1941.92	1.77	0.00172	HCD (High Energy Collision Dissociation)	30	MS2	82.1993	23	56.5351	71258	F9		1.81	1	0.00298687	0.0544261	0.11808			2000A	2000	A	K9(K_MDA)	K	9	TRUE
FALSE	High	Sequest HT (A2)	Unambiguous	[R].GLFDEYGSkK.[S]	K9(K_MDA)	2	P14625	Q58FF3; P14625	1	2	0.0238	0	1	1	670.313	1339.62	1339.62	-0.81	-0.00055	HCD (High Energy Collision Dissociation)	30	MS2	38.9448	23	56.587	71333	F9		2.94	1	9.9471e-05	0.000815173	0.610233	4.50652e+06	56.55	2000A	2000	A	K9(K_MDA)	K	9	TRUE
FALSE	High	Sequest HT (A2)	Unambiguous	[R].SGYLLPDTkAYGDR.[I]	K9(K_MDA)	1	P14625	P14625	1	2	0.6067	0	1	1	876.416	1751.82	1751.83	-1.85	-0.00162	HCD (High Energy Collision Dissociation)	30	MS2	78.7258	23	56.6837	71475	F9		2.67	1	1.42984e-05	8.94485e-05	0.891001	3.82355e+06	56.71	2000A	2000	A	K9(K_MDA)	K	9	TRUE
FALSE	High	Sequest HT (A2)	Unambiguous	[K].LSPEDYTLkVSQAGK.[T]	K9(K_MDA)	1	P07339	P07339	1	2	0.4367	0	1	1	916.46	1831.91	1831.91	0.65	0.0006	HCD (High Energy Collision Dissociation)	30	MS2	32.0358	23	56.7102	71517	F9		3	1	3.80183e-06	2.4861e-07	1.63886	3693134	56.65	2000A	2000	A	K9(K_MDA)	K	9	TRUE
FALSE	High	Sequest HT (A2)	Unambiguous	[R].GLFDEYGSkK.[S]	K9(K_MDA)	2	P14625	Q58FF3; P14625	1	2	0.0726	0	1	1	670.312	1339.62	1339.62	-3.51	-0.00235	HCD (High Energy Collision Dissociation)	30	MS2	68.344	23	56.7974	71644	F9		2.34	1	0.000110826	0.00111214	0.571572	4.50652e+06	56.55	2000A	2000	A	K9(K_MDA)	K	9	TRUE
FALSE	High	Sequest HT (A2)	Unambiguous	[R].SGYLLPDTkAYGDR.[I]	K9(K_MDA)	1	P14625	P14625	1	2	0.6135	0	1	1	876.418	1751.83	1751.83	0.69	0.0006	HCD (High Energy Collision Dissociation)	30	MS2	42.8244	23	56.8745	71759	F9		2.82	1	1.42984e-05	8.26034e-05	0.901154	3.82355e+06	56.71	2000A	2000	A	K9(K_MDA)	K	9	TRUE
FALSE	High	Sequest HT (A2)	Unambiguous	[K].QEGDTFYIkTSTTVR.[T]	K9(K_MDA)	1	P29373	P29373	1	2	0.1909	0	1	1	971.47	1941.93	1941.92	4.97	0.00483	HCD (High Energy Collision Dissociation)	30	MS2	72.0524	23	58.2402	73764	F9		1.1	1	0.00103163	0.0163665	0.255083			2000A	2000	A	K9(K_MDA)	K	9	TRUE
FALSE	High	Sequest HT (A2)	Unambiguous	[K].DLAEDAPWkK.[I]	K9(K_MDA)	12	O75369-8; O75369; P21333	P21333-2; O75369-2; O75369-8; O75369-6; O75369-4; Q14315-2; O75369-3; O75369-5; O75369-9; O75369; P21333; Q14315	1	2	0.0635	0	1	1	684.824	1368.64	1368.65	-4.46	-0.00306	HCD (High Energy Collision Dissociation)	30	MS2	95.2253	23	59.3721	75442	F9		1.89	3	0.000130574	0.00151223	0.533735	1.19143e+06	59.37	2000A	2000	A	K9(K_MDA)	K	9	TRUE
FALSE	High	Sequest HT (A2)	Unambiguous	[R].GIYAYGFEkPSAIQQR.[A]	K9(K_MDA)	5	P60842; Q14240; P38919	Q14240-2; P60842-2; P60842; Q14240; P38919	0	2	0.3966	0	1	1	1012.5	2023.99	2023.99	-1.9	-0.00193	HCD (High Energy Collision Dissociation)	30	MS2	46.1192	23	59.8767	76194	F9		1.74	3	0.000283399	0.00390751	0.419705	1.45227e+06	60.16	2000A	2000	A	K9(K_MDA)	K	9	TRUE
FALSE	High	Sequest HT (A2)	Unambiguous	[R].GIYAYGFEkPSAIQQR.[A]	K9(K_MDA)	5	P60842; Q14240; P38919	Q14240-2; P60842-2; P60842; Q14240; P38919	0	2	0.7028	0	1	1	1012.5	2023.99	2023.99	0.42	0.00043	HCD (High Energy Collision Dissociation)	30	MS2	0	23	60.0701	76482	F9		3.6	3	3.80183e-06	5.66141e-09	2.11908	1.45227e+06	60.16	2000A	2000	A	K9(K_MDA)	K	9	TRUE
FALSE	High	Sequest HT (A2)	Unambiguous	[R].LSEDYGVLkTDEGIAYR.[G]	K9(K_MDA)	1	P32119	P32119	1	2	0.5485	0	1	1	1063.01	2125.02	2125.01	4.03	0.00428	HCD (High Energy Collision Dissociation)	30	MS2	80.023	23	60.11	76541	F9		2.68	1	3.80183e-06	6.92349e-07	1.50882			2000A	2000	A	K9(K_MDA)	K	9	TRUE
FALSE	High	Sequest HT (A2)	Unambiguous	[R].GIYAYGFEkPSAIQQR.[A]	K9(K_MDA)	5	P60842; Q14240; P38919	Q14240-2; P60842-2; P60842; Q14240; P38919	0	2	0.5616	0	1	1	1012.5	2024	2023.99	3.95	0.004	HCD (High Energy Collision Dissociation)	30	MS2	33.7057	23	60.2624	76764	F9		2.92	3	3.80183e-06	7.10627e-07	1.50551			2000A	2000	A	K9(K_MDA)	K	9	TRUE
FALSE	High	Sequest HT (A2)	Unambiguous	[R].LSEDYGVLkTDEGIAYR.[G]	K9(K_MDA)	1	P32119	P32119	1	2	0.509	0	1	1	1063.01	2125.02	2125.01	1.33	0.00141	HCD (High Energy Collision Dissociation)	30	MS2	65.6171	23	60.2796	76791	F9		2.22	1	9.39309e-05	0.000759798	0.619038			2000A	2000	A	K9(K_MDA)	K	9	TRUE
FALSE	High	Sequest HT (A2)	Unambiguous	[R].LSEDYGVLkTDEGIAYR.[G]	K9(K_MDA)	1	P32119	P32119	1	2	0.5586	0	1	1	1063.01	2125.01	2125.01	0.84	0.00089	HCD (High Energy Collision Dissociation)	30	MS2	31.1482	23	60.2945	76811	F9		2.56	1	3.80183e-06	2.2266e-06	1.36049			2000A	2000	A	K9(K_MDA)	K	9	TRUE
FALSE	High	Sequest HT (A2)	Unambiguous	[R].LSEDYGVLkTDEGIAYR.[G]	K9(K_MDA)	1	P32119	P32119	1	2	0.5833	0	1	1	1063.02	2125.02	2125.01	5.82	0.00618	HCD (High Energy Collision Dissociation)	30	MS2	47.1162	23	60.5224	77151	F9		2.28	1	3.80183e-06	1.03351e-05	1.16554			2000A	2000	A	K9(K_MDA)	K	9	TRUE
FALSE	High	Sequest HT (A2)	Unambiguous	[R].LSEDYGVLkTDEGIAYR.[G]	K9(K_MDA)	1	P32119	P32119	1	2	0.595	0	1	1	1063.01	2125.02	2125.01	3.44	0.00365	HCD (High Energy Collision Dissociation)	30	MS2	82.0383	23	60.7186	77442	F9		2.42	1	3.57436e-05	0.000217141	0.777818			2000A	2000	A	K9(K_MDA)	K	9	TRUE
FALSE	High	Sequest HT (A2)	Unambiguous	[K].DLAGSIIGkGGQR.[I]	K9(K_MDA)	3	P61978-3; P61978	P61978-2; P61978-3; P61978	1	3	0.4615	0	1	1	489.925	1467.76	1467.76	1.83	0.00089	HCD (High Energy Collision Dissociation)	30	MS2	39.368	23	60.7525	77491	F9		1.82	2	0.0083596	0.157296	-0.0177986	582289	60.83	2000A	2000	A	K9(K_MDA)	K	9	TRUE
FALSE	High	Sequest HT (A2)	Unambiguous	[R].YSVDIPLDkTVVNK.[D]	K9(K_MDA)	1	P61353	P61353	1	2	0.305	0	1	1	893.965	1786.92	1786.93	-1.77	-0.00158	HCD (High Energy Collision Dissociation)	30	MS2	36.0238	23	62.0385	79399	F9		2	1	2.36214e-05	0.000132618	0.84075	1.854e+06	62.02	2000A	2000	A	K9(K_MDA)	K	9	TRUE
FALSE	High	Sequest HT (A2)	Unambiguous	[K].DGDGTITTkELGTVMR.[S]	K9(K_MDA)	1	P0DP23	P0DP23	1	2	0.6912	0	1	1	945.452	1889.9	1889.89	1.47	0.00139	HCD (High Energy Collision Dissociation)	30	MS2	60.894	23	62.3385	79847	F9		2.85	1	3.80183e-06	6.67046e-08	1.8059	2536079	62.39	2000A	2000	A	K9(K_MDA)	K	9	TRUE
FALSE	High	Sequest HT (A2)	Unambiguous	[K].DGDGTITTkELGTVMR.[S]	K9(K_MDA)	1	P0DP23	P0DP23	1	2	0.5459	0	1	1	945.455	1889.9	1889.89	4.51	0.00426	HCD (High Energy Collision Dissociation)	30	MS2	64.2124	23	62.5825	80211	F9		2.18	1	6.44898e-05	0.000372937	0.708916	2536079	62.39	2000A	2000	A	K9(K_MDA)	K	9	TRUE
FALSE	High	Sequest HT (A2)	Unambiguous	[K].DVDEAYMNkVELESR.[L]	K9(K_MDA)	2	P05787	P05787; P05787-2	1	2	0.7181	0	1	1	997.444	1993.88	1993.88	-2.38	-0.00237	HCD (High Energy Collision Dissociation)	30	MS2	34.7863	23	62.9171	80709	F9		4.15	1	3.80183e-06	5.41607e-10	2.41706	21200732	63.12	2000A	2000	A	K9(K_MDA)	K	9	TRUE
FALSE	High	Sequest HT (A2)	Unambiguous	[K].DVDEAYMNkVELESR.[L]	K9(K_MDA)	2	P05787	P05787; P05787-2	1	2	0.7632	0	1	1	997.443	1993.88	1993.88	-2.79	-0.00278	HCD (High Energy Collision Dissociation)	30	MS2	12.8732	12.484	63.1179	81006	F9		4.94	1	3.80183e-06	1.95377e-09	2.25416	21200732	63.12	2000A	2000	A	K9(K_MDA)	K	9	TRUE
FALSE	High	Sequest HT (A2)	Unambiguous	[K].DVDEAYMNkVELESR.[L]	K9(K_MDA)	2	P05787	P05787; P05787-2	1	2	0.7308	0	1	1	997.445	1993.88	1993.88	-1.3	-0.00129	HCD (High Energy Collision Dissociation)	30	MS2	7.43278	22.371	63.316	81302	F9		4.83	1	3.80183e-06	1.63667e-09	2.27665	21200732	63.12	2000A	2000	A	K9(K_MDA)	K	9	TRUE
FALSE	High	Sequest HT (A2)	Unambiguous	[K].DVDEAYMNkVELESR.[L]	K9(K_MDA)	2	P05787	P05787; P05787-2	1	2	0.7737	0	1	1	997.445	1993.88	1993.88	-0.9	-0.0009	HCD (High Energy Collision Dissociation)	30	MS2	10.0318	23	63.4993	81574	F9		4.64	1	3.80183e-06	7.96331e-08	1.78341	21200732	63.12	2000A	2000	A	K9(K_MDA)	K	9	TRUE
FALSE	High	Sequest HT (A2)	Unambiguous	[K].DVDEAYMNkVELESR.[L]	K9(K_MDA)	2	P05787	P05787; P05787-2	1	2	0.809	0	1	1	997.444	1993.88	1993.88	-1.97	-0.00197	HCD (High Energy Collision Dissociation)	30	MS2	26.1503	23	63.6787	81840	F9		5.13	1	3.80183e-06	4.37841e-09	2.15171	21200732	63.12	2000A	2000	A	K9(K_MDA)	K	9	TRUE
FALSE	High	Sequest HT (A2)	Unambiguous	[K].DVDEAYMNkVELESR.[L]	K9(K_MDA)	2	P05787	P05787; P05787-2	1	2	0.7803	0	1	1	997.442	1993.88	1993.88	-4.27	-0.00426	HCD (High Energy Collision Dissociation)	30	MS2	31.7435	23	63.8536	82100	F9		3.96	1	3.80183e-06	2.2669e-08	1.94293	21200732	63.12	2000A	2000	A	K9(K_MDA)	K	9	TRUE
FALSE	High	Sequest HT (A2)	Unambiguous	[K].DVDEAYMNkVELESR.[L]	K9(K_MDA)	2	P05787	P05787; P05787-2	1	2	0.7585	0	1	1	997.441	1993.87	1993.88	-5.08	-0.00506	HCD (High Energy Collision Dissociation)	30	MS2	54.4465	23	64.2212	82647	F9		4.14	1	3.80183e-06	4.81612e-07	1.5549	21200732	63.12	2000A	2000	A	K9(K_MDA)	K	9	TRUE
FALSE	High	Sequest HT (A2)	Unambiguous	[K].DVDEAYMNkVELESR.[L]	K9(K_MDA)	2	P05787	P05787; P05787-2	1	2	0.7346	0	1	1	997.441	1993.87	1993.88	-5.22	-0.0052	HCD (High Energy Collision Dissociation)	30	MS2	59.8324	23	64.4811	83031	F9		3.24	1	3.80183e-06	6.08223e-08	1.81762	21200732	63.12	2000A	2000	A	K9(K_MDA)	K	9	TRUE
FALSE	High	Sequest HT (A2)	Unambiguous	[K].DVDEAYMNkVELESR.[L]	K9(K_MDA)	2	P05787	P05787; P05787-2	1	2	0.7322	0	1	1	997.447	1993.89	1993.88	0.68	0.00067	HCD (High Energy Collision Dissociation)	30	MS2	0	23	64.6879	83340	F9		3.51	1	3.80183e-06	8.07078e-08	1.7817	21200732	63.12	2000A	2000	A	K9(K_MDA)	K	9	TRUE
FALSE	High	Sequest HT (A2)	Unambiguous	[K].DVDEAYMNkVELESR.[L]	K9(K_MDA)	2	P05787	P05787; P05787-2	1	2	0.7395	0	1	1	997.451	1993.89	1993.88	4.79	0.00478	HCD (High Energy Collision Dissociation)	30	MS2	20.4947	23	64.8923	83646	F9		3.57	1	3.80183e-06	2.00635e-07	1.66608			2000A	2000	A	K9(K_MDA)	K	9	TRUE
FALSE	High	Sequest HT (A2)	Unambiguous	[R].APFDLFENkK.[K]	K9(K_MDA)	2	P08238	Q58FF7; P08238	1	2	0.1127	0	1	1	702.847	1404.69	1404.68	2.51	0.00176	HCD (High Energy Collision Dissociation)	30	MS2	84.9796	23	64.9294	83699	F9		2.84	1	6.44898e-05	0.000351251	0.716532	1219478	65.04	2000A	2000	A	K9(K_MDA)	K	9	TRUE
FALSE	High	Sequest HT (A2)	Unambiguous	[K].DVDEAYMNkVELESR.[L]	K9(K_MDA)	2	P05787	P05787; P05787-2	1	2	0.6503	0	1	1	997.44	1993.87	1993.88	-5.63	-0.00561	HCD (High Energy Collision Dissociation)	30	MS2	39.1761	23	65.1413	84016	F9		2.86	1	3.80183e-06	1.02784e-05	1.16624			2000A	2000	A	K9(K_MDA)	K	9	TRUE
FALSE	High	Sequest HT (A2)	Unambiguous	[K].STFVLDEFkR.[K]	K9(K_MDA)	2	P26641	P26641; P26641-2	1	2	0.4465	0	1	1	719.356	1437.7	1437.7	-0.43	-0.00031	HCD (High Energy Collision Dissociation)	30	MS2	77.073	23	65.1993	84101	F9		2.71	1	5.39736e-05	0.000310637	0.73217	2.03259e+06	65.28	2000A	2000	A	K9(K_MDA)	K	9	TRUE
FALSE	High	Sequest HT (A2)	Unambiguous	[K].STFVLDEFkR.[K]	K9(K_MDA)	2	P26641	P26641; P26641-2	1	2	0.5486	0	1	1	719.355	1437.7	1437.7	-2.14	-0.00154	HCD (High Energy Collision Dissociation)	30	MS2	58.3058	23	65.386	84379	F9		2.88	1	3.01009e-05	0.000169303	0.809577	2.03259e+06	65.28	2000A	2000	A	K9(K_MDA)	K	9	TRUE
FALSE	High	Sequest HT (A2)	Unambiguous	[K].STFVLDEFkR.[K]	K9(K_MDA)	2	P26641	P26641; P26641-2	1	2	0.3694	0	1	1	719.362	1437.72	1437.7	8.59	0.00618	HCD (High Energy Collision Dissociation)	30	MS2	90.9546	23	65.6392	84755	F9		2.22	1	0.000225003	0.00266409	0.465162			2000A	2000	A	K9(K_MDA)	K	9	TRUE
FALSE	High	Sequest HT (A2)	Unambiguous	[R].DDNMFQIGkMR.[Y]	K9(K_MDA)	1	P53999	P53999	1	2	0.7132	0	1	1	775.844	1550.68	1550.68	2.42	0.00187	HCD (High Energy Collision Dissociation)	30	MS2	60.2631	23	65.7901	84978	F9		2.72	1	1.09122e-05	7.62125e-05	0.911421	1476419	65.78	2000A	2000	A	K9(K_MDA)	K	9	TRUE
FALSE	High	Sequest HT (A2)	Unambiguous	[K].DVDEAYMNkVELESR.[L]	K9(K_MDA)	2	P05787	P05787; P05787-2	1	2	0.2721	0	1	1	997.449	1993.89	1993.88	3.49	0.00348	HCD (High Energy Collision Dissociation)	30	MS2	96.0107	23	66.0416	85353	F9		1.36	1	3.80183e-06	9.05107e-06	1.18239			2000A	2000	A	K9(K_MDA)	K	9	TRUE
FALSE	High	Sequest HT (A2)	Unambiguous	[K].DVDEAYMNkVELESR.[L]	K9(K_MDA)	2	P05787	P05787; P05787-2	1	2	0.3407	0	1	1	997.451	1993.9	1993.88	5.29	0.00527	HCD (High Energy Collision Dissociation)	30	MS2	89.0387	23	66.2225	85620	F9		1.35	1	3.80183e-06	3.64152e-06	1.29803			2000A	2000	A	K9(K_MDA)	K	9	TRUE
FALSE	High	Sequest HT (A2)	Unambiguous	[K].DVDEAYMNkVELESR.[L]	K9(K_MDA)	2	P05787	P05787; P05787-2	1	2	0.5655	0	1	1	997.44	1993.87	1993.88	-6.2	-0.00618	HCD (High Energy Collision Dissociation)	30	MS2	86.1319	23	66.4107	85899	F9		1.68	1	3.80183e-06	4.32322e-05	0.983631			2000A	2000	A	K9(K_MDA)	K	9	TRUE
FALSE	High	Sequest HT (A2)	Unambiguous	[RK].DAFPVAGQkLIYAGK.[I]	K9(K_MDA)	4	P54725; P54727	P54725; P54727; P54725-2; P54725-3	1	2	0.3665	0	1	1	887.468	1773.93	1773.92	4.07	0.00361	HCD (High Energy Collision Dissociation)	30	MS2	56.7281	23	66.5394	86091	F9		2.51	2	2.1125e-05	0.000102935	0.873086	2.30244e+06	66.7	2000A	2000	A	K9(K_MDA)	K	9	TRUE
FALSE	High	Sequest HT (A2)	Unambiguous	[K].DHENIVIAkMDSTANEVEAVK.[V]	K9(K_MDA)	1	P07237	P07237	1	3	0.4286	0	1	1	837.076	2509.21	2509.19	8.81	0.00737	HCD (High Energy Collision Dissociation)	30	MS2	64.917	23	67.3929	87351	F9		3.64	1	0.000145799	0.001707	0.518935	474199	67.69	2000A	2000	A	K9(K_MDA)	K	9	TRUE
FALSE	High	Sequest HT (A2)	Unambiguous	[K].DVDEAYMNkVELESR.[L]	K9(K_MDA)	2	P05787	P05787; P05787-2	1	2	0.4828	0	1	1	997.449	1993.89	1993.88	2.9	0.00289	HCD (High Energy Collision Dissociation)	30	MS2	40.7794	23	67.4739	87470	F9		1.74	1	0.00193636	0.0324823	0.177639			2000A	2000	A	K9(K_MDA)	K	9	TRUE
FALSE	High	Sequest HT (A2)	Unambiguous	[K].VLDSGAPIkIPVGPETLGR.[I]	K9(K_MDA)	1	P06576	P06576	1	2	0.696	0	1	1	1058.08	2115.16	2115.15	5.39	0.0057	HCD (High Energy Collision Dissociation)	30	MS2	19.2254	94.13	67.5383	87564	F9		3.98	1	3.80183e-06	1.21772e-11	2.89889	3.43353e+06	67.58	2000A	2000	A	K9(K_MDA)	K	9	TRUE
FALSE	High	Sequest HT (A2)	Unambiguous	[K].DHENIVIAkMDSTANEVEAVK.[V]	K9(K_MDA)	1	P07237	P07237	1	3	0.2489	0	1	1	837.075	2509.21	2509.19	8.06	0.00674	HCD (High Energy Collision Dissociation)	30	MS2	86.4547	23	67.6115	87676	F9		2.25	1	0.000849702	0.013361	0.278036	474199	67.69	2000A	2000	A	K9(K_MDA)	K	9	TRUE
FALSE	High	Sequest HT (A2)	Unambiguous	[K].VLDSGAPIkIPVGPETLGR.[I]	K9(K_MDA)	1	P06576	P06576	1	2	0.6106	0	1	1	1058.08	2115.15	2115.15	2.39	0.00253	HCD (High Energy Collision Dissociation)	30	MS2	24.3018	23	67.7429	87867	F9		3.03	1	3.80183e-06	1.42662e-10	2.58644	3.43353e+06	67.58	2000A	2000	A	K9(K_MDA)	K	9	TRUE
FALSE	High	Sequest HT (A2)	Unambiguous	[K].DHENIVIAkMDSTANEVEAVK.[V]	K9(K_MDA)	1	P07237	P07237	1	3	0.2906	0	1	1	837.074	2509.21	2509.19	6.37	0.00533	HCD (High Energy Collision Dissociation)	30	MS2	43.5904	23	67.8355	88004	F9		2.34	1	0.000294142	0.00435437	0.406993	474199	67.69	2000A	2000	A	K9(K_MDA)	K	9	TRUE
FALSE	High	Sequest HT (A2)	Unambiguous	[K].DVDEAYMNkVELESR.[L]	K9(K_MDA)	2	P05787	P05787; P05787-2	1	2	0.6514	0	1	1	997.447	1993.89	1993.88	0.84	0.00084	HCD (High Energy Collision Dissociation)	30	MS2	52.7551	23	69.0492	89791	F9		1.75	1	0.00260947	0.045687	0.138534			2000A	2000	A	K9(K_MDA)	K	9	TRUE
FALSE	High	Sequest HT (A2)	Unambiguous	[K].DQLIYNLLkEEQTPQNK.[I]	K9(K_MDA)	5	P00338	P00338; P00338-3; P00338-5; P00338-4; P00338-2	1	2	0.3358	0	1	1	1135.57	2270.13	2270.13	-1.46	-0.00166	HCD (High Energy Collision Dissociation)	30	MS2	27.0233	23	69.868	90998	F9		1.34	1	6.69923e-05	0.000463091	0.681441			2000A	2000	A	K9(K_MDA)	K	9	TRUE
FALSE	High	Sequest HT (A2)	Unambiguous	[K].DQLIYNLLkEEQTPQNK.[I]	K9(K_MDA)	5	P00338	P00338; P00338-3; P00338-5; P00338-4; P00338-2	1	2	0.362	0	1	1	1135.57	2270.14	2270.13	1.66	0.00188	HCD (High Energy Collision Dissociation)	30	MS2	33.145	23	70.0653	91290	F9		1.63	1	0.00137883	0.0220541	0.221428			2000A	2000	A	K9(K_MDA)	K	9	TRUE
FALSE	High	Sequest HT (A2)	Unambiguous	[R].ANTFVAELkGLDPAR.[V]	K9(K_MDA)	1	P40926	P40926	1	3	0.3665	0	1	1	599.977	1797.92	1797.92	-1.08	-0.00065	HCD (High Energy Collision Dissociation)	30	MS2	29.723	23	70.0975	91337	F9		2.21	1	3.57436e-05	0.000197351	0.790011	750823	70.33	2000A	2000	A	K9(K_MDA)	K	9	TRUE
FALSE	High	Sequest HT (A2)	Unambiguous	[R].ANTFVAELkGLDPAR.[V]	K9(K_MDA)	1	P40926	P40926	1	3	0.4961	0	1	1	599.976	1797.91	1797.92	-2.01	-0.0012	HCD (High Energy Collision Dissociation)	30	MS2	30.1259	23	70.3184	91667	F9		2.58	1	4.78866e-05	0.000294494	0.738967	750823	70.33	2000A	2000	A	K9(K_MDA)	K	9	TRUE
FALSE	High	Sequest HT (A2)	Unambiguous	[R].ANTFVAELkGLDPAR.[V]	K9(K_MDA)	1	P40926	P40926	1	3	0.1754	0	1	1	599.975	1797.91	1797.92	-3.25	-0.00195	HCD (High Energy Collision Dissociation)	30	MS2	62.5772	23	70.5201	91958	F9		2.11	1	0.000143214	0.00165217	0.522917	750823	70.33	2000A	2000	A	K9(K_MDA)	K	9	TRUE
FALSE	High	Sequest HT (A2)	Unambiguous	[R].TVSLGAGAkDELHIVEAEAMNYEGSPIK.[V]	K9(K_MDA)	3	P06748	P06748; P06748-2; P06748-3	1	3	0.4295	0	1	1	1042.5	3125.5	3125.51	-5.57	-0.0058	HCD (High Energy Collision Dissociation)	30	MS2	54.4168	23	70.7465	92294	F9		2.98	1	3.80183e-06	4.40579e-07	1.56621			2000A	2000	A	K9(K_MDA)	K	9	TRUE
FALSE	High	Sequest HT (A2)	Unambiguous	[R].ANTFVAELkGLDPAR.[V]	K9(K_MDA)	1	P40926	P40926	1	3	0.1655	0	1	1	599.974	1797.91	1797.92	-4.6	-0.00276	HCD (High Energy Collision Dissociation)	30	MS2	65.9332	23	70.7662	92325	F9		1.45	1	0.000227174	0.00276019	0.460924	750823	70.33	2000A	2000	A	K9(K_MDA)	K	9	TRUE
FALSE	High	Sequest HT (A2)	Unambiguous	[R].VSFELFADkVPK.[T]	K9(K_MDA)	1	P62937	P62937	1	2	0.1616	0	1	1	788.405	1575.8	1575.81	-4.46	-0.00351	HCD (High Energy Collision Dissociation)	30	MS2	88.7193	23	71.5744	93507	F9		1.98	1	3.80183e-06	2.05218e-05	1.07839	4.51454e+06	71.95	2000A	2000	A	K9(K_MDA)	K	9	TRUE
FALSE	High	Sequest HT (A2)	Unambiguous	[R].VSFELFADkVPK.[T]	K9(K_MDA)	1	P62937	P62937	1	2	0.1407	0	1	1	788.409	1575.81	1575.81	0.79	0.00062	HCD (High Energy Collision Dissociation)	30	MS2	45.7532	23	71.7483	93762	F9		3.98	1	3.80183e-06	2.58647e-07	1.63383	4.51454e+06	71.95	2000A	2000	A	K9(K_MDA)	K	9	TRUE
FALSE	High	Sequest HT (A2)	Unambiguous	[R].VSFELFADkVPK.[T]	K9(K_MDA)	1	P62937	P62937	1	2	0.1782	0	1	1	788.408	1575.81	1575.81	-0.24	-0.00019	HCD (High Energy Collision Dissociation)	30	MS2	22.2468	23	71.9279	94027	F9		3.48	1	3.80183e-06	1.35175e-07	1.71622	4.51454e+06	71.95	2000A	2000	A	K9(K_MDA)	K	9	TRUE
FALSE	High	Sequest HT (A2)	Unambiguous	[R].VSFELFADkVPK.[T]	K9(K_MDA)	1	P62937	P62937	1	2	0.1667	0	1	1	788.408	1575.81	1575.81	-0.42	-0.00033	HCD (High Energy Collision Dissociation)	30	MS2	26.2908	23	72.1268	94318	F9		3.3	1	3.80183e-06	3.17995e-07	1.60761	4.51454e+06	71.95	2000A	2000	A	K9(K_MDA)	K	9	TRUE
FALSE	High	Sequest HT (A2)	Unambiguous	[R].VSFELFADkVPK.[T]	K9(K_MDA)	1	P62937	P62937	1	2	0.1546	0	1	1	788.41	1575.81	1575.81	2.58	0.00203	HCD (High Energy Collision Dissociation)	30	MS2	43.0081	23	72.305	94576	F9		3.17	1	3.80183e-06	8.37057e-07	1.48472	4.51454e+06	71.95	2000A	2000	A	K9(K_MDA)	K	9	TRUE
FALSE	High	Sequest HT (A2)	Unambiguous	[R].VSFELFADkVPK.[T]	K9(K_MDA)	1	P62937	P62937	1	2	0.2308	0	1	1	788.411	1575.81	1575.81	2.84	0.00224	HCD (High Energy Collision Dissociation)	30	MS2	69.9732	23	72.5554	94947	F9		1.69	1	8.8569e-05	0.000733237	0.623499	4.51454e+06	71.95	2000A	2000	A	K9(K_MDA)	K	9	TRUE
FALSE	High	Sequest HT (A2)	Unambiguous	[K].DILADLIPkEQAR.[I]	K9(K_MDA)	1	O75390	O75390	1	2	0.6361	0	1	1	839.453	1677.9	1677.88	7.83	0.00656	HCD (High Energy Collision Dissociation)	30	MS2	52.7556	23	76.4651	100615	F9		3.16	1	1.42984e-05	8.71456e-05	0.894327	351567	76.5	2000A	2000	A	K9(K_MDA)	K	9	TRUE
FALSE	High	Sequest HT (A2)	Unambiguous	[K].DILADLIPkEQAR.[I]	K9(K_MDA)	1	O75390	O75390	1	2	0.5067	0	1	1	839.441	1677.87	1677.88	-6.01	-0.00504	HCD (High Energy Collision Dissociation)	30	MS2	64.5114	23	76.6573	100894	F9		2.23	1	0.000561524	0.00812367	0.334749			2000A	2000	A	K9(K_MDA)	K	9	TRUE
FALSE	High	Sequest HT (A2)	Unambiguous	[R].VLEALLPLkGLEER.[V]	K9(K_MDA)	1	P49327	P49327	1	2	0.4515	0	1	1	888.503	1776	1775.99	2.64	0.00235	HCD (High Energy Collision Dissociation)	30	MS2	72.772	23	77.5859	102205	F9		2.06	1	0.000192021	0.00204524	0.496979	346635	77.68	2000A	2000	A	K9(K_MDA)	K	9	TRUE
FALSE	High	Sequest HT (A2)	Unambiguous	[K].TTLTAAITkILAEGGGAK.[F]	K9(K_MDA)	1	P49411	P49411	1	3	0.1333	0	1	1	638.017	1912.04	1912.04	-2.78	-0.00177	HCD (High Energy Collision Dissociation)	30	MS2	78.571	23	78.2689	103196	F9		1.35	1	0.00175663	0.0287492	0.191484	196530	78.25	2000A	2000	A	K9(K_MDA)	K	9	TRUE
FALSE	High	Sequest HT (A2)	Unambiguous	[K].IQASTMAFkQMEQISQFLQAAER.[Y]	K9(K_MDA)	2	P37802	P37802-2; P37802	1	3	0.3132	0	1	1	951.463	2852.38	2852.37	0.21	0.0002	HCD (High Energy Collision Dissociation)	30	MS2	48.2929	23	80.0717	105842	F9		1.82	1	0.00140859	0.0226271	0.218534			2000A	2000	A	K9(K_MDA)	K	9	TRUE
FALSE	High	Sequest HT (A2)	Unambiguous	[K].FSPTDFLAkMEEANIQPNR.[V]	K9(K_MDA)	1	P42704	P42704	1	2	0.6011	0	1	1	1202.56	2404.11	2404.13	-6.44	-0.00774	HCD (High Energy Collision Dissociation)	30	MS2	62.1501	23	80.7321	106813	F9		1.78	1	3.80183e-06	2.65947e-05	1.04543			2000A	2000	A	K9(K_MDA)	K	9	TRUE
FALSE	High	Sequest HT (A2)	Unambiguous	[K].AEGAQNQGkK.[VGA]	K9(K_MDA)	1	Q9P2E9	Q9P2E9	1	2	0.0701	0	1	1	613.79	1226.57	1226.58	-5.55	-0.00341	HCD (High Energy Collision Dissociation)	30	MS2	85.5157	23	17.9671	16569	F10		2.14	1	0.000262671	0.00342264	0.43534	1.23969e+06	17.94	2000B	2000	B	K9(K_MDA)	K	9	TRUE
FALSE	High	Sequest HT (A2)	Unambiguous	[K].AEGAQNQGkK.[VGA]	K9(K_MDA)	1	Q9P2E9	Q9P2E9	1	2	0.1565	0	1	1	613.793	1226.58	1226.58	-1.27	-0.00078	HCD (High Energy Collision Dissociation)	30	MS2	84.0369	23	17.9926	16603	F10		1.47	1	0.00183165	0.0304486	0.184978	1.23969e+06	17.94	2000B	2000	B	K9(K_MDA)	K	9	TRUE
FALSE	High	Sequest HT (A2)	Unambiguous	[R].KSSTPEEVkK.[R]	K9(K_MDA)	1	P23528	P23528	2	2	0.1835	0	1	1	664.84	1328.67	1328.67	0.15	0.0001	HCD (High Energy Collision Dissociation)	30	MS2	84.4401	23	21.119	20661	F10		2.18	1	0.000265222	0.00344962	0.434411	1.46312e+06	21.21	2000B	2000	B	K9(K_MDA)	K	9	TRUE
FALSE	High	Sequest HT (A2)	Unambiguous	[R].KSSTPEEVkK.[R]	K9(K_MDA)	1	P23528	P23528	2	2	0.1011	0	1	1	664.84	1328.67	1328.67	-0.04	-3e-05	HCD (High Energy Collision Dissociation)	30	MS2	0	23	21.3045	20903	F10		1.78	1	0.000125622	0.00144544	0.539269	1.46312e+06	21.21	2000B	2000	B	K9(K_MDA)	K	9	TRUE
FALSE	High	Sequest HT (A2)	Unambiguous	[K].VGEFSGANkEK.[L]	K9(K_MDA)	2	P10599	P10599-2; P10599	1	2	0.079	0	1	1	681.323	1361.64	1361.64	0.71	0.00048	HCD (High Energy Collision Dissociation)	30	MS2	48.1492	23	37.0612	42605	F10		3.29	1	2.36214e-05	0.000122123	0.851273	5793540	36.99	2000B	2000	B	K9(K_MDA)	K	9	TRUE
FALSE	High	Sequest HT (A2)	Unambiguous	[K].GPSSVEDIkAK.[M]	K9(K_MDA)	3	P06748	P06748; P06748-2; P06748-3	1	2	0.059	0	1	1	663.832	1326.66	1326.66	-0.84	-0.00055	HCD (High Energy Collision Dissociation)	30	MS2	20.9358	15.015	41.9623	49653	F10		2.71	1	6.44898e-05	0.00036411	0.71196	13898804	41.97	2000B	2000	B	K9(K_MDA)	K	9	TRUE
FALSE	High	Sequest HT (A2)	Unambiguous	[K].DGVVEITGkHEER.[Q]	K9(K_MDA)	1	P04792	P04792	1	2	0.16	0	1	1	832.901	1664.8	1664.79	2.26	0.00188	HCD (High Energy Collision Dissociation)	30	MS2	59.2542	23	42.0307	49751	F10		2	1	2.36214e-05	0.000129758	0.843533	4785892	42.14	2000B	2000	B	K9(K_MDA)	K	9	TRUE
FALSE	High	Sequest HT (A2)	Unambiguous	[K].DGVVEITGkHEER.[Q]	K9(K_MDA)	1	P04792	P04792	1	2	0.4848	0	1	1	832.9	1664.79	1664.79	0.94	0.00078	HCD (High Energy Collision Dissociation)	30	MS2	81.9771	23	42.0604	49793	F10		3.28	1	3.80183e-06	2.19786e-06	1.36214	4785892	42.14	2000B	2000	B	K9(K_MDA)	K	9	TRUE
FALSE	High	Sequest HT (A2)	Unambiguous	[K].DGVVEITGkHEER.[Q]	K9(K_MDA)	1	P04792	P04792	1	2	0.4219	0	1	1	832.9	1664.79	1664.79	0.55	0.00046	HCD (High Energy Collision Dissociation)	30	MS2	79.1425	23	42.2347	50045	F10		2.56	1	3.80183e-06	1.40394e-05	1.12663	4785892	42.14	2000B	2000	B	K9(K_MDA)	K	9	TRUE
FALSE	High	Sequest HT (A2)	Unambiguous	[K].VVSETNDTkVLR.[H]	K9(K_MDA)	1	P05783	P05783	1	2	0.2	0	1	1	778.903	1556.8	1556.8	1.6	0.00125	HCD (High Energy Collision Dissociation)	30	MS2	69.3824	18.728	42.3918	50267	F10		1.3	1	6.44898e-05	0.000451602	0.684624	18742146	42.51	2000B	2000	B	K9(K_MDA)	K	9	TRUE
FALSE	High	Sequest HT (A2)	Unambiguous	[K].VVSETNDTkVLR.[H]	K9(K_MDA)	1	P05783	P05783	1	2	0.6807	0	1	1	778.898	1556.79	1556.8	-4.28	-0.00334	HCD (High Energy Collision Dissociation)	30	MS2	27.0313	13.298	42.4396	50335	F10		3.32	1	3.80183e-06	2.98698e-06	1.32319	18742146	42.51	2000B	2000	B	K9(K_MDA)	K	9	TRUE
FALSE	High	Sequest HT (A2)	Unambiguous	[K].DGVVEITGkHEER.[Q]	K9(K_MDA)	1	P04792	P04792	1	2	0.2727	0	1	1	832.898	1664.79	1664.79	-1.97	-0.00164	HCD (High Energy Collision Dissociation)	30	MS2	82.0399	23	42.4519	50355	F10		1.87	1	0.0004052	0.00612242	0.367335	4785892	42.14	2000B	2000	B	K9(K_MDA)	K	9	TRUE
FALSE	High	Sequest HT (A2)	Unambiguous	[K].DGVVEITGkHEER.[Q]	K9(K_MDA)	1	P04792	P04792	1	3	0.1233	0	1	1	555.6	1664.78	1664.79	-4.07	-0.00226	HCD (High Energy Collision Dissociation)	30	MS2	83.4415	14.776	42.4975	50420	F10		1.46	1	0.000130574	0.00150424	0.534383	9308940	42.16	2000B	2000	B	K9(K_MDA)	K	9	TRUE
FALSE	High	Sequest HT (A2)	Unambiguous	[K].VVSETNDTkVLR.[H]	K9(K_MDA)	1	P05783	P05783	1	2	0.6913	0	1	1	778.902	1556.8	1556.8	0.79	0.00062	HCD (High Energy Collision Dissociation)	30	MS2	4.76795	23	42.6162	50588	F10		3.66	1	3.80183e-06	6.59621e-07	1.51497	18742146	42.51	2000B	2000	B	K9(K_MDA)	K	9	TRUE
FALSE	High	Sequest HT (A2)	Unambiguous	[K].VVSETNDTkVLR.[H]	K9(K_MDA)	1	P05783	P05783	1	2	0.5333	0	1	1	778.902	1556.8	1556.8	1.08	0.00084	HCD (High Energy Collision Dissociation)	30	MS2	73.9902	23	42.8304	50894	F10		2.4	1	3.80183e-06	2.40102e-06	1.35092	18742146	42.51	2000B	2000	B	K9(K_MDA)	K	9	TRUE
FALSE	High	Sequest HT (A2)	Unambiguous	[K].VVSETNDTkVLR.[H]	K9(K_MDA)	1	P05783	P05783	1	2	0.3553	0	1	1	778.901	1556.8	1556.8	-0.02	-2e-05	HCD (High Energy Collision Dissociation)	30	MS2	45.3886	23	42.9295	51039	F10		1.97	1	0.000322536	0.00483017	0.394872	18742146	42.51	2000B	2000	B	K9(K_MDA)	K	9	TRUE
FALSE	High	Sequest HT (A2)	Unambiguous	[R].FEPYANPTkR.[Y]	K9(K_MDA)	2	P52272	P52272-2; P52272	1	2	0.5388	0	1	1	709.84	1418.67	1418.67	-0.17	-0.00012	HCD (High Energy Collision Dissociation)	30	MS2	64.6008	23	43.5514	51932	F10		2.32	1	0.00060777	0.00944126	0.317539	5267563	43.68	2000B	2000	B	K9(K_MDA)	K	9	TRUE
FALSE	High	Sequest HT (A2)	Unambiguous	[K].VVSETNDTkVLR.[H]	K9(K_MDA)	1	P05783	P05783	1	2	0.488	0	1	1	778.903	1556.8	1556.8	2.54	0.00198	HCD (High Energy Collision Dissociation)	30	MS2	68.974	23	46.2943	55910	F10		2.5	1	3.80183e-06	3.929e-05	0.995798	1.60439e+06	46.31	2000B	2000	B	K9(K_MDA)	K	9	TRUE
FALSE	High	Sequest HT (A2)	Unambiguous	[K].VTEGSFVYkGGK.[I]	K9(K_MDA)	1	P50395	P50395	1	2		0.0274	2	2	734.364	1467.72	1467.72	3.41	0.00251	HCD (High Energy Collision Dissociation)	30	MS2	66.6571	23	46.8649	56736	F10		1.42	1	0.00127622	0.0202807	0.230883			2000B	2000	B	K9(K_MDA)	K	9	TRUE
FALSE	High	Sequest HT (A2)	Unambiguous	[K].DVFRDPALkR.[K]	K9(K_MDA)	1	P61353	P61353	2	3	0.1977	0	1	1	471.583	1412.73	1412.73	0.88	0.00041	HCD (High Energy Collision Dissociation)	30	MS2	64.5242	23	47.9469	58317	F10		1.72	1	0.000583409	0.00870299	0.326853	755063	47.97	2000B	2000	B	K9(K_MDA)	K	9	TRUE
FALSE	High	Sequest HT (A2)	Unambiguous	[K].TIAPALVSkK.[L]	K9(K_MDA)	1	P06733	P06733	1	2	0.0192	0	1	1	612.357	1223.71	1223.7	2.87	0.00176	HCD (High Energy Collision Dissociation)	30	MS2	36.6799	23	49.6798	60840	F10		2.61	1	0.00244698	0.0433024	0.144737	7508983	49.71	2000B	2000	B	K9(K_MDA)	K	9	TRUE
FALSE	High	Sequest HT (A2)	Unambiguous	[K].TIAPALVSkK.[L]	K9(K_MDA)	1	P06733	P06733	1	2	0.0522	0	1	1	612.356	1223.71	1223.7	1.67	0.00102	HCD (High Energy Collision Dissociation)	30	MS2	42.4907	23	49.8556	61101	F10		2.3	1	0.00110854	0.0173653	0.248393	7508983	49.71	2000B	2000	B	K9(K_MDA)	K	9	TRUE
FALSE	High	Sequest HT (A2)	Unambiguous	[K].TIAPALVSkK.[L]	K9(K_MDA)	1	P06733	P06733	1	2	0.0609	0	1	1	612.353	1223.7	1223.7	-3.22	-0.00197	HCD (High Energy Collision Dissociation)	30	MS2	78.6447	23	50.0593	61401	F10		1.97	1	0.00374612	0.0700716	0.0878691	7508983	49.71	2000B	2000	B	K9(K_MDA)	K	9	TRUE
FALSE	High	Sequest HT (A2)	Unambiguous	[R].QLETLGQEkLK.[L]	K9(K_MDA)	2	P05787	P05787; P05787-2	1	2	0.1215	0	1	1	741.898	1482.79	1482.78	3.15	0.00233	HCD (High Energy Collision Dissociation)	30	MS2	62.0388	23	50.2239	61644	F10		1.81	1	0.00310293	0.0574578	0.111675			2000B	2000	B	K9(K_MDA)	K	9	TRUE
FALSE	High	Sequest HT (A2)	Unambiguous	[R].VNFAMNVGkAR.[G]	K9(K_MDA)	3	P14618-2; P14618	P14618-2; P14618-3; P14618	1	2	0.4258	0	1	1	701.853	1402.7	1402.69	3.04	0.00213	HCD (High Energy Collision Dissociation)	30	MS2	85.8108	23	51.6958	63799	F10		2.56	2	2.36214e-05	0.000157319	0.818947	3.37224e+06	51.93	2000B	2000	B	K9(K_MDA)	K	9	TRUE
FALSE	High	Sequest HT (A2)	Unambiguous	[R].VNFAMNVGkAR.[G]	K9(K_MDA)	3	P14618-2; P14618	P14618-2; P14618-3; P14618	1	2	0.607	0	1	1	701.852	1402.7	1402.69	2.6	0.00182	HCD (High Energy Collision Dissociation)	30	MS2	62.8566	23	51.886	64078	F10		3.41	2	3.80183e-06	5.7334e-06	1.24038	3.37224e+06	51.93	2000B	2000	B	K9(K_MDA)	K	9	TRUE
FALSE	High	Sequest HT (A2)	Unambiguous	[R].LQAEIEGLkGQR.[A]	K9(K_MDA)	2	P05787	P05787; P05787-2	1	2	0.587	0	1	1	769.406	1537.8	1537.8	2.07	0.00159	HCD (High Energy Collision Dissociation)	30	MS2	6.72811	19.009	51.9209	64127	F10		3.39	1	3.80183e-06	2.06454e-07	1.66245	17345916	52.06	2000B	2000	B	K9(K_MDA)	K	9	TRUE
FALSE	High	Sequest HT (A2)	Unambiguous	[R].LQAEIEGLkGQR.[A]	K9(K_MDA)	2	P05787	P05787; P05787-2	1	2	0.6138	0	1	1	769.406	1537.8	1537.8	2.06	0.00159	HCD (High Energy Collision Dissociation)	30	MS2	3.30426	11.627	52.0887	64374	F10		3.34	1	3.80183e-06	2.2634e-07	1.65078	17345916	52.06	2000B	2000	B	K9(K_MDA)	K	9	TRUE
FALSE	High	Sequest HT (A2)	Unambiguous	[R].VNFAMNVGkAR.[G]	K9(K_MDA)	3	P14618-2; P14618	P14618-2; P14618-3; P14618	1	2	0.5337	0	1	1	701.849	1402.69	1402.69	-2.45	-0.00172	HCD (High Energy Collision Dissociation)	30	MS2	71.0871	23	52.0917	64379	F10		3.56	2	4.5059e-05	0.000258062	0.755797	3.37224e+06	51.93	2000B	2000	B	K9(K_MDA)	K	9	TRUE
FALSE	High	Sequest HT (A2)	Unambiguous	[R].LQAEIEGLkGQR.[A]	K9(K_MDA)	2	P05787	P05787; P05787-2	1	2	0.6527	0	1	1	769.406	1537.8	1537.8	2.22	0.0017	HCD (High Energy Collision Dissociation)	30	MS2	2.04031	23	52.27	64642	F10		3.83	1	3.80183e-06	1.63668e-07	1.69194	17345916	52.06	2000B	2000	B	K9(K_MDA)	K	9	TRUE
FALSE	High	Sequest HT (A2)	Unambiguous	[R].LQAEIEGLkGQR.[A]	K9(K_MDA)	2	P05787	P05787; P05787-2	1	2	0.6462	0	1	1	769.404	1537.8	1537.8	-0.01	-1e-05	HCD (High Energy Collision Dissociation)	30	MS2	4.84338	23	52.4463	64904	F10		3.42	1	3.80183e-06	2.27523e-07	1.65011	17345916	52.06	2000B	2000	B	K9(K_MDA)	K	9	TRUE
FALSE	High	Sequest HT (A2)	Unambiguous	[R].YESLTDPSkLDSGK.[E]	K9(K_MDA)	5	P07900; P08238	P07900-2; P07900; Q58FF8; Q58FF7; P08238	1	2	0.2037	0	1	1	868.406	1735.81	1735.81	-0.29	-0.00025	HCD (High Energy Collision Dissociation)	30	MS2	50.4029	23	52.7437	65342	F10		3.83	2	3.80183e-06	4.47586e-08	1.85656	6081130	52.86	2000B	2000	B	K9(K_MDA)	K	9	TRUE
FALSE	High	Sequest HT (A2)	Unambiguous	[R].YESLTDPSkLDSGK.[E]	K9(K_MDA)	5	P07900; P08238	P07900-2; P07900; Q58FF8; Q58FF7; P08238	1	2	0.185	0	1	1	868.406	1735.8	1735.81	-0.93	-0.00081	HCD (High Energy Collision Dissociation)	30	MS2	9.46622	23	52.9293	65616	F10		3.73	2	3.80183e-06	1.13508e-08	2.03076	6081130	52.86	2000B	2000	B	K9(K_MDA)	K	9	TRUE
FALSE	High	Sequest HT (A2)	Unambiguous	[R].YESLTDPSkLDSGK.[E]	K9(K_MDA)	5	P07900; P08238	P07900-2; P07900; Q58FF8; Q58FF7; P08238	1	2	0.2194	0	1	1	868.405	1735.8	1735.81	-1.44	-0.00125	HCD (High Energy Collision Dissociation)	30	MS2	14.3501	23	53.1042	65872	F10		3.19	2	3.80183e-06	1.96742e-06	1.37621	6081130	52.86	2000B	2000	B	K9(K_MDA)	K	9	TRUE
FALSE	High	Sequest HT (A2)	Unambiguous	[R].QTVAVGVIkAVDK.[K]	K9(K_MDA)	2	P68104	P68104; Q5VTE0	1	2	0.1315	0	1	1	762.434	1523.86	1523.85	8.7	0.00662	HCD (High Energy Collision Dissociation)	30	MS2	72.6552	23	54.935	68546	F10		2.51	1	0.000561524	0.00820014	0.333674	974941	55.15	2000B	2000	B	K9(K_MDA)	K	9	TRUE
FALSE	High	Sequest HT (A2)	Unambiguous	[K].QIFLGGVDkR.[T]	K9(K_MDA)	1	P05141	P05141	1	2	0.3701	0	1	1	664.852	1328.7	1328.7	-2.31	-0.00153	HCD (High Energy Collision Dissociation)	30	MS2	60.6858	23	56.3034	70563	F10		2.54	1	1.42984e-05	8.78776e-05	0.893261	2.79287e+06	56.3	2000B	2000	B	K9(K_MDA)	K	9	TRUE
FALSE	High	Sequest HT (A2)	Unambiguous	[K].QIFLGGVDkR.[T]	K9(K_MDA)	1	P05141	P05141	1	2	0.3722	0	1	1	664.855	1328.7	1328.7	1.59	0.00106	HCD (High Energy Collision Dissociation)	30	MS2	49.7957	23	56.5185	70878	F10		2.23	1	0.000108523	0.00105115	0.578563	2.79287e+06	56.3	2000B	2000	B	K9(K_MDA)	K	9	TRUE
FALSE	High	Sequest HT (A2)	Unambiguous	[K].LSPEDYTLkVSQAGK.[T]	K9(K_MDA)	1	P07339	P07339	1	2	0.41	0	1	1	916.463	1831.92	1831.91	3.81	0.00349	HCD (High Energy Collision Dissociation)	30	MS2	74.7361	23	56.5547	70932	F10		3	1	3.80183e-06	3.55721e-06	1.301	3.11581e+06	56.66	2000B	2000	B	K9(K_MDA)	K	9	TRUE
FALSE	High	Sequest HT (A2)	Unambiguous	[R].GLFDEYGSkK.[S]	K9(K_MDA)	2	P14625	Q58FF3; P14625	1	2	0.051	0	1	1	670.314	1339.62	1339.62	-0.16	-0.00011	HCD (High Energy Collision Dissociation)	30	MS2	41.5598	23	56.5918	70986	F10		2.94	1	6.44898e-05	0.000415969	0.695047	3719683	56.54	2000B	2000	B	K9(K_MDA)	K	9	TRUE
FALSE	High	Sequest HT (A2)	Unambiguous	[K].LSPEDYTLkVSQAGK.[T]	K9(K_MDA)	1	P07339	P07339	1	2	0.4114	0	1	1	916.459	1831.91	1831.91	0.15	0.00013	HCD (High Energy Collision Dissociation)	30	MS2	56.4178	23	56.7949	71288	F10		3.16	1	3.80183e-06	2.29485e-08	1.94138	3.11581e+06	56.66	2000B	2000	B	K9(K_MDA)	K	9	TRUE
FALSE	High	Sequest HT (A2)	Unambiguous	[R].GLFDEYGSkK.[S]	K9(K_MDA)	2	P14625	Q58FF3; P14625	1	2	0.1122	0	1	1	670.313	1339.62	1339.62	-1.95	-0.00131	HCD (High Energy Collision Dissociation)	30	MS2	60.3122	23	56.7961	71290	F10		1.96	1	0.000284864	0.00406158	0.415159	3719683	56.54	2000B	2000	B	K9(K_MDA)	K	9	TRUE
FALSE	High	Sequest HT (A2)	Unambiguous	[R].SGYLLPDTkAYGDR.[I]	K9(K_MDA)	1	P14625	P14625	1	2	0.5986	0	1	1	876.417	1751.83	1751.83	-0.92	-0.0008	HCD (High Energy Collision Dissociation)	30	MS2	45.9497	23	56.8317	71343	F10		2.84	1	3.80183e-06	3.79735e-05	1.00013	3231520	56.69	2000B	2000	B	K9(K_MDA)	K	9	TRUE
FALSE	High	Sequest HT (A2)	Unambiguous	[R].GIYAYGFEkPSAIQQR.[A]	K9(K_MDA)	5	P60842; Q14240; P38919	Q14240-2; P60842-2; P60842; Q14240; P38919	0	2	0.5328	0	1	1	1012.5	2023.99	2023.99	-2.37	-0.0024	HCD (High Energy Collision Dissociation)	30	MS2	61.0188	23	59.8785	75824	F10		2.74	3	4.78866e-05	0.000281237	0.744835	1.94368e+06	60.13	2000B	2000	B	K9(K_MDA)	K	9	TRUE
FALSE	High	Sequest HT (A2)	Unambiguous	[R].GIYAYGFEkPSAIQQR.[A]	K9(K_MDA)	5	P60842; Q14240; P38919	Q14240-2; P60842-2; P60842; Q14240; P38919	0	2	0.6551	0	1	1	1012.5	2023.99	2023.99	-1.69	-0.00171	HCD (High Energy Collision Dissociation)	30	MS2	10.1896	23	60.1729	76259	F10		3.45	3	3.80183e-06	1.94412e-08	1.96244	1.94368e+06	60.13	2000B	2000	B	K9(K_MDA)	K	9	TRUE
FALSE	High	Sequest HT (A2)	Unambiguous	[R].LSEDYGVLkTDEGIAYR.[G]	K9(K_MDA)	1	P32119	P32119	1	2	0.5651	0	1	1	1063.01	2125.01	2125.01	0.88	0.00093	HCD (High Energy Collision Dissociation)	30	MS2	66.8519	23	60.2552	76382	F10		2.69	1	3.80183e-06	9.71132e-09	2.05056			2000B	2000	B	K9(K_MDA)	K	9	TRUE
FALSE	High	Sequest HT (A2)	Unambiguous	[R].LSEDYGVLkTDEGIAYR.[G]	K9(K_MDA)	1	P32119	P32119	1	2	0.4454	0	1	1	1063.01	2125.02	2125.01	2.44	0.0026	HCD (High Energy Collision Dissociation)	30	MS2	55.5274	23	60.3695	76552	F10		2.29	1	3.57436e-05	0.00023849	0.765855			2000B	2000	B	K9(K_MDA)	K	9	TRUE
FALSE	High	Sequest HT (A2)	Unambiguous	[R].GIYAYGFEkPSAIQQR.[A]	K9(K_MDA)	5	P60842; Q14240; P38919	Q14240-2; P60842-2; P60842; Q14240; P38919	0	2	0.4597	0	1	1	1012.5	2023.99	2023.99	0.91	0.00092	HCD (High Energy Collision Dissociation)	30	MS2	57.2883	23	60.3732	76558	F10		2.48	3	3.80183e-06	3.96448e-05	0.994654			2000B	2000	B	K9(K_MDA)	K	9	TRUE
FALSE	High	Sequest HT (A2)	Unambiguous	[R].LSEDYGVLkTDEGIAYR.[G]	K9(K_MDA)	1	P32119	P32119	1	2	0.5417	0	1	1	1063.01	2125.02	2125.01	2.67	0.00284	HCD (High Energy Collision Dissociation)	30	MS2	52.4067	23	60.5719	76850	F10		2.16	1	1.42984e-05	8.67796e-05	0.894864			2000B	2000	B	K9(K_MDA)	K	9	TRUE
FALSE	High	Sequest HT (A2)	Unambiguous	[R].DETEFYLGkR.[C]	K9(K_MDA)	1	P18077	P18077	1	2	0.6033	0	1	1	727.338	1453.67	1453.66	3.79	0.00275	HCD (High Energy Collision Dissociation)	30	MS2	68.0219	23	61.1424	77696	F10		3.05	1	9.9471e-05	0.000811093	0.61086	1.27076e+06	61.17	2000B	2000	B	K9(K_MDA)	K	9	TRUE
FALSE	High	Sequest HT (A2)	Unambiguous	[R].DETEFYLGkR.[C]	K9(K_MDA)	1	P18077	P18077	1	2	0.5589	0	1	1	727.337	1453.67	1453.66	2.59	0.00188	HCD (High Energy Collision Dissociation)	30	MS2	48.3695	23	61.2354	77832	F10		2.97	1	0.000123161	0.00136747	0.546077	1.27076e+06	61.17	2000B	2000	B	K9(K_MDA)	K	9	TRUE
FALSE	High	Sequest HT (A2)	Unambiguous	[R].VVFVFGPDkK.[L]	K9(K_MDA)	1	P30041	P30041	1	2	0.0463	0	1	1	666.355	1331.7	1331.7	0.06	4e-05	HCD (High Energy Collision Dissociation)	30	MS2	54.5474	23	62.053	79040	F10		2.59	1	0.000107148	0.000930796	0.593679	986520	62.05	2000B	2000	B	K9(K_MDA)	K	9	TRUE
FALSE	High	Sequest HT (A2)	Unambiguous	[R].YSVDIPLDkTVVNK.[D]	K9(K_MDA)	1	P61353	P61353	1	2	0.2626	0	1	1	893.968	1786.93	1786.93	1.61	0.00144	HCD (High Energy Collision Dissociation)	30	MS2	78.5948	23	62.205	79265	F10		1.79	1	0.00292762	0.0530932	0.120998	1.49252e+06	62.05	2000B	2000	B	K9(K_MDA)	K	9	TRUE
FALSE	High	Sequest HT (A2)	Unambiguous	[K].DVDEAYMNkVELESR.[L]	K9(K_MDA)	2	P05787	P05787; P05787-2	1	2	0.6969	0	1	1	997.442	1993.88	1993.88	-3.98	-0.00396	HCD (High Energy Collision Dissociation)	30	MS2	32.1121	23	62.8698	80250	F10		3.53	1	3.80183e-06	5.90961e-08	1.82128	18280662	63.13	2000B	2000	B	K9(K_MDA)	K	9	TRUE
FALSE	High	Sequest HT (A2)	Unambiguous	[K].DVDEAYMNkVELESR.[L]	K9(K_MDA)	2	P05787	P05787; P05787-2	1	2	0.7069	0	1	1	997.442	1993.88	1993.88	-3.63	-0.00362	HCD (High Energy Collision Dissociation)	30	MS2	33.6255	23	62.9532	80375	F10		3.31	1	3.80183e-06	7.95737e-07	1.49115	18280662	63.13	2000B	2000	B	K9(K_MDA)	K	9	TRUE
FALSE	High	Sequest HT (A2)	Unambiguous	[R].LDPTGTFEkEMIGR.[I]	K9(K_MDA)	2	Q16698	Q16698; Q16698-2	1	2	0.0575	0	1	1	895.42	1789.83	1789.85	-8.17	-0.00731	HCD (High Energy Collision Dissociation)	30	MS2	65.3298	23	63.0629	80534	F10		1.74	1	3.80183e-06	1.10383e-05	1.15718			2000B	2000	B	K9(K_MDA)	K	9	TRUE
FALSE	High	Sequest HT (A2)	Unambiguous	[K].DVDEAYMNkVELESR.[L]	K9(K_MDA)	2	P05787	P05787; P05787-2	1	2	0.7478	0	1	1	997.443	1993.88	1993.88	-3.08	-0.00307	HCD (High Energy Collision Dissociation)	30	MS2	16.0616	13.96	63.0691	80540	F10		4.64	1	3.80183e-06	1.44504e-09	2.29246	18280662	63.13	2000B	2000	B	K9(K_MDA)	K	9	TRUE
FALSE	High	Sequest HT (A2)	Unambiguous	[K].DVDEAYMNkVELESR.[L]	K9(K_MDA)	2	P05787	P05787; P05787-2	1	2	0.7648	0	1	1	997.444	1993.88	1993.88	-1.69	-0.00169	HCD (High Energy Collision Dissociation)	30	MS2	9.39286	19.125	63.2706	80834	F10		5.06	1	3.80183e-06	3.26348e-09	2.18902	18280662	63.13	2000B	2000	B	K9(K_MDA)	K	9	TRUE
FALSE	High	Sequest HT (A2)	Unambiguous	[K].DVDEAYMNkVELESR.[L]	K9(K_MDA)	2	P05787	P05787; P05787-2	1	2	0.7081	0	1	1	997.445	1993.88	1993.88	-1.45	-0.00145	HCD (High Energy Collision Dissociation)	30	MS2	18.6973	119	63.5303	81218	F10		4.83	1	3.80183e-06	1.56917e-08	1.98964	18280662	63.13	2000B	2000	B	K9(K_MDA)	K	9	TRUE
FALSE	High	Sequest HT (A2)	Unambiguous	[K].DVDEAYMNkVELESR.[L]	K9(K_MDA)	2	P05787	P05787; P05787-2	1	2	0.7795	0	1	1	997.442	1993.88	1993.88	-4.17	-0.00416	HCD (High Energy Collision Dissociation)	30	MS2	37.3533	23	63.7464	81540	F10		4.4	1	3.80183e-06	1.10978e-08	2.03362	18280662	63.13	2000B	2000	B	K9(K_MDA)	K	9	TRUE
FALSE	High	Sequest HT (A2)	Unambiguous	[K].DVDEAYMNkVELESR.[L]	K9(K_MDA)	2	P05787	P05787; P05787-2	1	2	0.7696	0	1	1	997.44	1993.87	1993.88	-5.98	-0.00596	HCD (High Energy Collision Dissociation)	30	MS2	45.9246	23	63.9642	81863	F10		3.95	1	3.80183e-06	1.11457e-07	1.74072	18280662	63.13	2000B	2000	B	K9(K_MDA)	K	9	TRUE
FALSE	High	Sequest HT (A2)	Unambiguous	[K].DVDEAYMNkVELESR.[L]	K9(K_MDA)	2	P05787	P05787; P05787-2	1	2	0.7351	0	1	1	997.44	1993.87	1993.88	-5.7	-0.00568	HCD (High Energy Collision Dissociation)	30	MS2	38.0529	23	64.1709	82171	F10		3.36	1	3.80183e-06	1.02227e-07	1.75169	18280662	63.13	2000B	2000	B	K9(K_MDA)	K	9	TRUE
FALSE	High	Sequest HT (A2)	Unambiguous	[K].DVDEAYMNkVELESR.[L]	K9(K_MDA)	2	P05787	P05787; P05787-2	1	2	0.7268	0	1	1	997.441	1993.88	1993.88	-4.69	-0.00468	HCD (High Energy Collision Dissociation)	30	MS2	71.7601	23	64.3747	82470	F10		3.55	1	3.80183e-06	3.55563e-07	1.59343	18280662	63.13	2000B	2000	B	K9(K_MDA)	K	9	TRUE
FALSE	High	Sequest HT (A2)	Unambiguous	[K].DVDEAYMNkVELESR.[L]	K9(K_MDA)	2	P05787	P05787; P05787-2	1	2	0.7063	0	1	1	997.443	1993.88	1993.88	-3.5	-0.00349	HCD (High Energy Collision Dissociation)	30	MS2	73.1394	23	64.5857	82781	F10		2.69	1	3.80183e-06	2.915e-07	1.61865	18280662	63.13	2000B	2000	B	K9(K_MDA)	K	9	TRUE
FALSE	High	Sequest HT (A2)	Unambiguous	[R].YQGVNLYVkNLDDGIDDER.[L]	K9(K_MDA)	2	P11940	P11940; P11940-2	1	2	0.4901	0	1	1	1211.56	2422.11	2422.12	-5.25	-0.00636	HCD (High Energy Collision Dissociation)	30	MS2	67.8544	23	64.6415	82862	F10		2.02	1	2.36214e-05	0.000112855	0.861345			2000B	2000	B	K9(K_MDA)	K	9	TRUE
FALSE	High	Sequest HT (A2)	Unambiguous	[R].APFDLFENkK.[K]	K9(K_MDA)	2	P08238	Q58FF7; P08238	1	2	0.1225	0	1	1	702.846	1404.68	1404.68	0.28	0.00019	HCD (High Energy Collision Dissociation)	30	MS2	88.5528	23	64.9562	83323	F10		2.04	1	4.78866e-05	0.000282948	0.744062	760304	65	2000B	2000	B	K9(K_MDA)	K	9	TRUE
FALSE	High	Sequest HT (A2)	Unambiguous	[K].DVDEAYMNkVELESR.[L]	K9(K_MDA)	2	P05787	P05787; P05787-2	1	2	0.6883	0	1	1	997.446	1993.88	1993.88	-0.31	-0.00031	HCD (High Energy Collision Dissociation)	30	MS2	75.3371	23	64.999	83387	F10		3.08	1	3.80183e-06	4.0451e-06	1.28468	18280662	63.13	2000B	2000	B	K9(K_MDA)	K	9	TRUE
FALSE	High	Sequest HT (A2)	Unambiguous	[R].APFDLFENkK.[K]	K9(K_MDA)	2	P08238	Q58FF7; P08238	1	2	0.186	0	1	1	702.843	1404.68	1404.68	-3.6	-0.00253	HCD (High Energy Collision Dissociation)	30	MS2	95.2318	23	65.1532	83614	F10		1.72	1	0.000867887	0.0135342	0.276577	760304	65	2000B	2000	B	K9(K_MDA)	K	9	TRUE
FALSE	High	Sequest HT (A2)	Unambiguous	[K].STFVLDEFkR.[K]	K9(K_MDA)	2	P26641	P26641; P26641-2	1	2	0.5745	0	1	1	719.356	1437.7	1437.7	-0.39	-0.00028	HCD (High Energy Collision Dissociation)	30	MS2	72.9579	23	65.2218	83712	F10		2.82	1	3.57436e-05	0.000232066	0.769337	2.0963e+06	65.26	2000B	2000	B	K9(K_MDA)	K	9	TRUE
FALSE	High	Sequest HT (A2)	Unambiguous	[K].DVDEAYMNkVELESR.[L]	K9(K_MDA)	2	P05787	P05787; P05787-2	1	2	0.5594	0	1	1	997.447	1993.89	1993.88	0.54	0.00054	HCD (High Energy Collision Dissociation)	30	MS2	82.6889	23	65.2683	83782	F10		2.61	1	3.80183e-06	3.90205e-07	1.58162			2000B	2000	B	K9(K_MDA)	K	9	TRUE
FALSE	High	Sequest HT (A2)	Unambiguous	[K].SMSTEGLMkFVDSK.[S]	K9(K_MDA)	1	O75390	O75390	1	2	0.3032	0	1	1	878.398	1755.79	1755.8	-4.11	-0.0036	HCD (High Energy Collision Dissociation)	30	MS2	96.392	23	65.3331	83877	F10		1.55	1	0.000278599	0.00383547	0.421896			2000B	2000	B	K9(K_MDA)	K	9	TRUE
FALSE	High	Sequest HT (A2)	Unambiguous	[K].STFVLDEFkR.[K]	K9(K_MDA)	2	P26641	P26641; P26641-2	1	2	0.4843	0	1	1	719.356	1437.7	1437.7	0	0	HCD (High Energy Collision Dissociation)	30	MS2	76.9427	23	65.5054	84128	F10		2.54	1	0.000156432	0.00174056	0.516563	2.0963e+06	65.26	2000B	2000	B	K9(K_MDA)	K	9	TRUE
FALSE	High	Sequest HT (A2)	Unambiguous	[K].DVDEAYMNkVELESR.[L]	K9(K_MDA)	2	P05787	P05787; P05787-2	1	2	0.2137	0	1	1	997.441	1993.88	1993.88	-4.69	-0.00468	HCD (High Energy Collision Dissociation)	30	MS2	96.2927	23	65.9611	84801	F10		1.17	1	3.57436e-05	0.000234724	0.767885	1.15815e+06	66.28	2000B	2000	B	K9(K_MDA)	K	9	TRUE
FALSE	High	Sequest HT (A2)	Unambiguous	[K].DVDEAYMNkVELESR.[L]	K9(K_MDA)	2	P05787	P05787; P05787-2	1	2	0.5103	0	1	1	997.442	1993.88	1993.88	-4.43	-0.00441	HCD (High Energy Collision Dissociation)	30	MS2	84.6661	23	66.2176	85173	F10		1.94	1	3.80183e-06	5.20781e-07	1.54497	1.15815e+06	66.28	2000B	2000	B	K9(K_MDA)	K	9	TRUE
FALSE	High	Sequest HT (A2)	Unambiguous	[K].DVDEAYMNkVELESR.[L]	K9(K_MDA)	2	P05787	P05787; P05787-2	1	2	0.6737	0	1	1	997.442	1993.88	1993.88	-4.13	-0.00412	HCD (High Energy Collision Dissociation)	30	MS2	72.4853	23	66.5	85588	F10		2.36	1	3.80183e-06	1.05615e-06	1.4552	1.15815e+06	66.28	2000B	2000	B	K9(K_MDA)	K	9	TRUE
FALSE	High	Sequest HT (A2)	Unambiguous	[RK].DAFPVAGQkLIYAGK.[I]	K9(K_MDA)	4	P54725; P54727	P54725; P54727; P54725-2; P54725-3	1	2	0.4732	0	1	1	887.469	1773.93	1773.92	5.69	0.00505	HCD (High Energy Collision Dissociation)	30	MS2	32.5135	23	66.5799	85705	F10		2.24	2	3.80183e-06	3.18597e-06	1.315	2312250	66.72	2000B	2000	B	K9(K_MDA)	K	9	TRUE
FALSE	High	Sequest HT (A2)	Unambiguous	[K].DVDEAYMNkVELESR.[L]	K9(K_MDA)	2	P05787	P05787; P05787-2	1	2	0.657	0	1	1	997.444	1993.88	1993.88	-1.98	-0.00197	HCD (High Energy Collision Dissociation)	30	MS2	92.5822	23	66.8772	86141	F10		2.77	1	3.80183e-06	3.73654e-07	1.58713	1.15815e+06	66.28	2000B	2000	B	K9(K_MDA)	K	9	TRUE
FALSE	High	Sequest HT (A2)	Unambiguous	[K].VLDSGAPIkIPVGPETLGR.[I]	K9(K_MDA)	1	P06576	P06576	1	2	0.719	0	1	1	1058.08	2115.16	2115.15	4.16	0.0044	HCD (High Energy Collision Dissociation)	30	MS2	18.1096	23	67.5733	87161	F10		3.63	1	3.80183e-06	5.05019e-12	3.01064	2.89782e+06	67.62	2000B	2000	B	K9(K_MDA)	K	9	TRUE
FALSE	High	Sequest HT (A2)	Unambiguous	[K].VLDSGAPIkIPVGPETLGR.[I]	K9(K_MDA)	1	P06576	P06576	1	2	0.6236	0	1	1	1058.08	2115.15	2115.15	1.5	0.00159	HCD (High Energy Collision Dissociation)	30	MS2	16.3437	23	67.7662	87443	F10		2.71	1	3.80183e-06	9.19623e-10	2.34984	2.89782e+06	67.62	2000B	2000	B	K9(K_MDA)	K	9	TRUE
FALSE	High	Sequest HT (A2)	Unambiguous	[R].TVSLGAGAkDELHIVEAEAMNYEGSPIK.[V]	K9(K_MDA)	3	P06748	P06748; P06748-2; P06748-3	1	3	0.3103	0	1	1	1042.5	3125.49	3125.51	-6.17	-0.00643	HCD (High Energy Collision Dissociation)	30	MS2	91.4613	23	69.6129	90137	F10		1.74	1	3.80183e-06	3.0695e-06	1.31973			2000B	2000	B	K9(K_MDA)	K	9	TRUE
FALSE	High	Sequest HT (A2)	Unambiguous	[K].DQLIYNLLkEEQTPQNK.[I]	K9(K_MDA)	5	P00338	P00338; P00338-3; P00338-5; P00338-4; P00338-2	1	2	0.1754	0	1	1	1135.57	2270.14	2270.13	2.01	0.00228	HCD (High Energy Collision Dissociation)	30	MS2	0	23	69.8882	90535	F10		1.14	1	0.000651092	0.0101373	0.30942			2000B	2000	B	K9(K_MDA)	K	9	TRUE
FALSE	High	Sequest HT (A2)	Unambiguous	[R].ANTFVAELkGLDPAR.[V]	K9(K_MDA)	1	P40926	P40926	1	3	0.3333	0	1	1	599.975	1797.91	1797.92	-3.51	-0.00211	HCD (High Energy Collision Dissociation)	30	MS2	52.3243	23	70.0309	90742	F10		1.83	1	2.36214e-05	0.000137286	0.836334	681426	70.23	2000B	2000	B	K9(K_MDA)	K	9	TRUE
FALSE	High	Sequest HT (A2)	Unambiguous	[R].TVSLGAGAkDELHIVEAEAMNYEGSPIK.[V]	K9(K_MDA)	3	P06748	P06748; P06748-2; P06748-3	1	3	0.2323	0	1	1	1042.51	3125.51	3125.51	-1.77	-0.00185	HCD (High Energy Collision Dissociation)	30	MS2	59.1388	23	70.2277	91026	F10		1.98	1	3.57436e-05	0.000226107	0.772656			2000B	2000	B	K9(K_MDA)	K	9	TRUE
FALSE	High	Sequest HT (A2)	Unambiguous	[R].ANTFVAELkGLDPAR.[V]	K9(K_MDA)	1	P40926	P40926	1	2	0.5586	0	1	1	899.461	1797.91	1797.92	-1.28	-0.00115	HCD (High Energy Collision Dissociation)	30	MS2	47.1828	23	70.2934	91122	F10		3.24	1	3.80183e-06	2.22314e-07	1.65305	2.93014e+06	70.15	2000B	2000	B	K9(K_MDA)	K	9	TRUE
FALSE	High	Sequest HT (A2)	Unambiguous	[R].TVSLGAGAkDELHIVEAEAMNYEGSPIK.[V]	K9(K_MDA)	3	P06748	P06748; P06748-2; P06748-3	1	3	0.3547	0	1	1	1042.5	3125.5	3125.51	-4.92	-0.00513	HCD (High Energy Collision Dissociation)	30	MS2	59.5145	23	70.4447	91338	F10		2.34	1	0.000227174	0.00278708	0.459766			2000B	2000	B	K9(K_MDA)	K	9	TRUE
FALSE	High	Sequest HT (A2)	Unambiguous	[R].TVSLGAGAkDELHIVEAEAMNYEGSPIK.[V]	K9(K_MDA)	3	P06748	P06748; P06748-2; P06748-3	1	3	0.5616	0	1	1	1042.5	3125.49	3125.51	-6.13	-0.00639	HCD (High Energy Collision Dissociation)	30	MS2	49.8448	23	70.8645	91950	F10		2.92	1	3.80183e-06	9.72196e-06	1.17331			2000B	2000	B	K9(K_MDA)	K	9	TRUE
FALSE	High	Sequest HT (A2)	Unambiguous	[R].ANTFVAELkGLDPAR.[V]	K9(K_MDA)	1	P40926	P40926	1	2	0.2381	0	1	1	899.457	1797.91	1797.92	-5.82	-0.00523	HCD (High Energy Collision Dissociation)	30	MS2	77.6919	23	70.8799	91971	F10		1.68	1	0.000216062	0.0024722	0.474123	2.93014e+06	70.15	2000B	2000	B	K9(K_MDA)	K	9	TRUE
FALSE	High	Sequest HT (A2)	Unambiguous	[R].VSFELFADkVPK.[T]	K9(K_MDA)	1	P62937	P62937	1	2	0.1508	0	1	1	788.41	1575.81	1575.81	2.4	0.00189	HCD (High Energy Collision Dissociation)	30	MS2	20.4645	23	72.0753	93703	F10		3.58	1	3.80183e-06	1.17606e-06	1.44154	4288452	71.95	2000B	2000	B	K9(K_MDA)	K	9	TRUE
FALSE	High	Sequest HT (A2)	Unambiguous	[R].VSFELFADkVPK.[T]	K9(K_MDA)	1	P62937	P62937	1	2	0.1456	0	1	1	788.408	1575.81	1575.81	-0.6	-0.00048	HCD (High Energy Collision Dissociation)	30	MS2	32.9516	67.033	72.2671	93981	F10		3.71	1	3.80183e-06	9.78059e-07	1.46495	4288452	71.95	2000B	2000	B	K9(K_MDA)	K	9	TRUE
FALSE	High	Sequest HT (A2)	Unambiguous	[R].VSFELFADkVPK.[T]	K9(K_MDA)	1	P62937	P62937	1	2	0.1765	0	1	1	788.41	1575.81	1575.81	1.67	0.00131	HCD (High Energy Collision Dissociation)	30	MS2	59.9242	23	72.4524	94252	F10		2.38	1	3.80183e-06	4.80621e-06	1.26279	4288452	71.95	2000B	2000	B	K9(K_MDA)	K	9	TRUE
FALSE	High	Sequest HT (A2)	Unambiguous	[R].VLEALLPLkGLEER.[V]	K9(K_MDA)	1	P49327	P49327	1	2	0.5069	0	1	1	888.503	1776	1775.99	2.93	0.0026	HCD (High Energy Collision Dissociation)	30	MS2	70.2335	23	77.5868	101618	F10		2.17	1	3.80183e-06	3.20562e-05	1.02168	326876	77.69	2000B	2000	B	K9(K_MDA)	K	9	TRUE
FALSE	High	Sequest HT (A2)	Unambiguous	[R].VLEALLPLkGLEER.[V]	K9(K_MDA)	1	P49327	P49327	1	2	0.5057	0	1	1	888.503	1776	1775.99	2.7	0.0024	HCD (High Energy Collision Dissociation)	30	MS2	32.3036	23	77.7665	101880	F10		2.63	1	4.78866e-05	0.000296612	0.738054	326876	77.69	2000B	2000	B	K9(K_MDA)	K	9	TRUE
FALSE	High	Sequest HT (A2)	Unambiguous	[K].IQASTMAFkQMEQISQFLQAAER.[Y]	K9(K_MDA)	2	P37802	P37802-2; P37802	1	3	0.5766	0	1	1	951.464	2852.38	2852.37	1.53	0.00145	HCD (High Energy Collision Dissociation)	30	MS2	81.7141	23	80.1183	105358	F10		3.59	1	3.80183e-06	4.86177e-06	1.26133	431785	80.07	2000B	2000	B	K9(K_MDA)	K	9	TRUE
FALSE	High	Sequest HT (A2)	Unambiguous	[K].FSPTDFLAkMEEANIQPNR.[V]	K9(K_MDA)	1	P42704	P42704	1	2	0.5808	0	1	1	1202.57	2404.13	2404.13	1.02	0.00123	HCD (High Energy Collision Dissociation)	30	MS2	77.5213	23	80.7264	106265	F10		1.98	1	2.36214e-05	0.000117299	0.856416			2000B	2000	B	K9(K_MDA)	K	9	TRUE
FALSE	High	Sequest HT (A2)	Unambiguous	[K].ASITALEAkIAQLEEQLDNETK.[E]	K9(K_MDA)	2	P35579	P35579-2; P35579	1	3	0.1946	0	1	1	871.114	2611.33	2611.31	4.86	0.00423	HCD (High Energy Collision Dissociation)	30	MS2	20.6911	23	81.8929	107971	F10		1.49	1	8.02485e-05	0.000601379	0.648422			2000B	2000	B	K9(K_MDA)	K	9	TRUE
FALSE	High	Sequest HT (A2)	Unambiguous	[K].VTGTLETkYKWcEYGLTFTEK.[W]	K8(K_MDA); C12(Carbamidomethyl)	3	P45880-1	P45880-1; P45880-2; P45880	2	2	0.52	0	1	2	1375.65	2750.3	2750.31	-1.73	-0.00238	HCD (High Energy Collision Dissociation)	30	MS2	51.4478	23	46.3453	56427	F6		1.5	1	0.000296395	0.00437989	0.406309	779533	46.27	500B	500	B	K8(K_MDA)	K	8	TRUE
FALSE	High	Sequest HT (A2)	Unambiguous	[K].VTGTLETkYKWcEYGLTFTEK.[W]	K8(K_MDA); C12(Carbamidomethyl)	3	P45880-1	P45880-1; P45880-2; P45880	2	2	0.0376	0	1	1	1375.65	2750.3	2750.31	-1.27	-0.00175	HCD (High Energy Collision Dissociation)	30	MS2	19.5961	23	46.3407	56252	F9		1.33	1	0.00749594	0.141044	-0.00251344	706182	46.31	2000A	2000	A	K8(K_MDA)	K	8	TRUE
FALSE	High	Sequest HT (A2)	Unambiguous	[K].VTGTLETkYKWcEYGLTFTEK.[W]	K8(K_MDA); C12(Carbamidomethyl)	3	P45880-1	P45880-1; P45880-2; P45880	2	2	0.0773	0	1	1	1375.66	2750.31	2750.31	1.81	0.00249	HCD (High Energy Collision Dissociation)	30	MS2	44.1773	23	46.1925	56792	F11		1.81	1	0.00360511	0.0670732	0.0931673	1.17181e+06	46.16	Control	Control	Control	K8(K_MDA)	K	8	TRUE
FALSE	High	Sequest HT (A2)	Unambiguous	[R].IVEDEPNkIcEADR.[V]	K8(K_MDA); C10(Carbamidomethyl)	4	P55060	P55060; P55060-3; P55060-4; P55060-2	1	2	0.3114	0	1	1	942.431	1883.85	1883.85	3.18	0.003	HCD (High Energy Collision Dissociation)	30	MS2	87.7375	23	44.7383	53932	F8		1.67	1	0.000298581	0.00450663	0.402971			1000B	1000	B	K8(K_MDA)	K	8	TRUE
FALSE	High	Sequest HT (A2)	Unambiguous	[R].IVEDEPNkIcEADR.[V]	K8(K_MDA); C10(Carbamidomethyl)	4	P55060	P55060; P55060-3; P55060-4; P55060-2	1	2	0.5214	0	1	1	942.426	1883.84	1883.85	-1.84	-0.00174	HCD (High Energy Collision Dissociation)	30	MS2	89.2178	23	44.7646	53950	F9		2.34	1	6.44898e-05	0.00043413	0.689626			2000A	2000	A	K8(K_MDA)	K	8	TRUE
FALSE	High	Sequest HT (A2)	Unambiguous	[K].TVDGPSGkLWR.[D]	K8(K_MDA)	2	P04406	P04406-2; P04406	1	2	0.3619	0	1	1	706.356	1411.7	1411.7	2.79	0.00197	HCD (High Energy Collision Dissociation)	30	MS2	69.7935	23	53.0055	67007	F1		2.1	1	0.00136402	0.0217899	0.222787	1.64218e+06	52.99	100A	100	A	K8(K_MDA)	K	8	TRUE
FALSE	High	Sequest HT (A2)	Unambiguous	[K].TVDGPSGkLWR.[D]	K8(K_MDA)	2	P04406	P04406-2; P04406	1	2	0.1517	0	1	1	706.355	1411.7	1411.7	1.75	0.00124	HCD (High Energy Collision Dissociation)	30	MS2	73.631	23	53.0594	67086	F1		1.78	1	0.00726893	0.137631	0.00087018	1.64218e+06	52.99	100A	100	A	K8(K_MDA)	K	8	TRUE
FALSE	High	Sequest HT (A2)	Unambiguous	[K].TVDGPSGkLWR.[D]	K8(K_MDA)	2	P04406	P04406-2; P04406	1	2	0.3043	0	1	1	706.357	1411.71	1411.7	4.62	0.00326	HCD (High Energy Collision Dissociation)	30	MS2	80.3395	23	52.9042	66679	F2		2.3	1	0.00156418	0.0253112	0.205883			100B	100	B	K8(K_MDA)	K	8	TRUE
FALSE	High	Sequest HT (A2)	Unambiguous	[K].LEQSTIVkER.[G]	K8(K_MDA)	1	Q02790	Q02790	1	2	0.4418	0	1	1	699.867	1398.73	1398.73	0.21	0.00015	HCD (High Energy Collision Dissociation)	30	MS2	89.1215	23	39.9871	47407	F3		2.92	1	3.80183e-06	4.34349e-05	0.983036	4.09862e+06	40.07	250A	250	A	K8(K_MDA)	K	8	TRUE
FALSE	High	Sequest HT (A2)	Unambiguous	[K].LEQSTIVkER.[G]	K8(K_MDA)	1	Q02790	Q02790	1	2	0.4859	0	1	1	699.867	1398.73	1398.73	0.54	0.00038	HCD (High Energy Collision Dissociation)	30	MS2	63.3783	23	40.1703	47671	F3		3.19	1	7.31598e-06	5.21073e-05	0.959862	4.09862e+06	40.07	250A	250	A	K8(K_MDA)	K	8	TRUE
FALSE	High	Sequest HT (A2)	Unambiguous	[R].STVAQLVkR.[L]	K8(K_MDA)	3	P25705	P25705-2; P25705-3; P25705	1	2	0.1354	0	1	1	599.335	1197.66	1197.66	-0.5	-0.0003	HCD (High Energy Collision Dissociation)	30	MS2	63.9075	23	46.9792	57635	F3		2.29	1	0.00344185	0.0636786	0.0994188			250A	250	A	K8(K_MDA)	K	8	TRUE
FALSE	High	Sequest HT (A2)	Unambiguous	[K].TVDGPSGkLWR.[D]	K8(K_MDA)	2	P04406	P04406-2; P04406	1	2	0.4818	0	1	1	706.354	1411.7	1411.7	0.65	0.00046	HCD (High Energy Collision Dissociation)	30	MS2	67.9359	23	52.9024	66426	F3		2.2	1	3.57436e-05	0.000198734	0.78912	3.52377e+06	52.93	250A	250	A	K8(K_MDA)	K	8	TRUE
FALSE	High	Sequest HT (A2)	Unambiguous	[K].TVDGPSGkLWR.[D]	K8(K_MDA)	2	P04406	P04406-2; P04406	1	2	0.2466	0	1	1	706.352	1411.7	1411.7	-3.17	-0.00224	HCD (High Energy Collision Dissociation)	30	MS2	63.874	23	53.0933	66707	F3		2.23	1	0.00027013	0.00347518	0.433538	3.52377e+06	52.93	250A	250	A	K8(K_MDA)	K	8	TRUE
FALSE	High	Sequest HT (A2)	Unambiguous	[K].WSLLQQQkTAR.[S]	K8(K_MDA)	2	P05787	P05787; P05787-2	1	2	0.5284	0	1	1	777.909	1554.81	1554.81	2.97	0.00231	HCD (High Energy Collision Dissociation)	30	MS2	71.239	23	53.8862	67879	F3		2.82	1	3.80183e-06	3.70997e-05	1.0031	4.11733e+06	53.83	250A	250	A	K8(K_MDA)	K	8	TRUE
FALSE	High	Sequest HT (A2)	Unambiguous	[R].ALQASALkAWGGK.[K]	K8(K_MDA)	2	P04075; P04075-2	P04075; P04075-2	1	2	0.304	0	1	1	748.899	1496.79	1496.79	0.48	0.00036	HCD (High Energy Collision Dissociation)	30	MS2	91.9666	23	55.4727	70246	F3		1.25	2	0.000184498	0.00200472	0.499402	1.05307e+06	55.55	250A	250	A	K8(K_MDA)	K	8	TRUE
FALSE	High	Sequest HT (A2)	Unambiguous	[K].ALMDEVVkATSR.[G]	K8(K_MDA)	2	P00558	P00558; P00558-2	1	2	0.4781	0	1	1	758.378	1515.75	1515.75	-1.64	-0.00124	HCD (High Energy Collision Dissociation)	30	MS2	0	23	57.5988	73380	F3		2.74	1	3.57436e-05	0.000191754	0.793684	1728465	57.56	250A	250	A	K8(K_MDA)	K	8	TRUE
FALSE	High	Sequest HT (A2)	Unambiguous	[K].VIPELNGkLTGMAFR.[V]	K8(K_MDA)	2	P04406	P04406-2; P04406	1	2	0.453	0	1	1	921.49	1841.97	1841.96	6.4	0.00589	HCD (High Energy Collision Dissociation)	30	MS2	66.8204	23	70.0262	91891	F3		1.81	1	0.000583409	0.00862959	0.327823			250A	250	A	K8(K_MDA)	K	8	TRUE
FALSE	High	Sequest HT (A2)	Unambiguous	[R].EPMQTGIkAVDSLVPIGR.[G]	K8(K_MDA)	3	P25705	P25705-2; P25705-3; P25705	1	2	0.5714	0	1	1	1054.05	2107.09	2107.09	0.65	0.00068	HCD (High Energy Collision Dissociation)	30	MS2	84.1498	23	70.1266	92041	F3		2.52	1	3.80183e-06	1.21615e-07	1.72965	471098	70.16	250A	250	A	K8(K_MDA)	K	8	TRUE
FALSE	High	Sequest HT (A2)	Unambiguous	[R].EPMQTGIkAVDSLVPIGR.[G]	K8(K_MDA)	3	P25705	P25705-2; P25705-3; P25705	1	2	0.5404	0	1	1	1054.05	2107.1	2107.09	5.12	0.00539	HCD (High Energy Collision Dissociation)	30	MS2	77.7529	23	70.2241	92184	F3		1.98	1	2.36214e-05	0.000148675	0.826161	471098	70.16	250A	250	A	K8(K_MDA)	K	8	TRUE
FALSE	High	Sequest HT (A2)	Unambiguous	[R].DLTDYLMkILTER.[G]	K8(K_MDA)	8	P68133; P68032; P63261; P60709; Q562R1	P68133; P63267; P68032; P63261; P63267-2; P62736; P60709; Q562R1	1	2	0.6883	0	1	1	903.951	1806.9	1806.9	-1.56	-0.00141	HCD (High Energy Collision Dissociation)	30	MS2	83.8687	23	85.5371	114638	F3		3.24	5	3.80183e-06	1.80244e-09	2.2644	152800	85.56	250A	250	A	K8(K_MDA)	K	8	TRUE
FALSE	High	Sequest HT (A2)	Unambiguous	[R].IEEELGSkAK.[F]	K8(K_MDA)	2	P06733	P06733; P06733-2	1	2	0.1066	0	1	1	650.325	1299.64	1299.65	-3.34	-0.00217	HCD (High Energy Collision Dissociation)	30	MS2	83.2624	18.684	39.8202	47187	F4		1.97	1	9.39309e-05	0.000786305	0.614744	1.96491e+06	39.77	250B	250	B	K8(K_MDA)	K	8	TRUE
FALSE	High	Sequest HT (A2)	Unambiguous	[K].LEQSTIVkER.[G]	K8(K_MDA)	1	Q02790	Q02790	1	2	0.4618	0	1	1	699.868	1398.73	1398.73	1.06	0.00074	HCD (High Energy Collision Dissociation)	30	MS2	66.9263	23	40.0529	47524	F4		3.27	1	7.31598e-06	5.53745e-05	0.952118	3.27805e+06	40.09	250B	250	B	K8(K_MDA)	K	8	TRUE
FALSE	High	Sequest HT (A2)	Unambiguous	[K].LEQSTIVkER.[G]	K8(K_MDA)	1	Q02790	Q02790	1	2	0.3568	0	1	1	699.867	1398.73	1398.73	0.09	7e-05	HCD (High Energy Collision Dissociation)	30	MS2	90.6948	23	40.2503	47813	F4		1.99	1	3.80183e-06	3.71508e-05	1.00292	3.27805e+06	40.09	250B	250	B	K8(K_MDA)	K	8	TRUE
FALSE	High	Sequest HT (A2)	Unambiguous	[K].LEQSTIVkER.[G]	K8(K_MDA)	1	Q02790	Q02790	1	2	0.2415	0	1	1	699.87	1398.73	1398.73	3.9	0.00272	HCD (High Energy Collision Dissociation)	30	MS2	92.4614	23	44.1616	53505	F4		2.07	1	0.00068913	0.0108052	0.30215	736645	44.09	250B	250	B	K8(K_MDA)	K	8	TRUE
FALSE	High	Sequest HT (A2)	Unambiguous	[R].STVAQLVkR.[L]	K8(K_MDA)	3	P25705	P25705-2; P25705-3; P25705	1	2	0.1598	0	1	1	599.335	1197.66	1197.66	0.24	0.00015	HCD (High Energy Collision Dissociation)	30	MS2	58.0274	23	47.0713	57747	F4		2.19	1	0.00127622	0.0202714	0.230935			250B	250	B	K8(K_MDA)	K	8	TRUE
FALSE	High	Sequest HT (A2)	Unambiguous	[K].TVDGPSGkLWR.[D]	K8(K_MDA)	2	P04406	P04406-2; P04406	1	2	0.3105	0	1	1	706.356	1411.7	1411.7	3.07	0.00217	HCD (High Energy Collision Dissociation)	30	MS2	75.9629	23	52.8686	66323	F4		2.48	1	6.44898e-05	0.000430628	0.690653	3.07292e+06	52.94	250B	250	B	K8(K_MDA)	K	8	TRUE
FALSE	High	Sequest HT (A2)	Unambiguous	[K].WSLLQQQkTAR.[S]	K8(K_MDA)	2	P05787	P05787; P05787-2	1	2	0.4274	0	1	1	777.906	1554.81	1554.81	-0.43	-0.00034	HCD (High Energy Collision Dissociation)	30	MS2	74.8279	23	53.9833	67965	F4		2.48	1	4.78866e-05	0.000290534	0.740691	2.74386e+06	53.84	250B	250	B	K8(K_MDA)	K	8	TRUE
FALSE	High	Sequest HT (A2)	Unambiguous	[R].ALQASALkAWGGK.[K]	K8(K_MDA)	2	P04075; P04075-2	P04075; P04075-2	1	2	0.3014	0	1	1	748.901	1496.79	1496.79	3.21	0.00241	HCD (High Energy Collision Dissociation)	30	MS2	95.1496	23	55.5213	70241	F4		1.46	2	8.02485e-05	0.00066449	0.635861	971232	55.58	250B	250	B	K8(K_MDA)	K	8	TRUE
FALSE	High	Sequest HT (A2)	Unambiguous	[K].ALMDEVVkATSR.[G]	K8(K_MDA)	2	P00558	P00558; P00558-2	1	2	0.5075	0	1	1	758.377	1515.75	1515.75	-2.28	-0.00173	HCD (High Energy Collision Dissociation)	30	MS2	46.4286	23	57.5887	73271	F4		2.68	1	0.000108523	0.000943507	0.59199	1453260	57.55	250B	250	B	K8(K_MDA)	K	8	TRUE
FALSE	High	Sequest HT (A2)	Unambiguous	[R].NLLSVAYkNVVGAR.[R]	K8(K_MDA)	5	P63104; Q04917; P61981; P31946	P31946-2; P63104; Q04917; P61981; P31946	1	3	0.2024	0	1	1	567.308	1699.91	1699.92	-4.25	-0.00241	HCD (High Energy Collision Dissociation)	30	MS2	74.5218	23	64.4343	83399	F4		1.68	4	0.000244256	0.00297125	0.452133	764026	64.5	250B	250	B	K8(K_MDA)	K	8	TRUE
FALSE	High	Sequest HT (A2)	Unambiguous	[R].NLLSVAYkNVVGAR.[R]	K8(K_MDA)	5	P63104; Q04917; P61981; P31946	P31946-2; P63104; Q04917; P61981; P31946	1	2	0.156	0	1	1	850.46	1699.91	1699.92	-2.29	-0.00195	HCD (High Energy Collision Dissociation)	30	MS2	97.9824	23	64.6739	83750	F4		1.41	4	0.00143777	0.0232135	0.215648			250B	250	B	K8(K_MDA)	K	8	TRUE
FALSE	High	Sequest HT (A2)	Unambiguous	[K].VIPELNGkLTGMAFR.[V]	K8(K_MDA)	2	P04406	P04406-2; P04406	1	2	0.5873	0	1	1	921.485	1841.96	1841.96	0.25	0.00023	HCD (High Energy Collision Dissociation)	30	MS2	62.8255	23	69.7467	91231	F4		1.89	1	1.09122e-05	7.44514e-05	0.914401	755203	69.84	250B	250	B	K8(K_MDA)	K	8	TRUE
FALSE	High	Sequest HT (A2)	Unambiguous	[K].VIPELNGkLTGMAFR.[V]	K8(K_MDA)	2	P04406	P04406-2; P04406	1	2	0.5676	0	1	1	921.485	1841.96	1841.96	0.39	0.00036	HCD (High Energy Collision Dissociation)	30	MS2	56.361	23	69.974	91565	F4		2.22	1	3.80183e-06	1.03189e-05	1.16574	755203	69.84	250B	250	B	K8(K_MDA)	K	8	TRUE
FALSE	High	Sequest HT (A2)	Unambiguous	[R].EPMQTGIkAVDSLVPIGR.[G]	K8(K_MDA)	3	P25705	P25705-2; P25705-3; P25705	1	3	0.4519	0	1	1	703.036	2107.09	2107.09	1.81	0.00127	HCD (High Energy Collision Dissociation)	30	MS2	67.0691	23	70.1763	91859	F4		2.08	1	0.000709571	0.0110695	0.299399	568040	70.16	250B	250	B	K8(K_MDA)	K	8	TRUE
FALSE	High	Sequest HT (A2)	Unambiguous	[R].LPLQDVYkIGGIGTVPVGR.[V]	K8(K_MDA)	3	P68104; Q05639	P68104; Q05639; Q5VTE0	1	3	0.4496	0	1	1	726.74	2178.21	2178.2	4.73	0.00343	HCD (High Energy Collision Dissociation)	30	MS2	47.2401	23	71.1205	93243	F4		2.38	2	6.69923e-05	0.000493101	0.673491	561433	71.13	250B	250	B	K8(K_MDA)	K	8	TRUE
FALSE	High	Sequest HT (A2)	Unambiguous	[R].DLTDYLMkILTER.[G]	K8(K_MDA)	8	P68133; P68032; P63261; P60709; Q562R1	P68133; P63267; P68032; P63261; P63267-2; P62736; P60709; Q562R1	1	2	0.695	0	1	1	903.954	1806.9	1806.9	1.46	0.00132	HCD (High Energy Collision Dissociation)	30	MS2	76.5682	23	85.5884	114454	F4		3.18	5	3.80183e-06	2.11098e-08	1.95198	88275.3	85.57	250B	250	B	K8(K_MDA)	K	8	TRUE
FALSE	High	Sequest HT (A2)	Unambiguous	[K].SSTPEEVkK.[R]	K8(K_MDA)	1	P23528	P23528	1	2	0.0805	0	1	1	600.793	1200.58	1200.58	0.7	0.00042	HCD (High Energy Collision Dissociation)	30	MS2	39.625	23	29.8451	32708	F5		1.49	1	0.00150633	0.0244561	0.209763	6457015	29.92	500A	500	A	K8(K_MDA)	K	8	TRUE
FALSE	High	Sequest HT (A2)	Unambiguous	[K].SSTPEEVkK.[R]	K8(K_MDA)	1	P23528	P23528	1	2	0.1268	0	1	1	600.794	1200.58	1200.58	2.3	0.00138	HCD (High Energy Collision Dissociation)	30	MS2	88.0551	23	30.0275	32963	F5		1.42	1	0.0011948	0.0187797	0.239557	6457015	29.92	500A	500	A	K8(K_MDA)	K	8	TRUE
FALSE	High	Sequest HT (A2)	Unambiguous	[K].ISEQSDAkLK.[E]	K8(K_MDA)	3	P25705	P25705-3; P25705-2; P25705	1	2	0.1467	0	1	1	657.833	1314.66	1314.66	1.04	0.00068	HCD (High Energy Collision Dissociation)	30	MS2	71.1247	23	35.9339	41339	F5		1.84	1	0.000225003	0.00270096	0.463517	2.43972e+06	35.87	500A	500	A	K8(K_MDA)	K	8	TRUE
FALSE	High	Sequest HT (A2)	Unambiguous	[K].LEQSTIVkER.[G]	K8(K_MDA)	1	Q02790	Q02790	1	2	0.4506	0	1	1	699.867	1398.73	1398.73	0.22	0.00015	HCD (High Energy Collision Dissociation)	30	MS2	59.963	23	40.2117	47539	F5		3.24	1	7.31598e-06	4.80479e-05	0.970188	7133107	40.09	500A	500	A	K8(K_MDA)	K	8	TRUE
FALSE	High	Sequest HT (A2)	Unambiguous	[R].TQNVLGEkGR.[R]	K8(K_MDA)	2	P23396	P23396; P23396-2	1	2	0.2036	0	1	1	649.328	1297.65	1297.65	-3.19	-0.00207	HCD (High Energy Collision Dissociation)	30	MS2	69.6707	23	40.6285	48147	F5		2.8	1	0.000430965	0.00648236	0.360732	2.19533e+06	40.62	500A	500	A	K8(K_MDA)	K	8	TRUE
FALSE	High	Sequest HT (A2)	Unambiguous	[K].LNVTEQEkIDK.[L]	K8(K_MDA)	1	P06733	P06733	1	2	0.1745	0	1	1	756.882	1512.76	1512.76	-1.06	-0.0008	HCD (High Energy Collision Dissociation)	30	MS2	79.8444	23	41.2792	49096	F5		1.49	1	0.0027028	0.047499	0.134017	1.13431e+06	41.25	500A	500	A	K8(K_MDA)	K	8	TRUE
FALSE	High	Sequest HT (A2)	Unambiguous	[R].STVAQLVkR.[L]	K8(K_MDA)	3	P25705	P25705-2; P25705-3; P25705	1	2	0.3924	0	1	1	599.335	1197.66	1197.66	-0.05	-3e-05	HCD (High Energy Collision Dissociation)	30	MS2	74.7078	9.887	47.0287	57483	F5		2.37	1	0.000300968	0.00453546	0.402225			500A	500	A	K8(K_MDA)	K	8	TRUE
FALSE	High	Sequest HT (A2)	Unambiguous	[R].STVAQLVkR.[L]	K8(K_MDA)	3	P25705	P25705-2; P25705-3; P25705	1	2	0.0816	0	1	1	599.335	1197.66	1197.66	-0.66	-0.0004	HCD (High Energy Collision Dissociation)	30	MS2	52.4523	23	47.1265	57623	F5		2.45	1	0.0043463	0.0818445	0.0687776			500A	500	A	K8(K_MDA)	K	8	TRUE
FALSE	High	Sequest HT (A2)	Unambiguous	[K].TVDGPSGkLWR.[D]	K8(K_MDA)	2	P04406	P04406-2; P04406	1	2	0.564	0	1	1	706.354	1411.7	1411.7	0.75	0.00053	HCD (High Energy Collision Dissociation)	30	MS2	64.3281	23	52.9025	66202	F5		2.5	1	4.5059e-05	0.000269958	0.750052	6109201	52.95	500A	500	A	K8(K_MDA)	K	8	TRUE
FALSE	High	Sequest HT (A2)	Unambiguous	[K].TVDGPSGkLWR.[D]	K8(K_MDA)	2	P04406	P04406-2; P04406	1	2	0.3992	0	1	1	706.353	1411.7	1411.7	-1.17	-0.00082	HCD (High Energy Collision Dissociation)	30	MS2	55.7952	23	53.0776	66463	F5		2.43	1	1.7707e-05	9.78551e-05	0.879543	6109201	52.95	500A	500	A	K8(K_MDA)	K	8	TRUE
FALSE	High	Sequest HT (A2)	Unambiguous	[K].WSLLQQQkTAR.[S]	K8(K_MDA)	2	P05787	P05787; P05787-2	1	2	0.5638	0	1	1	777.908	1554.81	1554.81	1.62	0.00126	HCD (High Energy Collision Dissociation)	30	MS2	91.6667	23	53.7249	67416	F5		2.98	1	3.80183e-06	3.82732e-06	1.29171	6301200	53.85	500A	500	A	K8(K_MDA)	K	8	TRUE
FALSE	High	Sequest HT (A2)	Unambiguous	[K].EVEEDEYkAFYK.[S]	K8(K_MDA)	1	P14625	P14625	1	2	0.3463	0	1	1	873.383	1745.76	1745.76	-0.15	-0.00013	HCD (High Energy Collision Dissociation)	30	MS2	61.3003	23	54.1511	68043	F5		2.31	1	2.36214e-05	0.000126968	0.846307	1.00555e+06	54.09	500A	500	A	K8(K_MDA)	K	8	TRUE
FALSE	High	Sequest HT (A2)	Unambiguous	[R].ALQASALkAWGGK.[K]	K8(K_MDA)	2	P04075; P04075-2	P04075; P04075-2	1	2	0.3358	0	1	1	748.903	1496.8	1496.79	6.19	0.00464	HCD (High Energy Collision Dissociation)	30	MS2	87.7363	23	55.4141	69925	F5		1.37	2	2.36214e-05	0.000151061	0.824129	1.69202e+06	55.58	500A	500	A	K8(K_MDA)	K	8	TRUE
FALSE	High	Sequest HT (A2)	Unambiguous	[R].SAAETVTkGGIMLPEK.[S]	K8(K_MDA)	1	P61604	P61604	1	2	0.2727	0	1	1	914.465	1827.92	1827.92	1.15	0.00105	HCD (High Energy Collision Dissociation)	30	MS2	76.7479	23	55.4492	69977	F5		1.54	1	2.36214e-05	0.000144016	0.830225	1.12986e+06	55.43	500A	500	A	K8(K_MDA)	K	8	TRUE
FALSE	High	Sequest HT (A2)	Unambiguous	[R].ETGVDLTkDNMALQR.[V]	K8(K_MDA)	1	P38646	P38646	1	2	0.0791	0	1	1	943.959	1886.91	1886.9	8.44	0.00797	HCD (High Energy Collision Dissociation)	30	MS2	75.0495	23	56.3794	71344	F5		1.39	1	0.00210476	0.0362176	0.165243	1.6816e+06	56.23	500A	500	A	K8(K_MDA)	K	8	TRUE
FALSE	High	Sequest HT (A2)	Unambiguous	[R].GLVGEIIkR.[F]	K8(K_MDA)	4	P22392-2; P15531	P22392-2; P15531-2; P15531; P22392	1	2	0.2298	0	1	1	590.839	1180.67	1180.67	-1.39	-0.00082	HCD (High Energy Collision Dissociation)	30	MS2	58.3554	23	56.9741	72232	F5		1.61	2	0.00361755	0.0673442	0.09268	1.08035e+06	56.74	500A	500	A	K8(K_MDA)	K	8	TRUE
FALSE	High	Sequest HT (A2)	Unambiguous	[K].ALMDEVVkATSR.[G]	K8(K_MDA)	2	P00558	P00558; P00558-2	1	2	0.4106	0	1	1	758.383	1515.76	1515.75	5.51	0.00418	HCD (High Energy Collision Dissociation)	30	MS2	83.6498	23	57.7629	73386	F5		2.46	1	0.00132259	0.021254	0.225596			500A	500	A	K8(K_MDA)	K	8	TRUE
FALSE	High	Sequest HT (A2)	Unambiguous	[K].SLDLVTMkK.[L]	K8(K_MDA)	10	Q14141; Q92599; Q9NVA2	Q14141-2; Q9NVA2-2; Q14141-3; Q14141; Q92599; Q92599-2; Q92599-3; Q92599-4; Q14141-4; Q9NVA2	1	2	0.0763	0	1	1	615.828	1230.65	1230.64	4.41	0.00271	HCD (High Energy Collision Dissociation)	30	MS2	91.6345	23	57.8288	73486	F5		1.31	3	0.00772257	0.144816	-0.00617868			500A	500	A	K8(K_MDA)	K	8	TRUE
FALSE	High	Sequest HT (A2)	Unambiguous	[R].GTLDPVEkALR.[D]	K8(K_MDA)	2	P11142	P11142; P11142-2	1	2	0.271	0	1	1	697.868	1394.73	1394.73	-1.33	-0.00093	HCD (High Energy Collision Dissociation)	30	MS2	58.7687	19.623	57.834	73490	F5		2.14	1	0.000225003	0.00267617	0.46462	5354940	57.78	500A	500	A	K8(K_MDA)	K	8	TRUE
FALSE	High	Sequest HT (A2)	Unambiguous	[R].ESILDGLkR.[TA]	K8(K_MDA)	6	O43865	O43865; Q96HN2; O43865-2; Q96HN2-3; Q96HN2-2; Q96HN2-4	1	2	0.2443	0	1	1	613.824	1226.64	1226.64	-1.06	-0.00065	HCD (High Energy Collision Dissociation)	30	MS2	85.5909	23	58.5751	74597	F5		1.76	1	0.000257925	0.00327086	0.440715	842487	58.46	500A	500	A	K8(K_MDA)	K	8	TRUE
FALSE	High	Sequest HT (A2)	Unambiguous	[R].ESLIDGIkR.[TA]	K8(K_MDA)	2	P23526	P23526; P23526-2	1	2	0.2443	0	1	2	613.824	1226.64	1226.64	-1.06	-0.00065	HCD (High Energy Collision Dissociation)	30	MS2	85.5909	23	58.5751	74597	F5		1.76	1	0.000257925	0.00327086	0.440715	842487	58.46	500A	500	A	K8(K_MDA)	K	8	TRUE
FALSE	High	Sequest HT (A2)	Unambiguous	[R].ELLTLDEkDPR.[R]	K8(K_MDA)	1	P46781	P46781	1	2	0.226	0	1	1	762.886	1524.76	1524.76	4.3	0.00328	HCD (High Energy Collision Dissociation)	30	MS2	38.0865	23	58.7243	74818	F5		1.77	1	0.00320231	0.0592344	0.10806	650662	58.66	500A	500	A	K8(K_MDA)	K	8	TRUE
FALSE	High	Sequest HT (A2)	Unambiguous	[K].VHSFPTLkFFPASADR.[T]	K8(K_MDA)	1	P07237	P07237	1	3	0.2778	0	1	1	672.677	2016.02	2016	7.72	0.00519	HCD (High Energy Collision Dissociation)	30	MS2	72.506	23	62.9162	81052	F5		2.52	1	0.000863191	0.0135088	0.276789	790164	62.9	500A	500	A	K8(K_MDA)	K	8	TRUE
FALSE	High	Sequest HT (A2)	Unambiguous	[R].NLLSVAYkNVVGAR.[R]	K8(K_MDA)	5	P63104; Q04917; P61981; P31946	P31946-2; P63104; Q04917; P61981; P31946	1	3	0.2256	0	1	1	567.309	1699.91	1699.92	-2.76	-0.00156	HCD (High Energy Collision Dissociation)	30	MS2	77.1636	23	64.3843	83239	F5		1.64	4	9.39309e-05	0.000797804	0.612927	987628	64.56	500A	500	A	K8(K_MDA)	K	8	TRUE
FALSE	High	Sequest HT (A2)	Unambiguous	[R].NLLSVAYkNVVGAR.[R]	K8(K_MDA)	5	P63104; Q04917; P61981; P31946	P31946-2; P63104; Q04917; P61981; P31946	1	3	0.5258	0	1	1	567.309	1699.91	1699.92	-2.1	-0.00119	HCD (High Energy Collision Dissociation)	30	MS2	49.2159	23	64.6177	83586	F5		2.13	4	3.80183e-06	2.84387e-05	1.03691	987628	64.56	500A	500	A	K8(K_MDA)	K	8	TRUE
FALSE	High	Sequest HT (A2)	Unambiguous	[R].NLLSVAYkNVVGAR.[R]	K8(K_MDA)	5	P63104; Q04917; P61981; P31946	P31946-2; P63104; Q04917; P61981; P31946	1	3	0.43	0	1	1	567.312	1699.92	1699.92	2.07	0.00117	HCD (High Energy Collision Dissociation)	30	MS2	52.9343	23	64.9554	84085	F5		2.07	4	0.000108523	0.00108972	0.574095	987628	64.56	500A	500	A	K8(K_MDA)	K	8	TRUE
FALSE	High	Sequest HT (A2)	Unambiguous	[R].NLLSVAYkNVIGAR.[R]	K8(K_MDA)	2	P62258-2; P62258	P62258-2; P62258	1	3	0.2991	0	1	1	571.983	1713.93	1713.93	0.66	0.00038	HCD (High Energy Collision Dissociation)	30	MS2	89.9349	23	67.3817	87701	F5		2.14	2	3.57436e-05	0.000230268	0.770329	434137	67.46	500A	500	A	K8(K_MDA)	K	8	TRUE
FALSE	High	Sequest HT (A2)	Unambiguous	[R].NLLSVAYkNVIGAR.[R]	K8(K_MDA)	2	P62258-2; P62258	P62258-2; P62258	1	2	0.2899	0	1	1	857.469	1713.93	1713.93	-0.57	-0.00049	HCD (High Energy Collision Dissociation)	30	MS2	87.191	23	67.5375	87931	F5		2.07	2	0.000248438	0.00315172	0.445119	675391	67.46	500A	500	A	K8(K_MDA)	K	8	TRUE
FALSE	High	Sequest HT (A2)	Unambiguous	[R].NLLSVAYkNVIGAR.[R]	K8(K_MDA)	2	P62258-2; P62258	P62258-2; P62258	1	3	0.321	0	1	1	571.98	1713.93	1713.93	-4.17	-0.00238	HCD (High Energy Collision Dissociation)	30	MS2	72.9969	23	67.6733	88135	F5		1.62	2	0.000702966	0.0109442	0.300695	434137	67.46	500A	500	A	K8(K_MDA)	K	8	TRUE
FALSE	High	Sequest HT (A2)	Unambiguous	[K].VIPELNGkLTGMAFR.[V]	K8(K_MDA)	2	P04406	P04406-2; P04406	1	2	0.6103	0	1	1	921.488	1841.97	1841.96	3.47	0.00319	HCD (High Energy Collision Dissociation)	30	MS2	42.948	23	69.766	91245	F5		2.13	1	3.80183e-06	4.96948e-07	1.55092	1.19241e+06	69.88	500A	500	A	K8(K_MDA)	K	8	TRUE
FALSE	High	Sequest HT (A2)	Unambiguous	[K].VIPELNGkLTGMAFR.[V]	K8(K_MDA)	2	P04406	P04406-2; P04406	1	2	0.6042	0	1	1	921.486	1841.97	1841.96	1.98	0.00183	HCD (High Energy Collision Dissociation)	30	MS2	37.0912	23	69.9635	91539	F5		2.4	1	3.80183e-06	3.29738e-07	1.603	1.19241e+06	69.88	500A	500	A	K8(K_MDA)	K	8	TRUE
FALSE	High	Sequest HT (A2)	Unambiguous	[R].EPMQTGIkAVDSLVPIGR.[G]	K8(K_MDA)	3	P25705	P25705-2; P25705-3; P25705	1	2	0.5536	0	1	1	1054.05	2107.1	2107.09	3.63	0.00382	HCD (High Energy Collision Dissociation)	30	MS2	74.0195	23	70.011	91610	F5		2.24	1	3.80183e-06	2.43274e-06	1.34925	547036	70.13	500A	500	A	K8(K_MDA)	K	8	TRUE
FALSE	High	Sequest HT (A2)	Unambiguous	[R].EPMQTGIkAVDSLVPIGR.[G]	K8(K_MDA)	3	P25705	P25705-2; P25705-3; P25705	1	2	0.64	0	1	1	1054.05	2107.1	2107.09	4.91	0.00518	HCD (High Energy Collision Dissociation)	30	MS2	49.4473	23	70.2217	91920	F5		2.5	1	3.80183e-06	5.44028e-06	1.24705	547036	70.13	500A	500	A	K8(K_MDA)	K	8	TRUE
FALSE	High	Sequest HT (A2)	Unambiguous	[R].LPLQDVYkIGGIGTVPVGR.[V]	K8(K_MDA)	3	P68104; Q05639	P68104; Q05639; Q5VTE0	1	3	0.4061	0	1	1	726.734	2178.19	2178.2	-4.37	-0.00317	HCD (High Energy Collision Dissociation)	30	MS2	89.8065	23	70.9519	93003	F5		2.61	2	3.57436e-05	0.000192522	0.793173	1.23136e+06	71.14	500A	500	A	K8(K_MDA)	K	8	TRUE
FALSE	High	Sequest HT (A2)	Unambiguous	[R].DLTDYLMkILTER.[G]	K8(K_MDA)	8	P68133; P68032; P63261; P60709; Q562R1	P68133; P63267; P68032; P63261; P63267-2; P62736; P60709; Q562R1	1	2	0.7604	0	1	1	903.955	1806.9	1806.9	2.35	0.00212	HCD (High Energy Collision Dissociation)	30	MS2	19.9738	23	85.5332	114191	F5		4.09	5	3.80183e-06	3.62403e-09	2.17572	370820	85.57	500A	500	A	K8(K_MDA)	K	8	TRUE
FALSE	High	Sequest HT (A2)	Unambiguous	[K].SSTPEEVkK.[R]	K8(K_MDA)	1	P23528	P23528	1	2	0.1375	0	1	1	600.792	1200.58	1200.58	-0.72	-0.00043	HCD (High Energy Collision Dissociation)	30	MS2	75.1426	23	29.8346	32724	F6		1.6	1	0.0010253	0.0161356	0.256688	6465657	29.91	500B	500	B	K8(K_MDA)	K	8	TRUE
FALSE	High	Sequest HT (A2)	Unambiguous	[K].SSTPEEVkK.[R]	K8(K_MDA)	1	P23528	P23528	1	2		0	2	2	600.794	1200.58	1200.58	2.51	0.00151	HCD (High Energy Collision Dissociation)	30	MS2	86.4744	23	30.021	32981	F6		1.3	1	0.00304793	0.0561363	0.114429	6465657	29.91	500B	500	B	K8(K_MDA)	K	8	TRUE
FALSE	High	Sequest HT (A2)	Unambiguous	[R].IEEELGSkAK.[F]	K8(K_MDA)	2	P06733	P06733; P06733-2	1	2	0.1111	0	1	1	650.327	1299.65	1299.65	-0.6	-0.00039	HCD (High Energy Collision Dissociation)	30	MS2	80.8614	23	39.7618	46842	F6		2.7	1	6.44898e-05	0.000453449	0.684107	5388220	39.8	500B	500	B	K8(K_MDA)	K	8	TRUE
FALSE	High	Sequest HT (A2)	Unambiguous	[K].LEQSTIVkER.[G]	K8(K_MDA)	1	Q02790	Q02790	1	2	0.479	0	1	1	699.867	1398.73	1398.73	0.19	0.00013	HCD (High Energy Collision Dissociation)	30	MS2	44.0607	23	40.138	47389	F6		3.57	1	1.42984e-05	8.37316e-05	0.899424	7.16282e+06	40.1	500B	500	B	K8(K_MDA)	K	8	TRUE
FALSE	High	Sequest HT (A2)	Unambiguous	[R].STVAQLVkR.[L]	K8(K_MDA)	3	P25705	P25705-2; P25705-3; P25705	1	2	0.428	0	1	1	599.334	1197.66	1197.66	-1.72	-0.00103	HCD (High Energy Collision Dissociation)	30	MS2	45.322	18.344	46.9935	57363	F6		2.5	1	0.000419119	0.00634173	0.363266			500B	500	B	K8(K_MDA)	K	8	TRUE
FALSE	High	Sequest HT (A2)	Unambiguous	[R].STVAQLVkR.[L]	K8(K_MDA)	3	P25705	P25705-2; P25705-3; P25705	1	2	0.3622	0	1	1	599.334	1197.66	1197.66	-1.41	-0.00085	HCD (High Energy Collision Dissociation)	30	MS2	77.1766	8.639	47.047	57444	F6		1.96	1	0.00423751	0.0795312	0.0723369			500B	500	B	K8(K_MDA)	K	8	TRUE
FALSE	High	Sequest HT (A2)	Unambiguous	[K].TVDGPSGkLWR.[D]	K8(K_MDA)	2	P04406	P04406-2; P04406	1	2	0.4923	0	1	1	706.355	1411.7	1411.7	1.77	0.00125	HCD (High Energy Collision Dissociation)	30	MS2	71.5661	23	52.8047	65945	F6		2.6	1	5.39736e-05	0.000303712	0.735041	5.90359e+06	52.92	500B	500	B	K8(K_MDA)	K	8	TRUE
FALSE	High	Sequest HT (A2)	Unambiguous	[K].TVDGPSGkLWR.[D]	K8(K_MDA)	2	P04406	P04406-2; P04406	1	2	0.4633	0	1	1	706.353	1411.7	1411.7	-0.56	-0.0004	HCD (High Energy Collision Dissociation)	30	MS2	69.6988	23	53.1452	66450	F6		2.59	1	0.00250608	0.0441359	0.142534	5.90359e+06	52.92	500B	500	B	K8(K_MDA)	K	8	TRUE
FALSE	High	Sequest HT (A2)	Unambiguous	[K].WSLLQQQkTAR.[S]	K8(K_MDA)	2	P05787	P05787; P05787-2	1	2	0.5849	0	1	1	777.909	1554.81	1554.81	2.66	0.00207	HCD (High Energy Collision Dissociation)	30	MS2	58.2366	23	53.9208	67596	F6		3.18	1	3.80183e-06	4.75088e-06	1.26426	6621079	53.82	500B	500	B	K8(K_MDA)	K	8	TRUE
FALSE	High	Sequest HT (A2)	Unambiguous	[K].EVEEDEYkAFYK.[S]	K8(K_MDA)	1	P14625	P14625	1	2	0.3485	0	1	1	873.386	1745.76	1745.76	3.33	0.00291	HCD (High Energy Collision Dissociation)	30	MS2	48.8601	23	54.203	68012	F6		2.64	1	0.000284864	0.00399996	0.416955	1.04774e+06	54.13	500B	500	B	K8(K_MDA)	K	8	TRUE
FALSE	High	Sequest HT (A2)	Unambiguous	[R].SAAETVTkGGIMLPEK.[S]	K8(K_MDA)	1	P61604	P61604	1	2	0.1508	0	1	1	914.466	1827.92	1827.92	2.57	0.00235	HCD (High Energy Collision Dissociation)	30	MS2	88.3393	23	55.557	70036	F6		1.26	1	0.000115709	0.00123488	0.558635	1.26009e+06	55.45	500B	500	B	K8(K_MDA)	K	8	TRUE
FALSE	High	Sequest HT (A2)	Unambiguous	[R].ALQASALkAWGGK.[K]	K8(K_MDA)	2	P04075; P04075-2	P04075; P04075-2	1	2	0.428	0	1	1	748.9	1496.79	1496.79	2.1	0.00157	HCD (High Energy Collision Dissociation)	30	MS2	62.8422	23	55.6396	70159	F6		2.57	2	3.80183e-06	4.81736e-06	1.26249	1.85785e+06	55.58	500B	500	B	K8(K_MDA)	K	8	TRUE
FALSE	High	Sequest HT (A2)	Unambiguous	[R].ETGVDLTkDNMALQR.[V]	K8(K_MDA)	1	P38646	P38646	1	2	0.4462	0	1	1	943.949	1886.89	1886.9	-2.1	-0.00199	HCD (High Energy Collision Dissociation)	30	MS2	87.9579	23	56.157	70931	F6		3.16	1	3.80183e-06	6.19709e-06	1.23051	1.73154e+06	56.21	500B	500	B	K8(K_MDA)	K	8	TRUE
FALSE	High	Sequest HT (A2)	Unambiguous	[R].ETGVDLTkDNMALQR.[V]	K8(K_MDA)	1	P38646	P38646	1	2	0.4107	0	1	1	943.953	1886.9	1886.9	1.45	0.00136	HCD (High Energy Collision Dissociation)	30	MS2	84.1507	23	56.2574	71075	F6		2.24	1	3.80183e-06	5.38969e-06	1.24824	1.73154e+06	56.21	500B	500	B	K8(K_MDA)	K	8	TRUE
FALSE	High	Sequest HT (A2)	Unambiguous	[R].GLVGEIIkR.[F]	K8(K_MDA)	4	P22392-2; P15531	P22392-2; P15531-2; P15531; P22392	1	2	0.3434	0	1	1	590.841	1180.67	1180.67	1.99	0.00117	HCD (High Energy Collision Dissociation)	30	MS2	73.1959	23	56.5668	71534	F6		1.98	2	0.00194037	0.0326217	0.177153	1.19114e+06	56.67	500B	500	B	K8(K_MDA)	K	8	TRUE
FALSE	High	Sequest HT (A2)	Unambiguous	[R].GLVGEIIkR.[F]	K8(K_MDA)	4	P22392-2; P15531	P22392-2; P15531-2; P15531; P22392	1	2	0.328	0	1	1	590.838	1180.67	1180.67	-2.69	-0.00159	HCD (High Energy Collision Dissociation)	30	MS2	62.5754	23	56.7579	71817	F6		1.86	2	0.00207351	0.0355904	0.167237	1.19114e+06	56.67	500B	500	B	K8(K_MDA)	K	8	TRUE
FALSE	High	Sequest HT (A2)	Unambiguous	[K].ALMDEVVkATSR.[G]	K8(K_MDA)	2	P00558	P00558; P00558-2	1	2	0.4836	0	1	1	758.376	1515.75	1515.75	-3.98	-0.00302	HCD (High Energy Collision Dissociation)	30	MS2	16.3794	23	57.4621	72854	F6		2.44	1	2.36214e-05	0.000129042	0.844238	2636314	57.54	500B	500	B	K8(K_MDA)	K	8	TRUE
FALSE	High	Sequest HT (A2)	Unambiguous	[K].ALMDEVVkATSR.[G]	K8(K_MDA)	2	P00558	P00558; P00558-2	1	2	0.5968	0	1	1	758.377	1515.75	1515.75	-2.4	-0.00182	HCD (High Energy Collision Dissociation)	30	MS2	20.8329	23	57.6432	73115	F6		3.1	1	3.80183e-06	2.85709e-06	1.32883	2636314	57.54	500B	500	B	K8(K_MDA)	K	8	TRUE
FALSE	High	Sequest HT (A2)	Unambiguous	[K].SLDLVTMkK.[L]	K8(K_MDA)	10	Q14141; Q92599; Q9NVA2	Q14141-2; Q9NVA2-2; Q14141-3; Q14141; Q92599; Q92599-2; Q92599-3; Q92599-4; Q14141-4; Q9NVA2	1	2	0.1429	0	1	1	615.828	1230.65	1230.64	3.72	0.00229	HCD (High Energy Collision Dissociation)	30	MS2	90.2292	23	57.7036	73207	F6		1.61	3	0.000765137	0.0120268	0.28997			500B	500	B	K8(K_MDA)	K	8	TRUE
FALSE	High	Sequest HT (A2)	Unambiguous	[R].ESILDGLkR.[TA]	K8(K_MDA)	6	O43865	O43865; Q96HN2; O43865-2; Q96HN2-3; Q96HN2-2; Q96HN2-4	1	2	0.31	0	1	1	613.824	1226.64	1226.64	-0.23	-0.00014	HCD (High Energy Collision Dissociation)	30	MS2	80.445	23	58.6049	74552	F6		2	1	0.00312605	0.0577395	0.111095	902785	58.48	500B	500	B	K8(K_MDA)	K	8	TRUE
FALSE	High	Sequest HT (A2)	Unambiguous	[R].ESLIDGIkR.[TA]	K8(K_MDA)	2	P23526	P23526; P23526-2	1	2	0.31	0	1	2	613.824	1226.64	1226.64	-0.23	-0.00014	HCD (High Energy Collision Dissociation)	30	MS2	80.445	23	58.6049	74552	F6		2	1	0.00312605	0.0577395	0.111095	902785	58.48	500B	500	B	K8(K_MDA)	K	8	TRUE
FALSE	High	Sequest HT (A2)	Unambiguous	[K].VTNILMLkGK.[SN]	K8(K_MDA)	6		Q9UKA9-5; Q9UKA9-3; Q9UKA9-6; Q9UKA9-2; Q9UKA9-4; Q9UKA9	1	2	0.0848	0	1	1	656.871	1312.73	1312.73	0.82	0.00054	HCD (High Energy Collision Dissociation)	30	MS2	63.8436	23	60.7458	77743	F6		1.65	2	0.00427375	0.0803449	0.0710752			500B	500	B	K8(K_MDA)	K	8	TRUE
FALSE	High	Sequest HT (A2)	Unambiguous	[K].VTNLLMLkGK.[SN]	K8(K_MDA)	9	P26599; O95758	O95758-5; O95758-2; O95758-1; P26599-1; O95758-6; O95758-4; P26599-2; P26599; O95758	1	2	0.0848	0	1	2	656.871	1312.73	1312.73	0.82	0.00054	HCD (High Energy Collision Dissociation)	30	MS2	63.8436	23	60.7458	77743	F6		1.65	2	0.00427375	0.0803449	0.0710752			500B	500	B	K8(K_MDA)	K	8	TRUE
FALSE	High	Sequest HT (A2)	Unambiguous	[R].NLLSVAYkNVVGAR.[R]	K8(K_MDA)	5	P63104; Q04917; P61981; P31946	P31946-2; P63104; Q04917; P61981; P31946	1	3	0.5126	0	1	1	567.309	1699.91	1699.92	-3.21	-0.00182	HCD (High Energy Collision Dissociation)	30	MS2	75.1367	23	64.4119	83193	F6		2.38	4	6.44898e-05	0.000438124	0.688465	1158933	64.48	500B	500	B	K8(K_MDA)	K	8	TRUE
FALSE	High	Sequest HT (A2)	Unambiguous	[R].NLLSVAYkNVVGAR.[R]	K8(K_MDA)	5	P63104; Q04917; P61981; P31946	P31946-2; P63104; Q04917; P61981; P31946	1	3	0.4545	0	1	1	567.308	1699.91	1699.92	-4.05	-0.0023	HCD (High Energy Collision Dissociation)	30	MS2	54.2567	23	64.6081	83482	F6		2.42	4	7.31598e-06	6.97205e-05	0.922769	1158933	64.48	500B	500	B	K8(K_MDA)	K	8	TRUE
FALSE	High	Sequest HT (A2)	Unambiguous	[R].NLLSVAYkNVVGAR.[R]	K8(K_MDA)	5	P63104; Q04917; P61981; P31946	P31946-2; P63104; Q04917; P61981; P31946	1	3	0.3016	0	1	1	567.311	1699.92	1699.92	0.67	0.00038	HCD (High Energy Collision Dissociation)	30	MS2	74.6339	23	64.9818	84034	F6		1.89	4	3.89104e-05	0.000247483	0.761134	1158933	64.48	500B	500	B	K8(K_MDA)	K	8	TRUE
FALSE	High	Sequest HT (A2)	Unambiguous	[R].NLLSVAYkNVIGAR.[R]	K8(K_MDA)	2	P62258-2; P62258	P62258-2; P62258	1	2	0.3483	0	1	1	857.466	1713.93	1713.93	-4.02	-0.00344	HCD (High Energy Collision Dissociation)	30	MS2	90.1735	23	67.1929	87296	F6		2.01	2	0.000244256	0.00297403	0.452022	765762	67.53	500B	500	B	K8(K_MDA)	K	8	TRUE
FALSE	High	Sequest HT (A2)	Unambiguous	[R].NLLSVAYkNVIGAR.[R]	K8(K_MDA)	2	P62258-2; P62258	P62258-2; P62258	1	2	0.24	0	1	1	857.468	1713.93	1713.93	-2.1	-0.0018	HCD (High Energy Collision Dissociation)	30	MS2	69.1323	23	67.5972	87893	F6		1.5	2	0.00946659	0.178194	-0.0357331	765762	67.53	500B	500	B	K8(K_MDA)	K	8	TRUE
FALSE	High	Sequest HT (A2)	Unambiguous	[K].VNLAELFkGK.[K]	K8(K_MDA)	3	P30044	P30044-3; P30044-2; P30044	1	2	0.0698	0	1	1	657.858	1314.71	1314.71	-0.12	-8e-05	HCD (High Energy Collision Dissociation)	30	MS2	69.1839	23	68.5545	89306	F6		2.15	1	0.000115709	0.00127502	0.554691	356846	68.47	500B	500	B	K8(K_MDA)	K	8	TRUE
FALSE	High	Sequest HT (A2)	Unambiguous	[K].EAFSLFDkDGDGTITTK.[E]	K8(K_MDA)	1	P0DP23	P0DP23	1	2	0.4731	0	1	1	1020.97	2040.94	2040.94	-0.8	-0.00081	HCD (High Energy Collision Dissociation)	30	MS2	73.6395	23	69.419	90584	F6		1.86	1	0.000328696	0.00503722	0.38998	537194	69.34	500B	500	B	K8(K_MDA)	K	8	TRUE
FALSE	High	Sequest HT (A2)	Unambiguous	[K].EAFSLFDkDGDGTITTK.[E]	K8(K_MDA)	1	P0DP23	P0DP23	1	2	0.2986	0	1	1	1020.97	2040.93	2040.94	-6.44	-0.00658	HCD (High Energy Collision Dissociation)	30	MS2	76.4585	23	69.5726	90810	F6		1.44	1	0.00140859	0.0226584	0.218379	537194	69.34	500B	500	B	K8(K_MDA)	K	8	TRUE
FALSE	High	Sequest HT (A2)	Unambiguous	[K].VIPELNGkLTGMAFR.[V]	K8(K_MDA)	2	P04406	P04406-2; P04406	1	2	0.6667	0	1	1	921.487	1841.97	1841.96	2.47	0.00227	HCD (High Energy Collision Dissociation)	30	MS2	45.6185	23	69.7707	91101	F6		2.79	1	3.80183e-06	2.02193e-07	1.6651	1.54532e+06	69.83	500B	500	B	K8(K_MDA)	K	8	TRUE
FALSE	High	Sequest HT (A2)	Unambiguous	[K].VIPELNGkLTGMAFR.[V]	K8(K_MDA)	2	P04406	P04406-2; P04406	1	2	0.6009	0	1	1	921.487	1841.97	1841.96	2.19	0.00201	HCD (High Energy Collision Dissociation)	30	MS2	36.887	23	69.9691	91393	F6		2.33	1	3.80183e-06	7.70926e-07	1.49517	1.54532e+06	69.83	500B	500	B	K8(K_MDA)	K	8	TRUE
FALSE	High	Sequest HT (A2)	Unambiguous	[R].EPMQTGIkAVDSLVPIGR.[G]	K8(K_MDA)	3	P25705	P25705-2; P25705-3; P25705	1	2	0.5388	0	1	1	1054.05	2107.1	2107.09	4.55	0.00479	HCD (High Energy Collision Dissociation)	30	MS2	31.0746	23	70.1327	91636	F6		2.58	1	3.80183e-06	2.17104e-08	1.94842	776259	70.14	500B	500	B	K8(K_MDA)	K	8	TRUE
FALSE	High	Sequest HT (A2)	Unambiguous	[R].EPMQTGIkAVDSLVPIGR.[G]	K8(K_MDA)	3	P25705	P25705-2; P25705-3; P25705	1	2	0.313	0	1	1	1054.05	2107.1	2107.09	6.3	0.00664	HCD (High Energy Collision Dissociation)	30	MS2	50.2514	23	70.4073	92043	F6		1.31	1	0.000893226	0.0141923	0.2712	776259	70.14	500B	500	B	K8(K_MDA)	K	8	TRUE
FALSE	High	Sequest HT (A2)	Unambiguous	[R].LPLQDVYkIGGIGTVPVGR.[V]	K8(K_MDA)	3	P68104; Q05639	P68104; Q05639; Q5VTE0	1	3	0.2791	0	1	1	726.732	2178.18	2178.2	-6.69	-0.00486	HCD (High Energy Collision Dissociation)	30	MS2	92.5831	23	70.8968	92761	F6		2.15	2	0.00101476	0.0159326	0.258119			500B	500	B	K8(K_MDA)	K	8	TRUE
FALSE	High	Sequest HT (A2)	Unambiguous	[R].LPLQDVYkIGGIGTVPVGR.[V]	K8(K_MDA)	3	P68104; Q05639	P68104; Q05639; Q5VTE0	1	3	0.6521	0	1	1	726.738	2178.2	2178.2	1.04	0.00075	HCD (High Energy Collision Dissociation)	30	MS2	18.9423	23	71.0909	93047	F6		3.88	2	3.80183e-06	1.93323e-09	2.2555	1.17316e+06	71.13	500B	500	B	K8(K_MDA)	K	8	TRUE
FALSE	High	Sequest HT (A2)	Unambiguous	[K].SSTPEEVkK.[R]	K8(K_MDA)	1	P23528	P23528	1	2	0.1017	0	1	1	600.793	1200.58	1200.58	-0.03	-2e-05	HCD (High Energy Collision Dissociation)	30	MS2	33.2472	23	29.8417	32605	F7		1.77	1	0.00102743	0.0162182	0.256111	14108956	29.91	1000A	1000	A	K8(K_MDA)	K	8	TRUE
FALSE	High	Sequest HT (A2)	Unambiguous	[K].AAQEEYVkR.[A]	K8(K_MDA)	2	P04075; P04075-2	P04075; P04075-2	1	2	0.476	0	1	1	645.314	1289.62	1289.62	3.31	0.00214	HCD (High Energy Collision Dissociation)	30	MS2	56.5282	18.079	34.1806	38674	F7		2.92	2	0.000108523	0.00107231	0.576092			1000A	1000	A	K8(K_MDA)	K	8	TRUE
FALSE	High	Sequest HT (A2)	Unambiguous	[K].AAQEEYVkR.[A]	K8(K_MDA)	2	P04075; P04075-2	P04075; P04075-2	1	2	0.2542	0	1	1	645.309	1289.61	1289.62	-4.56	-0.00294	HCD (High Energy Collision Dissociation)	30	MS2	91.3193	23	34.3629	38933	F7		1.77	2	0.000338462	0.00527504	0.384612			1000A	1000	A	K8(K_MDA)	K	8	TRUE
FALSE	High	Sequest HT (A2)	Unambiguous	[K].ISEQSDAkLK.[E]	K8(K_MDA)	3	P25705	P25705-3; P25705-2; P25705	1	2	0.1782	0	1	1	657.833	1314.66	1314.66	0.82	0.00054	HCD (High Energy Collision Dissociation)	30	MS2	51.2431	23	35.8192	41007	F7		2.75	1	6.69923e-05	0.000485689	0.675408	5605332	35.89	1000A	1000	A	K8(K_MDA)	K	8	TRUE
FALSE	High	Sequest HT (A2)	Unambiguous	[K].ISEQSDAkLK.[E]	K8(K_MDA)	3	P25705	P25705-3; P25705-2; P25705	1	2	0.1889	0	1	1	657.833	1314.66	1314.66	0.81	0.00053	HCD (High Energy Collision Dissociation)	30	MS2	44.3106	23	36.0255	41305	F7		1.8	1	8.57197e-05	0.00071431	0.626779	5605332	35.89	1000A	1000	A	K8(K_MDA)	K	8	TRUE
FALSE	High	Sequest HT (A2)	Unambiguous	[K].ISEQSDAkLK.[E]	K8(K_MDA)	3	P25705	P25705-3; P25705-2; P25705	1	2	0.2083	0	1	1	657.833	1314.66	1314.66	1.08	0.00071	HCD (High Energy Collision Dissociation)	30	MS2	38.6927	23	36.0661	41362	F7		1.44	1	0.00053263	0.00762155	0.342077	5605332	35.89	1000A	1000	A	K8(K_MDA)	K	8	TRUE
FALSE	High	Sequest HT (A2)	Unambiguous	[K].TVAYTEQkMTSGK.[I]	K8(K_MDA)	1	P30101	P30101	1	2	0.251	0	1	1	820.393	1639.78	1639.77	6.66	0.00546	HCD (High Energy Collision Dissociation)	30	MS2	64.9409	23	39.7231	46658	F7		2.63	1	3.80183e-06	1.13834e-05	1.15327			1000A	1000	A	K8(K_MDA)	K	8	TRUE
FALSE	High	Sequest HT (A2)	Unambiguous	[R].IEEELGSkAK.[F]	K8(K_MDA)	2	P06733	P06733; P06733-2	1	2	0.0587	0	1	1	650.325	1299.64	1299.65	-2.63	-0.00171	HCD (High Energy Collision Dissociation)	30	MS2	55.8322	23	39.7615	46711	F7		3.41	1	2.36214e-05	0.000119111	0.854459	12056050	39.8	1000A	1000	A	K8(K_MDA)	K	8	TRUE
FALSE	High	Sequest HT (A2)	Unambiguous	[K].LEQSTIVkER.[G]	K8(K_MDA)	1	Q02790	Q02790	1	2	0.427	0	1	1	699.867	1398.73	1398.73	-0.05	-3e-05	HCD (High Energy Collision Dissociation)	30	MS2	50.07	23	39.9784	47025	F7		3.63	1	1.09122e-05	7.39271e-05	0.915302	14542713	40.09	1000A	1000	A	K8(K_MDA)	K	8	TRUE
FALSE	High	Sequest HT (A2)	Unambiguous	[K].LEQSTIVkER.[G]	K8(K_MDA)	1	Q02790	Q02790	1	2	0.5323	0	1	1	699.867	1398.73	1398.73	0.13	9e-05	HCD (High Energy Collision Dissociation)	30	MS2	31.4321	23	40.1528	47281	F7		3.72	1	7.31598e-06	6.25824e-05	0.936531	14542713	40.09	1000A	1000	A	K8(K_MDA)	K	8	TRUE
FALSE	High	Sequest HT (A2)	Unambiguous	[K].IKDPDASkPEDWDER.[A]	K8(K_MDA)	1	P27797	P27797	1	2	0.0757	0	1	1	998.957	1996.91	1996.89	7.43	0.00741	HCD (High Energy Collision Dissociation)	30	MS2	81.3728	23	40.4763	47758	F7		1.85	1	1.42984e-05	8.38917e-05	0.89918			1000A	1000	A	K8(K_MDA)	K	8	TRUE
FALSE	High	Sequest HT (A2)	Unambiguous	[K].EVSTYIKk.[I]	K8(K_MDA)	2	P68104	P68104; Q5VTE0	1	2	0.0288	0	1	1	582.3	1163.59	1163.6	-3.94	-0.00229	HCD (High Energy Collision Dissociation)	30	MS2	55.1854	23	41.0478	48599	F7		2.08	1	0.00160007	0.0260034	0.202836	7647707	41.07	1000A	1000	A	K8(K_MDA)	K	8	TRUE
FALSE	High	Sequest HT (A2)	Unambiguous	[K].LNVTEQEkIDK.[L]	K8(K_MDA)	1	P06733	P06733	1	2	0.0909	0	1	1	756.882	1512.76	1512.76	-0.53	-0.0004	HCD (High Energy Collision Dissociation)	30	MS2	58.5701	23	41.2764	48934	F7		2.64	1	3.80183e-06	7.07396e-06	1.2137	3.06886e+06	41.25	1000A	1000	A	K8(K_MDA)	K	8	TRUE
FALSE	High	Sequest HT (A2)	Unambiguous	[K].VTGSLETkYR.[W]	K8(K_MDA)	1	P21796	P21796	1	2	0.4	0	1	1	675.335	1349.66	1349.67	-8.04	-0.00543	HCD (High Energy Collision Dissociation)	30	MS2	75.1562	11.896	42.3406	50491	F7		2.65	1	0.000108523	0.00103227	0.580813			1000A	1000	A	K8(K_MDA)	K	8	TRUE
FALSE	High	Sequest HT (A2)	Unambiguous	[K].ALAPEYAkAAGK.[L]	K8(K_MDA)	1	P07237	P07237	1	2	0.2246	0	1	1	693.359	1385.71	1385.71	0.69	0.00048	HCD (High Energy Collision Dissociation)	30	MS2	54.2751	10.882	42.8036	51160	F7		2.36	1	6.44898e-05	0.000382757	0.705613	6.27914e+06	42.73	1000A	1000	A	K8(K_MDA)	K	8	TRUE
FALSE	High	Sequest HT (A2)	Unambiguous	[K].ALAPEYAkAAGK.[L]	K8(K_MDA)	1	P07237	P07237	1	2	0.3122	0	1	1	693.361	1385.72	1385.71	3.77	0.00261	HCD (High Energy Collision Dissociation)	30	MS2	67.2581	23	42.8508	51228	F7		2.21	1	2.36214e-05	0.000166872	0.811423	6.27914e+06	42.73	1000A	1000	A	K8(K_MDA)	K	8	TRUE
FALSE	High	Sequest HT (A2)	Unambiguous	[R].VVSSIEQkTEGAEK.[K]	K8(K_MDA)	1	P63104	P63104	1	2	0.3596	0	1	1	850.923	1700.84	1700.84	0.87	0.00074	HCD (High Energy Collision Dissociation)	30	MS2	65.2872	23	43.5493	52249	F7		2.28	1	0.000667366	0.0102968	0.30764	4456455	43.27	1000A	1000	A	K8(K_MDA)	K	8	TRUE
FALSE	High	Sequest HT (A2)	Unambiguous	[R].VISSIEQkTSADGNEK.[K]	K8(K_MDA)	1	P61981	P61981	1	2	0.4242	0	1	1	951.456	1901.9	1901.91	-4.52	-0.0043	HCD (High Energy Collision Dissociation)	30	MS2	68.0382	23	43.881	52735	F7		3.56	1	3.80183e-06	1.74773e-06	1.39124	1.01965e+06	43.82	1000A	1000	A	K8(K_MDA)	K	8	TRUE
FALSE	High	Sequest HT (A2)	Unambiguous	[R].VISSIEQkTSADGNEK.[K]	K8(K_MDA)	1	P61981	P61981	1	2	0.2695	0	1	1	951.461	1901.91	1901.91	0.6	0.00057	HCD (High Energy Collision Dissociation)	30	MS2	65.088	23	44.0868	53040	F7		1.41	1	2.36214e-05	0.000121677	0.851739	1.01965e+06	43.82	1000A	1000	A	K8(K_MDA)	K	8	TRUE
FALSE	High	Sequest HT (A2)	Unambiguous	[R].STVAQLVkR.[L]	K8(K_MDA)	3	P25705	P25705-2; P25705-3; P25705	1	2	0.4493	0	1	1	599.336	1197.66	1197.66	0.93	0.00056	HCD (High Energy Collision Dissociation)	30	MS2	31.6506	19.292	47.1013	57456	F7		2.76	1	6.44898e-05	0.000381973	0.705873			1000A	1000	A	K8(K_MDA)	K	8	TRUE
FALSE	High	Sequest HT (A2)	Unambiguous	[R].ELTAVVQkR.[F]	K8(K_MDA)	2	P23396	P23396; P23396-2	1	2	0.3745	0	1	1	620.34	1239.67	1239.67	-0.77	-0.00048	HCD (High Energy Collision Dissociation)	30	MS2	84.3149	13.061	47.4808	58018	F7		2.51	1	0.000176772	0.00195084	0.502704	3308642	47.51	1000A	1000	A	K8(K_MDA)	K	8	TRUE
FALSE	High	Sequest HT (A2)	Unambiguous	[R].LPEGDLGkEIEQK.[Y]	K8(K_MDA)	3	P63241	P63241-2; P63241; Q6IS14	1	2	0.125	0	1	1	826.421	1651.84	1651.82	8.46	0.00699	HCD (High Energy Collision Dissociation)	30	MS2	80.8124	23	49.9373	61645	F7		2	1	8.02485e-05	0.000636944	0.641186			1000A	1000	A	K8(K_MDA)	K	8	TRUE
FALSE	High	Sequest HT (A2)	Unambiguous	[K].EELAYLKk.[N]	K8(K_MDA)	3	P02533; P08727; Q04695	P02533; P08727; Q04695	1	2		0.0394	2	2	595.31	1189.61	1189.61	-0.73	-0.00044	HCD (High Energy Collision Dissociation)	30	MS2	28.95	6.196	50.2585	62121	F7		2.44	3	0.000756431	0.0118436	0.291714	63723016	50.38	1000A	1000	A	K8(K_MDA)	K	8	TRUE
FALSE	High	Sequest HT (A2)	Unambiguous	[R].TPSNELYkPLR.[A]	K8(K_MDA)	2	Q8WUM4	Q8WUM4-2; Q8WUM4	0	2	0.1017	0	1	1	757.391	1513.78	1513.77	4.64	0.00351	HCD (High Energy Collision Dissociation)	30	MS2	87.0127	23	50.4037	62338	F7		1.77	1	0.000113472	0.00119379	0.562812			1000A	1000	A	K8(K_MDA)	K	8	TRUE
FALSE	High	Sequest HT (A2)	Unambiguous	[R].QMSGAQIkIANPVEGSSGR.[Q]	K8(K_MDA)	1	Q15365	Q15365	1	2	0.2924	0	1	1	1063.51	2126.02	2126.03	-8.02	-0.00852	HCD (High Energy Collision Dissociation)	30	MS2	0	23	50.9325	63131	F7		1.71	1	6.69923e-05	0.000472537	0.678884			1000A	1000	A	K8(K_MDA)	K	8	TRUE
FALSE	High	Sequest HT (A2)	Unambiguous	[R].QMSGAQIkIANPVEGSSGR.[Q]	K8(K_MDA)	1	Q15365	Q15365	1	2	0.2949	0	1	1	1063.51	2126.02	2126.03	-6.08	-0.00646	HCD (High Energy Collision Dissociation)	30	MS2	70.6351	23	51.0758	63341	F7		1.56	1	2.36214e-05	0.000140324	0.83354			1000A	1000	A	K8(K_MDA)	K	8	TRUE
FALSE	High	Sequest HT (A2)	Unambiguous	[K].GGIMLPEkSQGK.[V]	K8(K_MDA)	1	P61604	P61604	1	2	0.2149	0	1	1	720.86	1440.71	1440.72	-4.57	-0.00329	HCD (High Energy Collision Dissociation)	30	MS2	85.2589	23	51.1718	63483	F7		2.28	1	0.000110826	0.00112787	0.569834	2.32536e+06	51.13	1000A	1000	A	K8(K_MDA)	K	8	TRUE
FALSE	High	Sequest HT (A2)	Unambiguous	[K].SVNELIYkR.[G]	K8(K_MDA)	1	P18124	P18124	1	2	0.241	0	1	1	659.345	1317.68	1317.68	-1.47	-0.00097	HCD (High Energy Collision Dissociation)	30	MS2	84.5026	23	52.3343	65203	F7		1.95	1	0.000328696	0.00507067	0.389209	2.42637e+06	52.52	1000A	1000	A	K8(K_MDA)	K	8	TRUE
FALSE	High	Sequest HT (A2)	Unambiguous	[K].TVDGPSGkLWR.[D]	K8(K_MDA)	2	P04406	P04406-2; P04406	1	2	0.5595	0	1	1	706.355	1411.7	1411.7	1.76	0.00124	HCD (High Energy Collision Dissociation)	30	MS2	45.9929	18.169	52.8372	65953	F7		2.52	1	3.57436e-05	0.00023155	0.769621	15917721	52.91	1000A	1000	A	K8(K_MDA)	K	8	TRUE
FALSE	High	Sequest HT (A2)	Unambiguous	[K].TVDGPSGkLWR.[D]	K8(K_MDA)	2	P04406	P04406-2; P04406	1	2	0.569	0	1	1	706.354	1411.7	1411.7	0.46	0.00032	HCD (High Energy Collision Dissociation)	30	MS2	30.3461	23	53.0132	66217	F7		2.9	1	3.80183e-06	2.04832e-05	1.07863	15917721	52.91	1000A	1000	A	K8(K_MDA)	K	8	TRUE
FALSE	High	Sequest HT (A2)	Unambiguous	[R].STLEPVEkALR.[D]	K8(K_MDA)	4	P0DMV9	P0DMV8-2; P48741; P17066; P0DMV9	1	2	0.0761	0	1	1	719.887	1438.77	1438.76	6.07	0.00437	HCD (High Energy Collision Dissociation)	30	MS2	60.8585	23	53.1377	66400	F7		1.84	1	0.000255853	0.00323778	0.441921	4728571	53.09	1000A	1000	A	K8(K_MDA)	K	8	TRUE
FALSE	High	Sequest HT (A2)	Unambiguous	[K].TVDGPSGkLWR.[D]	K8(K_MDA)	2	P04406	P04406-2; P04406	1	2	0.3589	0	1	1	706.351	1411.69	1411.7	-3.88	-0.00274	HCD (High Energy Collision Dissociation)	30	MS2	64.9546	23	53.2111	66510	F7		2.09	1	8.8569e-05	0.000731573	0.623783	15917721	52.91	1000A	1000	A	K8(K_MDA)	K	8	TRUE
FALSE	High	Sequest HT (A2)	Unambiguous	[K].WSLLQQQkTAR.[S]	K8(K_MDA)	2	P05787	P05787; P05787-2	1	2	0.6696	0	1	1	777.908	1554.81	1554.81	1.38	0.00107	HCD (High Energy Collision Dissociation)	30	MS2	34.8224	15.222	53.8257	67419	F7		3.36	1	3.80183e-06	2.18824e-06	1.3627	15239087	53.84	1000A	1000	A	K8(K_MDA)	K	8	TRUE
FALSE	High	Sequest HT (A2)	Unambiguous	[K].WSLLQQQkTAR.[S]	K8(K_MDA)	2	P05787	P05787; P05787-2	1	2	0.2356	0	1	1	777.901	1554.79	1554.81	-7.75	-0.00603	HCD (High Energy Collision Dissociation)	30	MS2	61.3198	23	54.1508	67900	F7		2.08	1	6.44898e-05	0.000390045	0.703217			1000A	1000	A	K8(K_MDA)	K	8	TRUE
FALSE	High	Sequest HT (A2)	Unambiguous	[K].EVEEDEYkAFYK.[S]	K8(K_MDA)	1	P14625	P14625	1	2	0.2639	0	1	1	873.382	1745.76	1745.76	-1.27	-0.0011	HCD (High Energy Collision Dissociation)	30	MS2	80.3612	23	54.243	68036	F7		2.88	1	1.42984e-05	8.94403e-05	0.891013	1223764	54.08	1000A	1000	A	K8(K_MDA)	K	8	TRUE
FALSE	High	Sequest HT (A2)	Unambiguous	[K].VLTPTQVkNRPTSISWDGLDSGK.[L]	K8(K_MDA)	1	P30086	P30086	1	3	0.0105	0	1	1	899.135	2695.39	2695.37	6.46	0.0058	HCD (High Energy Collision Dissociation)	30	MS2	93.2122	23	55.1493	69380	F7		1.9	1	0.000120675	0.00131204	0.551167	659316	55.12	1000A	1000	A	K8(K_MDA)	K	8	TRUE
FALSE	High	Sequest HT (A2)	Unambiguous	[R].SAAETVTkGGIMLPEK.[S]	K8(K_MDA)	1	P61604	P61604	1	2	0.3222	0	1	1	914.466	1827.92	1827.92	2.54	0.00232	HCD (High Energy Collision Dissociation)	30	MS2	14.3657	23	55.3753	69712	F7		3.88	1	3.80183e-06	2.34634e-10	2.52327	2.63133e+06	55.41	1000A	1000	A	K8(K_MDA)	K	8	TRUE
FALSE	High	Sequest HT (A2)	Unambiguous	[R].ALQASALkAWGGK.[K]	K8(K_MDA)	2	P04075; P04075-2	P04075; P04075-2	1	2	0.4239	0	1	1	748.901	1496.8	1496.79	3.93	0.00294	HCD (High Energy Collision Dissociation)	30	MS2	53.8753	23	55.4141	69770	F7		2.43	2	3.80183e-06	4.65594e-05	0.974194	3.55648e+06	55.57	1000A	1000	A	K8(K_MDA)	K	8	TRUE
FALSE	High	Sequest HT (A2)	Unambiguous	[K].SVSDYDGkLSNFK.[T]	K8(K_MDA)	1	P07237	P07237	1	2	0.4069	0	1	1	828.381	1655.75	1655.76	-2.32	-0.00192	HCD (High Energy Collision Dissociation)	30	MS2	79.5155	23	55.4998	69895	F7		2.9	1	7.31598e-06	5.54938e-05	0.951844	1.77824e+06	55.41	1000A	1000	A	K8(K_MDA)	K	8	TRUE
FALSE	High	Sequest HT (A2)	Unambiguous	[R].ALQASALkAWGGK.[K]	K8(K_MDA)	2	P04075; P04075-2	P04075; P04075-2	1	2	0.3583	0	1	1	748.901	1496.79	1496.79	3.03	0.00227	HCD (High Energy Collision Dissociation)	30	MS2	66.5152	14.506	55.5727	70007	F7		2.54	2	3.80183e-06	2.98556e-06	1.32325	3.55648e+06	55.57	1000A	1000	A	K8(K_MDA)	K	8	TRUE
FALSE	High	Sequest HT (A2)	Unambiguous	[R].SAAETVTkGGIMLPEK.[S]	K8(K_MDA)	1	P61604	P61604	1	2	0.2148	0	1	1	914.467	1827.93	1827.92	4.12	0.00376	HCD (High Energy Collision Dissociation)	30	MS2	90.0252	17.312	55.583	70020	F7		1.49	1	0.000108523	0.00109698	0.573272	2.63133e+06	55.41	1000A	1000	A	K8(K_MDA)	K	8	TRUE
FALSE	High	Sequest HT (A2)	Unambiguous	[R].ALQASALkAWGGK.[K]	K8(K_MDA)	2	P04075; P04075-2	P04075; P04075-2	1	2	0.3366	0	1	1	748.899	1496.79	1496.79	1.38	0.00103	HCD (High Energy Collision Dissociation)	30	MS2	46.3944	23	55.6401	70107	F7		3.03	2	3.80183e-06	1.57338e-06	1.40459	3.55648e+06	55.57	1000A	1000	A	K8(K_MDA)	K	8	TRUE
FALSE	High	Sequest HT (A2)	Unambiguous	[R].ETGVDLTkDNMALQR.[V]	K8(K_MDA)	1	P38646	P38646	1	2	0.466	0	1	1	943.953	1886.9	1886.9	1.57	0.00148	HCD (High Energy Collision Dissociation)	30	MS2	64.611	23	56.112	70801	F7		3.97	1	3.80183e-06	1.00796e-06	1.46113	3.01324e+06	56.19	1000A	1000	A	K8(K_MDA)	K	8	TRUE
FALSE	High	Sequest HT (A2)	Unambiguous	[R].ETGVDLTkDNMALQR.[V]	K8(K_MDA)	1	P38646	P38646	1	2	0.5383	0	1	1	943.952	1886.9	1886.9	1.05	0.00099	HCD (High Energy Collision Dissociation)	30	MS2	73.001	23	56.1315	70829	F7		4.18	1	3.80183e-06	1.63639e-07	1.69196	3.01324e+06	56.19	1000A	1000	A	K8(K_MDA)	K	8	TRUE
FALSE	High	Sequest HT (A2)	Unambiguous	[R].ETGVDLTkDNMALQR.[V]	K8(K_MDA)	1	P38646	P38646	1	2	0.4309	0	1	1	943.95	1886.89	1886.9	-0.92	-0.00086	HCD (High Energy Collision Dissociation)	30	MS2	59.9229	23	56.3096	71082	F7		3.69	1	3.80183e-06	1.13612e-06	1.44593	3.01324e+06	56.19	1000A	1000	A	K8(K_MDA)	K	8	TRUE
FALSE	High	Sequest HT (A2)	Unambiguous	[R].GLVGEIIkR.[F]	K8(K_MDA)	4	P22392-2; P15531	P22392-2; P15531-2; P15531; P22392	1	2	0.3676	0	1	1	590.84	1180.67	1180.67	0.17	0.0001	HCD (High Energy Collision Dissociation)	30	MS2	35.5721	23	56.8158	71834	F7		2.53	2	0.000623717	0.00974759	0.313893	3.79651e+06	56.57	1000A	1000	A	K8(K_MDA)	K	8	TRUE
FALSE	High	Sequest HT (A2)	Unambiguous	[R].GLVGEIIkR.[F]	K8(K_MDA)	4	P22392-2; P15531	P22392-2; P15531-2; P15531; P22392	1	2	0.0874	0	1	1	590.841	1180.67	1180.67	1.79	0.00106	HCD (High Energy Collision Dissociation)	30	MS2	95.7862	23	57.0379	72164	F7		1.03	2	0.00637933	0.120785	0.0186037	3.79651e+06	56.57	1000A	1000	A	K8(K_MDA)	K	8	TRUE
FALSE	High	Sequest HT (A2)	Unambiguous	[K].ALMDEVVkATSR.[G]	K8(K_MDA)	2	P00558	P00558; P00558-2	1	2	0.5906	0	1	1	758.376	1515.74	1515.75	-4.6	-0.00349	HCD (High Energy Collision Dissociation)	30	MS2	7.90476	23	57.6052	72980	F7		3.42	1	3.80183e-06	2.93169e-06	1.32556	6415581	57.54	1000A	1000	A	K8(K_MDA)	K	8	TRUE
FALSE	High	Sequest HT (A2)	Unambiguous	[K].ALMDEVVkATSR.[G]	K8(K_MDA)	2	P00558	P00558; P00558-2	1	2	0.6242	0	1	1	758.378	1515.75	1515.75	-1.79	-0.00136	HCD (High Energy Collision Dissociation)	30	MS2	23.706	23	57.6143	72991	F7		3.3	1	3.80183e-06	5.2556e-06	1.25144	6415581	57.54	1000A	1000	A	K8(K_MDA)	K	8	TRUE
FALSE	High	Sequest HT (A2)	Unambiguous	[R].GTLDPVEkALR.[D]	K8(K_MDA)	2	P11142	P11142; P11142-2	1	2	0.4648	0	1	1	697.87	1394.73	1394.73	0.57	0.00039	HCD (High Energy Collision Dissociation)	30	MS2	43.6328	11.758	57.7618	73211	F7		2.84	1	2.36214e-05	0.000117467	0.856233	12428617	57.79	1000A	1000	A	K8(K_MDA)	K	8	TRUE
FALSE	High	Sequest HT (A2)	Unambiguous	[K].ALMDEVVkATSR.[G]	K8(K_MDA)	2	P00558	P00558; P00558-2	1	2	0.0829	0	1	1	758.378	1515.75	1515.75	-2.07	-0.00157	HCD (High Energy Collision Dissociation)	30	MS2	57.903	23	57.8063	73278	F7		1.93	1	0.000161431	0.00177521	0.514163	6415581	57.54	1000A	1000	A	K8(K_MDA)	K	8	TRUE
FALSE	High	Sequest HT (A2)	Unambiguous	[R].GTLDPVEkALR.[D]	K8(K_MDA)	2	P11142	P11142; P11142-2	1	2	0.4261	0	1	1	697.869	1394.73	1394.73	-0.88	-0.00061	HCD (High Energy Collision Dissociation)	30	MS2	63.3201	13.762	57.9769	73529	F7		1.76	1	0.000110826	0.00111642	0.571097	12428617	57.79	1000A	1000	A	K8(K_MDA)	K	8	TRUE
FALSE	High	Sequest HT (A2)	Unambiguous	[K].VIQEIVDkSGVVR.[V]	K8(K_MDA)	4	P51116; P51114	P51114-3; P51114-2; P51116; P51114	1	2	0.3017	0	1	1	819.456	1637.9	1637.89	8.75	0.00717	HCD (High Energy Collision Dissociation)	30	MS2	45.4422	23	58.3537	74092	F7		1.79	2	0.000816286	0.0128745	0.282241			1000A	1000	A	K8(K_MDA)	K	8	TRUE
FALSE	High	Sequest HT (A2)	Unambiguous	[R].ESILDGLkR.[TA]	K8(K_MDA)	6	O43865	O43865; Q96HN2; O43865-2; Q96HN2-3; Q96HN2-2; Q96HN2-4	1	2	0.2321	0	1	1	613.823	1226.64	1226.64	-2.42	-0.00148	HCD (High Energy Collision Dissociation)	30	MS2	35.0418	23	58.5417	74367	F7		2.37	1	0.000120675	0.00136229	0.546544	2.46412e+06	58.49	1000A	1000	A	K8(K_MDA)	K	8	TRUE
FALSE	High	Sequest HT (A2)	Unambiguous	[R].ESLIDGIkR.[TA]	K8(K_MDA)	2	P23526	P23526; P23526-2	1	2	0.2321	0	1	2	613.823	1226.64	1226.64	-2.42	-0.00148	HCD (High Energy Collision Dissociation)	30	MS2	35.0418	23	58.5417	74367	F7		2.37	1	0.000120675	0.00136229	0.546544	2.46412e+06	58.49	1000A	1000	A	K8(K_MDA)	K	8	TRUE
FALSE	High	Sequest HT (A2)	Unambiguous	[R].ELLTLDEkDPR.[R]	K8(K_MDA)	1	P46781	P46781	1	2	0.4823	0	1	1	762.883	1524.76	1524.76	1.09	0.00083	HCD (High Energy Collision Dissociation)	30	MS2	62.1786	23	58.62	74484	F7		2.26	1	0.000488102	0.00710336	0.35018	2.06352e+06	58.71	1000A	1000	A	K8(K_MDA)	K	8	TRUE
FALSE	High	Sequest HT (A2)	Unambiguous	[K].VTNILMLkGK.[SN]	K8(K_MDA)	6		Q9UKA9-5; Q9UKA9-3; Q9UKA9-6; Q9UKA9-2; Q9UKA9-4; Q9UKA9	1	2	0.1321	0	1	1	656.871	1312.73	1312.73	1.26	0.00082	HCD (High Energy Collision Dissociation)	30	MS2	48.7069	23	60.6719	77520	F7		2.8	2	2.36214e-05	0.000108416	0.866466	762102	60.66	1000A	1000	A	K8(K_MDA)	K	8	TRUE
FALSE	High	Sequest HT (A2)	Unambiguous	[K].VTNLLMLkGK.[SN]	K8(K_MDA)	9	P26599; O95758	O95758-5; O95758-2; O95758-1; P26599-1; O95758-6; O95758-4; P26599-2; P26599; O95758	1	2	0.1321	0	1	2	656.871	1312.73	1312.73	1.26	0.00082	HCD (High Energy Collision Dissociation)	30	MS2	48.7069	23	60.6719	77520	F7		2.8	2	2.36214e-05	0.000108416	0.866466	762102	60.66	1000A	1000	A	K8(K_MDA)	K	8	TRUE
FALSE	High	Sequest HT (A2)	Unambiguous	[R].MVVPAALkVVR.[L]	K8(K_MDA)	2	P40429	Q6NVV1; P40429	1	2	0.645	0	1	1	689.902	1378.8	1378.79	3.74	0.00258	HCD (High Energy Collision Dissociation)	30	MS2	63.6104	23	61.6374	78953	F7		2.62	1	0.00498442	0.0950569	0.0499173	2.04943e+06	61.63	1000A	1000	A	K8(K_MDA)	K	8	TRUE
FALSE	High	Sequest HT (A2)	Unambiguous	[K].TASDFITkMDYPK.[Q]	K8(K_MDA)	4	P06396-2	P06396-4; P06396-2; P06396-3; P06396	1	2	0.2833	0	1	1	856.899	1712.79	1712.79	2.23	0.00191	HCD (High Energy Collision Dissociation)	30	MS2	66.5861	23	61.6479	78970	F7		2.33	1	2.36214e-05	0.000150728	0.82441			1000A	1000	A	K8(K_MDA)	K	8	TRUE
FALSE	High	Sequest HT (A2)	Unambiguous	[K].VHSFPTLkFFPASADR.[T]	K8(K_MDA)	1	P07237	P07237	1	3	0.2606	0	1	1	672.671	2016	2016	-2.12	-0.00143	HCD (High Energy Collision Dissociation)	30	MS2	39.2351	23	62.3523	80014	F7		3.07	1	0.000132669	0.00154917	0.530781	1.69908e+06	62.57	1000A	1000	A	K8(K_MDA)	K	8	TRUE
FALSE	High	Sequest HT (A2)	Unambiguous	[K].VHSFPTLkFFPASADR.[T]	K8(K_MDA)	1	P07237	P07237	1	3	0.4765	0	1	1	672.673	2016	2016	1.19	0.0008	HCD (High Energy Collision Dissociation)	30	MS2	74.5649	23	62.6558	80466	F7		2.77	1	4.78866e-05	0.000283637	0.743753	1.69908e+06	62.57	1000A	1000	A	K8(K_MDA)	K	8	TRUE
FALSE	High	Sequest HT (A2)	Unambiguous	[K].VHSFPTLkFFPASADR.[T]	K8(K_MDA)	1	P07237	P07237	1	3	0.3014	0	1	1	672.673	2016	2016	1.2	0.0008	HCD (High Energy Collision Dissociation)	30	MS2	70.1668	23	62.839	80736	F7		2.82	1	0.000244256	0.00296671	0.452315	1.69908e+06	62.57	1000A	1000	A	K8(K_MDA)	K	8	TRUE
FALSE	High	Sequest HT (A2)	Unambiguous	[R].NLLSVAYkNVVGAR.[R]	K8(K_MDA)	5	P63104; Q04917; P61981; P31946	P31946-2; P63104; Q04917; P61981; P31946	1	3	0.5165	0	1	1	567.311	1699.92	1699.92	0.91	0.00052	HCD (High Energy Collision Dissociation)	30	MS2	72.9493	23	64.3092	82918	F7		2.42	4	3.80183e-06	2.60554e-05	1.04804	2.40781e+06	64.5	1000A	1000	A	K8(K_MDA)	K	8	TRUE
FALSE	High	Sequest HT (A2)	Unambiguous	[R].NLLSVAYkNVVGAR.[R]	K8(K_MDA)	5	P63104; Q04917; P61981; P31946	P31946-2; P63104; Q04917; P61981; P31946	1	3	0.5537	0	1	1	567.309	1699.91	1699.92	-2.94	-0.00167	HCD (High Energy Collision Dissociation)	30	MS2	38.3847	23	64.6776	83465	F7		2.98	4	3.80183e-06	5.05316e-06	1.25642	2.40781e+06	64.5	1000A	1000	A	K8(K_MDA)	K	8	TRUE
FALSE	High	Sequest HT (A2)	Unambiguous	[R].NLLSVAYkNVVGAR.[R]	K8(K_MDA)	5	P63104; Q04917; P61981; P31946	P31946-2; P63104; Q04917; P61981; P31946	1	3	0.1117	0	1	1	567.311	1699.92	1699.92	1.52	0.00086	HCD (High Energy Collision Dissociation)	30	MS2	60.7915	23	65.0236	83981	F7		1.97	4	0.000320304	0.00475984	0.396584	2.40781e+06	64.5	1000A	1000	A	K8(K_MDA)	K	8	TRUE
FALSE	High	Sequest HT (A2)	Unambiguous	[K].SDPIMLLkDR.[M]	K8(K_MDA)	4	P08559	P08559-2; P08559-3; P08559-4; P08559	1	2	0.3786	0	1	1	692.349	1383.69	1383.7	-5.62	-0.00388	HCD (High Energy Collision Dissociation)	30	MS2	91.1417	23	66.2137	85760	F7		1.03	1	0.000548683	0.00787895	0.338261	900147	66.26	1000A	1000	A	K8(K_MDA)	K	8	TRUE
FALSE	High	Sequest HT (A2)	Unambiguous	[R].NLLSVAYkNVIGAR.[R]	K8(K_MDA)	2	P62258-2; P62258	P62258-2; P62258	1	2	0.5581	0	1	1	857.476	1713.94	1713.93	7.25	0.00622	HCD (High Energy Collision Dissociation)	30	MS2	85.6805	23	66.955	86872	F7		3.01	2	8.293e-05	0.000698162	0.62965	838704	67.51	1000A	1000	A	K8(K_MDA)	K	8	TRUE
FALSE	High	Sequest HT (A2)	Unambiguous	[R].NLLSVAYkNVIGAR.[R]	K8(K_MDA)	2	P62258-2; P62258	P62258-2; P62258	1	2	0.4965	0	1	1	857.474	1713.94	1713.93	5.02	0.0043	HCD (High Energy Collision Dissociation)	30	MS2	90.8715	23	67.1591	87177	F7		2.86	2	3.80183e-06	2.02375e-05	1.08016	838704	67.51	1000A	1000	A	K8(K_MDA)	K	8	TRUE
FALSE	High	Sequest HT (A2)	Unambiguous	[R].NLLSVAYkNVIGAR.[R]	K8(K_MDA)	2	P62258-2; P62258	P62258-2; P62258	1	3	0.4286	0	1	1	571.983	1713.94	1713.93	1.94	0.00111	HCD (High Energy Collision Dissociation)	30	MS2	66.3776	23	67.3494	87464	F7		2.1	2	2.36214e-05	0.000131359	0.841967	542900	67.18	1000A	1000	A	K8(K_MDA)	K	8	TRUE
FALSE	High	Sequest HT (A2)	Unambiguous	[R].NLLSVAYkNVIGAR.[R]	K8(K_MDA)	2	P62258-2; P62258	P62258-2; P62258	1	2	0.4615	0	1	1	857.475	1713.94	1713.93	6.33	0.00542	HCD (High Energy Collision Dissociation)	30	MS2	75.2388	23	67.4272	87577	F7		2.73	2	0.00022046	0.00259572	0.468275	838704	67.51	1000A	1000	A	K8(K_MDA)	K	8	TRUE
FALSE	High	Sequest HT (A2)	Unambiguous	[R].NLLSVAYkNVIGAR.[R]	K8(K_MDA)	2	P62258-2; P62258	P62258-2; P62258	1	3	0.2677	0	1	1	571.981	1713.93	1713.93	-2.77	-0.00158	HCD (High Energy Collision Dissociation)	30	MS2	78.328	23	67.5695	87789	F7		1.98	2	9.67492e-05	0.000804297	0.611913	546737	67.51	1000A	1000	A	K8(K_MDA)	K	8	TRUE
FALSE	High	Sequest HT (A2)	Unambiguous	[R].NLLSVAYkNVIGAR.[R]	K8(K_MDA)	2	P62258-2; P62258	P62258-2; P62258	1	2	0.0056	0	1	1	857.468	1713.93	1713.93	-2.1	-0.0018	HCD (High Energy Collision Dissociation)	30	MS2	89.2683	23	67.6129	87854	F7		1.78	2	0.0069973	0.132482	0.00610055	838704	67.51	1000A	1000	A	K8(K_MDA)	K	8	TRUE
FALSE	High	Sequest HT (A2)	Unambiguous	[K].VNLAELFkGK.[K]	K8(K_MDA)	3	P30044	P30044-3; P30044-2; P30044	1	2	0.131	0	1	1	657.86	1314.71	1314.71	2.33	0.00153	HCD (High Energy Collision Dissociation)	30	MS2	46.3084	23	68.3999	89028	F7		2.52	1	1.7707e-05	9.48881e-05	0.883471	683564	68.42	1000A	1000	A	K8(K_MDA)	K	8	TRUE
FALSE	High	Sequest HT (A2)	Unambiguous	[K].VNLAELFkGK.[K]	K8(K_MDA)	3	P30044	P30044-3; P30044-2; P30044	1	2	0.1314	0	1	1	657.857	1314.71	1314.71	-1.68	-0.00111	HCD (High Energy Collision Dissociation)	30	MS2	66.0221	23	68.6359	89378	F7		1.75	1	0.000553357	0.00795771	0.337119	683564	68.42	1000A	1000	A	K8(K_MDA)	K	8	TRUE
FALSE	High	Sequest HT (A2)	Unambiguous	[K].EAFSLFDkDGDGTITTK.[E]	K8(K_MDA)	1	P0DP23	P0DP23	1	2	0.4201	0	1	1	1020.97	2040.94	2040.94	-2.24	-0.00229	HCD (High Energy Collision Dissociation)	30	MS2	71.4355	23	69.162	90163	F7		2.19	1	3.80183e-06	1.52472e-06	1.40858	1.12541e+06	69.31	1000A	1000	A	K8(K_MDA)	K	8	TRUE
FALSE	High	Sequest HT (A2)	Unambiguous	[K].VIPELNGkLTGMAFR.[V]	K8(K_MDA)	2	P04406	P04406-2; P04406	1	2	0.5934	0	1	1	921.488	1841.97	1841.96	3.33	0.00307	HCD (High Energy Collision Dissociation)	30	MS2	50.6661	23	69.63	90859	F7		2.41	1	3.80183e-06	2.0686e-07	1.6622	2.89953e+06	69.89	1000A	1000	A	K8(K_MDA)	K	8	TRUE
FALSE	High	Sequest HT (A2)	Unambiguous	[K].VIPELNGkLTGMAFR.[V]	K8(K_MDA)	2	P04406	P04406-2; P04406	1	2	0.7194	0	1	1	921.486	1841.96	1841.96	1.66	0.00153	HCD (High Energy Collision Dissociation)	30	MS2	16.4521	23	69.8077	91122	F7		3.1	1	3.80183e-06	4.47769e-07	1.56415	2.89953e+06	69.89	1000A	1000	A	K8(K_MDA)	K	8	TRUE
FALSE	High	Sequest HT (A2)	Unambiguous	[K].VIPELNGkLTGMAFR.[V]	K8(K_MDA)	2	P04406	P04406-2; P04406	1	2	0.6047	0	1	1	921.486	1841.96	1841.96	1.17	0.00108	HCD (High Energy Collision Dissociation)	30	MS2	13.7008	119	70.0104	91422	F7		3.01	1	3.80183e-06	6.33346e-07	1.52013	2.89953e+06	69.89	1000A	1000	A	K8(K_MDA)	K	8	TRUE
FALSE	High	Sequest HT (A2)	Unambiguous	[R].EPMQTGIkAVDSLVPIGR.[G]	K8(K_MDA)	3	P25705	P25705-2; P25705-3; P25705	1	2	0.7359	0	1	1	1054.05	2107.09	2107.09	-0.44	-0.00046	HCD (High Energy Collision Dissociation)	30	MS2	5.55812	23	70.0832	91529	F7		3.9	1	3.80183e-06	2.86679e-12	3.08254	2290034	70.13	1000A	1000	A	K8(K_MDA)	K	8	TRUE
FALSE	High	Sequest HT (A2)	Unambiguous	[K].VIPELNGkLTGMAFR.[V]	K8(K_MDA)	2	P04406	P04406-2; P04406	1	3	0.4244	0	1	1	614.657	1841.96	1841.96	-2.85	-0.00175	HCD (High Energy Collision Dissociation)	30	MS2	44.2698	23	70.1133	91577	F7		2.71	1	3.80183e-06	1.55613e-05	1.11355	976175	69.92	1000A	1000	A	K8(K_MDA)	K	8	TRUE
FALSE	High	Sequest HT (A2)	Unambiguous	[K].VIPELNGkLTGMAFR.[V]	K8(K_MDA)	2	P04406	P04406-2; P04406	1	2	0.6826	0	1	1	921.488	1841.97	1841.96	3.61	0.00332	HCD (High Energy Collision Dissociation)	30	MS2	46.746	23	70.1942	91693	F7		2.93	1	3.80183e-06	1.8062e-07	1.67942	2.89953e+06	69.89	1000A	1000	A	K8(K_MDA)	K	8	TRUE
FALSE	High	Sequest HT (A2)	Unambiguous	[R].EPMQTGIkAVDSLVPIGR.[G]	K8(K_MDA)	3	P25705	P25705-2; P25705-3; P25705	1	2	0.7173	0	1	1	1054.05	2107.09	2107.09	-1.22	-0.00128	HCD (High Energy Collision Dissociation)	30	MS2	14.2679	23	70.2585	91788	F7		3.75	1	3.80183e-06	3.61782e-10	2.46829	2290034	70.13	1000A	1000	A	K8(K_MDA)	K	8	TRUE
FALSE	High	Sequest HT (A2)	Unambiguous	[R].EPMQTGIkAVDSLVPIGR.[G]	K8(K_MDA)	3	P25705	P25705-2; P25705-3; P25705	1	2	0.4127	0	1	1	1054.04	2107.08	2107.09	-4.32	-0.00455	HCD (High Energy Collision Dissociation)	30	MS2	72.6087	23	70.4662	92096	F7		1.89	1	3.80183e-06	2.60306e-05	1.04816	2290034	70.13	1000A	1000	A	K8(K_MDA)	K	8	TRUE
FALSE	High	Sequest HT (A2)	Unambiguous	[R].GEVAPDAkSFVLNLGK.[D]	K8(K_MDA)	1	P09382	P09382	1	2	0.3481	0	1	1	920.972	1840.94	1840.95	-6.53	-0.00601	HCD (High Energy Collision Dissociation)	30	MS2	88.3686	23	71.0468	92955	F7		1.81	1	0.00353019	0.0654669	0.0960903	569508	71.14	1000A	1000	A	K8(K_MDA)	K	8	TRUE
FALSE	High	Sequest HT (A2)	Unambiguous	[R].LPLQDVYkIGGIGTVPVGR.[V]	K8(K_MDA)	3	P68104; Q05639	P68104; Q05639; Q5VTE0	1	3	0.6302	0	1	1	726.735	2178.19	2178.2	-1.99	-0.00145	HCD (High Energy Collision Dissociation)	30	MS2	23.9856	23	71.144	93098	F7		4.11	2	3.80183e-06	1.34569e-08	2.00915	3.53752e+06	71.15	1000A	1000	A	K8(K_MDA)	K	8	TRUE
FALSE	High	Sequest HT (A2)	Unambiguous	[R].ILEFFGLkK.[E]	K8(K_MDA)	1	P07237	P07237	1	2	0.0189	0	1	1	645.86	1290.71	1290.71	-0.82	-0.00053	HCD (High Energy Collision Dissociation)	30	MS2	80.1689	23	71.7722	94020	F7		2.12	1	6.30211e-05	0.000334485	0.722754	414435	71.62	1000A	1000	A	K8(K_MDA)	K	8	TRUE
FALSE	High	Sequest HT (A2)	Unambiguous	[R].ILEFFGLkK.[E]	K8(K_MDA)	1	P07237	P07237	1	2	0.0878	0	1	1	645.857	1290.71	1290.71	-5.08	-0.00328	HCD (High Energy Collision Dissociation)	30	MS2	79.9388	23	71.9909	94341	F7		2.05	1	6.44898e-05	0.000450876	0.684828	414435	71.62	1000A	1000	A	K8(K_MDA)	K	8	TRUE
FALSE	High	Sequest HT (A2)	Unambiguous	[R].VIFGLFGkTVPK.[T]	K8(K_MDA)	1	P23284	P23284	1	2	0.169	0	1	1	751.427	1501.85	1501.85	1.29	0.00097	HCD (High Energy Collision Dissociation)	30	MS2	60.6129	23	72.4707	95041	F7		2.13	1	3.57436e-05	0.000242575	0.763689	850375	72.5	1000A	1000	A	K8(K_MDA)	K	8	TRUE
FALSE	High	Sequest HT (A2)	Unambiguous	[R].VIFGLFGkTVPK.[T]	K8(K_MDA)	1	P23284	P23284	1	2	0.1595	0	1	1	751.427	1501.85	1501.85	0.31	0.00023	HCD (High Energy Collision Dissociation)	30	MS2	58.0438	23	72.6699	95335	F7		1.63	1	0.000623717	0.00973733	0.314013	850375	72.5	1000A	1000	A	K8(K_MDA)	K	8	TRUE
FALSE	High	Sequest HT (A2)	Unambiguous	[R].VIFGLFGkTVPK.[T]	K8(K_MDA)	1	P23284	P23284	1	2	0.2937	0	1	1	751.426	1501.85	1501.85	0.15	0.00011	HCD (High Energy Collision Dissociation)	30	MS2	80.856	23	72.8561	95608	F7		1.43	1	0.00396051	0.0741372	0.0809879	850375	72.5	1000A	1000	A	K8(K_MDA)	K	8	TRUE
FALSE	High	Sequest HT (A2)	Unambiguous	[R].GLFIIDDkGILR.[Q]	K8(K_MDA)	2	Q06830; Q13162	Q06830; Q13162	1	2	0.0714	0	1	1	778.429	1555.85	1555.85	-0.24	-0.00019	HCD (High Energy Collision Dissociation)	30	MS2	89.8758	23	77.2047	101838	F7		1.26	2	0.00399104	0.0746962	0.0800671	157452	77.08	1000A	1000	A	K8(K_MDA)	K	8	TRUE
FALSE	High	Sequest HT (A2)	Unambiguous	[R].TTPTFFPkDILTLR.[L]	K8(K_MDA)	1	P10253	P10253	1	2	0.4253	0	1	1	923.497	1845.99	1845.98	4	0.00369	HCD (High Energy Collision Dissociation)	30	MS2	74.4867	23	78.4141	103562	F7		2.21	1	0.000863191	0.0135177	0.276715	463120	78.39	1000A	1000	A	K8(K_MDA)	K	8	TRUE
FALSE	High	Sequest HT (A2)	Unambiguous	[K].ATFDAISkTYSYLTPDLWK.[E]	K8(K_MDA)	1	P15880	P15880	1	2	0.53	0	1	1	1208.6	2416.19	2416.17	4.61	0.00557	HCD (High Energy Collision Dissociation)	30	MS2	0	23	79.4173	105018	F7		2	1	7.31598e-06	5.6795e-05	0.948892			1000A	1000	A	K8(K_MDA)	K	8	TRUE
FALSE	High	Sequest HT (A2)	Unambiguous	[R].DLTDYLMkILTER.[G]	K8(K_MDA)	8	P68133; P68032; P63261; P60709; Q562R1	P68133; P63267; P68032; P63261; P63267-2; P62736; P60709; Q562R1	1	3	0.688	0	1	1	602.967	1806.89	1806.9	-6.62	-0.00398	HCD (High Energy Collision Dissociation)	30	MS2	39.0774	23	85.5099	113705	F7		2.34	5	3.80183e-06	2.55899e-06	1.34283	368982	85.56	1000A	1000	A	K8(K_MDA)	K	8	TRUE
FALSE	High	Sequest HT (A2)	Unambiguous	[K].AEADKNDkAVK.[D]	K8(K_MDA)	2	P08238	Q58FF7; P08238	2	3	0.1705	0	1	1	462.23	1384.67	1384.67	0.01	1e-05	HCD (High Energy Collision Dissociation)	30	MS2	81.4471	23	20.7415	20241	F8		2.17	1	0.00487531	0.0931116	0.0525527	3.70912e+06	20.8	1000B	1000	B	K8(K_MDA)	K	8	TRUE
FALSE	High	Sequest HT (A2)	Unambiguous	[K].SSTPEEVkK.[R]	K8(K_MDA)	1	P23528	P23528	1	2	0.0661	0	1	1	600.795	1200.58	1200.58	3	0.0018	HCD (High Energy Collision Dissociation)	30	MS2	55.1521	23	29.8545	32601	F8		2.27	1	0.000274272	0.00362813	0.428449	10067533	29.91	1000B	1000	B	K8(K_MDA)	K	8	TRUE
FALSE	High	Sequest HT (A2)	Unambiguous	[K].SSTPEEVkK.[R]	K8(K_MDA)	1	P23528	P23528	1	2	0.0388	0	1	1	600.793	1200.58	1200.58	0.25	0.00015	HCD (High Energy Collision Dissociation)	30	MS2	69.5921	106.282	29.9465	32722	F8		2.32	1	0.000257925	0.00328779	0.440103	10067533	29.91	1000B	1000	B	K8(K_MDA)	K	8	TRUE
FALSE	High	Sequest HT (A2)	Unambiguous	[K].AAQEEYVkR.[A]	K8(K_MDA)	2	P04075; P04075-2	P04075; P04075-2	1	2	0.4659	0	1	1	645.312	1289.62	1289.62	0.67	0.00043	HCD (High Energy Collision Dissociation)	30	MS2	60.0458	23	34.2926	38850	F8		2.49	2	6.44898e-05	0.000440168	0.687875			1000B	1000	B	K8(K_MDA)	K	8	TRUE
FALSE	High	Sequest HT (A2)	Unambiguous	[K].ISEQSDAkLK.[E]	K8(K_MDA)	3	P25705	P25705-3; P25705-2; P25705	1	2	0.2088	0	1	1	657.833	1314.66	1314.66	1.05	0.00069	HCD (High Energy Collision Dissociation)	30	MS2	61.6243	23	35.8173	41023	F8		2.49	1	6.97593e-05	0.000518077	0.667242	4.50024e+06	35.88	1000B	1000	B	K8(K_MDA)	K	8	TRUE
FALSE	High	Sequest HT (A2)	Unambiguous	[K].ISEQSDAkLK.[E]	K8(K_MDA)	3	P25705	P25705-3; P25705-2; P25705	1	2	0.157	0	1	1	657.833	1314.66	1314.66	1.33	0.00088	HCD (High Energy Collision Dissociation)	30	MS2	51.3131	23	36.0065	41295	F8		1.72	1	4.78866e-05	0.000288582	0.74155	4.50024e+06	35.88	1000B	1000	B	K8(K_MDA)	K	8	TRUE
FALSE	High	Sequest HT (A2)	Unambiguous	[K].SQQALVQkR.[H]	K8(K_MDA)	1	P24539	P24539	1	2	0.6145	0	1	1	627.335	1253.66	1253.66	-0.95	-0.00059	HCD (High Energy Collision Dissociation)	30	MS2	84.0759	23	36.8153	42458	F8		2.62	1	0.000371789	0.00573688	0.374868	3518543	36.81	1000B	1000	B	K8(K_MDA)	K	8	TRUE
FALSE	High	Sequest HT (A2)	Unambiguous	[R].IEEELGSkAK.[F]	K8(K_MDA)	2	P06733	P06733; P06733-2	1	2	0.046	0	1	1	650.328	1299.65	1299.65	1.56	0.00102	HCD (High Energy Collision Dissociation)	30	MS2	89.3232	19.666	39.7219	46651	F8		2.61	1	2.36214e-05	0.000112133	0.862165	7712623	39.8	1000B	1000	B	K8(K_MDA)	K	8	TRUE
FALSE	High	Sequest HT (A2)	Unambiguous	[K].TVAYTEQkMTSGK.[I]	K8(K_MDA)	1	P30101	P30101	1	2	0.1591	0	1	1	820.385	1639.76	1639.77	-3.16	-0.00259	HCD (High Energy Collision Dissociation)	30	MS2	56.8199	23	39.7637	46714	F8		1.76	1	3.80183e-06	2.92054e-05	1.03353	1.53669e+06	39.74	1000B	1000	B	K8(K_MDA)	K	8	TRUE
FALSE	High	Sequest HT (A2)	Unambiguous	[K].LEQSTIVkER.[G]	K8(K_MDA)	1	Q02790	Q02790	1	2	0.4672	0	1	1	699.87	1398.73	1398.73	5.01	0.0035	HCD (High Energy Collision Dissociation)	30	MS2	70.2631	23	39.892	46900	F8		2.44	1	2.36214e-05	0.000152033	0.82331	11308119	40.08	1000B	1000	B	K8(K_MDA)	K	8	TRUE
FALSE	High	Sequest HT (A2)	Unambiguous	[R].IEEELGSkAK.[F]	K8(K_MDA)	2	P06733	P06733; P06733-2	1	2	0.0714	0	1	1	650.327	1299.65	1299.65	-0.33	-0.00022	HCD (High Energy Collision Dissociation)	30	MS2	95.7296	7.6	39.9619	46999	F8		1.82	1	6.69923e-05	0.000463369	0.681365	7712623	39.8	1000B	1000	B	K8(K_MDA)	K	8	TRUE
FALSE	High	Sequest HT (A2)	Unambiguous	[K].LEQSTIVkER.[G]	K8(K_MDA)	1	Q02790	Q02790	1	2	0.5309	0	1	1	699.866	1398.73	1398.73	-0.68	-0.00047	HCD (High Energy Collision Dissociation)	30	MS2	29.2468	12.255	40.1213	47233	F8		3.56	1	2.36214e-05	0.000125468	0.847824	11308119	40.08	1000B	1000	B	K8(K_MDA)	K	8	TRUE
FALSE	High	Sequest HT (A2)	Unambiguous	[K].LEQSTIVkER.[G]	K8(K_MDA)	1	Q02790	Q02790	1	2	0.4868	0	1	1	699.868	1398.73	1398.73	1.32	0.00092	HCD (High Energy Collision Dissociation)	30	MS2	34.5842	23	40.2053	47348	F8		3.78	1	1.7707e-05	9.94593e-05	0.877468	11308119	40.08	1000B	1000	B	K8(K_MDA)	K	8	TRUE
FALSE	High	Sequest HT (A2)	Unambiguous	[K].LEQSTIVkER.[G]	K8(K_MDA)	1	Q02790	Q02790	1	2	0.0784	0	1	1	699.867	1398.73	1398.73	0.08	6e-05	HCD (High Energy Collision Dissociation)	30	MS2	96.9901	23	40.3865	47614	F8		1.02	1	0.000680417	0.0105867	0.304477			1000B	1000	B	K8(K_MDA)	K	8	TRUE
FALSE	High	Sequest HT (A2)	Unambiguous	[R].TQNVLGEkGR.[R]	K8(K_MDA)	2	P23396	P23396; P23396-2	1	2	0.2156	0	1	1	649.327	1297.65	1297.65	-5.75	-0.00373	HCD (High Energy Collision Dissociation)	30	MS2	50.3882	23	40.7508	48146	F8		2.18	1	0.000132669	0.00161383	0.525783	2.90888e+06	40.73	1000B	1000	B	K8(K_MDA)	K	8	TRUE
FALSE	High	Sequest HT (A2)	Unambiguous	[K].EVSTYIKk.[I]	K8(K_MDA)	2	P68104	P68104; Q5VTE0	1	2	0.0983	0	1	1	582.3	1163.59	1163.6	-4.24	-0.00247	HCD (High Energy Collision Dissociation)	30	MS2	44.0895	23	41.0044	48516	F8		2.34	1	0.00298687	0.0543927	0.118153	8664050	41.08	1000B	1000	B	K8(K_MDA)	K	8	TRUE
FALSE	High	Sequest HT (A2)	Unambiguous	[K].ALAPEYAkAAGK.[L]	K8(K_MDA)	1	P07237	P07237	1	2	0.1962	0	1	1	693.36	1385.71	1385.71	2.57	0.00178	HCD (High Energy Collision Dissociation)	30	MS2	47.8749	23	42.6921	50955	F8		2.65	1	2.36214e-05	0.000155422	0.820496	4596235	42.75	1000B	1000	B	K8(K_MDA)	K	8	TRUE
FALSE	High	Sequest HT (A2)	Unambiguous	[R].VVSSIEQkTEGAEK.[K]	K8(K_MDA)	1	P63104	P63104	1	2	0.347	0	1	1	850.925	1700.84	1700.84	2.47	0.0021	HCD (High Energy Collision Dissociation)	30	MS2	51.9605	23	43.531	52168	F8		2.68	1	3.01009e-05	0.000173527	0.806431	3.12828e+06	43.32	1000B	1000	B	K8(K_MDA)	K	8	TRUE
FALSE	High	Sequest HT (A2)	Unambiguous	[R].VVSSIEQkTEGAEK.[K]	K8(K_MDA)	1	P63104	P63104	1	2	0.3962	0	1	1	850.926	1700.84	1700.84	3.96	0.00337	HCD (High Energy Collision Dissociation)	30	MS2	78.3326	23	43.5757	52229	F8		2.6	1	6.97593e-05	0.000527179	0.665041	3.12828e+06	43.32	1000B	1000	B	K8(K_MDA)	K	8	TRUE
FALSE	High	Sequest HT (A2)	Unambiguous	[K].LEQSTIVkER.[G]	K8(K_MDA)	1	Q02790	Q02790	1	2	0.1302	0	1	1	699.866	1398.73	1398.73	-0.44	-0.00031	HCD (High Energy Collision Dissociation)	30	MS2	82.8241	23	44.1494	53068	F8		1.92	1	3.57436e-05	0.000225108	0.773221	843114	44.11	1000B	1000	B	K8(K_MDA)	K	8	TRUE
FALSE	High	Sequest HT (A2)	Unambiguous	[R].YDDPEVQkDIK.[N]	K8(K_MDA)	1	P38646	P38646	1	2	0.1514	0	1	1	773.361	1545.71	1545.71	2.37	0.00183	HCD (High Energy Collision Dissociation)	30	MS2	73.0206	23	45.8881	55612	F8		1.85	1	3.57436e-05	0.00023365	0.76847	1.41949e+06	45.8	1000B	1000	B	K8(K_MDA)	K	8	TRUE
FALSE	High	Sequest HT (A2)	Unambiguous	[R].STVAQLVkR.[L]	K8(K_MDA)	3	P25705	P25705-2; P25705-3; P25705	1	2	0.4639	0	1	1	599.335	1197.66	1197.66	-0.3	-0.00018	HCD (High Energy Collision Dissociation)	30	MS2	42.7472	16.24	46.9834	57214	F8		2.63	1	0.000521055	0.0074404	0.344844			1000B	1000	B	K8(K_MDA)	K	8	TRUE
FALSE	High	Sequest HT (A2)	Unambiguous	[R].STVAQLVkR.[L]	K8(K_MDA)	3	P25705	P25705-2; P25705-3; P25705	1	2	0.4932	0	1	1	599.335	1197.66	1197.66	0.4	0.00024	HCD (High Energy Collision Dissociation)	30	MS2	35.5706	20.867	47.18	57501	F8		2.92	1	0.000454531	0.00683928	0.354546			1000B	1000	B	K8(K_MDA)	K	8	TRUE
FALSE	High	Sequest HT (A2)	Unambiguous	[R].STVAQLVkR.[L]	K8(K_MDA)	3	P25705	P25705-2; P25705-3; P25705	1	2	0.2075	0	1	1	599.335	1197.66	1197.66	0.8	0.00048	HCD (High Energy Collision Dissociation)	30	MS2	73.1589	23	47.377	57787	F8		2.12	1	0.000709571	0.0110909	0.29918			1000B	1000	B	K8(K_MDA)	K	8	TRUE
FALSE	High	Sequest HT (A2)	Unambiguous	[R].LPEGDLGkEIEQK.[Y]	K8(K_MDA)	3	P63241	P63241-2; P63241; Q6IS14	1	2	0.2099	0	1	1	826.417	1651.83	1651.82	3.17	0.00262	HCD (High Energy Collision Dissociation)	30	MS2	73.3369	23	50.0012	61665	F8		1.81	1	0.00320825	0.0594665	0.107594			1000B	1000	B	K8(K_MDA)	K	8	TRUE
FALSE	High	Sequest HT (A2)	Unambiguous	[R].QMSGAQIkIANPVEGSSGR.[Q]	K8(K_MDA)	1	Q15365	Q15365	1	2	0.2236	0	1	1	1063.52	2126.03	2126.03	-1.93	-0.00205	HCD (High Energy Collision Dissociation)	30	MS2	72.983	23	51.0434	63210	F8		1.61	1	5.39736e-05	0.000305156	0.734437			1000B	1000	B	K8(K_MDA)	K	8	TRUE
FALSE	High	Sequest HT (A2)	Unambiguous	[K].GGIMLPEkSQGK.[V]	K8(K_MDA)	1	P61604	P61604	1	2	0.2473	0	1	1	720.861	1440.71	1440.72	-3.22	-0.00232	HCD (High Energy Collision Dissociation)	30	MS2	80.6706	23	51.1723	63401	F8		1.82	1	0.000248438	0.0030761	0.448006	1.71567e+06	51.18	1000B	1000	B	K8(K_MDA)	K	8	TRUE
FALSE	High	Sequest HT (A2)	Unambiguous	[K].TVDGPSGkLWR.[D]	K8(K_MDA)	2	P04406	P04406-2; P04406	1	2	0.583	0	1	1	706.354	1411.7	1411.7	0.79	0.00056	HCD (High Energy Collision Dissociation)	30	MS2	41.5195	23	52.903	65948	F8		2.83	1	3.80183e-06	1.83868e-05	1.09235	10349419	52.95	1000B	1000	B	K8(K_MDA)	K	8	TRUE
FALSE	High	Sequest HT (A2)	Unambiguous	[K].TVDGPSGkLWR.[D]	K8(K_MDA)	2	P04406	P04406-2; P04406	1	2	0.1409	0	1	1	706.353	1411.7	1411.7	-0.85	-0.0006	HCD (High Energy Collision Dissociation)	30	MS2	68.7761	20.238	53.1075	66254	F8		1.49	1	7.81407e-05	0.000580557	0.652865	10349419	52.95	1000B	1000	B	K8(K_MDA)	K	8	TRUE
FALSE	High	Sequest HT (A2)	Unambiguous	[K].TVDGPSGkLWR.[D]	K8(K_MDA)	2	P04406	P04406-2; P04406	1	2	0.435	0	1	1	706.353	1411.7	1411.7	-1.28	-0.00091	HCD (High Energy Collision Dissociation)	30	MS2	53.3402	23	53.156	66324	F8		2.46	1	3.57436e-05	0.000241704	0.764147	10349419	52.95	1000B	1000	B	K8(K_MDA)	K	8	TRUE
FALSE	High	Sequest HT (A2)	Unambiguous	[K].TVDGPSGkLWR.[D]	K8(K_MDA)	2	P04406	P04406-2; P04406	1	2	0.0316	0	1	1	706.352	1411.7	1411.7	-2.5	-0.00176	HCD (High Energy Collision Dissociation)	30	MS2	61.8652	21.625	53.3647	66631	F8		0.95	1	0.00967254	0.181804	-0.0386626	10349419	52.95	1000B	1000	B	K8(K_MDA)	K	8	TRUE
FALSE	High	Sequest HT (A2)	Unambiguous	[K].WSLLQQQkTAR.[S]	K8(K_MDA)	2	P05787	P05787; P05787-2	1	2	0.5506	0	1	1	777.907	1554.81	1554.81	0.25	0.00019	HCD (High Energy Collision Dissociation)	30	MS2	35.0252	23	53.8973	67404	F8		2.67	1	3.80183e-06	2.70598e-06	1.33573	9844938	53.87	1000B	1000	B	K8(K_MDA)	K	8	TRUE
FALSE	High	Sequest HT (A2)	Unambiguous	[K].WSLLQQQkTAR.[S]	K8(K_MDA)	2	P05787	P05787; P05787-2	1	2	0.6053	0	1	1	777.908	1554.81	1554.81	1.03	0.0008	HCD (High Energy Collision Dissociation)	30	MS2	56.1889	23	54.0923	67690	F8		3.04	1	3.80183e-06	2.20476e-05	1.06927	9844938	53.87	1000B	1000	B	K8(K_MDA)	K	8	TRUE
FALSE	High	Sequest HT (A2)	Unambiguous	[K].EVEEDEYkAFYK.[S]	K8(K_MDA)	1	P14625	P14625	1	2	0.3246	0	1	1	873.38	1745.75	1745.76	-3.19	-0.00278	HCD (High Energy Collision Dissociation)	30	MS2	56.1616	23	54.0961	67696	F8		3.05	1	3.80183e-06	1.85135e-05	1.09148	2058466	54.12	1000B	1000	B	K8(K_MDA)	K	8	TRUE
FALSE	High	Sequest HT (A2)	Unambiguous	[K].EVEEDEYkAFYK.[S]	K8(K_MDA)	1	P14625	P14625	1	2	0.2878	0	1	1	873.379	1745.75	1745.76	-3.9	-0.0034	HCD (High Energy Collision Dissociation)	30	MS2	60.6494	23	54.2955	67990	F8		2.78	1	7.31598e-06	6.2473e-05	0.936754	2058466	54.12	1000B	1000	B	K8(K_MDA)	K	8	TRUE
FALSE	High	Sequest HT (A2)	Unambiguous	[R].SAAETVTkGGIMLPEK.[S]	K8(K_MDA)	1	P61604	P61604	1	2	0.4688	0	1	1	914.466	1827.92	1827.92	2.47	0.00226	HCD (High Energy Collision Dissociation)	30	MS2	37.0923	23	55.3168	69501	F8		2.24	1	3.80183e-06	2.82245e-05	1.03787	2530901	55.44	1000B	1000	B	K8(K_MDA)	K	8	TRUE
FALSE	High	Sequest HT (A2)	Unambiguous	[K].SVSDYDGkLSNFK.[T]	K8(K_MDA)	1	P07237	P07237	1	2	0.4217	0	1	1	828.377	1655.75	1655.76	-7.07	-0.00585	HCD (High Energy Collision Dissociation)	30	MS2	83.7146	23	55.4097	69637	F8		2.3	1	0.000130574	0.00149789	0.534901			1000B	1000	B	K8(K_MDA)	K	8	TRUE
FALSE	High	Sequest HT (A2)	Unambiguous	[R].ALQASALkAWGGK.[K]	K8(K_MDA)	2	P04075; P04075-2	P04075; P04075-2	1	2	0.4206	0	1	1	748.901	1496.79	1496.79	3.1	0.00232	HCD (High Energy Collision Dissociation)	30	MS2	74.4901	23	55.4559	69707	F8		2.33	2	3.80183e-06	1.69849e-06	1.39487	2428402	55.57	1000B	1000	B	K8(K_MDA)	K	8	TRUE
FALSE	High	Sequest HT (A2)	Unambiguous	[R].SAAETVTkGGIMLPEK.[S]	K8(K_MDA)	1	P61604	P61604	1	2	0.4028	0	1	1	914.463	1827.92	1827.92	-0.48	-0.00044	HCD (High Energy Collision Dissociation)	30	MS2	66.7562	23	55.5206	69802	F8		2.16	1	3.80183e-06	1.07279e-05	1.1608	2530901	55.44	1000B	1000	B	K8(K_MDA)	K	8	TRUE
FALSE	High	Sequest HT (A2)	Unambiguous	[R].SAAETVTkGGIMLPEK.[S]	K8(K_MDA)	1	P61604	P61604	1	2	0.1892	0	1	1	914.463	1827.92	1827.92	-0.56	-0.00051	HCD (High Energy Collision Dissociation)	30	MS2	86.9253	23	55.5939	69911	F8		1.48	1	0.000884226	0.0140385	0.272434	2530901	55.44	1000B	1000	B	K8(K_MDA)	K	8	TRUE
FALSE	High	Sequest HT (A2)	Unambiguous	[K].SVSDYDGkLSNFK.[T]	K8(K_MDA)	1	P07237	P07237	1	2	0.3793	0	1	1	828.38	1655.75	1655.76	-3.4	-0.00282	HCD (High Energy Collision Dissociation)	30	MS2	79.6125	23	55.5958	69914	F8		2.32	1	7.31598e-06	6.93601e-05	0.923429	1.00501e+06	55.41	1000B	1000	B	K8(K_MDA)	K	8	TRUE
FALSE	High	Sequest HT (A2)	Unambiguous	[R].ALQASALkAWGGK.[K]	K8(K_MDA)	2	P04075; P04075-2	P04075; P04075-2	1	2	0.3841	0	1	1	748.902	1496.8	1496.79	5.37	0.00402	HCD (High Energy Collision Dissociation)	30	MS2	52.8432	23	55.6626	70012	F8		3.02	2	3.80183e-06	3.50517e-06	1.30287	2428402	55.57	1000B	1000	B	K8(K_MDA)	K	8	TRUE
FALSE	High	Sequest HT (A2)	Unambiguous	[R].ETGVDLTkDNMALQR.[V]	K8(K_MDA)	1	P38646	P38646	1	2	0.5749	0	1	1	943.951	1886.89	1886.9	-0.69	-0.00065	HCD (High Energy Collision Dissociation)	30	MS2	52.7344	23	56.1882	70784	F8		4.47	1	3.80183e-06	1.44711e-07	1.70757	2.53984e+06	56.15	1000B	1000	B	K8(K_MDA)	K	8	TRUE
FALSE	High	Sequest HT (A2)	Unambiguous	[R].GLVGEIIkR.[F]	K8(K_MDA)	4	P22392-2; P15531	P22392-2; P15531-2; P15531; P22392	1	2	0.2895	0	1	1	590.839	1180.67	1180.67	-1.01	-0.00059	HCD (High Energy Collision Dissociation)	30	MS2	25.9542	23	56.942	71891	F8		2.28	2	0.000603534	0.00934101	0.318759	2.83167e+06	56.72	1000B	1000	B	K8(K_MDA)	K	8	TRUE
FALSE	High	Sequest HT (A2)	Unambiguous	[R].GLVGEIIkR.[F]	K8(K_MDA)	4	P22392-2; P15531	P22392-2; P15531-2; P15531; P22392	1	2	0.1832	0	1	1	590.839	1180.67	1180.67	-1.97	-0.00116	HCD (High Energy Collision Dissociation)	30	MS2	44.6054	23	57.1277	72166	F8		2.02	2	0.00184141	0.0308817	0.183376	2.83167e+06	56.72	1000B	1000	B	K8(K_MDA)	K	8	TRUE
FALSE	High	Sequest HT (A2)	Unambiguous	[K].ALMDEVVkATSR.[G]	K8(K_MDA)	2	P00558	P00558; P00558-2	1	2	0.4435	0	1	1	758.379	1515.75	1515.75	-0.4	-0.0003	HCD (High Energy Collision Dissociation)	30	MS2	57.3308	23	57.8039	73141	F8		2.48	1	0.000174245	0.00191988	0.504644	4.03091e+06	57.51	1000B	1000	B	K8(K_MDA)	K	8	TRUE
FALSE	High	Sequest HT (A2)	Unambiguous	[R].ESILDGLkR.[TA]	K8(K_MDA)	6	O43865	O43865; Q96HN2; O43865-2; Q96HN2-3; Q96HN2-2; Q96HN2-4	1	2	0.1791	0	1	1	613.824	1226.64	1226.64	-0.94	-0.00058	HCD (High Energy Collision Dissociation)	30	MS2	42.2148	23	58.5088	74185	F8		2.01	1	0.000680417	0.010573	0.304624	1.75034e+06	58.48	1000B	1000	B	K8(K_MDA)	K	8	TRUE
FALSE	High	Sequest HT (A2)	Unambiguous	[R].ESLIDGIkR.[TA]	K8(K_MDA)	2	P23526	P23526; P23526-2	1	2	0.1791	0	1	2	613.824	1226.64	1226.64	-0.94	-0.00058	HCD (High Energy Collision Dissociation)	30	MS2	42.2148	23	58.5088	74185	F8		2.01	1	0.000680417	0.010573	0.304624	1.75034e+06	58.48	1000B	1000	B	K8(K_MDA)	K	8	TRUE
FALSE	High	Sequest HT (A2)	Unambiguous	[R].ELLTLDEkDPR.[R]	K8(K_MDA)	1	P46781	P46781	1	2	0.507	0	1	1	762.884	1524.76	1524.76	1.13	0.00086	HCD (High Energy Collision Dissociation)	30	MS2	44.1184	23	58.6298	74365	F8		2.15	1	0.000108523	0.000981262	0.587108	1.78042e+06	58.65	1000B	1000	B	K8(K_MDA)	K	8	TRUE
FALSE	High	Sequest HT (A2)	Unambiguous	[K].IPDPEAVkPDDWDEDAPAK.[I]	K8(K_MDA)	3	P27824	P27824; P27824-2; P27824-3	0	2	0.5212	0	1	1	1152.52	2304.03	2304.03	-3.05	-0.00351	HCD (High Energy Collision Dissociation)	30	MS2	71.1011	23	59.1743	75167	F8		1.65	1	0.000492706	0.00715434	0.349356			1000B	1000	B	K8(K_MDA)	K	8	TRUE
FALSE	High	Sequest HT (A2)	Unambiguous	[R].LLDTSTYkEAFR.[K]	K8(K_MDA)	1	Q15126	Q15126	1	2	0.1429	0	1	1	820.406	1639.81	1639.8	3.03	0.00249	HCD (High Energy Collision Dissociation)	30	MS2	79.0428	23	59.8826	76213	F8		1.12	1	0.000210988	0.002353	0.480063	675706	59.95	1000B	1000	B	K8(K_MDA)	K	8	TRUE
FALSE	High	Sequest HT (A2)	Unambiguous	[R].MVVPAALkVVR.[L]	K8(K_MDA)	2	P40429	Q6NVV1; P40429	1	2	0.5487	0	1	1	689.902	1378.8	1378.79	4.01	0.00276	HCD (High Energy Collision Dissociation)	30	MS2	78.9239	23	61.545	78666	F8		2.26	1	0.0035744	0.0665539	0.0941055	1.55821e+06	61.59	1000B	1000	B	K8(K_MDA)	K	8	TRUE
FALSE	High	Sequest HT (A2)	Unambiguous	[K].TASDFITkMDYPK.[Q]	K8(K_MDA)	4	P06396-2	P06396-4; P06396-2; P06396-3; P06396	1	2	0.3333	0	1	1	856.894	1712.78	1712.79	-3.73	-0.00319	HCD (High Energy Collision Dissociation)	30	MS2	83.4974	23	61.5966	78744	F8		1.8	1	0.000246656	0.00301571	0.450365			1000B	1000	B	K8(K_MDA)	K	8	TRUE
FALSE	High	Sequest HT (A2)	Unambiguous	[K].VHSFPTLkFFPASADR.[T]	K8(K_MDA)	1	P07237	P07237	1	3	0.3015	0	1	1	672.672	2016	2016	-0.7	-0.00047	HCD (High Energy Collision Dissociation)	30	MS2	53.3721	23	62.9244	80718	F8		2.72	1	3.80183e-06	4.03314e-05	0.992469	1314604	62.98	1000B	1000	B	K8(K_MDA)	K	8	TRUE
FALSE	High	Sequest HT (A2)	Unambiguous	[R].NLLSVAYkNVVGAR.[R]	K8(K_MDA)	5	P63104; Q04917; P61981; P31946	P31946-2; P63104; Q04917; P61981; P31946	1	3	0.6134	0	1	1	567.31	1699.91	1699.92	-1.13	-0.00064	HCD (High Energy Collision Dissociation)	30	MS2	56.8486	23	64.4116	82925	F8		2.69	4	3.80183e-06	3.33674e-05	1.01658	1.50408e+06	64.59	1000B	1000	B	K8(K_MDA)	K	8	TRUE
FALSE	High	Sequest HT (A2)	Unambiguous	[R].NLLSVAYkNVVGAR.[R]	K8(K_MDA)	5	P63104; Q04917; P61981; P31946	P31946-2; P63104; Q04917; P61981; P31946	1	2	0.4625	0	1	1	850.462	1699.92	1699.92	-0.1	-8e-05	HCD (High Energy Collision Dissociation)	30	MS2	85.0439	23	64.5906	83190	F8		2.4	4	3.80183e-06	3.18181e-05	1.02263			1000B	1000	B	K8(K_MDA)	K	8	TRUE
FALSE	High	Sequest HT (A2)	Unambiguous	[R].NLLSVAYkNVVGAR.[R]	K8(K_MDA)	5	P63104; Q04917; P61981; P31946	P31946-2; P63104; Q04917; P61981; P31946	1	2	0.4152	0	1	1	850.462	1699.92	1699.92	0.5	0.00043	HCD (High Energy Collision Dissociation)	30	MS2	91.1249	23	64.7688	83453	F8		2.24	4	3.80183e-06	2.10355e-05	1.07524			1000B	1000	B	K8(K_MDA)	K	8	TRUE
FALSE	High	Sequest HT (A2)	Unambiguous	[R].NLLSVAYkNVVGAR.[R]	K8(K_MDA)	5	P63104; Q04917; P61981; P31946	P31946-2; P63104; Q04917; P61981; P31946	1	2	0.3114	0	1	1	850.461	1699.92	1699.92	-0.69	-0.00059	HCD (High Energy Collision Dissociation)	30	MS2	98.5009	23	64.9524	83725	F8		1.67	4	0.000284864	0.00407554	0.414756			1000B	1000	B	K8(K_MDA)	K	8	TRUE
FALSE	High	Sequest HT (A2)	Unambiguous	[K].SDPIMLLkDR.[M]	K8(K_MDA)	4	P08559	P08559-2; P08559-3; P08559-4; P08559	1	2	0.4043	0	1	1	692.349	1383.69	1383.7	-4.43	-0.00307	HCD (High Energy Collision Dissociation)	30	MS2	90.0073	23	66.1815	85545	F8		0.94	1	0.000605624	0.0093984	0.318059	543626	66.27	1000B	1000	B	K8(K_MDA)	K	8	TRUE
FALSE	High	Sequest HT (A2)	Unambiguous	[K].HGVYNPNkIFGVTTLDIVR.[A]	K8(K_MDA)	1	P40926	P40926	1	3	0.5023	0	1	1	780.415	2339.23	2339.22	5.57	0.00434	HCD (High Energy Collision Dissociation)	30	MS2	93.1085	23	67.0711	86864	F8		2.13	1	0.00292762	0.0531211	0.120937			1000B	1000	B	K8(K_MDA)	K	8	TRUE
FALSE	High	Sequest HT (A2)	Unambiguous	[R].NLLSVAYkNVIGAR.[R]	K8(K_MDA)	2	P62258-2; P62258	P62258-2; P62258	1	2	0.4024	0	1	1	857.47	1713.93	1713.93	0.14	0.00012	HCD (High Energy Collision Dissociation)	30	MS2	89.8227	23	67.1913	87044	F8		2.46	2	3.80183e-06	4.47792e-05	0.979156	670358	67.5	1000B	1000	B	K8(K_MDA)	K	8	TRUE
FALSE	High	Sequest HT (A2)	Unambiguous	[R].NLLSVAYkNVIGAR.[R]	K8(K_MDA)	2	P62258-2; P62258	P62258-2; P62258	1	2	0.3946	0	1	1	857.473	1713.94	1713.93	3.35	0.00287	HCD (High Energy Collision Dissociation)	30	MS2	79.834	23	67.3905	87336	F8		2.23	2	0.000120675	0.00134299	0.548298	670358	67.5	1000B	1000	B	K8(K_MDA)	K	8	TRUE
FALSE	High	Sequest HT (A2)	Unambiguous	[R].NLLSVAYkNVIGAR.[R]	K8(K_MDA)	2	P62258-2; P62258	P62258-2; P62258	1	2	0.1667	0	1	1	857.467	1713.93	1713.93	-3.61	-0.00309	HCD (High Energy Collision Dissociation)	30	MS2	68.0713	23	67.577	87612	F8		2.04	2	0.00140859	0.0226477	0.218432	670358	67.5	1000B	1000	B	K8(K_MDA)	K	8	TRUE
FALSE	High	Sequest HT (A2)	Unambiguous	[R].NLLSVAYkNVIGAR.[R]	K8(K_MDA)	2	P62258-2; P62258	P62258-2; P62258	1	3	0.2787	0	1	1	571.981	1713.93	1713.93	-1.82	-0.00104	HCD (High Energy Collision Dissociation)	30	MS2	80.1281	23	67.8386	88002	F8		1.83	2	6.44898e-05	0.000397775	0.700724	507782	67.49	1000B	1000	B	K8(K_MDA)	K	8	TRUE
FALSE	High	Sequest HT (A2)	Unambiguous	[K].DLSLDDFkGK.[Y]	K8(K_MDA)	2	P30048	P30048; P30048-2	1	2	0.1538	0	1	1	667.317	1333.63	1333.63	-2.72	-0.00182	HCD (High Energy Collision Dissociation)	30	MS2	81.7726	23	68.028	88282	F8		1.56	1	0.00119077	0.0187127	0.23996	479007	68.07	1000B	1000	B	K8(K_MDA)	K	8	TRUE
FALSE	High	Sequest HT (A2)	Unambiguous	[K].EAFSLFDkDGDGTITTK.[E]	K8(K_MDA)	1	P0DP23	P0DP23	1	2	0.5211	0	1	1	1020.97	2040.94	2040.94	-1.88	-0.00192	HCD (High Energy Collision Dissociation)	30	MS2	59.097	23	69.5144	90476	F8		2.84	1	3.80183e-06	5.43215e-06	1.24724	780741	69.34	1000B	1000	B	K8(K_MDA)	K	8	TRUE
FALSE	High	Sequest HT (A2)	Unambiguous	[K].VIPELNGkLTGMAFR.[V]	K8(K_MDA)	2	P04406	P04406-2; P04406	1	2	0.6828	0	1	1	921.487	1841.97	1841.96	2.53	0.00233	HCD (High Energy Collision Dissociation)	30	MS2	34.9143	23	69.7522	90826	F8		2.68	1	3.80183e-06	1.26833e-07	1.72431	1.5847e+06	69.88	1000B	1000	B	K8(K_MDA)	K	8	TRUE
FALSE	High	Sequest HT (A2)	Unambiguous	[K].VIPELNGkLTGMAFR.[V]	K8(K_MDA)	2	P04406	P04406-2; P04406	1	2	0.6804	0	1	1	921.486	1841.97	1841.96	1.81	0.00167	HCD (High Energy Collision Dissociation)	30	MS2	18.4058	23	69.9449	91110	F8		2.91	1	3.80183e-06	1.08434e-07	1.74421	1.5847e+06	69.88	1000B	1000	B	K8(K_MDA)	K	8	TRUE
FALSE	High	Sequest HT (A2)	Unambiguous	[R].EPMQTGIkAVDSLVPIGR.[G]	K8(K_MDA)	3	P25705	P25705-2; P25705-3; P25705	1	3	0.6692	0	1	1	703.035	2107.09	2107.09	0.89	0.00062	HCD (High Energy Collision Dissociation)	30	MS2	52.5723	23	69.9915	91178	F8		3.9	1	3.80183e-06	2.48174e-08	1.93144	2.57663e+06	70.11	1000B	1000	B	K8(K_MDA)	K	8	TRUE
FALSE	High	Sequest HT (A2)	Unambiguous	[R].EPMQTGIkAVDSLVPIGR.[G]	K8(K_MDA)	3	P25705	P25705-2; P25705-3; P25705	1	2	0.3174	0	1	1	1054.05	2107.09	2107.09	1.7	0.00179	HCD (High Energy Collision Dissociation)	30	MS2	31.2989	23	70.1665	91437	F8		1.67	1	0.00329578	0.0607844	0.104983	1.04148e+06	70.08	1000B	1000	B	K8(K_MDA)	K	8	TRUE
FALSE	High	Sequest HT (A2)	Unambiguous	[R].EPMQTGIkAVDSLVPIGR.[G]	K8(K_MDA)	3	P25705	P25705-2; P25705-3; P25705	1	3	0.6103	0	1	1	703.036	2107.09	2107.09	1.35	0.00095	HCD (High Energy Collision Dissociation)	30	MS2	22.5358	83.707	70.2182	91511	F8		4.67	1	3.80183e-06	2.0479e-08	1.95583	2.57663e+06	70.11	1000B	1000	B	K8(K_MDA)	K	8	TRUE
FALSE	High	Sequest HT (A2)	Unambiguous	[R].LPLQDVYkIGGIGTVPVGR.[V]	K8(K_MDA)	3	P68104; Q05639	P68104; Q05639; Q5VTE0	1	3	0.6011	0	1	1	726.736	2178.19	2178.2	-0.89	-0.00064	HCD (High Energy Collision Dissociation)	30	MS2	21.7576	23	71.0151	92688	F8		3.71	2	3.80183e-06	1.15232e-08	2.02884	1.78824e+06	71.15	1000B	1000	B	K8(K_MDA)	K	8	TRUE
FALSE	High	Sequest HT (A2)	Unambiguous	[R].LPLQDVYkIGGIGTVPVGR.[V]	K8(K_MDA)	3	P68104; Q05639	P68104; Q05639; Q5VTE0	1	3	0.4574	0	1	1	726.735	2178.19	2178.2	-2.85	-0.00207	HCD (High Energy Collision Dissociation)	30	MS2	46.2379	23	71.2031	92966	F8		2.58	2	3.80183e-06	5.12881e-06	1.25454	1.78824e+06	71.15	1000B	1000	B	K8(K_MDA)	K	8	TRUE
FALSE	High	Sequest HT (A2)	Unambiguous	[R].ILEFFGLkK.[E]	K8(K_MDA)	1	P07237	P07237	1	2	0.0135	0	1	1	645.861	1290.71	1290.71	0.61	0.00039	HCD (High Energy Collision Dissociation)	30	MS2	88.2087	23	71.6031	93557	F8		1.48	1	0.000610051	0.00950959	0.316716	273294	71.76	1000B	1000	B	K8(K_MDA)	K	8	TRUE
FALSE	High	Sequest HT (A2)	Unambiguous	[R].ILEFFGLkK.[E]	K8(K_MDA)	1	P07237	P07237	1	2	0.1073	0	1	1	645.861	1290.71	1290.71	0.74	0.00048	HCD (High Energy Collision Dissociation)	30	MS2	87.3558	23	71.8613	93936	F8		1.77	1	0.000161431	0.00181135	0.511712	273294	71.76	1000B	1000	B	K8(K_MDA)	K	8	TRUE
FALSE	High	Sequest HT (A2)	Unambiguous	[R].VIFGLFGkTVPK.[T]	K8(K_MDA)	1	P23284	P23284	1	2	0.1158	0	1	1	751.425	1501.84	1501.85	-2.27	-0.00171	HCD (High Energy Collision Dissociation)	30	MS2	92.7076	23	72.3022	94583	F8		0.95	1	0.00334304	0.061753	0.103095	440517	72.52	1000B	1000	B	K8(K_MDA)	K	8	TRUE
FALSE	High	Sequest HT (A2)	Unambiguous	[R].VIFGLFGkTVPK.[T]	K8(K_MDA)	1	P23284	P23284	1	2	0.1278	0	1	1	751.427	1501.85	1501.85	0.53	0.0004	HCD (High Energy Collision Dissociation)	30	MS2	66.5373	23	72.6468	95084	F8		1.8	1	0.00752603	0.1414	-0.00286251	440517	72.52	1000B	1000	B	K8(K_MDA)	K	8	TRUE
FALSE	High	Sequest HT (A2)	Unambiguous	[R].TTPTFFPkDILTLR.[L]	K8(K_MDA)	1	P10253	P10253	1	2	0.0776	0	1	1	923.49	1845.97	1845.98	-2.96	-0.00274	HCD (High Energy Collision Dissociation)	30	MS2	59.3561	23	78.4247	103364	F8		1.16	1	0.00993453	0.186966	-0.042774	272832	78.33	1000B	1000	B	K8(K_MDA)	K	8	TRUE
FALSE	High	Sequest HT (A2)	Unambiguous	[R].DLSSQLLkVLGTR.[K]	K8(K_MDA)	1	Q14204	Q14204	1	2	0.2113	0	1	1	813.453	1625.9	1625.89	5.35	0.00435	HCD (High Energy Collision Dissociation)	30	MS2	74.9952	23	79.6135	105106	F8		1.42	1	0.00420481	0.0790259	0.073126			1000B	1000	B	K8(K_MDA)	K	8	TRUE
FALSE	High	Sequest HT (A2)	Unambiguous	[R].DLTDYLMkILTER.[G]	K8(K_MDA)	8	P68133; P68032; P63261; P60709; Q562R1	P68133; P63267; P68032; P63261; P63267-2; P62736; P60709; Q562R1	1	3	0.6592	0	1	1	602.969	1806.89	1806.9	-2.99	-0.0018	HCD (High Energy Collision Dissociation)	30	MS2	27.8573	23	85.4862	113443	F8		2.67	5	3.80183e-06	1.23819e-06	1.43501	409324	85.53	1000B	1000	B	K8(K_MDA)	K	8	TRUE
FALSE	High	Sequest HT (A2)	Unambiguous	[R].LKEEEEDkK.[R]	K8(K_MDA)	1	P27797	P27797	2	2	0.0901	0	1	1	672.324	1343.64	1343.64	2.7	0.00181	HCD (High Energy Collision Dissociation)	30	MS2	68.8812	23	20.4645	20006	F9		2.22	1	0.000208894	0.00229697	0.482964			2000A	2000	A	K8(K_MDA)	K	8	TRUE
FALSE	High	Sequest HT (A2)	Unambiguous	[K].GGNEESTkTGNAGSR.[L]	K8(K_MDA)	1	P00441	P00441	1	2	0.7222	0	1	1	830.865	1660.72	1660.72	1.84	0.00153	HCD (High Energy Collision Dissociation)	30	MS2	20.0685	23	23.4948	23996	F9		2.7	1	3.80183e-06	1.57465e-06	1.40448			2000A	2000	A	K8(K_MDA)	K	8	TRUE
FALSE	High	Sequest HT (A2)	Unambiguous	[K].SSTPEEVkK.[R]	K8(K_MDA)	1	P23528	P23528	1	2	0.0816	0	1	1	600.792	1200.58	1200.58	-0.69	-0.00041	HCD (High Energy Collision Dissociation)	30	MS2	18.0349	23	29.8704	32716	F9		1.96	1	0.000242224	0.00290449	0.454841	12697079	29.9	2000A	2000	A	K8(K_MDA)	K	8	TRUE
FALSE	High	Sequest HT (A2)	Unambiguous	[K].SSTPEEVkK.[R]	K8(K_MDA)	1	P23528	P23528	1	2	0.0604	0	1	1	600.792	1200.58	1200.58	-0.6	-0.00036	HCD (High Energy Collision Dissociation)	30	MS2	57.5849	23	30.0627	32981	F9		1.82	1	0.000675973	0.0105033	0.305377	12697079	29.9	2000A	2000	A	K8(K_MDA)	K	8	TRUE
FALSE	High	Sequest HT (A2)	Unambiguous	[K].ISEQSDAkLK.[E]	K8(K_MDA)	3	P25705	P25705-3; P25705-2; P25705	1	2	0.1353	0	1	1	657.833	1314.66	1314.66	1.16	0.00076	HCD (High Energy Collision Dissociation)	30	MS2	42.5185	23	35.8909	41112	F9		3.03	1	3.80183e-06	2.91139e-05	1.03393	6378729	35.89	2000A	2000	A	K8(K_MDA)	K	8	TRUE
FALSE	High	Sequest HT (A2)	Unambiguous	[K].ISEQSDAkLK.[E]	K8(K_MDA)	3	P25705	P25705-3; P25705-2; P25705	1	2	0.1866	0	1	1	657.834	1314.66	1314.66	2.07	0.00136	HCD (High Energy Collision Dissociation)	30	MS2	51.4957	23	36.0699	41369	F9		1.34	1	0.00325875	0.0600149	0.106502	6378729	35.89	2000A	2000	A	K8(K_MDA)	K	8	TRUE
FALSE	High	Sequest HT (A2)	Unambiguous	[R].IEEELGSkAK.[F]	K8(K_MDA)	2	P06733	P06733; P06733-2	1	2	0.0437	0	1	1	650.326	1299.64	1299.65	-1.53	-0.00099	HCD (High Energy Collision Dissociation)	30	MS2	42.5022	25.23	39.7812	46710	F9		3.43	1	2.36214e-05	0.000159969	0.816815	13878837	39.82	2000A	2000	A	K8(K_MDA)	K	8	TRUE
FALSE	High	Sequest HT (A2)	Unambiguous	[K].TVAYTEQkMTSGK.[I]	K8(K_MDA)	1	P30101	P30101	1	2	0.1871	0	1	1	820.386	1639.76	1639.77	-1.82	-0.0015	HCD (High Energy Collision Dissociation)	30	MS2	54.7716	23	39.8862	46862	F9		1.71	1	3.80183e-06	1.0422e-05	1.16448	1.86038e+06	39.69	2000A	2000	A	K8(K_MDA)	K	8	TRUE
FALSE	High	Sequest HT (A2)	Unambiguous	[K].LEQSTIVkER.[G]	K8(K_MDA)	1	Q02790	Q02790	1	2	0.5035	0	1	1	699.869	1398.73	1398.73	2.46	0.00172	HCD (High Energy Collision Dissociation)	30	MS2	61.334	23	39.9135	46902	F9		2.86	1	2.36214e-05	0.000123866	0.849463	15811797	40.09	2000A	2000	A	K8(K_MDA)	K	8	TRUE
FALSE	High	Sequest HT (A2)	Unambiguous	[K].LEQSTIVkER.[G]	K8(K_MDA)	1	Q02790	Q02790	1	2	0.5178	0	1	1	699.867	1398.73	1398.73	-0.26	-0.00018	HCD (High Energy Collision Dissociation)	30	MS2	26.1055	14.136	40.0958	47165	F9		3.65	1	2.36214e-05	0.000136731	0.836851	15811797	40.09	2000A	2000	A	K8(K_MDA)	K	8	TRUE
FALSE	High	Sequest HT (A2)	Unambiguous	[R].TQNVLGEkGR.[R]	K8(K_MDA)	2	P23396	P23396; P23396-2	1	2	0.163	0	1	1	649.327	1297.65	1297.65	-5.18	-0.00336	HCD (High Energy Collision Dissociation)	30	MS2	57.3382	23	40.774	48148	F9		2.27	1	0.000108523	0.00102901	0.581205	4938543	40.68	2000A	2000	A	K8(K_MDA)	K	8	TRUE
FALSE	High	Sequest HT (A2)	Unambiguous	[K].LNVTEQEkIDK.[L]	K8(K_MDA)	1	P06733	P06733	1	2	0.1146	0	1	1	756.882	1512.76	1512.76	-0.48	-0.00036	HCD (High Energy Collision Dissociation)	30	MS2	42.8825	23	41.3505	48991	F9		1.92	1	3.80183e-06	2.08642e-05	1.07628	3857840	41.28	2000A	2000	A	K8(K_MDA)	K	8	TRUE
FALSE	High	Sequest HT (A2)	Unambiguous	[K].ALAPEYAkAAGK.[L]	K8(K_MDA)	1	P07237	P07237	1	2	0.3255	0	1	1	693.36	1385.71	1385.71	2.24	0.00155	HCD (High Energy Collision Dissociation)	30	MS2	59.9108	23	42.8279	51129	F9		2.55	1	3.57436e-05	0.000196097	0.790825	6.54173e+06	42.73	2000A	2000	A	K8(K_MDA)	K	8	TRUE
FALSE	High	Sequest HT (A2)	Unambiguous	[R].VVSSIEQkTEGAEK.[K]	K8(K_MDA)	1	P63104	P63104	1	2	0.4178	0	1	1	850.924	1700.84	1700.84	2.11	0.0018	HCD (High Energy Collision Dissociation)	30	MS2	26.9392	23	43.4359	52009	F9		3.04	1	3.80183e-06	7.11715e-07	1.50531	4.83243e+06	43.32	2000A	2000	A	K8(K_MDA)	K	8	TRUE
FALSE	High	Sequest HT (A2)	Unambiguous	[R].VISSIEQkTSADGNEK.[K]	K8(K_MDA)	1	P61981	P61981	1	2	0.4014	0	1	1	951.457	1901.91	1901.91	-3	-0.00285	HCD (High Energy Collision Dissociation)	30	MS2	47.1677	23	43.9737	52790	F9		2.84	1	3.80183e-06	1.44282e-06	1.41559	1.25808e+06	43.86	2000A	2000	A	K8(K_MDA)	K	8	TRUE
FALSE	High	Sequest HT (A2)	Unambiguous	[R].VISSIEQkTER.[N]	K8(K_MDA)	2	P31946	P31946-2; P31946	1	2	0.344	0	1	1	743.383	1485.76	1485.76	0.86	0.00064	HCD (High Energy Collision Dissociation)	30	MS2	54.3367	23	44.0266	52866	F9		2.82	1	1.42984e-05	7.83948e-05	0.907821	5.92336e+06	44.07	2000A	2000	A	K8(K_MDA)	K	8	TRUE
FALSE	High	Sequest HT (A2)	Unambiguous	[K].LEQSTIVkER.[G]	K8(K_MDA)	1	Q02790	Q02790	1	2	0.2156	0	1	1	699.865	1398.72	1398.73	-2.28	-0.0016	HCD (High Energy Collision Dissociation)	30	MS2	30.4962	23	44.264	53215	F9		1.67	1	0.000260368	0.00338518	0.436643			2000A	2000	A	K8(K_MDA)	K	8	TRUE
FALSE	High	Sequest HT (A2)	Unambiguous	[K].VLEDSDLkK.[S]	K8(K_MDA)	1	P11021	P11021	1	2	0.0299	0	1	1	621.815	1242.62	1242.63	-1.43	-0.00089	HCD (High Energy Collision Dissociation)	30	MS2	69.3337	23	44.3998	53411	F9		2.01	1	0.000199464	0.00216397	0.490157	4.8247e+06	44.33	2000A	2000	A	K8(K_MDA)	K	8	TRUE
FALSE	High	Sequest HT (A2)	Unambiguous	[R].YDDPEVQkDIK.[N]	K8(K_MDA)	1	P38646	P38646	1	2	0.2087	0	1	1	773.354	1545.7	1545.71	-6.81	-0.00526	HCD (High Energy Collision Dissociation)	30	MS2	53.5575	23	45.9686	55707	F9		2.06	1	9.39309e-05	0.000760377	0.618943	2.07791e+06	45.85	2000A	2000	A	K8(K_MDA)	K	8	TRUE
FALSE	High	Sequest HT (A2)	Unambiguous	[R].STVAQLVkR.[L]	K8(K_MDA)	3	P25705	P25705-2; P25705-3; P25705	1	2	0.4219	0	1	1	599.332	1197.66	1197.66	-4.81	-0.00288	HCD (High Energy Collision Dissociation)	30	MS2	92.5576	23	46.8195	56955	F9		2.56	1	0.000876051	0.0136912	0.27527			2000A	2000	A	K8(K_MDA)	K	8	TRUE
FALSE	High	Sequest HT (A2)	Unambiguous	[R].STVAQLVkR.[L]	K8(K_MDA)	3	P25705	P25705-2; P25705-3; P25705	1	2	0.4601	0	1	1	599.335	1197.66	1197.66	-0.03	-2e-05	HCD (High Energy Collision Dissociation)	30	MS2	27.6944	16.115	47.1438	57422	F9		3.26	1	7.81407e-05	0.00057031	0.655111			2000A	2000	A	K8(K_MDA)	K	8	TRUE
FALSE	High	Sequest HT (A2)	Unambiguous	[R].STVAQLVkR.[L]	K8(K_MDA)	3	P25705	P25705-2; P25705-3; P25705	1	2	0.428	0	1	1	599.336	1197.66	1197.66	1.59	0.00095	HCD (High Energy Collision Dissociation)	30	MS2	62.678	23	47.3403	57711	F9		2.64	1	0.00108272	0.0169182	0.251338			2000A	2000	A	K8(K_MDA)	K	8	TRUE
FALSE	High	Sequest HT (A2)	Unambiguous	[R].ELTAVVQkR.[F]	K8(K_MDA)	2	P23396	P23396; P23396-2	1	2	0.4549	0	1	1	620.34	1239.67	1239.67	0.28	0.00017	HCD (High Energy Collision Dissociation)	30	MS2	71.6813	23	47.5204	57979	F9		2.77	1	9.39309e-05	0.000762705	0.61856	3.54859e+06	47.52	2000A	2000	A	K8(K_MDA)	K	8	TRUE
FALSE	High	Sequest HT (A2)	Unambiguous	[R].VIPGAAEkIER.[T]	K8(K_MDA)	2	Q15019	Q15019; Q15019-2	1	2	0.139	0	1	1	689.87	1378.73	1378.74	-3.15	-0.00217	HCD (High Energy Collision Dissociation)	30	MS2	76.8379	23	47.592	58085	F9		2.23	1	0.000262671	0.00342871	0.435131			2000A	2000	A	K8(K_MDA)	K	8	TRUE
FALSE	High	Sequest HT (A2)	Unambiguous	[R].ILGPGLNkAGK.[F]	K8(K_MDA)	1	P62906	P62906	1	2	0.2558	0	1	1	632.358	1263.71	1263.71	-0.35	-0.00022	HCD (High Energy Collision Dissociation)	30	MS2	77.2813	23	48.4828	59388	F9		1.72	1	0.000357173	0.00560855	0.377492	1.59033e+06	48.46	2000A	2000	A	K8(K_MDA)	K	8	TRUE
FALSE	High	Sequest HT (A2)	Unambiguous	[R].LPEGDLGkEIEQK.[Y]	K8(K_MDA)	3	P63241	P63241-2; P63241; Q6IS14	1	2	0.3844	0	1	1	826.415	1651.82	1651.82	0.7	0.00058	HCD (High Energy Collision Dissociation)	30	MS2	16.0206	23	50.0135	61644	F9		3.46	1	3.80183e-06	4.844e-09	2.13888			2000A	2000	A	K8(K_MDA)	K	8	TRUE
FALSE	High	Sequest HT (A2)	Unambiguous	[R].TPSNELYkPLR.[A]	K8(K_MDA)	2	Q8WUM4	Q8WUM4-2; Q8WUM4	0	2	0.2978	0	1	1	757.389	1513.77	1513.77	1.83	0.00138	HCD (High Energy Collision Dissociation)	30	MS2	84.9497	23	50.5271	62399	F9		2.25	1	4.5059e-05	0.000268719	0.750638	1.69197e+06	50.37	2000A	2000	A	K8(K_MDA)	K	8	TRUE
FALSE	High	Sequest HT (A2)	Unambiguous	[R].EVQTNDLkEVVNK.[L]	K8(K_MDA)	1	P61247	P61247	1	2	0.1788	0	1	1	856.433	1711.86	1711.85	2.41	0.00206	HCD (High Energy Collision Dissociation)	30	MS2	44.9735	23	50.9268	62992	F9		1.79	1	6.44898e-05	0.000431813	0.690305			2000A	2000	A	K8(K_MDA)	K	8	TRUE
FALSE	High	Sequest HT (A2)	Unambiguous	[R].QMSGAQIkIANPVEGSSGR.[Q]	K8(K_MDA)	1	Q15365	Q15365	1	2	0.3333	0	1	1	1063.51	2126.02	2126.03	-5.86	-0.00623	HCD (High Energy Collision Dissociation)	30	MS2	44.8422	23	51.1788	63361	F9		1.92	1	3.80183e-06	2.71063e-05	1.04301			2000A	2000	A	K8(K_MDA)	K	8	TRUE
FALSE	High	Sequest HT (A2)	Unambiguous	[K].AGGFLMKk.[E]	K8(K_MDA)	2	P00558	P00558; P00558-2	1	2	0.3701	0	1	2	524.268	1047.53	1047.53	-4.23	-0.00222	HCD (High Energy Collision Dissociation)	30	MS2	85.4403	23	51.2752	63502	F9		1.54	1	0.0031715	0.0585828	0.109374	1.42178e+06	51.1	2000A	2000	A	K8(K_MDA)	K	8	TRUE
FALSE	High	Sequest HT (A2)	Unambiguous	[R].DLYDAGVkR.[K]	K8(K_MDA)	2	P07355	P07355; P07355-2	1	2	0.4808	0	1	1	616.802	1232.6	1232.59	1.12	0.00069	HCD (High Energy Collision Dissociation)	30	MS2	73.8398	23	52.258	64944	F9		2.08	1	0.000118333	0.00128755	0.553486	3.3073e+06	52.25	2000A	2000	A	K8(K_MDA)	K	8	TRUE
FALSE	High	Sequest HT (A2)	Unambiguous	[K].TVDGPSGkLWR.[D]	K8(K_MDA)	2	P04406	P04406-2; P04406	1	2	0.5018	0	1	1	706.358	1411.71	1411.7	6.03	0.00426	HCD (High Energy Collision Dissociation)	30	MS2	70.6693	23	52.7398	65652	F9		2.73	1	2.36214e-05	0.00010814	0.866792	17509850	52.94	2000A	2000	A	K8(K_MDA)	K	8	TRUE
FALSE	High	Sequest HT (A2)	Unambiguous	[K].TVDGPSGkLWR.[D]	K8(K_MDA)	2	P04406	P04406-2; P04406	1	2	0.6259	0	1	1	706.354	1411.7	1411.7	-0.12	-8e-05	HCD (High Energy Collision Dissociation)	30	MS2	20.2716	13.1	52.9373	65942	F9		2.78	1	3.80183e-06	2.5992e-05	1.04835	17509850	52.94	2000A	2000	A	K8(K_MDA)	K	8	TRUE
FALSE	High	Sequest HT (A2)	Unambiguous	[K].TVDGPSGkLWR.[D]	K8(K_MDA)	2	P04406	P04406-2; P04406	1	2	0.5643	0	1	1	706.352	1411.7	1411.7	-2.04	-0.00144	HCD (High Energy Collision Dissociation)	30	MS2	25.8176	23	53.1221	66218	F9		2.8	1	3.80183e-06	2.86298e-05	1.03606	17509850	52.94	2000A	2000	A	K8(K_MDA)	K	8	TRUE
FALSE	High	Sequest HT (A2)	Unambiguous	[R].STLEPVEkALR.[D]	K8(K_MDA)	4	P0DMV9	P0DMV8-2; P48741; P17066; P0DMV9	1	2	0.3158	0	1	1	719.883	1438.76	1438.76	1	0.00072	HCD (High Energy Collision Dissociation)	30	MS2	48.2268	23	53.228	66371	F9		2.09	1	0.000120675	0.00132278	0.550163	5.8666e+06	53.18	2000A	2000	A	K8(K_MDA)	K	8	TRUE
FALSE	High	Sequest HT (A2)	Unambiguous	[R].MPSLPSYkVGDK.[I]	K8(K_MDA)	2	P29401	P29401-2; P29401	1	2	0.2308	0	1	1	759.367	1517.73	1517.73	-5.14	-0.0039	HCD (High Energy Collision Dissociation)	30	MS2	81.4114	23	53.3163	66499	F9		1.95	1	9.67492e-05	0.000804259	0.611918	2.13706e+06	53.25	2000A	2000	A	K8(K_MDA)	K	8	TRUE
FALSE	High	Sequest HT (A2)	Unambiguous	[K].TVDGPSGkLWR.[D]	K8(K_MDA)	2	P04406	P04406-2; P04406	1	2	0.3808	0	1	1	706.348	1411.69	1411.7	-8.12	-0.00573	HCD (High Energy Collision Dissociation)	30	MS2	76.4514	23	53.4946	66759	F9		2.6	1	0.000557782	0.0080803	0.335364			2000A	2000	A	K8(K_MDA)	K	8	TRUE
FALSE	High	Sequest HT (A2)	Unambiguous	[K].WSLLQQQkTAR.[S]	K8(K_MDA)	2	P05787	P05787; P05787-2	1	2	0.6698	0	1	1	777.909	1554.81	1554.81	3.2	0.00249	HCD (High Energy Collision Dissociation)	30	MS2	72.4095	23	53.6929	67052	F9		3.15	1	3.80183e-06	7.2775e-06	1.2101	14234349	53.85	2000A	2000	A	K8(K_MDA)	K	8	TRUE
FALSE	High	Sequest HT (A2)	Unambiguous	[K].WSLLQQQkTAR.[S]	K8(K_MDA)	2	P05787	P05787; P05787-2	1	2	0.5937	0	1	1	777.908	1554.81	1554.81	0.98	0.00076	HCD (High Energy Collision Dissociation)	30	MS2	24.5773	18.434	53.9236	67392	F9		3.15	1	3.80183e-06	1.49998e-06	1.41065	14234349	53.85	2000A	2000	A	K8(K_MDA)	K	8	TRUE
FALSE	High	Sequest HT (A2)	Unambiguous	[K].EVEEDEYkAFYK.[S]	K8(K_MDA)	1	P14625	P14625	1	2	0.2299	0	1	1	873.382	1745.76	1745.76	-0.82	-0.00072	HCD (High Energy Collision Dissociation)	30	MS2	84.8583	23	54.006	67516	F9		1.87	1	7.31598e-06	5.68093e-05	0.94886	2.19809e+06	54.14	2000A	2000	A	K8(K_MDA)	K	8	TRUE
FALSE	High	Sequest HT (A2)	Unambiguous	[K].WSLLQQQkTAR.[S]	K8(K_MDA)	2	P05787	P05787; P05787-2	1	2	0.5128	0	1	1	777.906	1554.8	1554.81	-1.09	-0.00085	HCD (High Energy Collision Dissociation)	30	MS2	55.1841	23	54.1527	67729	F9		2.73	1	3.80183e-06	1.80552e-05	1.09466	14234349	53.85	2000A	2000	A	K8(K_MDA)	K	8	TRUE
FALSE	High	Sequest HT (A2)	Unambiguous	[K].EVEEDEYkAFYK.[S]	K8(K_MDA)	1	P14625	P14625	1	2	0.3667	0	1	1	873.382	1745.76	1745.76	-1.26	-0.0011	HCD (High Energy Collision Dissociation)	30	MS2	40.7468	23	54.1832	67774	F9		3.3	1	3.80183e-06	1.96809e-05	1.0837	2.19809e+06	54.14	2000A	2000	A	K8(K_MDA)	K	8	TRUE
FALSE	High	Sequest HT (A2)	Unambiguous	[K].EVEEDEYkAFYK.[S]	K8(K_MDA)	1	P14625	P14625	1	2	0.2298	0	1	1	873.381	1745.76	1745.76	-1.71	-0.00149	HCD (High Energy Collision Dissociation)	30	MS2	47.8305	23	54.3918	68083	F9		2.48	1	2.36214e-05	0.00015497	0.820868	2.19809e+06	54.14	2000A	2000	A	K8(K_MDA)	K	8	TRUE
FALSE	High	Sequest HT (A2)	Unambiguous	[R].SAAETVTkGGIMLPEK.[S]	K8(K_MDA)	1	P61604	P61604	1	2	0.485	0	1	1	914.466	1827.92	1827.92	2.53	0.00231	HCD (High Energy Collision Dissociation)	30	MS2	35.7994	23	55.4005	69583	F9		2.66	1	3.80183e-06	1.25524e-09	2.31033	3.62169e+06	55.45	2000A	2000	A	K8(K_MDA)	K	8	TRUE
FALSE	High	Sequest HT (A2)	Unambiguous	[K].SVSDYDGkLSNFK.[T]	K8(K_MDA)	1	P07237	P07237	1	2	0.4331	0	1	1	828.382	1655.76	1655.76	-1.52	-0.00125	HCD (High Energy Collision Dissociation)	30	MS2	76.1333	23	55.4474	69654	F9		2.84	1	7.31598e-06	6.837e-05	0.925261	1.85598e+06	55.46	2000A	2000	A	K8(K_MDA)	K	8	TRUE
FALSE	High	Sequest HT (A2)	Unambiguous	[R].ALQASALkAWGGK.[K]	K8(K_MDA)	2	P04075; P04075-2	P04075; P04075-2	1	2	0.3077	0	1	1	748.903	1496.8	1496.79	6.22	0.00465	HCD (High Energy Collision Dissociation)	30	MS2	47.3734	23	55.7842	70155	F9		2.99	2	1.42984e-05	8.31428e-05	0.900324	3.11605e+06	55.6	2000A	2000	A	K8(K_MDA)	K	8	TRUE
FALSE	High	Sequest HT (A2)	Unambiguous	[R].ETGVDLTkDNMALQR.[V]	K8(K_MDA)	1	P38646	P38646	1	2	0.6181	0	1	1	943.95	1886.89	1886.9	-1.09	-0.00103	HCD (High Energy Collision Dissociation)	30	MS2	86.9262	23	56.1218	70653	F9		4.74	1	3.80183e-06	3.29666e-09	2.18774	4429536	56.18	2000A	2000	A	K8(K_MDA)	K	8	TRUE
FALSE	High	Sequest HT (A2)	Unambiguous	[R].ETGVDLTkDNMALQR.[V]	K8(K_MDA)	1	P38646	P38646	1	2	0.5229	0	1	1	943.951	1886.89	1886.9	-0.23	-0.00022	HCD (High Energy Collision Dissociation)	30	MS2	47.8802	23	56.3044	70913	F9		4.15	1	3.80183e-06	2.36816e-07	1.64503	4429536	56.18	2000A	2000	A	K8(K_MDA)	K	8	TRUE
FALSE	High	Sequest HT (A2)	Unambiguous	[R].GLVGEIIkR.[F]	K8(K_MDA)	4	P22392-2; P15531	P22392-2; P15531-2; P15531; P22392	1	2	0.2984	0	1	1	590.841	1180.67	1180.67	1.57	0.00093	HCD (High Energy Collision Dissociation)	30	MS2	91.8291	23	56.4487	71128	F9		1.91	2	0.000973016	0.0152761	0.262875	4381470	56.67	2000A	2000	A	K8(K_MDA)	K	8	TRUE
FALSE	High	Sequest HT (A2)	Unambiguous	[R].GLVGEIIkR.[F]	K8(K_MDA)	4	P22392-2; P15531	P22392-2; P15531-2; P15531; P22392	1	2	0.408	0	1	1	590.84	1180.67	1180.67	-0.14	-8e-05	HCD (High Energy Collision Dissociation)	30	MS2	40.1643	23	56.6498	71425	F9		2.99	2	0.000390909	0.00594937	0.370654	4381470	56.67	2000A	2000	A	K8(K_MDA)	K	8	TRUE
FALSE	High	Sequest HT (A2)	Unambiguous	[R].GLVGEIIkR.[F]	K8(K_MDA)	4	P22392-2; P15531	P22392-2; P15531-2; P15531; P22392	1	2	0.3619	0	1	1	590.84	1180.67	1180.67	0.75	0.00044	HCD (High Energy Collision Dissociation)	30	MS2	21.3713	23	56.8323	71696	F9		2.68	2	0.000414498	0.00626369	0.364697	4381470	56.67	2000A	2000	A	K8(K_MDA)	K	8	TRUE
FALSE	High	Sequest HT (A2)	Unambiguous	[R].GLVGEIIkR.[F]	K8(K_MDA)	4	P22392-2; P15531	P22392-2; P15531-2; P15531; P22392	1	2	0.3895	0	1	1	590.84	1180.67	1180.67	-0.54	-0.00032	HCD (High Energy Collision Dissociation)	30	MS2	25.074	23	57.0325	71995	F9		2.67	2	0.000318034	0.00468146	0.398522	4381470	56.67	2000A	2000	A	K8(K_MDA)	K	8	TRUE
FALSE	High	Sequest HT (A2)	Unambiguous	[K].ALMDEVVkATSR.[G]	K8(K_MDA)	2	P00558	P00558; P00558-2	1	2	0.6209	0	1	1	758.377	1515.75	1515.75	-2.65	-0.00201	HCD (High Energy Collision Dissociation)	30	MS2	19.8499	23	57.5697	72765	F9		3.06	1	3.80183e-06	3.54646e-06	1.30139	6.85691e+06	57.55	2000A	2000	A	K8(K_MDA)	K	8	TRUE
FALSE	High	Sequest HT (A2)	Unambiguous	[R].GTLDPVEkALR.[D]	K8(K_MDA)	2	P11142	P11142; P11142-2	1	2	0	0	1	1	697.864	1394.72	1394.73	-8.36	-0.00583	HCD (High Energy Collision Dissociation)	30	MS2	91.1732	23	57.5839	72788	F9		1.75	1	0.00909287	0.171206	-0.0299279			2000A	2000	A	K8(K_MDA)	K	8	TRUE
FALSE	High	Sequest HT (A2)	Unambiguous	[K].VIQEIVDkSGVVR.[V]	K8(K_MDA)	4	P51116; P51114	P51114-3; P51114-2; P51116; P51114	1	2	0.3797	0	1	1	819.454	1637.9	1637.89	7.28	0.00597	HCD (High Energy Collision Dissociation)	30	MS2	54.4452	23	58.2895	73838	F9		2.66	2	0.000276451	0.00374567	0.424687	949994	57.87	2000A	2000	A	K8(K_MDA)	K	8	TRUE
FALSE	High	Sequest HT (A2)	Unambiguous	[R].ESILDGLkR.[TA]	K8(K_MDA)	6	O43865	O43865; Q96HN2; O43865-2; Q96HN2-3; Q96HN2-2; Q96HN2-4	1	2	0.28	0	1	1	613.824	1226.64	1226.64	-0.65	-0.0004	HCD (High Energy Collision Dissociation)	30	MS2	39.097	23	58.5634	74245	F9		3	1	0.000120675	0.0013059	0.551744	2.88695e+06	58.53	2000A	2000	A	K8(K_MDA)	K	8	TRUE
FALSE	High	Sequest HT (A2)	Unambiguous	[R].ESLIDGIkR.[TA]	K8(K_MDA)	2	P23526	P23526; P23526-2	1	2	0.28	0	1	2	613.824	1226.64	1226.64	-0.65	-0.0004	HCD (High Energy Collision Dissociation)	30	MS2	39.097	23	58.5634	74245	F9		3	1	0.000120675	0.0013059	0.551744	2.88695e+06	58.53	2000A	2000	A	K8(K_MDA)	K	8	TRUE
FALSE	High	Sequest HT (A2)	Unambiguous	[K].IPDPEAVkPDDWDEDAPAK.[I]	K8(K_MDA)	3	P27824	P27824; P27824-2; P27824-3	0	2	0.5656	0	1	1	1152.52	2304.03	2304.03	-3.22	-0.00371	HCD (High Energy Collision Dissociation)	30	MS2	79.6968	23	59.1298	75090	F9		2.44	1	3.80183e-06	1.7551e-08	1.97542			2000A	2000	A	K8(K_MDA)	K	8	TRUE
FALSE	High	Sequest HT (A2)	Unambiguous	[K].IPDPEAVkPDDWDEDAPAK.[I]	K8(K_MDA)	3	P27824	P27824; P27824-2; P27824-3	0	2	0.4269	0	1	1	1152.51	2304.02	2304.03	-5.71	-0.00658	HCD (High Energy Collision Dissociation)	30	MS2	68.4504	23	59.2852	75318	F9		1.71	1	1.09122e-05	7.59898e-05	0.911793			2000A	2000	A	K8(K_MDA)	K	8	TRUE
FALSE	High	Sequest HT (A2)	Unambiguous	[R].LLDTSTYkEAFR.[K]	K8(K_MDA)	1	Q15126	Q15126	1	2	0.3624	0	1	1	820.405	1639.8	1639.8	2.09	0.00171	HCD (High Energy Collision Dissociation)	30	MS2	66.4976	23	59.7639	76026	F9		1.49	1	7.31598e-06	7.06946e-05	0.921	1.08617e+06	59.91	2000A	2000	A	K8(K_MDA)	K	8	TRUE
FALSE	High	Sequest HT (A2)	Unambiguous	[K].VTNILMLkGK.[SN]	K8(K_MDA)	6		Q9UKA9-5; Q9UKA9-3; Q9UKA9-6; Q9UKA9-2; Q9UKA9-4; Q9UKA9	1	2	0.0743	0	1	1	656.873	1312.74	1312.73	4.74	0.00311	HCD (High Energy Collision Dissociation)	30	MS2	63.0098	23	60.6591	77353	F9		1.75	2	0.00138284	0.0222212	0.220576	575151	60.63	2000A	2000	A	K8(K_MDA)	K	8	TRUE
FALSE	High	Sequest HT (A2)	Unambiguous	[K].VTNLLMLkGK.[SN]	K8(K_MDA)	9	P26599; O95758	O95758-5; O95758-2; O95758-1; P26599-1; O95758-6; O95758-4; P26599-2; P26599; O95758	1	2	0.0743	0	1	2	656.873	1312.74	1312.73	4.74	0.00311	HCD (High Energy Collision Dissociation)	30	MS2	63.0098	23	60.6591	77353	F9		1.75	2	0.00138284	0.0222212	0.220576	575151	60.63	2000A	2000	A	K8(K_MDA)	K	8	TRUE
FALSE	High	Sequest HT (A2)	Unambiguous	[R].SLDNFFAkR.[D]	K8(K_MDA)	2	Q9UKY7	Q9UKY7; Q9UKY7-2	1	2	0.3728	0	1	1	647.317	1293.63	1293.63	0.85	0.00055	HCD (High Energy Collision Dissociation)	30	MS2	67.4235	23	62.5541	80170	F9		1.69	1	0.0004639	0.00694925	0.352707	525108	62.58	2000A	2000	A	K8(K_MDA)	K	8	TRUE
FALSE	High	Sequest HT (A2)	Unambiguous	[K].VHSFPTLkFFPASADR.[T]	K8(K_MDA)	1	P07237	P07237	1	3	0.5511	0	1	1	672.674	2016.01	2016	2.97	0.002	HCD (High Energy Collision Dissociation)	30	MS2	66.9107	23	62.6738	80345	F9		3.52	1	0.000287031	0.00419021	0.411499	1.52725e+06	62.85	2000A	2000	A	K8(K_MDA)	K	8	TRUE
FALSE	High	Sequest HT (A2)	Unambiguous	[K].VHSFPTLkFFPASADR.[T]	K8(K_MDA)	1	P07237	P07237	1	3	0.4198	0	1	1	672.672	2016	2016	0.1	7e-05	HCD (High Energy Collision Dissociation)	30	MS2	49.1471	23	62.9623	80777	F9		3.43	1	7.31598e-06	4.95024e-05	0.966392	1.52725e+06	62.85	2000A	2000	A	K8(K_MDA)	K	8	TRUE
FALSE	High	Sequest HT (A2)	Unambiguous	[R].NLLSVAYkNVVGGR.[R]	K8(K_MDA)	1	P27348	P27348	1	3	0.1939	0	1	1	562.638	1685.9	1685.9	-0.58	-0.00033	HCD (High Energy Collision Dissociation)	30	MS2	90.9025	23	64.2066	82627	F9		1.96	1	0.000108523	0.00108893	0.574185	171112	64.11	2000A	2000	A	K8(K_MDA)	K	8	TRUE
FALSE	High	Sequest HT (A2)	Unambiguous	[R].NLLSVAYkNVVGAR.[R]	K8(K_MDA)	5	P63104; Q04917; P61981; P31946	P31946-2; P63104; Q04917; P61981; P31946	1	3	0.4525	0	1	1	567.309	1699.91	1699.92	-1.67	-0.00094	HCD (High Energy Collision Dissociation)	30	MS2	75.6096	23	64.3108	82778	F9		2.21	4	1.09122e-05	7.2061e-05	0.91856	1.9863e+06	64.55	2000A	2000	A	K8(K_MDA)	K	8	TRUE
FALSE	High	Sequest HT (A2)	Unambiguous	[R].NLLSVAYkNVVGAR.[R]	K8(K_MDA)	5	P63104; Q04917; P61981; P31946	P31946-2; P63104; Q04917; P61981; P31946	1	2	0.5146	0	1	1	850.463	1699.92	1699.92	1.18	0.00101	HCD (High Energy Collision Dissociation)	30	MS2	71.5125	23	64.4318	82956	F9		2.74	4	3.80183e-06	2.26197e-05	1.06601	2841448	64.5	2000A	2000	A	K8(K_MDA)	K	8	TRUE
FALSE	High	Sequest HT (A2)	Unambiguous	[R].NLLSVAYkNVVGAR.[R]	K8(K_MDA)	5	P63104; Q04917; P61981; P31946	P31946-2; P63104; Q04917; P61981; P31946	1	2	0.604	0	1	1	850.462	1699.92	1699.92	-0.43	-0.00037	HCD (High Energy Collision Dissociation)	30	MS2	77.5173	23	64.635	83260	F9		3.03	4	3.80183e-06	8.05952e-06	1.19713	2841448	64.5	2000A	2000	A	K8(K_MDA)	K	8	TRUE
FALSE	High	Sequest HT (A2)	Unambiguous	[R].NLLSVAYkNVVGAR.[R]	K8(K_MDA)	5	P63104; Q04917; P61981; P31946	P31946-2; P63104; Q04917; P61981; P31946	1	2	0.4472	0	1	1	850.467	1699.93	1699.92	5.9	0.00501	HCD (High Energy Collision Dissociation)	30	MS2	88.327	23	64.8818	83629	F9		2.46	4	6.44898e-05	0.000428099	0.6914	2841448	64.5	2000A	2000	A	K8(K_MDA)	K	8	TRUE
FALSE	High	Sequest HT (A2)	Unambiguous	[R].NLLSVAYkNVVGAR.[R]	K8(K_MDA)	5	P63104; Q04917; P61981; P31946	P31946-2; P63104; Q04917; P61981; P31946	1	3	0.3559	0	1	1	567.311	1699.92	1699.92	1.44	0.00082	HCD (High Energy Collision Dissociation)	30	MS2	67.5434	23	65.137	84010	F9		2.22	4	3.80183e-06	1.14984e-05	1.15199	1.9863e+06	64.55	2000A	2000	A	K8(K_MDA)	K	8	TRUE
FALSE	High	Sequest HT (A2)	Unambiguous	[K].SDPIMLLkDR.[M]	K8(K_MDA)	4	P08559	P08559-2; P08559-3; P08559-4; P08559	1	2	0.4649	0	1	1	692.351	1383.69	1383.7	-2.18	-0.00151	HCD (High Energy Collision Dissociation)	30	MS2	88.7635	23	66.1471	85508	F9		1.14	1	0.000225003	0.0026882	0.464084	919438	66.24	2000A	2000	A	K8(K_MDA)	K	8	TRUE
FALSE	High	Sequest HT (A2)	Unambiguous	[K].SDPIMLLkDR.[M]	K8(K_MDA)	4	P08559	P08559-2; P08559-3; P08559-4; P08559	1	2	0.3492	0	1	1	692.353	1383.7	1383.7	1.32	0.00091	HCD (High Energy Collision Dissociation)	30	MS2	80.6273	23	66.3727	85843	F9		1.26	1	0.000199464	0.0021716	0.489733	919438	66.24	2000A	2000	A	K8(K_MDA)	K	8	TRUE
FALSE	High	Sequest HT (A2)	Unambiguous	[R].NLLSVAYkNVIGAR.[R]	K8(K_MDA)	2	P62258-2; P62258	P62258-2; P62258	1	2	0.3522	0	1	1	857.472	1713.94	1713.93	2.53	0.00217	HCD (High Energy Collision Dissociation)	30	MS2	85.6546	23	66.9803	86743	F9		2.47	2	3.80183e-06	4.37711e-05	0.982054	705788	67.47	2000A	2000	A	K8(K_MDA)	K	8	TRUE
FALSE	High	Sequest HT (A2)	Unambiguous	[R].NLLSVAYkNVIGAR.[R]	K8(K_MDA)	2	P62258-2; P62258	P62258-2; P62258	1	2	0.5434	0	1	1	857.477	1713.95	1713.93	7.97	0.00683	HCD (High Energy Collision Dissociation)	30	MS2	79.3317	23	67.1886	87051	F9		2.65	2	2.36214e-05	0.000144393	0.829891	705788	67.47	2000A	2000	A	K8(K_MDA)	K	8	TRUE
FALSE	High	Sequest HT (A2)	Unambiguous	[R].NLLSVAYkNVIGAR.[R]	K8(K_MDA)	2	P62258-2; P62258	P62258-2; P62258	1	2	0.3571	0	1	1	857.473	1713.94	1713.93	3.43	0.00294	HCD (High Energy Collision Dissociation)	30	MS2	71.4991	23	67.4227	87394	F9		2.94	2	2.36214e-05	0.00013719	0.836423	705788	67.47	2000A	2000	A	K8(K_MDA)	K	8	TRUE
FALSE	High	Sequest HT (A2)	Unambiguous	[R].NLLSVAYkNVIGAR.[R]	K8(K_MDA)	2	P62258-2; P62258	P62258-2; P62258	1	2	0.314	0	1	1	857.47	1713.93	1713.93	0.16	0.00013	HCD (High Energy Collision Dissociation)	30	MS2	71.7117	23	67.6676	87756	F9		2.07	2	0.00149519	0.0243704	0.210159	705788	67.47	2000A	2000	A	K8(K_MDA)	K	8	TRUE
FALSE	High	Sequest HT (A2)	Unambiguous	[R].NLLSVAYkNVIGAR.[R]	K8(K_MDA)	2	P62258-2; P62258	P62258-2; P62258	1	3	0.1985	0	1	1	571.98	1713.93	1713.93	-3.7	-0.00211	HCD (High Energy Collision Dissociation)	30	MS2	81.9659	23	67.815	87976	F9		1.31	2	0.00156418	0.0253428	0.205742	494986	67.48	2000A	2000	A	K8(K_MDA)	K	8	TRUE
FALSE	High	Sequest HT (A2)	Unambiguous	[K].VNLAELFkGK.[K]	K8(K_MDA)	3	P30044	P30044-3; P30044-2; P30044	1	2	0.0791	0	1	1	657.86	1314.71	1314.71	3.3	0.00217	HCD (High Energy Collision Dissociation)	30	MS2	52.6227	23	68.4269	88875	F9		1.77	1	9.39309e-05	0.000766332	0.617965	492899	68.5	2000A	2000	A	K8(K_MDA)	K	8	TRUE
FALSE	High	Sequest HT (A2)	Unambiguous	[K].VNLAELFkGK.[K]	K8(K_MDA)	3	P30044	P30044-3; P30044-2; P30044	1	2	0.0338	0	1	1	657.857	1314.71	1314.71	-1.58	-0.00104	HCD (High Energy Collision Dissociation)	30	MS2	56.9196	23	68.6799	89245	F9		1.48	1	0.000421338	0.00643874	0.361511	492899	68.5	2000A	2000	A	K8(K_MDA)	K	8	TRUE
FALSE	High	Sequest HT (A2)	Unambiguous	[K].EAFSLFDkDGDGTITTK.[E]	K8(K_MDA)	1	P0DP23	P0DP23	1	2	0.4338	0	1	1	1020.97	2040.94	2040.94	-2.84	-0.0029	HCD (High Energy Collision Dissociation)	30	MS2	42.3346	23	69.4338	90357	F9		3.25	1	3.80183e-06	2.37326e-08	1.93711	1.25547e+06	69.34	2000A	2000	A	K8(K_MDA)	K	8	TRUE
FALSE	High	Sequest HT (A2)	Unambiguous	[K].VIPELNGkLTGMAFR.[V]	K8(K_MDA)	2	P04406	P04406-2; P04406	1	2	0.3436	0	1	1	921.478	1841.95	1841.96	-6.94	-0.00639	HCD (High Energy Collision Dissociation)	30	MS2	75.7005	23	69.5157	90482	F9		1.63	1	0.000257925	0.00334584	0.438028			2000A	2000	A	K8(K_MDA)	K	8	TRUE
FALSE	High	Sequest HT (A2)	Unambiguous	[K].VIPELNGkLTGMAFR.[V]	K8(K_MDA)	2	P04406	P04406-2; P04406	1	2	0.637	0	1	1	921.487	1841.97	1841.96	2.92	0.00269	HCD (High Energy Collision Dissociation)	30	MS2	24.3036	23	69.7287	90792	F9		2.7	1	3.80183e-06	5.11232e-07	1.54732	2.37096e+06	69.87	2000A	2000	A	K8(K_MDA)	K	8	TRUE
FALSE	High	Sequest HT (A2)	Unambiguous	[K].EAFSLFDkDGDGTITTK.[E]	K8(K_MDA)	1	P0DP23	P0DP23	1	2	0.5202	0	1	1	1020.97	2040.94	2040.94	-1.36	-0.00139	HCD (High Energy Collision Dissociation)	30	MS2	55.4926	23	69.7614	90844	F9		1.98	1	0.00079419	0.0124162	0.286353	1.25547e+06	69.34	2000A	2000	A	K8(K_MDA)	K	8	TRUE
FALSE	High	Sequest HT (A2)	Unambiguous	[K].VIPELNGkLTGMAFR.[V]	K8(K_MDA)	2	P04406	P04406-2; P04406	1	2	0.6987	0	1	1	921.486	1841.97	1841.96	1.88	0.00173	HCD (High Energy Collision Dissociation)	30	MS2	8.12527	23	69.93	91088	F9		3.02	1	3.80183e-06	1.77995e-07	1.68128	2.37096e+06	69.87	2000A	2000	A	K8(K_MDA)	K	8	TRUE
FALSE	High	Sequest HT (A2)	Unambiguous	[R].EPMQTGIkAVDSLVPIGR.[G]	K8(K_MDA)	3	P25705	P25705-2; P25705-3; P25705	1	3	0.6554	0	1	1	703.035	2107.09	2107.09	0.31	0.00022	HCD (High Energy Collision Dissociation)	30	MS2	48.1039	23	69.9702	91148	F9		4.44	1	3.80183e-06	3.76407e-09	2.1709	4633197	70.14	2000A	2000	A	K8(K_MDA)	K	8	TRUE
FALSE	High	Sequest HT (A2)	Unambiguous	[K].VIPELNGkLTGMAFR.[V]	K8(K_MDA)	2	P04406	P04406-2; P04406	1	2	0.6349	0	1	1	921.487	1841.97	1841.96	2.97	0.00273	HCD (High Energy Collision Dissociation)	30	MS2	31.6564	23	70.1331	91389	F9		2.41	1	3.80183e-06	3.56942e-07	1.59294	2.37096e+06	69.87	2000A	2000	A	K8(K_MDA)	K	8	TRUE
FALSE	High	Sequest HT (A2)	Unambiguous	[R].EPMQTGIkAVDSLVPIGR.[G]	K8(K_MDA)	3	P25705	P25705-2; P25705-3; P25705	1	3	0.7149	0	1	1	703.035	2107.09	2107.09	0.81	0.00057	HCD (High Energy Collision Dissociation)	30	MS2	15.4486	23	70.1706	91444	F9		4.77	1	3.80183e-06	4.21485e-09	2.15654	4633197	70.14	2000A	2000	A	K8(K_MDA)	K	8	TRUE
FALSE	High	Sequest HT (A2)	Unambiguous	[K].VIPELNGkLTGMAFR.[V]	K8(K_MDA)	2	P04406	P04406-2; P04406	1	3	0.4302	0	1	1	614.658	1841.96	1841.96	-0.95	-0.00058	HCD (High Energy Collision Dissociation)	30	MS2	59.6569	23	70.2008	91492	F9		2.58	1	3.80183e-06	8.65883e-06	1.18802	854426	69.85	2000A	2000	A	K8(K_MDA)	K	8	TRUE
FALSE	High	Sequest HT (A2)	Unambiguous	[R].EPMQTGIkAVDSLVPIGR.[G]	K8(K_MDA)	3	P25705	P25705-2; P25705-3; P25705	1	3	0.5493	0	1	1	703.033	2107.08	2107.09	-2.34	-0.00165	HCD (High Energy Collision Dissociation)	30	MS2	35.2122	23	70.3664	91732	F9		3.04	1	3.80183e-06	2.27094e-07	1.65035			2000A	2000	A	K8(K_MDA)	K	8	TRUE
FALSE	High	Sequest HT (A2)	Unambiguous	[R].EPMQTGIkAVDSLVPIGR.[G]	K8(K_MDA)	3	P25705	P25705-2; P25705-3; P25705	1	3	0.2182	0	1	1	703.033	2107.08	2107.09	-2.88	-0.00202	HCD (High Energy Collision Dissociation)	30	MS2	47.4723	23	70.5612	92020	F9		1.65	1	0.002197	0.0380257	0.159673			2000A	2000	A	K8(K_MDA)	K	8	TRUE
FALSE	High	Sequest HT (A2)	Unambiguous	[R].LPLQDVYkIGGIGTVPVGR.[V]	K8(K_MDA)	3	P68104; Q05639	P68104; Q05639; Q5VTE0	1	3	0.664	0	1	1	726.735	2178.19	2178.2	-2.07	-0.0015	HCD (High Energy Collision Dissociation)	30	MS2	15.5339	23	71.0049	92671	F9		3.78	2	3.80183e-06	3.11793e-08	1.90246	4.101e+06	71.13	2000A	2000	A	K8(K_MDA)	K	8	TRUE
FALSE	High	Sequest HT (A2)	Unambiguous	[R].GEVAPDAkSFVLNLGK.[D]	K8(K_MDA)	1	P09382	P09382	1	2	0.3595	0	1	1	920.97	1840.93	1840.95	-8.6	-0.00792	HCD (High Energy Collision Dissociation)	30	MS2	89.9447	23	71.1212	92844	F9		1.53	1	0.000811837	0.0127559	0.28329			2000A	2000	A	K8(K_MDA)	K	8	TRUE
FALSE	High	Sequest HT (A2)	Unambiguous	[R].LPLQDVYkIGGIGTVPVGR.[V]	K8(K_MDA)	3	P68104; Q05639	P68104; Q05639; Q5VTE0	1	3	0.6366	0	1	1	726.735	2178.19	2178.2	-2.67	-0.00194	HCD (High Energy Collision Dissociation)	30	MS2	12.1096	86.889	71.1847	92935	F9		4.87	2	3.80183e-06	4.73299e-09	2.14182	4.101e+06	71.13	2000A	2000	A	K8(K_MDA)	K	8	TRUE
FALSE	High	Sequest HT (A2)	Unambiguous	[R].GEVAPDAkSFVLNLGK.[D]	K8(K_MDA)	1	P09382	P09382	1	2	0.4762	0	1	1	920.978	1840.95	1840.95	0.38	0.00035	HCD (High Energy Collision Dissociation)	30	MS2	54.8298	23	71.3053	93113	F9		2.1	1	0.000876051	0.0136682	0.275461	519388	71.45	2000A	2000	A	K8(K_MDA)	K	8	TRUE
FALSE	High	Sequest HT (A2)	Unambiguous	[R].ILEFFGLkK.[E]	K8(K_MDA)	1	P07237	P07237	1	2	0.0927	0	1	1	645.861	1290.72	1290.71	1.58	0.00102	HCD (High Energy Collision Dissociation)	30	MS2	81.6943	23	71.5597	93487	F9		2.05	1	2.36214e-05	0.00014873	0.826114	427162	71.69	2000A	2000	A	K8(K_MDA)	K	8	TRUE
FALSE	High	Sequest HT (A2)	Unambiguous	[R].ILEFFGLkK.[E]	K8(K_MDA)	1	P07237	P07237	1	2	0.086	0	1	1	645.861	1290.71	1290.71	1.04	0.00067	HCD (High Energy Collision Dissociation)	30	MS2	73.4184	23	71.8292	93883	F9		1.86	1	3.57436e-05	0.000193035	0.792833	427162	71.69	2000A	2000	A	K8(K_MDA)	K	8	TRUE
FALSE	High	Sequest HT (A2)	Unambiguous	[R].ILEFFGLkK.[E]	K8(K_MDA)	1	P07237	P07237	1	2	0.0725	0	1	1	645.859	1290.71	1290.71	-2.49	-0.00161	HCD (High Energy Collision Dissociation)	30	MS2	73.1477	23	72.0632	94229	F9		1.93	1	0.000115709	0.00120334	0.561827	427162	71.69	2000A	2000	A	K8(K_MDA)	K	8	TRUE
FALSE	High	Sequest HT (A2)	Unambiguous	[R].VIFGLFGkTVPK.[T]	K8(K_MDA)	1	P23284	P23284	1	2	0.178	0	1	1	751.427	1501.85	1501.85	1.2	0.0009	HCD (High Energy Collision Dissociation)	30	MS2	64.5276	23	72.4646	94812	F9		2.36	1	9.9471e-05	0.00081697	0.609957	586080	72.49	2000A	2000	A	K8(K_MDA)	K	8	TRUE
FALSE	High	Sequest HT (A2)	Unambiguous	[R].GLFIIDGkGVLR.[Q]	K8(K_MDA)	1	P32119	P32119	1	2	0.5414	0	1	1	742.42	1483.83	1483.83	2.02	0.0015	HCD (High Energy Collision Dissociation)	30	MS2	78.6953	23	73.0875	95723	F9		1.81	1	0.000166699	0.00184194	0.509676	131684	73.14	2000A	2000	A	K8(K_MDA)	K	8	TRUE
FALSE	High	Sequest HT (A2)	Unambiguous	[R].GLFIIDDkGILR.[Q]	K8(K_MDA)	2	Q06830; Q13162	Q06830; Q13162	1	2	0.402	0	1	1	778.429	1555.85	1555.85	-0.44	-0.00034	HCD (High Energy Collision Dissociation)	30	MS2	93.2181	23	76.9304	101276	F9		1.99	2	9.13662e-05	0.000757074	0.619488			2000A	2000	A	K8(K_MDA)	K	8	TRUE
FALSE	High	Sequest HT (A2)	Unambiguous	[K].DPNIVIAkMDATANDVPSPYEVR.[G]	K8(K_MDA)	1	P30101	P30101	1	3	0.6336	0	1	1	904.439	2711.3	2711.3	0.23	0.00021	HCD (High Energy Collision Dissociation)	30	MS2	54.9326	23	79.2102	104574	F9		4.34	1	3.80183e-06	7.07017e-09	2.09086	680763	79.16	2000A	2000	A	K8(K_MDA)	K	8	TRUE
FALSE	High	Sequest HT (A2)	Unambiguous	[K].ATFDAISkTYSYLTPDLWK.[E]	K8(K_MDA)	1	P15880	P15880	1	2	0.5853	0	1	1	1208.59	2416.17	2416.17	-1.35	-0.00164	HCD (High Energy Collision Dissociation)	30	MS2	0	23	79.4081	104864	F9		2.58	1	3.80183e-06	2.775e-07	1.6249	236758	79.43	2000A	2000	A	K8(K_MDA)	K	8	TRUE
FALSE	High	Sequest HT (A2)	Unambiguous	[R].DLTDYLMkILTER.[G]	K8(K_MDA)	8	P68133; P68032; P63261; P60709; Q562R1	P68133; P63267; P68032; P63261; P63267-2; P62736; P60709; Q562R1	1	2	0.6667	0	1	1	903.95	1806.89	1806.9	-3.27	-0.00296	HCD (High Energy Collision Dissociation)	30	MS2	4.31154	119	85.6495	113601	F9		3.99	5	3.80183e-06	4.45586e-07	1.56477	689200	85.6	2000A	2000	A	K8(K_MDA)	K	8	TRUE
FALSE	High	Sequest HT (A2)	Unambiguous	[K].AEADKNDkAVK.[D]	K8(K_MDA)	2	P08238	Q58FF7; P08238	2	2	0.1935	0	1	1	692.841	1384.68	1384.67	0.93	0.00065	HCD (High Energy Collision Dissociation)	30	MS2	75.7855	23	20.7428	20156	F10		1.55	1	6.0027e-05	0.000324423	0.726641	986224	20.79	2000B	2000	B	K8(K_MDA)	K	8	TRUE
FALSE	High	Sequest HT (A2)	Unambiguous	[K].GGNEESTkTGNAGSR.[L]	K8(K_MDA)	1	P00441	P00441	1	2	0.625	0	1	1	830.864	1660.72	1660.72	1.14	0.00094	HCD (High Energy Collision Dissociation)	30	MS2	0	23	23.507	23825	F10		2.8	1	3.80183e-06	5.89071e-07	1.52933	1.21513e+06	23.48	2000B	2000	B	K8(K_MDA)	K	8	TRUE
FALSE	High	Sequest HT (A2)	Unambiguous	[R].SAPGGGSkVPQK.[K]	K8(K_MDA)	3	P06748	P06748; P06748-2; P06748-3	1	2	0.2593	0	1	1	654.832	1308.66	1308.66	-1.1	-0.00072	HCD (High Energy Collision Dissociation)	30	MS2	88.3564	11.801	28.854	31094	F10		1.08	1	0.00332066	0.0612458	0.104081	12170369	28.97	2000B	2000	B	K8(K_MDA)	K	8	TRUE
FALSE	High	Sequest HT (A2)	Unambiguous	[R].SAPGGGSkVPQK.[K]	K8(K_MDA)	3	P06748	P06748; P06748-2; P06748-3	1	2	0.2727	0	1	1	654.832	1308.66	1308.66	-0.55	-0.00036	HCD (High Energy Collision Dissociation)	30	MS2	50.9597	23	29.0425	31352	F10		1.98	1	0.000110826	0.0011632	0.566019	12170369	28.97	2000B	2000	B	K8(K_MDA)	K	8	TRUE
FALSE	High	Sequest HT (A2)	Unambiguous	[K].SSTPEEVkK.[R]	K8(K_MDA)	1	P23528	P23528	1	2	0.0176	0	1	1	600.793	1200.58	1200.58	0.41	0.00024	HCD (High Energy Collision Dissociation)	30	MS2	46.6384	23	30.0269	32689	F10		1.7	1	0.0015429	0.0249787	0.207376	9229146	29.92	2000B	2000	B	K8(K_MDA)	K	8	TRUE
FALSE	High	Sequest HT (A2)	Unambiguous	[K].AAQEEYVkR.[A]	K8(K_MDA)	2	P04075; P04075-2	P04075; P04075-2	1	2	0.5441	0	1	1	645.311	1289.62	1289.62	-0.72	-0.00046	HCD (High Energy Collision Dissociation)	30	MS2	53.0678	16.974	34.2673	38613	F10		2.61	2	9.67492e-05	0.000810332	0.610977	10974512	34.22	2000B	2000	B	K8(K_MDA)	K	8	TRUE
FALSE	High	Sequest HT (A2)	Unambiguous	[K].ISEQSDAkLK.[E]	K8(K_MDA)	3	P25705	P25705-3; P25705-2; P25705	1	2	0.1824	0	1	1	657.833	1314.66	1314.66	0.41	0.00027	HCD (High Energy Collision Dissociation)	30	MS2	51.2968	23	35.8286	40839	F10		3.07	1	2.36214e-05	0.000144143	0.830112	4647554	35.87	2000B	2000	B	K8(K_MDA)	K	8	TRUE
FALSE	High	Sequest HT (A2)	Unambiguous	[K].ISEQSDAkLK.[E]	K8(K_MDA)	3	P25705	P25705-3; P25705-2; P25705	1	2	0.1463	0	1	1	657.834	1314.66	1314.66	1.79	0.00118	HCD (High Energy Collision Dissociation)	30	MS2	72.9833	23	36.1082	41241	F10		1.23	1	0.00234243	0.0412382	0.150366	4647554	35.87	2000B	2000	B	K8(K_MDA)	K	8	TRUE
FALSE	High	Sequest HT (A2)	Unambiguous	[K].SQQALVQkR.[H]	K8(K_MDA)	1	P24539	P24539	1	2	0.6421	0	1	1	627.334	1253.66	1253.66	-1.68	-0.00105	HCD (High Energy Collision Dissociation)	30	MS2	79.371	23	36.8306	42273	F10		2.71	1	0.000284864	0.00407469	0.41478	3.86644e+06	36.8	2000B	2000	B	K8(K_MDA)	K	8	TRUE
FALSE	High	Sequest HT (A2)	Unambiguous	[K].TVAYTEQkMTSGK.[I]	K8(K_MDA)	1	P30101	P30101	1	2	0.1523	0	1	1	820.383	1639.76	1639.77	-5.69	-0.00466	HCD (High Energy Collision Dissociation)	30	MS2	69.2917	23	39.7592	46477	F10		1.51	1	0.000345537	0.00535584	0.382845			2000B	2000	B	K8(K_MDA)	K	8	TRUE
FALSE	High	Sequest HT (A2)	Unambiguous	[R].IEEELGSkAK.[F]	K8(K_MDA)	2	P06733	P06733; P06733-2	1	2	0.1011	0	1	1	650.326	1299.64	1299.65	-2.1	-0.00137	HCD (High Energy Collision Dissociation)	30	MS2	58.2968	10.246	39.8295	46576	F10		2.67	1	2.36214e-05	0.000109165	0.865587	11575002	39.81	2000B	2000	B	K8(K_MDA)	K	8	TRUE
FALSE	High	Sequest HT (A2)	Unambiguous	[K].LEQSTIVkER.[G]	K8(K_MDA)	1	Q02790	Q02790	1	2	0.4713	0	1	1	699.867	1398.73	1398.73	-0.34	-0.00024	HCD (High Energy Collision Dissociation)	30	MS2	40.5705	23	39.9607	46764	F10		3.48	1	1.42984e-05	7.82942e-05	0.907985	12540103	40.08	2000B	2000	B	K8(K_MDA)	K	8	TRUE
FALSE	High	Sequest HT (A2)	Unambiguous	[K].LEQSTIVkER.[G]	K8(K_MDA)	1	Q02790	Q02790	1	2	0.5144	0	1	1	699.866	1398.72	1398.73	-0.97	-0.00068	HCD (High Energy Collision Dissociation)	30	MS2	28.9493	23	40.1466	47037	F10		3.81	1	2.36214e-05	0.000126251	0.84703	12540103	40.08	2000B	2000	B	K8(K_MDA)	K	8	TRUE
FALSE	High	Sequest HT (A2)	Unambiguous	[R].TQNVLGEkGR.[R]	K8(K_MDA)	2	P23396	P23396; P23396-2	1	2	0.2152	0	1	1	649.329	1297.65	1297.65	-1.52	-0.00099	HCD (High Energy Collision Dissociation)	30	MS2	50.449	23	40.7392	47893	F10		2.37	1	6.97593e-05	0.000516793	0.667556	4.02208e+06	40.66	2000B	2000	B	K8(K_MDA)	K	8	TRUE
FALSE	High	Sequest HT (A2)	Unambiguous	[K].IKDPDASkPEDWDER.[A]	K8(K_MDA)	1	P27797	P27797	1	2	0.1273	0	1	1	998.951	1996.89	1996.89	0.77	0.00077	HCD (High Energy Collision Dissociation)	30	MS2	31.461	23	40.805	47990	F10		1.65	1	0.00022046	0.00255082	0.470366	1.13117e+06	40.5	2000B	2000	B	K8(K_MDA)	K	8	TRUE
FALSE	High	Sequest HT (A2)	Unambiguous	[K].EVSTYIKk.[I]	K8(K_MDA)	2	P68104	P68104; Q5VTE0	1	2	0.1343	0	1	1	582.302	1163.6	1163.6	-1.49	-0.00086	HCD (High Energy Collision Dissociation)	30	MS2	37.8281	23	41.1104	48426	F10		2.16	1	0.00125263	0.0198825	0.23312	9344243	41.09	2000B	2000	B	K8(K_MDA)	K	8	TRUE
FALSE	High	Sequest HT (A2)	Unambiguous	[K].LNVTEQEkIDK.[L]	K8(K_MDA)	1	P06733	P06733	1	2	0.0987	0	1	1	756.882	1512.76	1512.76	-0.5	-0.00038	HCD (High Energy Collision Dissociation)	30	MS2	46.329	23	41.3433	48764	F10		2.23	1	2.36214e-05	0.000161459	0.815632	2.79305e+06	41.26	2000B	2000	B	K8(K_MDA)	K	8	TRUE
FALSE	High	Sequest HT (A2)	Unambiguous	[K].VTGSLETkYR.[W]	K8(K_MDA)	1	P21796	P21796	1	2	0.086	0	1	1	675.336	1349.66	1349.67	-6.92	-0.00467	HCD (High Energy Collision Dissociation)	30	MS2	80.8258	23	42.2941	50127	F10		2.21	1	0.00224077	0.0390095	0.156747			2000B	2000	B	K8(K_MDA)	K	8	TRUE
FALSE	High	Sequest HT (A2)	Unambiguous	[K].ALAPEYAkAAGK.[L]	K8(K_MDA)	1	P07237	P07237	1	2	0.2846	0	1	1	693.362	1385.72	1385.71	4.28	0.00297	HCD (High Energy Collision Dissociation)	30	MS2	68.7679	22.239	42.9326	51044	F10		2.46	1	6.69923e-05	0.000497208	0.672442	5.40885e+06	42.71	2000B	2000	B	K8(K_MDA)	K	8	TRUE
FALSE	High	Sequest HT (A2)	Unambiguous	[R].VVSSIEQkTEGAEK.[K]	K8(K_MDA)	1	P63104	P63104	1	2	0.3964	0	1	1	850.925	1700.84	1700.84	2.97	0.00252	HCD (High Energy Collision Dissociation)	30	MS2	46.4918	23	43.4905	51847	F10		2.8	1	3.80183e-06	2.7877e-06	1.33196	4.13372e+06	43.3	2000B	2000	B	K8(K_MDA)	K	8	TRUE
FALSE	High	Sequest HT (A2)	Unambiguous	[R].VVSSIEQkTEGAEK.[K]	K8(K_MDA)	1	P63104	P63104	1	2	0.3836	0	1	1	850.923	1700.84	1700.84	0.08	7e-05	HCD (High Energy Collision Dissociation)	30	MS2	84.4611	23	43.5725	51961	F10		2.92	1	3.80183e-06	2.72686e-05	1.04225	4.13372e+06	43.3	2000B	2000	B	K8(K_MDA)	K	8	TRUE
FALSE	High	Sequest HT (A2)	Unambiguous	[R].VISSIEQkTSADGNEK.[K]	K8(K_MDA)	1	P61981	P61981	1	2	0.4484	0	1	1	951.453	1901.9	1901.91	-6.88	-0.00654	HCD (High Energy Collision Dissociation)	30	MS2	46.4943	23	43.9986	52582	F10		2.52	1	7.31598e-06	5.01691e-05	0.964688	857453	43.84	2000B	2000	B	K8(K_MDA)	K	8	TRUE
FALSE	High	Sequest HT (A2)	Unambiguous	[K].LEQSTIVkER.[G]	K8(K_MDA)	1	Q02790	Q02790	1	2	0.3092	0	1	1	699.867	1398.73	1398.73	-0.28	-0.00019	HCD (High Energy Collision Dissociation)	30	MS2	48.8261	23	44.1849	52853	F10		2.07	1	3.33616e-05	0.000183776	0.799107	1.49523e+06	44.09	2000B	2000	B	K8(K_MDA)	K	8	TRUE
FALSE	High	Sequest HT (A2)	Unambiguous	[K].VLEDSDLkK.[S]	K8(K_MDA)	1	P11021	P11021	1	2	0.0708	0	1	1	621.816	1242.62	1242.63	-1.14	-0.00071	HCD (High Energy Collision Dissociation)	30	MS2	70.8125	23	44.3981	53163	F10		2.12	1	0.000110826	0.00114633	0.567825	4.1021e+06	44.35	2000B	2000	B	K8(K_MDA)	K	8	TRUE
FALSE	High	Sequest HT (A2)	Unambiguous	[R].HESGASIkIDEPLEGSEDR.[I]	K8(K_MDA)	3	P61978-3; P61978	P61978-3; P61978-2; P61978	1	3	0.4103	0	1	1	755.684	2265.04	2265.03	3.53	0.00267	HCD (High Energy Collision Dissociation)	30	MS2	90.4989	23	46.2171	55800	F10		3.12	2	3.57436e-05	0.000192996	0.792859	758987	46.17	2000B	2000	B	K8(K_MDA)	K	8	TRUE
FALSE	High	Sequest HT (A2)	Unambiguous	[K].GALALEEkR.[R]	K8(K_MDA)	2	P35579	P35579-2; P35579	1	2	0.0632	0	1	1	591.813	1182.62	1182.62	2.48	0.00147	HCD (High Energy Collision Dissociation)	30	MS2	79.355	23	46.2664	55870	F10		1.9	1	0.00110854	0.017401	0.248162	1.13342e+06	46.23	2000B	2000	B	K8(K_MDA)	K	8	TRUE
FALSE	High	Sequest HT (A2)	Unambiguous	[R].STVAQLVkR.[L]	K8(K_MDA)	3	P25705	P25705-2; P25705-3; P25705	1	2	0.4559	0	1	1	599.334	1197.66	1197.66	-1.61	-0.00097	HCD (High Energy Collision Dissociation)	30	MS2	61.6773	23	46.89	56770	F10		2.61	1	0.000284864	0.00406195	0.415148			2000B	2000	B	K8(K_MDA)	K	8	TRUE
FALSE	High	Sequest HT (A2)	Unambiguous	[R].STVAQLVkR.[L]	K8(K_MDA)	3	P25705	P25705-2; P25705-3; P25705	1	2	0.4615	0	1	1	599.335	1197.66	1197.66	0.1	6e-05	HCD (High Energy Collision Dissociation)	30	MS2	31.2115	23	47.2411	57280	F10		3.12	1	0.000225003	0.00265152	0.465728			2000B	2000	B	K8(K_MDA)	K	8	TRUE
FALSE	High	Sequest HT (A2)	Unambiguous	[K].EYEPEMGkVYR.[QA]	K8(K_MDA)	7	P16615	O14983; P16615; P16615-5; P16615-3; P16615-2; P16615-4; O14983-2	1	2	0.3295	0	1	1	798.858	1596.71	1596.7	3.26	0.0026	HCD (High Energy Collision Dissociation)	30	MS2	83.9987	23	49.9878	61295	F10		1.76	1	0.000355179	0.0054578	0.380654			2000B	2000	B	K8(K_MDA)	K	8	TRUE
FALSE	High	Sequest HT (A2)	Unambiguous	[R].LPEGDLGkEIEQK.[Y]	K8(K_MDA)	3	P63241	P63241-2; P63241; Q6IS14	1	2	0.1747	0	1	1	826.416	1651.82	1651.82	1.63	0.00134	HCD (High Energy Collision Dissociation)	30	MS2	73.1817	23	50.0069	61325	F10		1.66	1	0.000357173	0.00551734	0.379395			2000B	2000	B	K8(K_MDA)	K	8	TRUE
FALSE	High	Sequest HT (A2)	Unambiguous	[K].AVLDLHGkSIDGK.[V]	K8(K_MDA)	2	Q96DU9	Q96DU9; Q96DU9-2	1	3	0.0435	0	1	1	516.938	1548.8	1548.81	-4.05	-0.00209	HCD (High Energy Collision Dissociation)	30	MS2	94.1632	23	50.2448	61677	F10		1.84	1	0.000926138	0.0146196	0.267843			2000B	2000	B	K8(K_MDA)	K	8	TRUE
FALSE	High	Sequest HT (A2)	Unambiguous	[R].TPSNELYkPLR.[A]	K8(K_MDA)	2	Q8WUM4	Q8WUM4-2; Q8WUM4	0	2	0.2687	0	1	1	757.387	1513.77	1513.77	-0.6	-0.00046	HCD (High Energy Collision Dissociation)	30	MS2	85.5969	23	50.4192	61932	F10		2.27	1	3.80183e-06	1.62906e-05	1.10773	1675573	50.43	2000B	2000	B	K8(K_MDA)	K	8	TRUE
FALSE	High	Sequest HT (A2)	Unambiguous	[R].STVAQLVkR.[L]	K8(K_MDA)	3	P25705	P25705-2; P25705-3; P25705	1	2	0.3493	0	1	1	599.334	1197.66	1197.66	-1.72	-0.00103	HCD (High Energy Collision Dissociation)	30	MS2	75.5003	23	50.6267	62238	F10		2.09	1	0.00102147	0.0159833	0.257759	2379531	50.41	2000B	2000	B	K8(K_MDA)	K	8	TRUE
FALSE	High	Sequest HT (A2)	Unambiguous	[R].EVQTNDLkEVVNK.[L]	K8(K_MDA)	1	P61247	P61247	1	2	0.2857	0	1	1	856.433	1711.86	1711.85	3.24	0.00277	HCD (High Energy Collision Dissociation)	30	MS2	75.39	23	50.8393	62548	F10		2.45	1	2.1125e-05	0.000102062	0.874172			2000B	2000	B	K8(K_MDA)	K	8	TRUE
FALSE	High	Sequest HT (A2)	Unambiguous	[R].QMSGAQIkIANPVEGSSGR.[Q]	K8(K_MDA)	1	Q15365	Q15365	1	2	0.5155	0	1	1	1063.52	2126.03	2126.03	-3.49	-0.00371	HCD (High Energy Collision Dissociation)	30	MS2	88.344	23	50.9861	62766	F10		1.94	1	3.80183e-06	5.8345e-06	1.23816			2000B	2000	B	K8(K_MDA)	K	8	TRUE
FALSE	High	Sequest HT (A2)	Unambiguous	[K].GGIMLPEkSQGK.[V]	K8(K_MDA)	1	P61604	P61604	1	2	0.2085	0	1	1	720.861	1440.72	1440.72	-2.67	-0.00192	HCD (High Energy Collision Dissociation)	30	MS2	95.5459	23	51.0183	62813	F10		2.11	1	0.000181829	0.00196768	0.501662	1.95347e+06	51.13	2000B	2000	B	K8(K_MDA)	K	8	TRUE
FALSE	High	Sequest HT (A2)	Unambiguous	[K].GGIMLPEkSQGK.[V]	K8(K_MDA)	1	P61604	P61604	1	2	0.2903	0	1	1	720.859	1440.71	1440.72	-5.8	-0.00418	HCD (High Energy Collision Dissociation)	30	MS2	89.4963	23	51.2008	63079	F10		2.17	1	0.000181829	0.00197859	0.500992	1.95347e+06	51.13	2000B	2000	B	K8(K_MDA)	K	8	TRUE
FALSE	High	Sequest HT (A2)	Unambiguous	[R].DLYDAGVkR.[K]	K8(K_MDA)	2	P07355	P07355; P07355-2	1	2	0.4211	0	1	1	616.802	1232.6	1232.59	1.87	0.00115	HCD (High Energy Collision Dissociation)	30	MS2	75.4049	23	52.3136	64708	F10		2.09	1	0.000798762	0.0125144	0.285459	2889404	52.25	2000B	2000	B	K8(K_MDA)	K	8	TRUE
FALSE	High	Sequest HT (A2)	Unambiguous	[K].TVDGPSGkLWR.[D]	K8(K_MDA)	2	P04406	P04406-2; P04406	1	2	0.5519	0	1	1	706.355	1411.7	1411.7	1.07	0.00075	HCD (High Energy Collision Dissociation)	30	MS2	48.7726	23	52.7838	65401	F10		2.41	1	3.80183e-06	2.17228e-05	1.07116	14895360	52.94	2000B	2000	B	K8(K_MDA)	K	8	TRUE
FALSE	High	Sequest HT (A2)	Unambiguous	[K].TVDGPSGkLWR.[D]	K8(K_MDA)	2	P04406	P04406-2; P04406	1	2	0.6445	0	1	1	706.353	1411.7	1411.7	-0.67	-0.00047	HCD (High Energy Collision Dissociation)	30	MS2	17.2439	12.733	52.9655	65670	F10		2.56	1	3.80183e-06	2.01434e-05	1.08075	14895360	52.94	2000B	2000	B	K8(K_MDA)	K	8	TRUE
FALSE	High	Sequest HT (A2)	Unambiguous	[K].TVDGPSGkLWR.[D]	K8(K_MDA)	2	P04406	P04406-2; P04406	1	2	0.5311	0	1	1	706.353	1411.7	1411.7	-1.46	-0.00103	HCD (High Energy Collision Dissociation)	30	MS2	33.8332	23	53.159	65951	F10		2.73	1	3.80183e-06	3.4492e-05	1.01237	14895360	52.94	2000B	2000	B	K8(K_MDA)	K	8	TRUE
FALSE	High	Sequest HT (A2)	Unambiguous	[K].TVDGPSGkLWR.[D]	K8(K_MDA)	2	P04406	P04406-2; P04406	1	2	0.2764	0	1	1	706.349	1411.69	1411.7	-6.41	-0.00452	HCD (High Energy Collision Dissociation)	30	MS2	76.1359	23	53.4827	66422	F10		2.46	1	0.00022046	0.00260152	0.468008	14895360	52.94	2000B	2000	B	K8(K_MDA)	K	8	TRUE
FALSE	High	Sequest HT (A2)	Unambiguous	[K].WSLLQQQkTAR.[S]	K8(K_MDA)	2	P05787	P05787; P05787-2	1	2	0.6437	0	1	1	777.908	1554.81	1554.81	1.92	0.0015	HCD (High Energy Collision Dissociation)	30	MS2	60.0916	23	53.7133	66753	F10		3.34	1	3.80183e-06	5.85112e-06	1.2378	12816893	53.85	2000B	2000	B	K8(K_MDA)	K	8	TRUE
FALSE	High	Sequest HT (A2)	Unambiguous	[K].WSLLQQQkTAR.[S]	K8(K_MDA)	2	P05787	P05787; P05787-2	1	2	0.6063	0	1	1	777.907	1554.81	1554.81	0.25	0.00019	HCD (High Energy Collision Dissociation)	30	MS2	38.7335	23	54.0083	67187	F10		3.2	1	3.80183e-06	1.99217e-06	1.37462	12816893	53.85	2000B	2000	B	K8(K_MDA)	K	8	TRUE
FALSE	High	Sequest HT (A2)	Unambiguous	[K].EVEEDEYkAFYK.[S]	K8(K_MDA)	1	P14625	P14625	1	2	0.325	0	1	1	873.38	1745.75	1745.76	-2.6	-0.00227	HCD (High Energy Collision Dissociation)	30	MS2	40.0758	23	54.1039	67327	F10		3.2	1	3.80183e-06	2.33838e-05	1.06179	2.60234e+06	54.13	2000B	2000	B	K8(K_MDA)	K	8	TRUE
FALSE	High	Sequest HT (A2)	Unambiguous	[K].EVEEDEYkAFYK.[S]	K8(K_MDA)	1	P14625	P14625	1	2	0.2614	0	1	1	873.38	1745.75	1745.76	-2.69	-0.00235	HCD (High Energy Collision Dissociation)	30	MS2	38.6254	23	54.3098	67626	F10		3.29	1	3.80183e-06	1.12383e-05	1.1549	2.60234e+06	54.13	2000B	2000	B	K8(K_MDA)	K	8	TRUE
FALSE	High	Sequest HT (A2)	Unambiguous	[K].VLTPTQVkNRPTSISWDGLDSGK.[L]	K8(K_MDA)	1	P30086	P30086	1	3	0.446	0	1	1	899.131	2695.38	2695.37	1.94	0.00175	HCD (High Energy Collision Dissociation)	30	MS2	40.4922	23	54.9117	68516	F10		2.78	1	3.80183e-06	1.61992e-06	1.40089	2.0831e+06	55.01	2000B	2000	B	K8(K_MDA)	K	8	TRUE
FALSE	High	Sequest HT (A2)	Unambiguous	[K].VLTPTQVkNRPTSISWDGLDSGK.[L]	K8(K_MDA)	1	P30086	P30086	1	3	0.4553	0	1	1	899.133	2695.38	2695.37	4.36	0.00392	HCD (High Energy Collision Dissociation)	30	MS2	28.7176	23	55.1453	68860	F10		3.47	1	2.36214e-05	0.000157535	0.818773	2.0831e+06	55.01	2000B	2000	B	K8(K_MDA)	K	8	TRUE
FALSE	High	Sequest HT (A2)	Unambiguous	[R].SAAETVTkGGIMLPEK.[S]	K8(K_MDA)	1	P61604	P61604	1	2	0.426	0	1	1	914.468	1827.93	1827.92	5.21	0.00476	HCD (High Energy Collision Dissociation)	30	MS2	31.2468	23	55.3202	69119	F10		3.38	1	3.80183e-06	1.9078e-06	1.38011	3.33356e+06	55.45	2000B	2000	B	K8(K_MDA)	K	8	TRUE
FALSE	High	Sequest HT (A2)	Unambiguous	[R].SAAETVTkGGIMLPEK.[S]	K8(K_MDA)	1	P61604	P61604	1	2	0.2516	0	1	1	914.466	1827.93	1827.92	3.01	0.00275	HCD (High Energy Collision Dissociation)	30	MS2	86.8473	23	55.6706	69640	F10		1.55	1	0.00159122	0.0259301	0.203155	3.33356e+06	55.45	2000B	2000	B	K8(K_MDA)	K	8	TRUE
FALSE	High	Sequest HT (A2)	Unambiguous	[R].ALQASALkAWGGK.[K]	K8(K_MDA)	2	P04075; P04075-2	P04075; P04075-2	1	2	0.3463	0	1	1	748.905	1496.8	1496.79	8.27	0.00619	HCD (High Energy Collision Dissociation)	30	MS2	44.9189	23	55.7829	69807	F10		2.83	2	3.01009e-05	0.000170653	0.808563	2724253	55.54	2000B	2000	B	K8(K_MDA)	K	8	TRUE
FALSE	High	Sequest HT (A2)	Unambiguous	[R].ETGVDLTkDNMALQR.[V]	K8(K_MDA)	1	P38646	P38646	1	2	0.6701	0	1	1	943.948	1886.89	1886.9	-2.98	-0.00281	HCD (High Energy Collision Dissociation)	30	MS2	53.4605	23	56.1216	70305	F10		4.85	1	3.80183e-06	7.57916e-09	2.08204	3.71266e+06	56.18	2000B	2000	B	K8(K_MDA)	K	8	TRUE
FALSE	High	Sequest HT (A2)	Unambiguous	[R].ETGVDLTkDNMALQR.[V]	K8(K_MDA)	1	P38646	P38646	1	2	0.4157	0	1	1	943.951	1886.89	1886.9	-0.44	-0.00041	HCD (High Energy Collision Dissociation)	30	MS2	55.0881	23	56.333	70606	F10		3.32	1	3.80183e-06	2.45249e-07	1.64059	3.71266e+06	56.18	2000B	2000	B	K8(K_MDA)	K	8	TRUE
FALSE	High	Sequest HT (A2)	Unambiguous	[R].GLVGEIIkR.[F]	K8(K_MDA)	4	P22392-2; P15531	P22392-2; P15531-2; P15531; P22392	1	2	0.439	0	1	1	590.84	1180.67	1180.67	0.31	0.00018	HCD (High Energy Collision Dissociation)	30	MS2	31.4381	23	56.6286	71041	F10		2.87	2	0.000357173	0.00561616	0.377334	4081356	56.63	2000B	2000	B	K8(K_MDA)	K	8	TRUE
FALSE	High	Sequest HT (A2)	Unambiguous	[R].GLVGEIIkR.[F]	K8(K_MDA)	4	P22392-2; P15531	P22392-2; P15531-2; P15531; P22392	1	2	0.3592	0	1	1	590.841	1180.67	1180.67	1.39	0.00082	HCD (High Energy Collision Dissociation)	30	MS2	14.7237	23	56.8305	71341	F10		2.45	2	0.00152136	0.0246753	0.208756	4081356	56.63	2000B	2000	B	K8(K_MDA)	K	8	TRUE
FALSE	High	Sequest HT (A2)	Unambiguous	[R].VDFNVPMkNNQITNNQR.[I]	K8(K_MDA)	1	P00558	P00558	1	2	0.3939	0	1	1	1114.53	2228.05	2228.06	-3.6	-0.00401	HCD (High Energy Collision Dissociation)	30	MS2	65.9721	23	56.8799	71416	F10		2.64	1	1.42984e-05	8.08507e-05	0.903888			2000B	2000	B	K8(K_MDA)	K	8	TRUE
FALSE	High	Sequest HT (A2)	Unambiguous	[R].GLVGEIIkR.[F]	K8(K_MDA)	4	P22392-2; P15531	P22392-2; P15531-2; P15531; P22392	1	2	0.3886	0	1	1	590.841	1180.67	1180.67	1.95	0.00115	HCD (High Energy Collision Dissociation)	30	MS2	18.9092	23	57.0396	71650	F10		2.29	2	0.0016494	0.0267016	0.199842	4081356	56.63	2000B	2000	B	K8(K_MDA)	K	8	TRUE
FALSE	High	Sequest HT (A2)	Unambiguous	[R].GLPGSFIkEVQK.[G]	K8(K_MDA)	3	Q5T2W1	Q5T2W1; Q5T2W1-2; A8MUH7	1	2	0.3238	0	1	1	749.9	1498.79	1498.79	-1.39	-0.00104	HCD (High Energy Collision Dissociation)	30	MS2	51.7804	23	57.1095	71753	F10		2.1	1	9.39309e-05	0.000784513	0.615029			2000B	2000	B	K8(K_MDA)	K	8	TRUE
FALSE	High	Sequest HT (A2)	Unambiguous	[R].VDFNVPMkNNQITNNQR.[I]	K8(K_MDA)	1	P00558	P00558	1	2	0.208	0	1	1	1114.53	2228.04	2228.06	-4.77	-0.00531	HCD (High Energy Collision Dissociation)	30	MS2	56.4184	23	57.12	71769	F10		2.74	1	3.80183e-06	3.31027e-06	1.31014			2000B	2000	B	K8(K_MDA)	K	8	TRUE
FALSE	High	Sequest HT (A2)	Unambiguous	[R].GLPGSFIkEVQK.[G]	K8(K_MDA)	3	Q5T2W1	Q5T2W1; Q5T2W1-2; A8MUH7	1	2	0.1234	0	1	1	749.901	1498.79	1498.79	0.26	0.0002	HCD (High Energy Collision Dissociation)	30	MS2	77.2059	23	57.3062	72041	F10		1.54	1	0.00576911	0.109185	0.0319854			2000B	2000	B	K8(K_MDA)	K	8	TRUE
FALSE	High	Sequest HT (A2)	Unambiguous	[K].ALMDEVVkATSR.[G]	K8(K_MDA)	2	P00558	P00558; P00558-2	1	2	0.5361	0	1	1	758.375	1515.74	1515.75	-6.09	-0.00462	HCD (High Energy Collision Dissociation)	30	MS2	42.505	23	57.4506	72245	F10		3.19	1	3.80183e-06	2.63376e-05	1.04667	5233567	57.52	2000B	2000	B	K8(K_MDA)	K	8	TRUE
FALSE	High	Sequest HT (A2)	Unambiguous	[K].ALMDEVVkATSR.[G]	K8(K_MDA)	2	P00558	P00558; P00558-2	1	2	0.6341	0	1	1	758.378	1515.75	1515.75	-1.09	-0.00083	HCD (High Energy Collision Dissociation)	30	MS2	15.0575	23	57.6696	72556	F10		3.17	1	3.80183e-06	2.65548e-06	1.33813	5233567	57.52	2000B	2000	B	K8(K_MDA)	K	8	TRUE
FALSE	High	Sequest HT (A2)	Unambiguous	[R].GTLDPVEkALR.[D]	K8(K_MDA)	2	P11142	P11142; P11142-2	1	2	0.4846	0	1	1	697.87	1394.73	1394.73	0.94	0.00065	HCD (High Energy Collision Dissociation)	30	MS2	52.7792	15.506	57.7067	72611	F10		2.93	1	3.80183e-06	4.49702e-05	0.978615	13827812	57.81	2000B	2000	B	K8(K_MDA)	K	8	TRUE
FALSE	High	Sequest HT (A2)	Unambiguous	[K].ALMDEVVkATSR.[G]	K8(K_MDA)	2	P00558	P00558; P00558-2	1	2	0.2871	0	1	1	758.377	1515.75	1515.75	-3.42	-0.00259	HCD (High Energy Collision Dissociation)	30	MS2	67.5201	23	57.8691	72854	F10		2.02	1	0.00112526	0.0178219	0.245464	5233567	57.52	2000B	2000	B	K8(K_MDA)	K	8	TRUE
FALSE	High	Sequest HT (A2)	Unambiguous	[R].ESILDGLkR.[TA]	K8(K_MDA)	6	O43865	O43865; Q96HN2; O43865-2; Q96HN2-3; Q96HN2-2; Q96HN2-4	1	2	0.2256	0	1	1	613.827	1226.65	1226.64	4.64	0.00284	HCD (High Energy Collision Dissociation)	30	MS2	69.6573	23	58.4112	73662	F10		1.95	1	0.00022046	0.00257546	0.469214	2.35053e+06	58.52	2000B	2000	B	K8(K_MDA)	K	8	TRUE
FALSE	High	Sequest HT (A2)	Unambiguous	[R].ESLIDGIkR.[TA]	K8(K_MDA)	2	P23526	P23526; P23526-2	1	2	0.2256	0	1	2	613.827	1226.65	1226.64	4.64	0.00284	HCD (High Energy Collision Dissociation)	30	MS2	69.6573	23	58.4112	73662	F10		1.95	1	0.00022046	0.00257546	0.469214	2.35053e+06	58.52	2000B	2000	B	K8(K_MDA)	K	8	TRUE
FALSE	High	Sequest HT (A2)	Unambiguous	[R].ESILDGLkR.[TA]	K8(K_MDA)	6	O43865	O43865; Q96HN2; O43865-2; Q96HN2-3; Q96HN2-2; Q96HN2-4	1	2	0.1727	0	1	1	613.825	1226.64	1226.64	0.28	0.00017	HCD (High Energy Collision Dissociation)	30	MS2	33.1018	23	58.5893	73926	F10		2.49	1	0.000115709	0.00125409	0.556731	2.35053e+06	58.52	2000B	2000	B	K8(K_MDA)	K	8	TRUE
FALSE	High	Sequest HT (A2)	Unambiguous	[R].ESLIDGIkR.[TA]	K8(K_MDA)	2	P23526	P23526; P23526-2	1	2	0.1727	0	1	2	613.825	1226.64	1226.64	0.28	0.00017	HCD (High Energy Collision Dissociation)	30	MS2	33.1018	23	58.5893	73926	F10		2.49	1	0.000115709	0.00125409	0.556731	2.35053e+06	58.52	2000B	2000	B	K8(K_MDA)	K	8	TRUE
FALSE	High	Sequest HT (A2)	Unambiguous	[R].ELLTLDEkDPR.[R]	K8(K_MDA)	1	P46781	P46781	1	2	0.5593	0	1	1	762.883	1524.76	1524.76	0.98	0.00074	HCD (High Energy Collision Dissociation)	30	MS2	30.5644	23	58.6672	74039	F10		2.36	1	3.01009e-05	0.000172399	0.807263	2439233	58.69	2000B	2000	B	K8(K_MDA)	K	8	TRUE
FALSE	High	Sequest HT (A2)	Unambiguous	[R].ESILDGLkR.[TA]	K8(K_MDA)	6	O43865	O43865; Q96HN2; O43865-2; Q96HN2-3; Q96HN2-2; Q96HN2-4	1	2	0.3422	0	1	1	613.823	1226.64	1226.64	-2.3	-0.00141	HCD (High Energy Collision Dissociation)	30	MS2	64.6087	23	58.7951	74231	F10		2.25	1	0.00149089	0.0243044	0.210466	2.35053e+06	58.52	2000B	2000	B	K8(K_MDA)	K	8	TRUE
FALSE	High	Sequest HT (A2)	Unambiguous	[R].ESLIDGIkR.[TA]	K8(K_MDA)	2	P23526	P23526; P23526-2	1	2	0.3422	0	1	2	613.823	1226.64	1226.64	-2.3	-0.00141	HCD (High Energy Collision Dissociation)	30	MS2	64.6087	23	58.7951	74231	F10		2.25	1	0.00149089	0.0243044	0.210466	2.35053e+06	58.52	2000B	2000	B	K8(K_MDA)	K	8	TRUE
FALSE	High	Sequest HT (A2)	Unambiguous	[K].IPDPEAVkPDDWDEDAPAK.[I]	K8(K_MDA)	3	P27824	P27824; P27824-2; P27824-3	0	2	0.3813	0	1	1	1152.51	2304.02	2304.03	-6.2	-0.00714	HCD (High Energy Collision Dissociation)	30	MS2	74.6781	23	59.1409	74742	F10		2.57	1	3.80183e-06	3.02719e-07	1.61386			2000B	2000	B	K8(K_MDA)	K	8	TRUE
FALSE	High	Sequest HT (A2)	Unambiguous	[R].MALFAGGkLR.[V]	K8(K_MDA)	3	Q7Z7H5	Q7Z7H5-2; Q7Z7H5-3; Q7Z7H5	1	2	0.0984	0	1	1	630.333	1259.66	1259.66	-2.16	-0.00136	HCD (High Energy Collision Dissociation)	30	MS2	87.6246	23	59.4583	75201	F10		1.22	1	0.000276451	0.00373065	0.425161	564254	59.43	2000B	2000	B	K8(K_MDA)	K	8	TRUE
FALSE	High	Sequest HT (A2)	Unambiguous	[K].ATLPSPDkLPGFK.[M]	K8(K_MDA)	2	P22314	P22314; P22314-2	1	2	0.2968	0	1	1	783.914	1566.82	1566.82	0.41	0.00032	HCD (High Energy Collision Dissociation)	30	MS2	80.3241	23	59.8687	75808	F10		2.19	1	0.00118246	0.0185284	0.241077	1.28327e+06	59.91	2000B	2000	B	K8(K_MDA)	K	8	TRUE
FALSE	High	Sequest HT (A2)	Unambiguous	[R].LLDTSTYkEAFR.[K]	K8(K_MDA)	1	Q15126	Q15126	1	2	0.4579	0	1	1	820.405	1639.8	1639.8	1.79	0.00147	HCD (High Energy Collision Dissociation)	30	MS2	46.8715	23	59.9488	75928	F10		2.14	1	6.69923e-05	0.000470805	0.679348	816820	59.92	2000B	2000	B	K8(K_MDA)	K	8	TRUE
FALSE	High	Sequest HT (A2)	Unambiguous	[K].VTNILMLkGK.[SN]	K8(K_MDA)	6		Q9UKA9-5; Q9UKA9-3; Q9UKA9-6; Q9UKA9-2; Q9UKA9-4; Q9UKA9	1	2	0.1503	0	1	1	656.872	1312.74	1312.73	2.63	0.00172	HCD (High Energy Collision Dissociation)	30	MS2	74.4219	23	60.7517	77116	F10		1.53	2	0.00684929	0.129024	0.00970376	549365	60.63	2000B	2000	B	K8(K_MDA)	K	8	TRUE
FALSE	High	Sequest HT (A2)	Unambiguous	[K].VTNLLMLkGK.[SN]	K8(K_MDA)	9	P26599; O95758	O95758-5; O95758-2; O95758-1; P26599-1; O95758-6; O95758-4; P26599-2; P26599; O95758	1	2	0.1503	0	1	2	656.872	1312.74	1312.73	2.63	0.00172	HCD (High Energy Collision Dissociation)	30	MS2	74.4219	23	60.7517	77116	F10		1.53	2	0.00684929	0.129024	0.00970376	549365	60.63	2000B	2000	B	K8(K_MDA)	K	8	TRUE
FALSE	High	Sequest HT (A2)	Unambiguous	[R].MVVPAALkVVR.[L]	K8(K_MDA)	2	P40429	Q6NVV1; P40429	1	2	0.5846	0	1	1	689.902	1378.8	1378.79	3.32	0.00229	HCD (High Energy Collision Dissociation)	30	MS2	68.9742	23	61.4953	78216	F10		2.6	1	0.00017171	0.00189831	0.506015	2269042	61.55	2000B	2000	B	K8(K_MDA)	K	8	TRUE
FALSE	High	Sequest HT (A2)	Unambiguous	[K].TASDFITkMDYPK.[Q]	K8(K_MDA)	4	P06396-2	P06396-4; P06396-2; P06396-3; P06396	1	2	0.1677	0	1	1	856.9	1712.79	1712.79	2.64	0.00226	HCD (High Energy Collision Dissociation)	30	MS2	92.4564	23	61.672	78476	F10		1.67	1	2.36214e-05	0.000129887	0.843406			2000B	2000	B	K8(K_MDA)	K	8	TRUE
FALSE	High	Sequest HT (A2)	Unambiguous	[R].MVVPAALkVVR.[L]	K8(K_MDA)	2	P40429	Q6NVV1; P40429	1	2	0.4471	0	1	1	689.903	1378.8	1378.79	4.61	0.00317	HCD (High Energy Collision Dissociation)	30	MS2	66.7707	23	61.698	78513	F10		2.08	1	0.00762262	0.14302	-0.00444338	2269042	61.55	2000B	2000	B	K8(K_MDA)	K	8	TRUE
FALSE	High	Sequest HT (A2)	Unambiguous	[K].VHSFPTLkFFPASADR.[T]	K8(K_MDA)	1	P07237	P07237	1	3	0.5425	0	1	1	672.671	2016	2016	-1.44	-0.00097	HCD (High Energy Collision Dissociation)	30	MS2	70.0296	23	62.4232	79592	F10		4.35	1	3.80183e-06	3.44274e-05	1.01261	2.01846e+06	62.7	2000B	2000	B	K8(K_MDA)	K	8	TRUE
FALSE	High	Sequest HT (A2)	Unambiguous	[R].SLDNFFAkR.[D]	K8(K_MDA)	2	Q9UKY7	Q9UKY7; Q9UKY7-2	1	2	0.3636	0	1	1	647.317	1293.63	1293.63	0.61	0.00039	HCD (High Energy Collision Dissociation)	30	MS2	77.1054	23	62.5697	79806	F10		1.76	1	0.00328553	0.0605333	0.105477	510588	62.59	2000B	2000	B	K8(K_MDA)	K	8	TRUE
FALSE	High	Sequest HT (A2)	Unambiguous	[K].VHSFPTLkFFPASADR.[T]	K8(K_MDA)	1	P07237	P07237	1	3	0.5477	0	1	1	672.673	2016.01	2016	2.18	0.00146	HCD (High Energy Collision Dissociation)	30	MS2	28.5451	23	62.6403	79910	F10		4.51	1	9.39309e-05	0.000778862	0.615934	2.01846e+06	62.7	2000B	2000	B	K8(K_MDA)	K	8	TRUE
FALSE	High	Sequest HT (A2)	Unambiguous	[R].QVFGEATkQPGITFIAAK.[F]	K8(K_MDA)	1	P07339	P07339	1	2	0.3971	0	1	1	1051.55	2102.1	2102.1	0.03	3e-05	HCD (High Energy Collision Dissociation)	30	MS2	76.3466	23	62.6877	79981	F10		2.04	1	0.000603534	0.00933822	0.318793			2000B	2000	B	K8(K_MDA)	K	8	TRUE
FALSE	High	Sequest HT (A2)	Unambiguous	[K].VHSFPTLkFFPASADR.[T]	K8(K_MDA)	1	P07237	P07237	1	3	0.4341	0	1	1	672.671	2016	2016	-1.05	-0.00071	HCD (High Energy Collision Dissociation)	30	MS2	44.8982	23	62.8383	80204	F10		3.64	1	7.55641e-05	0.000540933	0.661787	2.01846e+06	62.7	2000B	2000	B	K8(K_MDA)	K	8	TRUE
FALSE	High	Sequest HT (A2)	Unambiguous	[K].TIDDLEDkLK.[C]	K8(K_MDA)	3	P06753-2	P06753-7; P06753-2; P06753-5	1	2	0.1419	0	1	1	693.346	1385.68	1385.68	1.04	0.00072	HCD (High Energy Collision Dissociation)	30	MS2	66.0332	23	62.8729	80255	F10		1.55	1	6.44898e-05	0.000398847	0.700383	1.23087e+06	62.8	2000B	2000	B	K8(K_MDA)	K	8	TRUE
FALSE	High	Sequest HT (A2)	Unambiguous	[K].VHSFPTLkFFPASADR.[T]	K8(K_MDA)	1	P07237	P07237	1	3	0.1594	0	1	1	672.668	2015.99	2016	-5.28	-0.00355	HCD (High Energy Collision Dissociation)	30	MS2	61.596	23	63.0419	80501	F10		2.51	1	0.00182968	0.030272	0.185637	2.01846e+06	62.7	2000B	2000	B	K8(K_MDA)	K	8	TRUE
FALSE	High	Sequest HT (A2)	Unambiguous	[R].NLLSVAYkNVVGGR.[R]	K8(K_MDA)	1	P27348	P27348	1	3	0.2092	0	1	1	562.636	1685.89	1685.9	-4.05	-0.00228	HCD (High Energy Collision Dissociation)	30	MS2	89.2289	23	63.9821	81891	F10		1.53	1	0.00257973	0.0453411	0.139415			2000B	2000	B	K8(K_MDA)	K	8	TRUE
FALSE	High	Sequest HT (A2)	Unambiguous	[R].NLLSVAYkNVVGAR.[R]	K8(K_MDA)	5	P63104; Q04917; P61981; P31946	P31946-2; P63104; Q04917; P61981; P31946	1	2	0.498	0	1	1	850.465	1699.92	1699.92	4.19	0.00356	HCD (High Energy Collision Dissociation)	30	MS2	76.2954	23	64.1648	82161	F10		2.55	4	1.7707e-05	9.64217e-05	0.881425	3415163	64.47	2000B	2000	B	K8(K_MDA)	K	8	TRUE
FALSE	High	Sequest HT (A2)	Unambiguous	[R].NLLSVAYkNVVGAR.[R]	K8(K_MDA)	5	P63104; Q04917; P61981; P31946	P31946-2; P63104; Q04917; P61981; P31946	1	3	0.6914	0	1	1	567.309	1699.91	1699.92	-2.68	-0.00152	HCD (High Energy Collision Dissociation)	30	MS2	42.6229	23	64.4054	82515	F10		3.37	4	3.80183e-06	4.00222e-08	1.87076	2.48155e+06	64.56	2000B	2000	B	K8(K_MDA)	K	8	TRUE
FALSE	High	Sequest HT (A2)	Unambiguous	[R].NLLSVAYkNVVGAR.[R]	K8(K_MDA)	5	P63104; Q04917; P61981; P31946	P31946-2; P63104; Q04917; P61981; P31946	1	3	0.6517	0	1	1	567.309	1699.91	1699.92	-3.25	-0.00184	HCD (High Energy Collision Dissociation)	30	MS2	27.5298	23	64.6225	82835	F10		3.56	4	3.80183e-06	5.15351e-06	1.25393	2.48155e+06	64.56	2000B	2000	B	K8(K_MDA)	K	8	TRUE
FALSE	High	Sequest HT (A2)	Unambiguous	[R].NLLSVAYkNVVGAR.[R]	K8(K_MDA)	5	P63104; Q04917; P61981; P31946	P31946-2; P63104; Q04917; P61981; P31946	1	3	0.5753	0	1	1	567.31	1699.91	1699.92	-1.04	-0.00059	HCD (High Energy Collision Dissociation)	30	MS2	35.1507	23	64.8018	83094	F10		2.92	4	3.80183e-06	3.59403e-05	1.00714	2.48155e+06	64.56	2000B	2000	B	K8(K_MDA)	K	8	TRUE
FALSE	High	Sequest HT (A2)	Unambiguous	[R].NLLSVAYkNVVGAR.[R]	K8(K_MDA)	5	P63104; Q04917; P61981; P31946	P31946-2; P63104; Q04917; P61981; P31946	1	3	0.1436	0	1	1	567.31	1699.92	1699.92	-0.01	-1e-05	HCD (High Energy Collision Dissociation)	30	MS2	60.4805	23	65.0394	83445	F10		1.88	4	7.55641e-05	0.000550033	0.65968	2.48155e+06	64.56	2000B	2000	B	K8(K_MDA)	K	8	TRUE
FALSE	High	Sequest HT (A2)	Unambiguous	[R].NLLSVAYkNVVGAR.[R]	K8(K_MDA)	5	P63104; Q04917; P61981; P31946	P31946-2; P63104; Q04917; P61981; P31946	1	3	0.1049	0	1	1	567.307	1699.91	1699.92	-5.34	-0.00302	HCD (High Energy Collision Dissociation)	30	MS2	91.0689	23	65.3965	83968	F10		1.43	4	0.00843944	0.158766	-0.0191186			2000B	2000	B	K8(K_MDA)	K	8	TRUE
FALSE	High	Sequest HT (A2)	Unambiguous	[K].SDPIMLLkDR.[M]	K8(K_MDA)	4	P08559	P08559-2; P08559-3; P08559-4; P08559	1	2	0.4621	0	1	1	692.351	1383.69	1383.7	-2.25	-0.00156	HCD (High Energy Collision Dissociation)	30	MS2	81.0023	23	66.3042	85301	F10		1.32	1	0.000318034	0.00467896	0.398585	677247	66.23	2000B	2000	B	K8(K_MDA)	K	8	TRUE
FALSE	High	Sequest HT (A2)	Unambiguous	[R].NLLSVAYkNVVGAR.[R]	K8(K_MDA)	5	P63104; Q04917; P61981; P31946	P31946-2; P63104; Q04917; P61981; P31946	1	3	0.0649	0	1	1	567.309	1699.91	1699.92	-3.17	-0.0018	HCD (High Energy Collision Dissociation)	30	MS2	88.8559	23	66.6429	85800	F10		1.54	4	6.44898e-05	0.000372669	0.709007	287192	66.61	2000B	2000	B	K8(K_MDA)	K	8	TRUE
FALSE	High	Sequest HT (A2)	Unambiguous	[K].HGVYNPNkIFGVTTLDIVR.[A]	K8(K_MDA)	1	P40926	P40926	1	3	0.2575	0	1	1	780.411	2339.22	2339.22	0.32	0.00025	HCD (High Energy Collision Dissociation)	30	MS2	74.8777	23	66.6988	85879	F10		2.99	1	7.81407e-05	0.000578481	0.653316	603201	66.43	2000B	2000	B	K8(K_MDA)	K	8	TRUE
FALSE	High	Sequest HT (A2)	Unambiguous	[R].NLLSVAYkNVVGAR.[R]	K8(K_MDA)	5	P63104; Q04917; P61981; P31946	P31946-2; P63104; Q04917; P61981; P31946	1	3	0.3636	0	1	1	567.308	1699.91	1699.92	-3.69	-0.00209	HCD (High Energy Collision Dissociation)	30	MS2	67.8793	23	66.739	85939	F10		1.98	4	2.36214e-05	0.000149757	0.825236	287192	66.61	2000B	2000	B	K8(K_MDA)	K	8	TRUE
FALSE	High	Sequest HT (A2)	Unambiguous	[R].NLLSVAYkNVIGAR.[R]	K8(K_MDA)	2	P62258-2; P62258	P62258-2; P62258	1	3	0.5461	0	1	1	571.982	1713.93	1713.93	-0.13	-8e-05	HCD (High Energy Collision Dissociation)	30	MS2	54.2013	23	66.9522	86252	F10		2.71	2	2.36214e-05	0.000119182	0.854384	573848	67.52	2000B	2000	B	K8(K_MDA)	K	8	TRUE
FALSE	High	Sequest HT (A2)	Unambiguous	[R].NLLSVAYkNVVGAR.[R]	K8(K_MDA)	5	P63104; Q04917; P61981; P31946	P31946-2; P63104; Q04917; P61981; P31946	1	3	0.2883	0	1	1	567.305	1699.9	1699.92	-8.7	-0.00493	HCD (High Energy Collision Dissociation)	30	MS2	71.1561	23	67.0057	86331	F10		1.63	4	0.00022046	0.0025795	0.469026	287192	66.61	2000B	2000	B	K8(K_MDA)	K	8	TRUE
FALSE	High	Sequest HT (A2)	Unambiguous	[R].NLLSVAYkNVIGAR.[R]	K8(K_MDA)	2	P62258-2; P62258	P62258-2; P62258	1	3	0.5115	0	1	1	571.982	1713.93	1713.93	-0.85	-0.00049	HCD (High Energy Collision Dissociation)	30	MS2	59.0679	23	67.2326	86662	F10		2.62	2	6.44898e-05	0.000370678	0.709688	573848	67.52	2000B	2000	B	K8(K_MDA)	K	8	TRUE
FALSE	High	Sequest HT (A2)	Unambiguous	[R].NLLSVAYkNVIGAR.[R]	K8(K_MDA)	2	P62258-2; P62258	P62258-2; P62258	1	2	0.2941	0	1	1	857.47	1713.93	1713.93	0.05	5e-05	HCD (High Energy Collision Dissociation)	30	MS2	59.4157	23	67.6175	87227	F10		2.04	2	0.000115709	0.00121387	0.560752	751200	67.56	2000B	2000	B	K8(K_MDA)	K	8	TRUE
FALSE	High	Sequest HT (A2)	Unambiguous	[R].NLLSVAYkNVIGAR.[R]	K8(K_MDA)	2	P62258-2; P62258	P62258-2; P62258	1	2	0.2353	0	1	1	857.474	1713.94	1713.93	4.71	0.00403	HCD (High Energy Collision Dissociation)	30	MS2	86.3486	23	67.864	87590	F10		2.04	2	0.00249543	0.0440661	0.142717	751200	67.56	2000B	2000	B	K8(K_MDA)	K	8	TRUE
FALSE	High	Sequest HT (A2)	Unambiguous	[K].VNLAELFkGK.[K]	K8(K_MDA)	3	P30044	P30044-3; P30044-2; P30044	1	2	0.0977	0	1	1	657.857	1314.71	1314.71	-1.27	-0.00084	HCD (High Energy Collision Dissociation)	30	MS2	67.5202	23	68.2757	88188	F10		2.15	1	0.000194344	0.00213739	0.49165	416820	68.43	2000B	2000	B	K8(K_MDA)	K	8	TRUE
FALSE	High	Sequest HT (A2)	Unambiguous	[K].VNLAELFkGK.[K]	K8(K_MDA)	3	P30044	P30044-3; P30044-2; P30044	1	2	0.1042	0	1	1	657.861	1314.71	1314.71	4	0.00263	HCD (High Energy Collision Dissociation)	30	MS2	90.7913	23	68.3666	88324	F10		2.4	1	9.9471e-05	0.00081328	0.610523	416820	68.43	2000B	2000	B	K8(K_MDA)	K	8	TRUE
FALSE	High	Sequest HT (A2)	Unambiguous	[K].VNLAELFkGK.[K]	K8(K_MDA)	3	P30044	P30044-3; P30044-2; P30044	1	2	0.1568	0	1	1	657.86	1314.71	1314.71	2.14	0.00141	HCD (High Energy Collision Dissociation)	30	MS2	43.1936	23	68.4558	88450	F10		1.85	1	8.02485e-05	0.000678332	0.633269	416820	68.43	2000B	2000	B	K8(K_MDA)	K	8	TRUE
FALSE	High	Sequest HT (A2)	Unambiguous	[K].VNLAELFkGK.[K]	K8(K_MDA)	3	P30044	P30044-3; P30044-2; P30044	1	2	0.053	0	1	1	657.862	1314.72	1314.71	5.73	0.00377	HCD (High Energy Collision Dissociation)	30	MS2	59.0142	23	68.6723	88766	F10		1.32	1	0.00631569	0.119636	0.0198826	416820	68.43	2000B	2000	B	K8(K_MDA)	K	8	TRUE
FALSE	High	Sequest HT (A2)	Unambiguous	[K].EAFSLFDkDGDGTITTK.[E]	K8(K_MDA)	1	P0DP23	P0DP23	1	2	0.4451	0	1	1	1020.97	2040.93	2040.94	-6.5	-0.00664	HCD (High Energy Collision Dissociation)	30	MS2	58.3527	23	69.2563	89615	F10		3.55	1	3.80183e-06	4.26044e-07	1.57047	1.00819e+06	69.38	2000B	2000	B	K8(K_MDA)	K	8	TRUE
FALSE	High	Sequest HT (A2)	Unambiguous	[K].EAFSLFDkDGDGTITTK.[E]	K8(K_MDA)	1	P0DP23	P0DP23	1	2	0.489	0	1	1	1020.97	2040.94	2040.94	-2.11	-0.00215	HCD (High Energy Collision Dissociation)	30	MS2	38.9876	23	69.4425	89887	F10		3.62	1	3.80183e-06	2.06884e-08	1.95454	1.00819e+06	69.38	2000B	2000	B	K8(K_MDA)	K	8	TRUE
FALSE	High	Sequest HT (A2)	Unambiguous	[K].VIPELNGkLTGMAFR.[V]	K8(K_MDA)	2	P04406	P04406-2; P04406	1	2	0.5921	0	1	1	921.492	1841.98	1841.96	8.47	0.0078	HCD (High Energy Collision Dissociation)	30	MS2	48.0215	23	69.5331	90019	F10		2.28	1	3.80183e-06	1.1574e-06	1.44357	2.16353e+06	69.87	2000B	2000	B	K8(K_MDA)	K	8	TRUE
FALSE	High	Sequest HT (A2)	Unambiguous	[K].EAFSLFDkDGDGTITTK.[E]	K8(K_MDA)	1	P0DP23	P0DP23	1	2	0.5022	0	1	1	1020.97	2040.94	2040.94	-0.77	-0.00079	HCD (High Energy Collision Dissociation)	30	MS2	52.8102	23	69.6453	90181	F10		2.27	1	3.57436e-05	0.000208504	0.782997	1.00819e+06	69.38	2000B	2000	B	K8(K_MDA)	K	8	TRUE
FALSE	High	Sequest HT (A2)	Unambiguous	[K].VIPELNGkLTGMAFR.[V]	K8(K_MDA)	2	P04406	P04406-2; P04406	1	2	0.6605	0	1	1	921.487	1841.97	1841.96	3.2	0.00295	HCD (High Energy Collision Dissociation)	30	MS2	14.6465	23	69.7226	90291	F10		2.71	1	3.80183e-06	3.25701e-07	1.60457	2.16353e+06	69.87	2000B	2000	B	K8(K_MDA)	K	8	TRUE
FALSE	High	Sequest HT (A2)	Unambiguous	[K].VIPELNGkLTGMAFR.[V]	K8(K_MDA)	2	P04406	P04406-2; P04406	1	2	0.6772	0	1	1	921.487	1841.97	1841.96	2.45	0.00225	HCD (High Energy Collision Dissociation)	30	MS2	4.31565	23	69.9058	90558	F10		2.54	1	3.80183e-06	2.50844e-07	1.63772	2.16353e+06	69.87	2000B	2000	B	K8(K_MDA)	K	8	TRUE
FALSE	High	Sequest HT (A2)	Unambiguous	[R].EPMQTGIkAVDSLVPIGR.[G]	K8(K_MDA)	3	P25705	P25705-2; P25705-3; P25705	1	3	0.5765	0	1	1	703.036	2107.09	2107.09	2.57	0.0018	HCD (High Energy Collision Dissociation)	30	MS2	51.4871	23	69.97	90650	F10		3.66	1	3.80183e-06	4.23906e-07	1.57111	3.65853e+06	70.15	2000B	2000	B	K8(K_MDA)	K	8	TRUE
FALSE	High	Sequest HT (A2)	Unambiguous	[K].VIPELNGkLTGMAFR.[V]	K8(K_MDA)	2	P04406	P04406-2; P04406	1	2	0.7251	0	1	1	921.488	1841.97	1841.96	3.83	0.00353	HCD (High Energy Collision Dissociation)	30	MS2	14.6043	23	70.0786	90809	F10		2.91	1	3.80183e-06	3.64687e-07	1.59021	2.16353e+06	69.87	2000B	2000	B	K8(K_MDA)	K	8	TRUE
FALSE	High	Sequest HT (A2)	Unambiguous	[R].EPMQTGIkAVDSLVPIGR.[G]	K8(K_MDA)	3	P25705	P25705-2; P25705-3; P25705	1	3	0.6829	0	1	1	703.034	2107.09	2107.09	-0.32	-0.00023	HCD (High Energy Collision Dissociation)	30	MS2	10.7229	60.31	70.1999	90982	F10		5.14	1	3.80183e-06	2.74126e-08	1.91881	3.65853e+06	70.15	2000B	2000	B	K8(K_MDA)	K	8	TRUE
FALSE	High	Sequest HT (A2)	Unambiguous	[K].VIPELNGkLTGMAFR.[V]	K8(K_MDA)	2	P04406	P04406-2; P04406	1	2	0.2803	0	1	1	921.491	1841.98	1841.96	7.32	0.00674	HCD (High Energy Collision Dissociation)	30	MS2	57.6718	23	70.2693	91084	F10		1.57	1	6.97593e-05	0.00050526	0.67041			2000B	2000	B	K8(K_MDA)	K	8	TRUE
FALSE	High	Sequest HT (A2)	Unambiguous	[R].LPLQDVYkIGGIGTVPVGR.[V]	K8(K_MDA)	3	P68104; Q05639	P68104; Q05639; Q5VTE0	1	3	0.6569	0	1	1	726.736	2178.19	2178.2	-1.01	-0.00073	HCD (High Energy Collision Dissociation)	30	MS2	13.0401	23	71.0718	92248	F10		4.11	2	3.80183e-06	1.66692e-08	1.98197	2.5426e+06	71.19	2000B	2000	B	K8(K_MDA)	K	8	TRUE
FALSE	High	Sequest HT (A2)	Unambiguous	[R].LPLQDVYkIGGIGTVPVGR.[V]	K8(K_MDA)	3	P68104; Q05639	P68104; Q05639; Q5VTE0	1	3	0.6425	0	1	1	726.735	2178.19	2178.2	-2.43	-0.00176	HCD (High Energy Collision Dissociation)	30	MS2	12.4981	23	71.2529	92512	F10		3.86	2	3.80183e-06	1.10979e-07	1.74127	2.5426e+06	71.19	2000B	2000	B	K8(K_MDA)	K	8	TRUE
FALSE	High	Sequest HT (A2)	Unambiguous	[R].LPLQDVYkIGGIGTVPVGR.[V]	K8(K_MDA)	3	P68104; Q05639	P68104; Q05639; Q5VTE0	1	3	0.3146	0	1	1	726.737	2178.2	2178.2	-0.06	-4e-05	HCD (High Energy Collision Dissociation)	30	MS2	73.3901	23	71.4504	92801	F10		1.78	2	6.97593e-05	0.000507785	0.669779	2.5426e+06	71.19	2000B	2000	B	K8(K_MDA)	K	8	TRUE
FALSE	High	Sequest HT (A2)	Unambiguous	[R].ILEFFGLkK.[E]	K8(K_MDA)	1	P07237	P07237	1	2	0.0667	0	1	1	645.858	1290.71	1290.71	-3.65	-0.00235	HCD (High Energy Collision Dissociation)	30	MS2	55.3885	23	71.5471	92939	F10		2.25	1	3.57436e-05	0.00022113	0.775495	539848	71.57	2000B	2000	B	K8(K_MDA)	K	8	TRUE
FALSE	High	Sequest HT (A2)	Unambiguous	[R].ILEFFGLkK.[E]	K8(K_MDA)	1	P07237	P07237	1	2	0.0243	0	1	1	645.86	1290.71	1290.71	-0.87	-0.00056	HCD (High Energy Collision Dissociation)	30	MS2	65.8327	23	71.7374	93218	F10		2.47	1	3.57436e-05	0.000197069	0.790194	539848	71.57	2000B	2000	B	K8(K_MDA)	K	8	TRUE
FALSE	High	Sequest HT (A2)	Unambiguous	[R].EPMQTGIkAVDSLVPIGR.[G]	K8(K_MDA)	3	P25705	P25705-2; P25705-3; P25705	1	3	0.2484	0	1	1	703.037	2107.1	2107.09	4.09	0.00287	HCD (High Energy Collision Dissociation)	30	MS2	79.9887	23	72.6605	94559	F10		1.57	1	0.000882214	0.0139938	0.272794	453541	72.79	2000B	2000	B	K8(K_MDA)	K	8	TRUE
FALSE	High	Sequest HT (A2)	Unambiguous	[R].EPMQTGIkAVDSLVPIGR.[G]	K8(K_MDA)	3	P25705	P25705-2; P25705-3; P25705	1	3	0.3198	0	1	1	703.036	2107.09	2107.09	1.42	0.001	HCD (High Energy Collision Dissociation)	30	MS2	53.4056	23	72.8432	94818	F10		1.97	1	7.81407e-05	0.00058524	0.651851	453541	72.79	2000B	2000	B	K8(K_MDA)	K	8	TRUE
FALSE	High	Sequest HT (A2)	Unambiguous	[R].LPLQDVYkIGGIGTVPVGR.[V]	K8(K_MDA)	3	P68104; Q05639	P68104; Q05639; Q5VTE0	1	3	0.4494	0	1	1	726.741	2178.21	2178.2	5.72	0.00415	HCD (High Energy Collision Dissociation)	30	MS2	90.8559	23	72.8573	94840	F10		1.78	2	0.00199794	0.033991	0.172476			2000B	2000	B	K8(K_MDA)	K	8	TRUE
FALSE	High	Sequest HT (A2)	Unambiguous	[R].GLFIIDGkGVLR.[Q]	K8(K_MDA)	1	P32119	P32119	1	2	0.4322	0	1	1	742.422	1483.84	1483.83	4.27	0.00317	HCD (High Energy Collision Dissociation)	30	MS2	58.1495	23	73.0071	95057	F10		1.99	1	3.57436e-05	0.000227837	0.771684	241030	73.09	2000B	2000	B	K8(K_MDA)	K	8	TRUE
FALSE	High	Sequest HT (A2)	Unambiguous	[R].LPLQDVYkIGGIGTVPVGR.[V]	K8(K_MDA)	3	P68104; Q05639	P68104; Q05639; Q5VTE0	1	3	0.3564	0	1	1	726.735	2178.19	2178.2	-3.09	-0.00224	HCD (High Energy Collision Dissociation)	30	MS2	74.717	23	73.0951	95187	F10		1.88	2	0.00267392	0.0468301	0.135666	190067	72.91	2000B	2000	B	K8(K_MDA)	K	8	TRUE
FALSE	High	Sequest HT (A2)	Unambiguous	[R].GLFIIDDkGILR.[Q]	K8(K_MDA)	2	Q06830; Q13162	Q06830; Q13162	1	2	0.4093	0	1	1	778.433	1555.86	1555.85	3.94	0.00306	HCD (High Energy Collision Dissociation)	30	MS2	93.986	23	76.8447	100577	F10		2.15	2	8.02485e-05	0.000652619	0.638128	148049	77.05	2000B	2000	B	K8(K_MDA)	K	8	TRUE
FALSE	High	Sequest HT (A2)	Unambiguous	[R].GLFIIDDkGILR.[Q]	K8(K_MDA)	2	Q06830; Q13162	Q06830; Q13162	1	2	0.306	0	1	1	778.434	1555.86	1555.85	6.33	0.00493	HCD (High Energy Collision Dissociation)	30	MS2	85.9094	23	77.1858	101058	F10		1.34	2	0.000409976	0.00619973	0.365884	148049	77.05	2000B	2000	B	K8(K_MDA)	K	8	TRUE
FALSE	High	Sequest HT (A2)	Unambiguous	[K].ATFDAISkTYSYLTPDLWK.[E]	K8(K_MDA)	1	P15880	P15880	1	2	0.5726	0	1	1	1208.58	2416.16	2416.17	-7.59	-0.00917	HCD (High Energy Collision Dissociation)	30	MS2	0	23	79.4813	104406	F10		2.34	1	6.44898e-05	0.000398742	0.700416	632110	79.52	2000B	2000	B	K8(K_MDA)	K	8	TRUE
FALSE	High	Sequest HT (A2)	Unambiguous	[R].DLSSQLLkVLGTR.[K]	K8(K_MDA)	1	Q14204	Q14204	1	2	0.6063	0	1	1	813.455	1625.9	1625.89	8.33	0.00677	HCD (High Energy Collision Dissociation)	30	MS2	54.4353	23	79.6046	104590	F10		2.54	1	2.36214e-05	0.000142825	0.831285			2000B	2000	B	K8(K_MDA)	K	8	TRUE
FALSE	High	Sequest HT (A2)	Unambiguous	[K].ENLLDFIkHNQLPLVIEFTEQTAPK.[I]	K8(K_MDA)	1	P07237	P07237	1	3	0.1278	0	1	1	1045.21	3133.63	3133.62	0.23	0.00024	HCD (High Energy Collision Dissociation)	30	MS2	26.4408	23	83.2733	109948	F10		1.33	1	0.000225003	0.00264988	0.465802	165837	83.12	2000B	2000	B	K8(K_MDA)	K	8	TRUE
FALSE	High	Sequest HT (A2)	Unambiguous	[K].DVESDSAkQFLQAAEAIDDIPFGITSNSDVFSK.[Y]	K8(K_MDA)	1	P07237	P07237	1	3	0.574	0	1	1	1247.59	3740.77	3740.75	5.66	0.00705	HCD (High Energy Collision Dissociation)	30	MS2	12.3604	23	84.6201	111821	F10		2.23	1	6.44898e-05	0.000394048	0.70192			2000B	2000	B	K8(K_MDA)	K	8	TRUE
FALSE	High	Sequest HT (A2)	Unambiguous	[R].DLTDYLMkILTER.[G]	K8(K_MDA)	8	P68133; P68032; P63261; P60709; Q562R1	P68133; P63267; P68032; P63261; P63267-2; P62736; P60709; Q562R1	1	3	0.6331	0	1	1	602.969	1806.89	1806.9	-2.94	-0.00177	HCD (High Energy Collision Dissociation)	30	MS2	29.3869	23	85.5167	113025	F10		2.78	5	3.80183e-06	1.55868e-05	1.11334	1.33242e+06	85.59	2000B	2000	B	K8(K_MDA)	K	8	TRUE
FALSE	High	Sequest HT (A2)	Unambiguous	[R].DLTDYLMkILTER.[G]	K8(K_MDA)	8	P68133; P68032; P63261; P60709; Q562R1	P68133; P63267; P68032; P63261; P63267-2; P62736; P60709; Q562R1	1	2	0.6935	0	1	1	903.949	1806.89	1806.9	-4.44	-0.00401	HCD (High Energy Collision Dissociation)	30	MS2	9.35184	23	85.7009	113279	F10		3.1	5	3.80183e-06	1.50605e-08	1.99485	2.23683e+06	85.59	2000B	2000	B	K8(K_MDA)	K	8	TRUE
FALSE	High	Sequest HT (A2)	Unambiguous	[K].IDAHLNkVcPTTETIYNDEFYTK.[Q]	K7(K_MDA); C9(Carbamidomethyl)	2	A0AVT1	A0AVT1; A0AVT1-2	1	3	0.4424	0	1	1	990.128	2968.37	2968.37	-0.06	-6e-05	HCD (High Energy Collision Dissociation)	30	MS2	47.9572	23	40.5407	48234	F4		2.69	1	3.57436e-05	0.000188136	0.796114			250B	250	B	K7(K_MDA)	K	7	TRUE
FALSE	High	Sequest HT (A2)	Unambiguous	[R].AVLGEVkLcEK.[M]	K7(K_MDA); C9(Carbamidomethyl)	2	P26641	P26641; P26641-2	1	2	0.1892	0	1	1	721.371	1441.73	1441.74	-3.57	-0.00257	HCD (High Energy Collision Dissociation)	30	MS2	68.9994	23	51.3638	63767	F7		2.22	1	0.000347988	0.00539805	0.381933			1000A	1000	A	K7(K_MDA)	K	7	TRUE
FALSE	High	Sequest HT (A2)	Unambiguous	[K].EVLTEDkcLQR.[Q]	K7(K_MDA); C8(Carbamidomethyl)	2	P22314	P22314; P22314-2	1	2	0.2949	0	1	1	793.883	1586.76	1586.75	4.09	0.00325	HCD (High Energy Collision Dissociation)	30	MS2	86.639	23	47.2472	57674	F7		1.56	1	0.00039813	0.00602718	0.36915	1.28588e+06	47.29	1000A	1000	A	K7(K_MDA)	K	7	TRUE
FALSE	High	Sequest HT (A2)	Unambiguous	[K].EVLTEDkcLQR.[Q]	K7(K_MDA); C8(Carbamidomethyl)	2	P22314	P22314; P22314-2	1	2	0.2349	0	1	1	793.881	1586.75	1586.75	1.31	0.00104	HCD (High Energy Collision Dissociation)	30	MS2	88.4583	23	47.4401	57958	F7		1.66	1	0.000199464	0.00215397	0.490717	1.28588e+06	47.29	1000A	1000	A	K7(K_MDA)	K	7	TRUE
FALSE	High	Sequest HT (A2)	Unambiguous	[R].LMDQNLkcLSAAEEK.[Y]	K7(K_MDA); C8(Carbamidomethyl)	3	P06753-2	P06753-2; P06753-3; P06753-6	1	2	0.5515	0	1	1	973.45	1945.89	1945.9	-5.32	-0.00518	HCD (High Energy Collision Dissociation)	30	MS2	73.9542	23	54.385	68124	F8		1.94	1	6.69923e-05	0.000460229	0.682226			1000B	1000	B	K7(K_MDA)	K	7	TRUE
FALSE	High	Sequest HT (A2)	Unambiguous	[K].EVLTEDkcLQR.[Q]	K7(K_MDA); C8(Carbamidomethyl)	2	P22314	P22314; P22314-2	1	2	0.4631	0	1	1	793.882	1586.76	1586.75	3.21	0.00254	HCD (High Energy Collision Dissociation)	30	MS2	93.2864	23	47.2985	57652	F9		2.44	1	0.000206975	0.00222102	0.487017	1214157	47.31	2000A	2000	A	K7(K_MDA)	K	7	TRUE
FALSE	High	Sequest HT (A2)	Unambiguous	[K].EVLTEDkcLQR.[Q]	K7(K_MDA); C8(Carbamidomethyl)	2	P22314	P22314; P22314-2	1	2	0.3363	0	1	1	793.882	1586.76	1586.75	3.12	0.00248	HCD (High Energy Collision Dissociation)	30	MS2	86.9596	23	47.4947	57942	F9		2.23	1	0.000366901	0.00569576	0.375702	1214157	47.31	2000A	2000	A	K7(K_MDA)	K	7	TRUE
FALSE	High	Sequest HT (A2)	Unambiguous	[K].EVLTEDkcLQR.[Q]	K7(K_MDA); C8(Carbamidomethyl)	2	P22314	P22314; P22314-2	1	2	0.3929	0	1	1	793.882	1586.76	1586.75	2.73	0.00216	HCD (High Energy Collision Dissociation)	30	MS2	90.578	23	47.2553	57303	F10		1.96	1	0.000222923	0.00261685	0.467304	755390	47.29	2000B	2000	B	K7(K_MDA)	K	7	TRUE
FALSE	High	Sequest HT (A2)	Unambiguous	[K].EVLTEDkcLQR.[Q]	K7(K_MDA); C8(Carbamidomethyl)	2	P22314	P22314; P22314-2	1	2	0.2845	0	1	1	793.885	1586.76	1586.75	6.87	0.00545	HCD (High Energy Collision Dissociation)	30	MS2	80.2421	23	47.4597	57603	F10		2.39	1	0.00204473	0.0347861	0.169843	755390	47.29	2000B	2000	B	K7(K_MDA)	K	7	TRUE
FALSE	High	Sequest HT (A2)	Unambiguous	[R].ELSGTIkEILGTAQSVGcNVDGR.[H]	K7(K_MDA); C18(Carbamidomethyl)	2	P30050	P30050; P30050-2	1	3	0.1778	0	1	1	867.423	2600.25	2600.27	-4.43	-0.00384	HCD (High Energy Collision Dissociation)	30	MS2	86.0923	23	77.7732	101891	F10		2.25	1	2.36214e-05	0.000164415	0.813316	191467	77.68	2000B	2000	B	K7(K_MDA)	K	7	TRUE
FALSE	High	Sequest HT (A2)	Unambiguous	[K].SAPSIPkENFScLTR.[L]	K7(K_MDA); C12(Carbamidomethyl)	3	P40925	P40925-3; P40925-2; P40925	1	2	0.4044	0	1	1	951.956	1902.9	1902.91	-0.39	-0.00037	HCD (High Energy Collision Dissociation)	30	MS2	49.0727	23	56.1509	70731	F8		2.25	1	3.80183e-06	1.45011e-06	1.41495			1000B	1000	B	K7(K_MDA)	K	7	TRUE
FALSE	High	Sequest HT (A2)	Unambiguous	[K].SAPSIPkENFScLTR.[L]	K7(K_MDA); C12(Carbamidomethyl)	3	P40925	P40925-3; P40925-2; P40925	1	2	0.1837	0	1	1	951.956	1902.9	1902.91	-0.71	-0.00067	HCD (High Energy Collision Dissociation)	30	MS2	0	23	56.0227	70164	F10		1.47	1	2.1125e-05	0.000105934	0.869422	1.24342e+06	56.1	2000B	2000	B	K7(K_MDA)	K	7	TRUE
FALSE	High	Sequest HT (A2)	Unambiguous	[R].EIVRDIkEKLcYVALDFEQEMATAASSSSLEK.[S]	K7(K_MDA); C11(Carbamidomethyl)	3	P63261; P60709	P63261; Q6S8J3; P60709	3	3	0.3817	0	1	1	1286.31	3856.9	3856.87	9.32	0.01198	HCD (High Energy Collision Dissociation)	30	MS2	81.8192	23	79.505	105489	F6		1.86	2	3.80183e-06	1.64804e-06	1.3987			500B	500	B	K7(K_MDA)	K	7	TRUE
FALSE	High	Sequest HT (A2)	Unambiguous	[K].GIVPLAkVDcTANTNTcNK.[Y]	K7(K_MDA); C10(Carbamidomethyl); C17(Carbamidomethyl)	1	P30101	P30101	1	2	0.3429	0	1	1	1136.55	2272.09	2272.07	5.62	0.00639	HCD (High Energy Collision Dissociation)	30	MS2	59.7042	23	55.7154	70216	F7		1.4	1	3.80183e-06	3.63556e-06	1.29824			1000A	1000	A	K7(K_MDA)	K	7	TRUE
FALSE	High	Sequest HT (A2)	Unambiguous	[K].GIVPLAkVDcTANTNTcNK.[Y]	K7(K_MDA); C10(Carbamidomethyl); C17(Carbamidomethyl)	1	P30101	P30101	1	2	0.3423	0	1	1	1136.54	2272.08	2272.07	2.69	0.00305	HCD (High Energy Collision Dissociation)	30	MS2	0	23	55.7078	70042	F9		1.11	1	0.000161431	0.0017879	0.513297			2000A	2000	A	K7(K_MDA)	K	7	TRUE
FALSE	High	Sequest HT (A2)	Unambiguous	[K].GIVPLAkVDcTANTNTcNK.[Y]	K7(K_MDA); C10(Carbamidomethyl); C17(Carbamidomethyl)	1	P30101	P30101	1	2	0.6022	0	1	1	1136.55	2272.09	2272.07	6.81	0.00774	HCD (High Energy Collision Dissociation)	30	MS2	36.3242	23	55.7262	69724	F10		1.86	1	3.80183e-06	7.52119e-06	1.20591			2000B	2000	B	K7(K_MDA)	K	7	TRUE
FALSE	High	Sequest HT (A2)	Unambiguous	[K].EELAYLkK.[N]	K7(K_MDA)	3	P02533; P08727; Q04695	P02533; P08727; Q04695	1	2	0.051	0	1	1	595.31	1189.61	1189.61	-1.2	-0.00071	HCD (High Energy Collision Dissociation)	30	MS2	72.1478	23	50.5087	63280	F1		1.57	3	0.00225081	0.0392598	0.156014	7.27603e+06	50.32	100A	100	A	K7(K_MDA)	K	7	TRUE
FALSE	High	Sequest HT (A2)	Unambiguous	[R].LASYLDkVR.[A]	K7(K_MDA)	7	P02533; P19012; P13645; P08727; P08779; Q04695	Q99456; P02533; P19012; P13645; P08727; P08779; Q04695	1	2	0.5256	0	1	1	630.834	1260.66	1260.66	-0.54	-0.00034	HCD (High Energy Collision Dissociation)	30	MS2	73.9201	5.477	54.1404	68682	F1		2.93	6	8.02485e-05	0.000594815	0.649806	12734123	54.16	100A	100	A	K7(K_MDA)	K	7	TRUE
FALSE	High	Sequest HT (A2)	Unambiguous	[R].LASYLDkVR.[A]	K7(K_MDA)	7	P02533; P19012; P13645; P08727; P08779; Q04695	Q99456; P02533; P19012; P13645; P08727; P08779; Q04695	1	2	0.1829	0	1	1	630.838	1260.67	1260.66	5.45	0.00344	HCD (High Energy Collision Dissociation)	30	MS2	94.5401	13.164	54.5424	69280	F1		1.75	6	0.00513344	0.0977257	0.0463724	12734123	54.16	100A	100	A	K7(K_MDA)	K	7	TRUE
FALSE	High	Sequest HT (A2)	Unambiguous	[K].TEWLDGkHVVFGK.[V]	K7(K_MDA)	2	P62937; P62937-2	P62937; P62937-2	1	3	0.1627	0	1	1	571.289	1711.85	1711.85	1.89	0.00108	HCD (High Energy Collision Dissociation)	30	MS2	82.2538	23	58.1559	74655	F1		1.66	2	0.000244256	0.00293414	0.453631	967398	58.27	100A	100	A	K7(K_MDA)	K	7	TRUE
FALSE	High	Sequest HT (A2)	Unambiguous	[K].FDLMYAkR.[A]	K7(K_MDA)	12	Q71U36; Q9BQE3; P68366; Q9NY65	Q71U36; Q9BQE3; P68363; P0DPH7; P68366; Q9NY65; A6NHL2; Q9NY65-2; P68366-2; P68363-2; Q71U36-2; A6NHL2-2	1	2	0.3786	0	1	1	620.296	1239.58	1239.59	-1.94	-0.0012	HCD (High Energy Collision Dissociation)	30	MS2	95.486	12.427	60.334	77921	F1		1.4	4	0.00368853	0.0690807	0.089598	1.0533e+06	60.35	100A	100	A	K7(K_MDA)	K	7	TRUE
FALSE	High	Sequest HT (A2)	Unambiguous	[K].FASFIDkVR.[F]	K7(K_MDA)	21	P35908; P02538; P13647; P48668; P04259; P05787; Q5XKE5; P08729; Q14CN4; Q7RTS7	P35908; P12035; Q9NSB2; P02538; Q01546; P13647; Q14CN4-2; P05787-2; Q14CN4-3; Q86Y46-2; Q3SY84; P48668; P04259; P05787; O95678; Q5XKE5; P08729; Q14CN4; Q7Z794; Q86Y46; Q7RTS7	1	2	0.369	0	1	1	639.83	1278.65	1278.65	0.35	0.00023	HCD (High Energy Collision Dissociation)	30	MS2	45.3443	9.266	62.8452	81682	F1		2.9	10	0.000118333	0.00128064	0.554149	24682376	62.99	100A	100	A	K7(K_MDA)	K	7	TRUE
FALSE	High	Sequest HT (A2)	Unambiguous	[K].FASFIDkVR.[F]	K7(K_MDA)	21	P35908; P02538; P13647; P48668; P04259; P05787; Q5XKE5; P08729; Q14CN4; Q7RTS7	P35908; P12035; Q9NSB2; P02538; Q01546; P13647; Q14CN4-2; P05787-2; Q14CN4-3; Q86Y46-2; Q3SY84; P48668; P04259; P05787; O95678; Q5XKE5; P08729; Q14CN4; Q7Z794; Q86Y46; Q7RTS7	1	2	0.3696	0	1	1	639.829	1278.65	1278.65	-0.26	-0.00017	HCD (High Energy Collision Dissociation)	30	MS2	26.0678	6.255	63.0276	81953	F1		3.03	10	0.000128134	0.00145236	0.538684	24682376	62.99	100A	100	A	K7(K_MDA)	K	7	TRUE
FALSE	High	Sequest HT (A2)	Unambiguous	[K].FASFIDkVR.[F]	K7(K_MDA)	21	P35908; P02538; P13647; P48668; P04259; P05787; Q5XKE5; P08729; Q14CN4; Q7RTS7	P35908; P12035; Q9NSB2; P02538; Q01546; P13647; Q14CN4-2; P05787-2; Q14CN4-3; Q86Y46-2; Q3SY84; P48668; P04259; P05787; O95678; Q5XKE5; P08729; Q14CN4; Q7Z794; Q86Y46; Q7RTS7	1	2	0.3505	0	1	1	639.83	1278.65	1278.65	0.28	0.00018	HCD (High Energy Collision Dissociation)	30	MS2	34.2499	8.779	63.2184	82241	F1		2.91	10	6.44898e-05	0.000430608	0.690659	24682376	62.99	100A	100	A	K7(K_MDA)	K	7	TRUE
FALSE	High	Sequest HT (A2)	Unambiguous	[K].FASFIDkVR.[F]	K7(K_MDA)	21	P35908; P02538; P13647; P48668; P04259; P05787; Q5XKE5; P08729; Q14CN4; Q7RTS7	P35908; P12035; Q9NSB2; P02538; Q01546; P13647; Q14CN4-2; P05787-2; Q14CN4-3; Q86Y46-2; Q3SY84; P48668; P04259; P05787; O95678; Q5XKE5; P08729; Q14CN4; Q7Z794; Q86Y46; Q7RTS7	1	2	0.3571	0	1	1	639.829	1278.65	1278.65	-0.22	-0.00014	HCD (High Energy Collision Dissociation)	30	MS2	40.7009	13.77	63.2295	82254	F1		2.8	10	0.000118333	0.00128873	0.553373	24682376	62.99	100A	100	A	K7(K_MDA)	K	7	TRUE
FALSE	High	Sequest HT (A2)	Unambiguous	[R].GEIIGVkVLGILAMIDEGETDWK.[V]	K7(K_MDA)	1	Q15181	Q15181	1	3	0.4697	0	1	1	894.789	2682.35	2682.37	-7.98	-0.00713	HCD (High Energy Collision Dissociation)	30	MS2	94.6942	23	73.5815	97647	F1		2.64	1	3.89104e-05	0.000249668	0.760013			100A	100	A	K7(K_MDA)	K	7	TRUE
FALSE	High	Sequest HT (A2)	Unambiguous	[K].EELAYLkK.[N]	K7(K_MDA)	3	P02533; P08727; Q04695	P02533; P08727; Q04695	1	2	0.0722	0	1	1	595.309	1189.61	1189.61	-3.11	-0.00185	HCD (High Energy Collision Dissociation)	30	MS2	71.3044	19.091	50.4924	63076	F2		1.8	3	0.000255853	0.00326104	0.441071	6.61603e+06	50.36	100B	100	B	K7(K_MDA)	K	7	TRUE
FALSE	High	Sequest HT (A2)	Unambiguous	[R].LASYLDkVR.[A]	K7(K_MDA)	7	P02533; P19012; P13645; P08727; P08779; Q04695	Q99456; P02533; P19012; P13645; P08727; P08779; Q04695	1	2	0.5	0	1	1	630.834	1260.66	1260.66	-1.61	-0.00102	HCD (High Energy Collision Dissociation)	30	MS2	75.2283	13.634	54.0384	68361	F2		2.96	6	3.57436e-05	0.000233903	0.768332	12492451	54.18	100B	100	B	K7(K_MDA)	K	7	TRUE
FALSE	High	Sequest HT (A2)	Unambiguous	[R].LASYLDkVR.[A]	K7(K_MDA)	7	P02533; P19012; P13645; P08727; P08779; Q04695	Q99456; P02533; P19012; P13645; P08727; P08779; Q04695	1	2	0.1801	0	1	1	630.838	1260.67	1260.66	5.66	0.00357	HCD (High Energy Collision Dissociation)	30	MS2	92.527	23	56.6959	72306	F2		2.61	6	0.000698418	0.0108717	0.301451	1.71591e+06	56.66	100B	100	B	K7(K_MDA)	K	7	TRUE
FALSE	High	Sequest HT (A2)	Unambiguous	[K].TEWLDGkHVVFGK.[V]	K7(K_MDA)	2	P62937; P62937-2	P62937; P62937-2	1	3	0.2083	0	1	1	571.289	1711.85	1711.85	2.7	0.00154	HCD (High Energy Collision Dissociation)	30	MS2	93.4695	23	58.3551	74763	F2		1.92	2	0.000338462	0.00522524	0.385715	844174	58.22	100B	100	B	K7(K_MDA)	K	7	TRUE
FALSE	High	Sequest HT (A2)	Unambiguous	[K].FDLMYAkR.[A]	K7(K_MDA)	12	Q71U36; Q9BQE3; P68366; Q9NY65	Q71U36; Q9BQE3; P68363; P0DPH7; P68366; Q9NY65; A6NHL2; Q9NY65-2; P68366-2; P68363-2; Q71U36-2; A6NHL2-2	1	2	0.163	0	1	1	620.294	1239.58	1239.59	-4.22	-0.00261	HCD (High Energy Collision Dissociation)	30	MS2	95.9188	6.935	60.334	77715	F2		1.35	4	0.00469715	0.0890377	0.0582217	972643	60.35	100B	100	B	K7(K_MDA)	K	7	TRUE
FALSE	High	Sequest HT (A2)	Unambiguous	[K].FASFIDkVR.[F]	K7(K_MDA)	21	P35908; P02538; P13647; P48668; P04259; P05787; Q5XKE5; P08729; Q14CN4; Q7RTS7	P35908; P12035; Q9NSB2; P02538; Q01546; P13647; Q14CN4-2; P05787-2; Q14CN4-3; Q86Y46-2; Q3SY84; P48668; P04259; P05787; O95678; Q5XKE5; P08729; Q14CN4; Q7Z794; Q86Y46; Q7RTS7	1	2	0.37	0	1	1	639.83	1278.65	1278.65	0.26	0.00016	HCD (High Energy Collision Dissociation)	30	MS2	31.0481	12.911	62.8493	81478	F2		3	10	0.000104497	0.000888786	0.599435	21605904	62.99	100B	100	B	K7(K_MDA)	K	7	TRUE
FALSE	High	Sequest HT (A2)	Unambiguous	[K].FASFIDkVR.[F]	K7(K_MDA)	21	P35908; P02538; P13647; P48668; P04259; P05787; Q5XKE5; P08729; Q14CN4; Q7RTS7	P35908; P12035; Q9NSB2; P02538; Q01546; P13647; Q14CN4-2; P05787-2; Q14CN4-3; Q86Y46-2; Q3SY84; P48668; P04259; P05787; O95678; Q5XKE5; P08729; Q14CN4; Q7Z794; Q86Y46; Q7RTS7	1	2	0.3779	0	1	1	639.829	1278.65	1278.65	-0.53	-0.00034	HCD (High Energy Collision Dissociation)	30	MS2	19.8747	8.687	63.0186	81731	F2		3.07	10	0.000115709	0.00120922	0.561226	21605904	62.99	100B	100	B	K7(K_MDA)	K	7	TRUE
FALSE	High	Sequest HT (A2)	Unambiguous	[K].FASFIDkVR.[F]	K7(K_MDA)	21	P35908; P02538; P13647; P48668; P04259; P05787; Q5XKE5; P08729; Q14CN4; Q7RTS7	P35908; P12035; Q9NSB2; P02538; Q01546; P13647; Q14CN4-2; P05787-2; Q14CN4-3; Q86Y46-2; Q3SY84; P48668; P04259; P05787; O95678; Q5XKE5; P08729; Q14CN4; Q7Z794; Q86Y46; Q7RTS7	1	2	0.3092	0	1	1	639.829	1278.65	1278.65	0.01	0	HCD (High Energy Collision Dissociation)	30	MS2	39.3997	17.82	63.2665	82103	F2		3.04	10	7.81407e-05	0.000557828	0.657904	21605904	62.99	100B	100	B	K7(K_MDA)	K	7	TRUE
FALSE	High	Sequest HT (A2)	Unambiguous	[K].FASFIDkVR.[F]	K7(K_MDA)	21	P35908; P02538; P13647; P48668; P04259; P05787; Q5XKE5; P08729; Q14CN4; Q7RTS7	P35908; P12035; Q9NSB2; P02538; Q01546; P13647; Q14CN4-2; P05787-2; Q14CN4-3; Q86Y46-2; Q3SY84; P48668; P04259; P05787; O95678; Q5XKE5; P08729; Q14CN4; Q7Z794; Q86Y46; Q7RTS7	1	2	0.2765	0	1	1	639.829	1278.65	1278.65	-0.04	-2e-05	HCD (High Energy Collision Dissociation)	30	MS2	80.8247	23	63.5477	82526	F2		2.17	10	0.00032436	0.00497392	0.391453	21605904	62.99	100B	100	B	K7(K_MDA)	K	7	TRUE
FALSE	High	Sequest HT (A2)	Unambiguous	[K].FASFIDkVR.[F]	K7(K_MDA)	21	P35908; P02538; P13647; P48668; P04259; P05787; Q5XKE5; P08729; Q14CN4; Q7RTS7	P35908; P12035; Q9NSB2; P02538; Q01546; P13647; Q14CN4-2; P05787-2; Q14CN4-3; Q86Y46-2; Q3SY84; P48668; P04259; P05787; O95678; Q5XKE5; P08729; Q14CN4; Q7Z794; Q86Y46; Q7RTS7	1	2	0.3439	0	1	1	639.831	1278.65	1278.65	1.66	0.00106	HCD (High Energy Collision Dissociation)	30	MS2	57.5046	23	66.0807	86307	F2		2.53	10	0.000274272	0.00356559	0.430502	2.19313e+06	65.98	100B	100	B	K7(K_MDA)	K	7	TRUE
FALSE	High	Sequest HT (A2)	Unambiguous	[K].QATENAkEEVR.[R]	K7(K_MDA)	2	P26641	P26641; P26641-2	1	2	0.399	0	1	1	735.848	1470.69	1470.69	2.4	0.00177	HCD (High Energy Collision Dissociation)	30	MS2	76.4279	23	31.887	35782	F3		1.93	1	7.31598e-06	4.8899e-05	0.967953	1.16248e+06	31.86	250A	250	A	K7(K_MDA)	K	7	TRUE
FALSE	High	Sequest HT (A2)	Unambiguous	[K].QATENAkEEVR.[R]	K7(K_MDA)	2	P26641	P26641; P26641-2	1	2	0.2626	0	1	1	735.848	1470.69	1470.69	1.9	0.0014	HCD (High Energy Collision Dissociation)	30	MS2	73.3961	23	31.9365	35851	F3		1.79	1	3.01009e-05	0.000170419	0.808738	1.16248e+06	31.86	250A	250	A	K7(K_MDA)	K	7	TRUE
FALSE	High	Sequest HT (A2)	Unambiguous	[K].GGVVGIkVDK.[G]	K7(K_MDA)	2	P04075; P04075-2	P04075; P04075-2	1	2	0.0892	0	1	1	584.323	1167.64	1167.64	-1.6	-0.00094	HCD (High Energy Collision Dissociation)	30	MS2	90.728	23	45.4362	55370	F3		1.57	2	0.00576098	0.10905	0.0321486	1.66037e+06	45.45	250A	250	A	K7(K_MDA)	K	7	TRUE
FALSE	High	Sequest HT (A2)	Unambiguous	[K].MIYASSkDAIK.[K]	K7(K_MDA)	5	P23528; Q9Y281; P60981	P60981-2; Q9Y281-3; P23528; Q9Y281; P60981	1	2	0.1029	0	1	1	711.855	1422.7	1422.7	3.36	0.00239	HCD (High Energy Collision Dissociation)	30	MS2	70.1422	23	47.0659	57762	F3		2.04	3	7.31598e-06	5.19682e-05	0.960202	3.07573e+06	47.01	250A	250	A	K7(K_MDA)	K	7	TRUE
FALSE	High	Sequest HT (A2)	Unambiguous	[K].EELAYLkK.[N]	K7(K_MDA)	3	P02533; P08727; Q04695	P02533; P08727; Q04695	1	2	0.0826	0	1	1	595.309	1189.61	1189.61	-2.17	-0.00129	HCD (High Energy Collision Dissociation)	30	MS2	79.8104	5.578	50.324	62591	F3		2.18	3	0.00464304	0.0879195	0.059815	14065708	50.38	250A	250	A	K7(K_MDA)	K	7	TRUE
FALSE	High	Sequest HT (A2)	Unambiguous	[K].EELAYLkK.[N]	K7(K_MDA)	3	P02533; P08727; Q04695	P02533; P08727; Q04695	1	2	0.0784	0	1	1	595.31	1189.61	1189.61	-0.43	-0.00025	HCD (High Energy Collision Dissociation)	30	MS2	56.0164	15.598	50.4635	62795	F3		2.55	3	0.0002324	0.00280011	0.459209	14065708	50.38	250A	250	A	K7(K_MDA)	K	7	TRUE
FALSE	High	Sequest HT (A2)	Unambiguous	[K].AGGFLMkK.[E]	K7(K_MDA)	2	P00558	P00558; P00558-2	1	2	0.0552	0	1	1	524.27	1047.53	1047.53	0.41	0.00021	HCD (High Energy Collision Dissociation)	30	MS2	84.2328	23	51.1693	63854	F3		1.45	1	0.00556238	0.104941	0.0371661	937720	51.08	250A	250	A	K7(K_MDA)	K	7	TRUE
FALSE	High	Sequest HT (A2)	Unambiguous	[R].LASYLDkVR.[A]	K7(K_MDA)	7	P02533; P19012; P13645; P08727; P08779; Q04695	Q99456; P02533; P19012; P13645; P08727; P08779; Q04695	1	2	0.6115	0	1	1	630.834	1260.66	1260.66	-0.82	-0.00051	HCD (High Energy Collision Dissociation)	30	MS2	30.9264	4.298	54.1374	68252	F3		3.14	6	0.000110826	0.00112525	0.570122	30971322	54.16	250A	250	A	K7(K_MDA)	K	7	TRUE
FALSE	High	Sequest HT (A2)	Unambiguous	[K].FDLMYAkR.[A]	K7(K_MDA)	12	Q71U36; Q9BQE3; P68366; Q9NY65	Q71U36; Q9BQE3; P68363; P0DPH7; P68366; Q9NY65; A6NHL2; Q9NY65-2; P68366-2; P68363-2; Q71U36-2; A6NHL2-2	1	2	0.3413	0	1	1	620.296	1239.59	1239.59	-0.85	-0.00053	HCD (High Energy Collision Dissociation)	30	MS2	95.1683	9.186	60.243	77326	F3		1.67	4	0.00178383	0.0293634	0.189091	2.97713e+06	60.33	250A	250	A	K7(K_MDA)	K	7	TRUE
FALSE	High	Sequest HT (A2)	Unambiguous	[K].DGADFAkWR.[C]	K7(K_MDA)	3	P04075; P09972; P04075-2	P04075; P09972; P04075-2	1	2	0.5427	0	1	1	631.285	1261.56	1261.56	-1.22	-0.00077	HCD (High Energy Collision Dissociation)	30	MS2	87.1296	23	60.483	77682	F3		1.99	3	0.000310913	0.00456521	0.401461	1.75134e+06	60.51	250A	250	A	K7(K_MDA)	K	7	TRUE
FALSE	High	Sequest HT (A2)	Unambiguous	[K].FASFIDkVR.[F]	K7(K_MDA)	21	P35908; P02538; P13647; P48668; P04259; P05787; Q5XKE5; P08729; Q14CN4; Q7RTS7	P35908; P12035; Q9NSB2; P02538; Q01546; P13647; Q14CN4-2; P05787-2; Q14CN4-3; Q86Y46-2; Q3SY84; P48668; P04259; P05787; O95678; Q5XKE5; P08729; Q14CN4; Q7Z794; Q86Y46; Q7RTS7	1	2	0.3696	0	1	1	639.829	1278.65	1278.65	-1.36	-0.00087	HCD (High Energy Collision Dissociation)	30	MS2	29.9466	8.243	62.7514	81066	F3		3.03	10	0.000166699	0.00183857	0.509898	57259816	62.96	250A	250	A	K7(K_MDA)	K	7	TRUE
FALSE	High	Sequest HT (A2)	Unambiguous	[K].FASFIDkVR.[F]	K7(K_MDA)	21	P35908; P02538; P13647; P48668; P04259; P05787; Q5XKE5; P08729; Q14CN4; Q7RTS7	P35908; P12035; Q9NSB2; P02538; Q01546; P13647; Q14CN4-2; P05787-2; Q14CN4-3; Q86Y46-2; Q3SY84; P48668; P04259; P05787; O95678; Q5XKE5; P08729; Q14CN4; Q7Z794; Q86Y46; Q7RTS7	1	2	0.367	0	1	1	639.828	1278.65	1278.65	-1.7	-0.00109	HCD (High Energy Collision Dissociation)	30	MS2	9.67119	3.912	63.0448	81504	F3		2.97	10	0.000161431	0.00176435	0.51491	57259816	62.96	250A	250	A	K7(K_MDA)	K	7	TRUE
FALSE	High	Sequest HT (A2)	Unambiguous	[K].FASFIDkVR.[F]	K7(K_MDA)	21	P35908; P02538; P13647; P48668; P04259; P05787; Q5XKE5; P08729; Q14CN4; Q7RTS7	P35908; P12035; Q9NSB2; P02538; Q01546; P13647; Q14CN4-2; P05787-2; Q14CN4-3; Q86Y46-2; Q3SY84; P48668; P04259; P05787; O95678; Q5XKE5; P08729; Q14CN4; Q7Z794; Q86Y46; Q7RTS7	1	2	0.3526	0	1	1	639.829	1278.65	1278.65	-0.31	-0.0002	HCD (High Energy Collision Dissociation)	30	MS2	19.8694	9.195	63.2286	81778	F3		3.12	10	0.000107148	0.000925555	0.594382	57259816	62.96	250A	250	A	K7(K_MDA)	K	7	TRUE
FALSE	High	Sequest HT (A2)	Unambiguous	[K].FASFIDkVR.[F]	K7(K_MDA)	21	P35908; P02538; P13647; P48668; P04259; P05787; Q5XKE5; P08729; Q14CN4; Q7RTS7	P35908; P12035; Q9NSB2; P02538; Q01546; P13647; Q14CN4-2; P05787-2; Q14CN4-3; Q86Y46-2; Q3SY84; P48668; P04259; P05787; O95678; Q5XKE5; P08729; Q14CN4; Q7Z794; Q86Y46; Q7RTS7	1	2	0.3183	0	1	1	639.829	1278.65	1278.65	-0.92	-0.00059	HCD (High Energy Collision Dissociation)	30	MS2	46.6444	21.683	63.4324	82081	F3		2.89	10	0.000108523	0.001061	0.577406	57259816	62.96	250A	250	A	K7(K_MDA)	K	7	TRUE
FALSE	High	Sequest HT (A2)	Unambiguous	[K].FASFIDkVR.[F]	K7(K_MDA)	21	P35908; P02538; P13647; P48668; P04259; P05787; Q5XKE5; P08729; Q14CN4; Q7RTS7	P35908; P12035; Q9NSB2; P02538; Q01546; P13647; Q14CN4-2; P05787-2; Q14CN4-3; Q86Y46-2; Q3SY84; P48668; P04259; P05787; O95678; Q5XKE5; P08729; Q14CN4; Q7Z794; Q86Y46; Q7RTS7	1	2	0.1582	0	1	1	639.828	1278.65	1278.65	-2.04	-0.00131	HCD (High Energy Collision Dissociation)	30	MS2	94.0446	23	65.2837	84839	F3		1.58	10	0.000447546	0.00672069	0.356564	5.29242e+06	65.92	250A	250	A	K7(K_MDA)	K	7	TRUE
FALSE	High	Sequest HT (A2)	Unambiguous	[K].FASFIDkVR.[F]	K7(K_MDA)	21	P35908; P02538; P13647; P48668; P04259; P05787; Q5XKE5; P08729; Q14CN4; Q7RTS7	P35908; P12035; Q9NSB2; P02538; Q01546; P13647; Q14CN4-2; P05787-2; Q14CN4-3; Q86Y46-2; Q3SY84; P48668; P04259; P05787; O95678; Q5XKE5; P08729; Q14CN4; Q7Z794; Q86Y46; Q7RTS7	1	2	0.4224	0	1	1	639.83	1278.65	1278.65	0.67	0.00043	HCD (High Energy Collision Dissociation)	30	MS2	38.6501	23	65.9611	85847	F3		2.77	10	6.0027e-05	0.000322578	0.727367	5.29242e+06	65.92	250A	250	A	K7(K_MDA)	K	7	TRUE
FALSE	High	Sequest HT (A2)	Unambiguous	[K].FASFIDkVR.[F]	K7(K_MDA)	21	P35908; P02538; P13647; P48668; P04259; P05787; Q5XKE5; P08729; Q14CN4; Q7RTS7	P35908; P12035; Q9NSB2; P02538; Q01546; P13647; Q14CN4-2; P05787-2; Q14CN4-3; Q86Y46-2; Q3SY84; P48668; P04259; P05787; O95678; Q5XKE5; P08729; Q14CN4; Q7Z794; Q86Y46; Q7RTS7	1	2	0.3308	0	1	1	639.83	1278.65	1278.65	1.4	0.00089	HCD (High Energy Collision Dissociation)	30	MS2	51.912	23	66.1506	86131	F3		2.66	10	0.000583409	0.0087616	0.326084	5.29242e+06	65.92	250A	250	A	K7(K_MDA)	K	7	TRUE
FALSE	High	Sequest HT (A2)	Unambiguous	[R].DISPVLkDPASFR.[A]	K7(K_MDA)	2	P07741	P07741; P07741-2	1	2	0.4828	0	1	1	820.92	1640.83	1640.83	0.53	0.00044	HCD (High Energy Collision Dissociation)	30	MS2	46.305	23	66.9521	87324	F3		2.32	1	3.89104e-05	0.000247289	0.761234	431517	66.85	250A	250	A	K7(K_MDA)	K	7	TRUE
FALSE	High	Sequest HT (A2)	Unambiguous	[K].QATENAkEEVR.[R]	K7(K_MDA)	2	P26641	P26641; P26641-2	1	2	0.3763	0	1	1	735.845	1470.68	1470.69	-1.52	-0.00112	HCD (High Energy Collision Dissociation)	30	MS2	83.7591	23	31.8969	35754	F4		1.86	1	3.57436e-05	0.000242662	0.763643	719692	31.9	250B	250	B	K7(K_MDA)	K	7	TRUE
FALSE	High	Sequest HT (A2)	Unambiguous	[R].LSVDYGkK.[S]	K7(K_MDA)	8	Q9BQE3; Q71U36; P68366	P68363; Q9BQE3; Q71U36; P68366; P0DPH7; P68366-2; Q71U36-2; P0DPH7-2	1	2	0.0725	0	1	1	553.282	1105.56	1105.56	-0.61	-0.00034	HCD (High Energy Collision Dissociation)	30	MS2	84.8438	12.264	43.0271	51857	F4		1.38	3	0.000492706	0.00717568	0.349013			250B	250	B	K7(K_MDA)	K	7	TRUE
FALSE	High	Sequest HT (A2)	Unambiguous	[R].LSVDYGkK.[S]	K7(K_MDA)	8	Q9BQE3; Q71U36; P68366	P68363; Q9BQE3; Q71U36; P68366; P0DPH7; P68366-2; Q71U36-2; P0DPH7-2	1	2	0.1304	0	1	1	553.282	1105.56	1105.56	-0.18	-0.0001	HCD (High Energy Collision Dissociation)	30	MS2	58.6983	23	46.6601	57157	F4		1.38	3	0.00732866	0.138503	0	1.52173e+06	46.67	250B	250	B	K7(K_MDA)	K	7	TRUE
FALSE	High	Sequest HT (A2)	Unambiguous	[R].ALSTGEkGFGYK.[G]	K7(K_MDA)	1	P62937	P62937	1	2	0.2687	0	1	1	727.354	1453.7	1453.7	0.08	6e-05	HCD (High Energy Collision Dissociation)	30	MS2	71.9988	21.159	47.3889	58215	F4		2.94	1	3.80183e-06	2.01521e-05	1.0807	5800834	47.3	250B	250	B	K7(K_MDA)	K	7	TRUE
FALSE	High	Sequest HT (A2)	Unambiguous	[K].EELAYLkK.[N]	K7(K_MDA)	3	P02533; P08727; Q04695	P02533; P08727; Q04695	1	2	0.0996	0	1	1	595.31	1189.61	1189.61	-1.45	-0.00086	HCD (High Energy Collision Dissociation)	30	MS2	59.2406	10.071	50.3129	62532	F4		2.31	3	0.000248438	0.00316788	0.444512	11867926	50.37	250B	250	B	K7(K_MDA)	K	7	TRUE
FALSE	High	Sequest HT (A2)	Unambiguous	[R].EMLQQSkILK.[VY]	K7(K_MDA)	4	P07900; P08238	P07900-2; P07900; Q58FF7; P08238	1	2	0.1404	0	1	1	707.377	1413.75	1413.74	1.84	0.0013	HCD (High Energy Collision Dissociation)	30	MS2	85.4855	23	50.7908	63240	F4		1.71	2	0.000210988	0.00238549	0.478413	3.70896e+06	50.78	250B	250	B	K7(K_MDA)	K	7	TRUE
FALSE	High	Sequest HT (A2)	Unambiguous	[R].LASYLDkVR.[A]	K7(K_MDA)	7	P02533; P19012; P13645; P08727; P08779; Q04695	Q99456; P02533; P19012; P13645; P08727; P08779; Q04695	1	2	0.5975	0	1	1	630.835	1260.66	1260.66	-0.24	-0.00015	HCD (High Energy Collision Dissociation)	30	MS2	57.5926	13.118	54.0365	68041	F4		3.18	6	4.5059e-05	0.000258916	0.755376	24744790	54.15	250B	250	B	K7(K_MDA)	K	7	TRUE
FALSE	High	Sequest HT (A2)	Unambiguous	[R].LASYLDkVR.[A]	K7(K_MDA)	7	P02533; P19012; P13645; P08727; P08779; Q04695	Q99456; P02533; P19012; P13645; P08727; P08779; Q04695	1	2	0.5133	0	1	1	630.835	1260.66	1260.66	-0.06	-4e-05	HCD (High Energy Collision Dissociation)	30	MS2	45.6395	4.96	54.2293	68323	F4		3	6	0.000107148	0.000926264	0.594287	24744790	54.15	250B	250	B	K7(K_MDA)	K	7	TRUE
FALSE	High	Sequest HT (A2)	Unambiguous	[K].DGADFAkWR.[C]	K7(K_MDA)	3	P04075; P09972; P04075-2	P04075; P09972; P04075-2	1	2	0.4035	0	1	1	631.284	1261.56	1261.56	-1.71	-0.00108	HCD (High Energy Collision Dissociation)	30	MS2	83.6588	23	60.5816	77698	F4		1.71	3	0.000320304	0.00475237	0.396767	1.46798e+06	60.5	250B	250	B	K7(K_MDA)	K	7	TRUE
FALSE	High	Sequest HT (A2)	Unambiguous	[K].EELLFMkK.[N]	K7(K_MDA)	1	P05783	P05783	1	2	0.0621	0	1	1	617.316	1233.63	1233.62	2.65	0.00164	HCD (High Energy Collision Dissociation)	30	MS2	84.9783	23	62.2123	80111	F4		1.77	1	0.00335107	0.0619134	0.102785			250B	250	B	K7(K_MDA)	K	7	TRUE
FALSE	High	Sequest HT (A2)	Unambiguous	[K].FASFIDkVR.[F]	K7(K_MDA)	21	P35908; P02538; P13647; P48668; P04259; P05787; Q5XKE5; P08729; Q14CN4; Q7RTS7	P35908; P12035; Q9NSB2; P02538; Q01546; P13647; Q14CN4-2; P05787-2; Q14CN4-3; Q86Y46-2; Q3SY84; P48668; P04259; P05787; O95678; Q5XKE5; P08729; Q14CN4; Q7Z794; Q86Y46; Q7RTS7	1	2	0.3854	0	1	1	639.829	1278.65	1278.65	-0.79	-0.0005	HCD (High Energy Collision Dissociation)	30	MS2	22.6333	8.394	62.8176	81006	F4		3.01	10	0.000107148	0.000927179	0.594164	32061466	62.96	250B	250	B	K7(K_MDA)	K	7	TRUE
FALSE	High	Sequest HT (A2)	Unambiguous	[K].FASFIDkVR.[F]	K7(K_MDA)	21	P35908; P02538; P13647; P48668; P04259; P05787; Q5XKE5; P08729; Q14CN4; Q7RTS7	P35908; P12035; Q9NSB2; P02538; Q01546; P13647; Q14CN4-2; P05787-2; Q14CN4-3; Q86Y46-2; Q3SY84; P48668; P04259; P05787; O95678; Q5XKE5; P08729; Q14CN4; Q7Z794; Q86Y46; Q7RTS7	1	2	0.3642	0	1	1	639.829	1278.65	1278.65	-0.64	-0.00041	HCD (High Energy Collision Dissociation)	30	MS2	14.1633	7.704	63.0919	81409	F4		3.02	10	0.000145799	0.00169227	0.519992	32061466	62.96	250B	250	B	K7(K_MDA)	K	7	TRUE
FALSE	High	Sequest HT (A2)	Unambiguous	[K].FASFIDkVR.[F]	K7(K_MDA)	21	P35908; P02538; P13647; P48668; P04259; P05787; Q5XKE5; P08729; Q14CN4; Q7RTS7	P35908; P12035; Q9NSB2; P02538; Q01546; P13647; Q14CN4-2; P05787-2; Q14CN4-3; Q86Y46-2; Q3SY84; P48668; P04259; P05787; O95678; Q5XKE5; P08729; Q14CN4; Q7Z794; Q86Y46; Q7RTS7	1	2	0.3142	0	1	1	639.83	1278.65	1278.65	0.27	0.00017	HCD (High Energy Collision Dissociation)	30	MS2	51.6716	23	63.3414	81779	F4		2.96	10	7.81407e-05	0.000562582	0.656833	32061466	62.96	250B	250	B	K7(K_MDA)	K	7	TRUE
FALSE	High	Sequest HT (A2)	Unambiguous	[K].FASFIDkVR.[F]	K7(K_MDA)	21	P35908; P02538; P13647; P48668; P04259; P05787; Q5XKE5; P08729; Q14CN4; Q7RTS7	P35908; P12035; Q9NSB2; P02538; Q01546; P13647; Q14CN4-2; P05787-2; Q14CN4-3; Q86Y46-2; Q3SY84; P48668; P04259; P05787; O95678; Q5XKE5; P08729; Q14CN4; Q7Z794; Q86Y46; Q7RTS7	1	2	0.2638	0	1	1	639.829	1278.65	1278.65	-0.2	-0.00013	HCD (High Energy Collision Dissociation)	30	MS2	89.4402	23	63.984	82731	F4		1.63	10	0.000284864	0.00400222	0.416889	32061466	62.96	250B	250	B	K7(K_MDA)	K	7	TRUE
FALSE	High	Sequest HT (A2)	Unambiguous	[K].FASFIDkVR.[F]	K7(K_MDA)	21	P35908; P02538; P13647; P48668; P04259; P05787; Q5XKE5; P08729; Q14CN4; Q7RTS7	P35908; P12035; Q9NSB2; P02538; Q01546; P13647; Q14CN4-2; P05787-2; Q14CN4-3; Q86Y46-2; Q3SY84; P48668; P04259; P05787; O95678; Q5XKE5; P08729; Q14CN4; Q7Z794; Q86Y46; Q7RTS7	1	2	0.2722	0	1	1	639.829	1278.65	1278.65	-0.78	-0.0005	HCD (High Energy Collision Dissociation)	30	MS2	89.4377	23	64.0251	82792	F4		1.58	10	0.00068913	0.0107927	0.302282	32061466	62.96	250B	250	B	K7(K_MDA)	K	7	TRUE
FALSE	High	Sequest HT (A2)	Unambiguous	[K].FASFIDkVR.[F]	K7(K_MDA)	21	P35908; P02538; P13647; P48668; P04259; P05787; Q5XKE5; P08729; Q14CN4; Q7RTS7	P35908; P12035; Q9NSB2; P02538; Q01546; P13647; Q14CN4-2; P05787-2; Q14CN4-3; Q86Y46-2; Q3SY84; P48668; P04259; P05787; O95678; Q5XKE5; P08729; Q14CN4; Q7Z794; Q86Y46; Q7RTS7	1	2	0.3679	0	1	1	639.83	1278.65	1278.65	1.54	0.00098	HCD (High Energy Collision Dissociation)	30	MS2	43.5164	23	65.8196	85435	F4		2.8	10	0.000115709	0.00126626	0.55554	5.34423e+06	65.91	250B	250	B	K7(K_MDA)	K	7	TRUE
FALSE	High	Sequest HT (A2)	Unambiguous	[K].FASFIDkVR.[F]	K7(K_MDA)	21	P35908; P02538; P13647; P48668; P04259; P05787; Q5XKE5; P08729; Q14CN4; Q7RTS7	P35908; P12035; Q9NSB2; P02538; Q01546; P13647; Q14CN4-2; P05787-2; Q14CN4-3; Q86Y46-2; Q3SY84; P48668; P04259; P05787; O95678; Q5XKE5; P08729; Q14CN4; Q7Z794; Q86Y46; Q7RTS7	1	2	0.3786	0	1	1	639.831	1278.65	1278.65	1.99	0.00127	HCD (High Energy Collision Dissociation)	30	MS2	38.1797	23	66.0151	85724	F4		2.8	10	6.44898e-05	0.000367345	0.710836	5.34423e+06	65.91	250B	250	B	K7(K_MDA)	K	7	TRUE
FALSE	High	Sequest HT (A2)	Unambiguous	[R].DISPVLkDPASFR.[A]	K7(K_MDA)	2	P07741	P07741; P07741-2	1	2	0.2659	0	1	1	820.919	1640.83	1640.83	-0.82	-0.00068	HCD (High Energy Collision Dissociation)	30	MS2	44.2751	23	66.9625	87127	F4		1.73	1	0.00284936	0.0506615	0.126496	406508	66.89	250B	250	B	K7(K_MDA)	K	7	TRUE
FALSE	High	Sequest HT (A2)	Unambiguous	[R].VETGVLkPGMVVTFAPVNVTTEVK.[S]	K7(K_MDA)	2	P68104	P68104; Q5VTE0	0	3	0.5019	0	1	1	904.486	2711.44	2711.44	3.02	0.00273	HCD (High Energy Collision Dissociation)	30	MS2	64.654	23	74.8936	98804	F4		2.65	1	3.33616e-05	0.000185216	0.798111	547624	75.1	250B	250	B	K7(K_MDA)	K	7	TRUE
FALSE	High	Sequest HT (A2)	Unambiguous	[K].QATENAkEEVR.[R]	K7(K_MDA)	2	P26641	P26641; P26641-2	1	2	0.4733	0	1	1	735.847	1470.69	1470.69	0.54	0.0004	HCD (High Energy Collision Dissociation)	30	MS2	84.962	23	31.9223	35637	F5		2.81	1	3.80183e-06	2.00984e-05	1.08104	2.31274e+06	31.88	500A	500	A	K7(K_MDA)	K	7	TRUE
FALSE	High	Sequest HT (A2)	Unambiguous	[R].MVQEAEkYK.[A]	K7(K_MDA)	3	P11142; P0DMV9	P0DMV8-2; P11142; P0DMV9	1	2		0.0129	2	2	661.307	1321.61	1321.61	-4.37	-0.00289	HCD (High Energy Collision Dissociation)	30	MS2	80.5129	23	35.3861	40551	F5		2.3	2	0.000161431	0.00177145	0.514422	1.95395e+06	35.31	500A	500	A	K7(K_MDA)	K	7	TRUE
FALSE	High	Sequest HT (A2)	Unambiguous	[K].ITITNDkGR.[L]	K7(K_MDA)	6	P11142; P0DMV9	P54652; P0DMV8-2; P17066; P11142; P34931; P0DMV9	1	2	0.3651	0	1	1	607.313	1213.62	1213.62	-1.48	-0.0009	HCD (High Energy Collision Dissociation)	30	MS2	58.9002	23	39.7297	46840	F5		2.41	2	0.00096178	0.0151498	0.263814	3.20131e+06	39.63	500A	500	A	K7(K_MDA)	K	7	TRUE
FALSE	High	Sequest HT (A2)	Unambiguous	[R].MQVDPQkYK.[G]	K7(K_MDA)	2	Q00325-2	Q00325; Q00325-2	1	2	0.127	0	1	1	666.819	1332.63	1332.63	1.53	0.00102	HCD (High Energy Collision Dissociation)	30	MS2	73.2361	23	40.5736	48067	F5		1.89	1	0.00133334	0.0214248	0.224693			500A	500	A	K7(K_MDA)	K	7	TRUE
FALSE	High	Sequest HT (A2)	Unambiguous	[R].GDGTGGkSIYGER.[F]	K7(K_MDA)	1	P23284	P23284	1	2	0.4336	0	1	1	746.842	1492.68	1492.67	4.47	0.00334	HCD (High Energy Collision Dissociation)	30	MS2	88.8936	23	41.7873	49837	F5		2.26	1	0.000206975	0.00224754	0.485586			500A	500	A	K7(K_MDA)	K	7	TRUE
FALSE	High	Sequest HT (A2)	Unambiguous	[K].MIYASSkDAIK.[K]	K7(K_MDA)	5	P23528; Q9Y281; P60981	P60981-2; Q9Y281-3; P23528; Q9Y281; P60981	1	2	0.163	0	1	1	711.849	1422.69	1422.7	-4.03	-0.00287	HCD (High Energy Collision Dissociation)	30	MS2	62.5262	23	47.1284	57626	F5		2.27	3	7.31598e-06	7.18823e-05	0.918877	5092408	47.04	500A	500	A	K7(K_MDA)	K	7	TRUE
FALSE	High	Sequest HT (A2)	Unambiguous	[K].EELAYLkK.[N]	K7(K_MDA)	3	P02533; P08727; Q04695	P02533; P08727; Q04695	1	2	0.0628	0	1	1	595.31	1189.61	1189.61	-1.09	-0.00065	HCD (High Energy Collision Dissociation)	30	MS2	30.8714	7.683	50.3877	62462	F5		2.23	3	0.000371789	0.00574185	0.374768	23642278	50.37	500A	500	A	K7(K_MDA)	K	7	TRUE
FALSE	High	Sequest HT (A2)	Unambiguous	[R].EMLQQSkILK.[VY]	K7(K_MDA)	4	P07900; P08238	P07900-2; P07900; Q58FF7; P08238	1	2	0.2079	0	1	1	707.377	1413.75	1413.74	1.61	0.00114	HCD (High Energy Collision Dissociation)	30	MS2	84.5738	23	50.7309	62973	F5		2.02	2	0.000208894	0.00225001	0.485454	7.61581e+06	50.77	500A	500	A	K7(K_MDA)	K	7	TRUE
FALSE	High	Sequest HT (A2)	Unambiguous	[R].EMLQQSkILK.[VY]	K7(K_MDA)	4	P07900; P08238	P07900-2; P07900; Q58FF7; P08238	1	2	0.2112	0	1	1	707.377	1413.75	1413.74	2.04	0.00144	HCD (High Energy Collision Dissociation)	30	MS2	26.8613	23	50.9056	63233	F5		2.32	2	0.000225003	0.00271405	0.462939	7.61581e+06	50.77	500A	500	A	K7(K_MDA)	K	7	TRUE
FALSE	High	Sequest HT (A2)	Unambiguous	[K].LTSDDVkEQIYK.[L]	K7(K_MDA)	1	P62277	P62277	1	2		0.0376	2	2	817.901	1634.8	1634.79	0.4	0.00032	HCD (High Energy Collision Dissociation)	30	MS2	59.2441	23	53.211	66661	F5		1.28	1	0.000218311	0.0025062	0.472483			500A	500	A	K7(K_MDA)	K	7	TRUE
FALSE	High	Sequest HT (A2)	Unambiguous	[K].EELAYLkK.[N]	K7(K_MDA)	3	P02533; P08727; Q04695	P02533; P08727; Q04695	1	2	0.0521	0	1	1	595.312	1189.62	1189.61	3.19	0.0019	HCD (High Energy Collision Dissociation)	30	MS2	66.553	23	53.5062	67090	F5		2.11	3	0.00720778	0.136566	0.00193985			500A	500	A	K7(K_MDA)	K	7	TRUE
FALSE	High	Sequest HT (A2)	Unambiguous	[K].VIADNVkDWSK.[V]	K7(K_MDA)	3	P60174	P60174-3; P60174-4; P60174	1	2	0.1659	0	1	1	735.87	1470.73	1470.73	4.89	0.0036	HCD (High Energy Collision Dissociation)	30	MS2	86.1009	23	53.6371	67284	F5		2.23	1	3.80183e-06	4.55691e-05	0.976931			500A	500	A	K7(K_MDA)	K	7	TRUE
FALSE	High	Sequest HT (A2)	Unambiguous	[R].LASYLDkVR.[A]	K7(K_MDA)	7	P02533; P19012; P13645; P08727; P08779; Q04695	Q99456; P02533; P19012; P13645; P08727; P08779; Q04695	1	2	0.557	0	1	1	630.834	1260.66	1260.66	-0.82	-0.00052	HCD (High Energy Collision Dissociation)	30	MS2	58.3658	23	53.9719	67776	F5		3.07	6	0.000101873	0.000873318	0.601626	52074068	54.16	500A	500	A	K7(K_MDA)	K	7	TRUE
FALSE	High	Sequest HT (A2)	Unambiguous	[R].LASYLDkVR.[A]	K7(K_MDA)	7	P02533; P19012; P13645; P08727; P08779; Q04695	Q99456; P02533; P19012; P13645; P08727; P08779; Q04695	1	2	0.6141	0	1	1	630.835	1260.66	1260.66	-0.06	-4e-05	HCD (High Energy Collision Dissociation)	30	MS2	23.8892	2.894	54.1683	68066	F5		3.11	6	0.000161431	0.00176908	0.514585	52074068	54.16	500A	500	A	K7(K_MDA)	K	7	TRUE
FALSE	High	Sequest HT (A2)	Unambiguous	[R].LASYLDkVR.[A]	K7(K_MDA)	7	P02533; P19012; P13645; P08727; P08779; Q04695	Q99456; P02533; P19012; P13645; P08727; P08779; Q04695	1	2	0.4749	0	1	1	630.836	1260.67	1260.66	2.33	0.00147	HCD (High Energy Collision Dissociation)	30	MS2	67.4887	18.589	54.432	68456	F5		2.59	6	0.000343188	0.0053157	0.38372	52074068	54.16	500A	500	A	K7(K_MDA)	K	7	TRUE
FALSE	High	Sequest HT (A2)	Unambiguous	[K].QDEGVLkVIK.[R]	K7(K_MDA)	1	Q02790	Q02790	1	2	0.2147	0	1	1	662.863	1324.72	1324.71	3.31	0.0022	HCD (High Energy Collision Dissociation)	30	MS2	86.3023	23	55.4111	69921	F5		1.63	1	0.000274272	0.00368279	0.426684	931756	55.31	500A	500	A	K7(K_MDA)	K	7	TRUE
FALSE	High	Sequest HT (A2)	Unambiguous	[K].GIIDPTkVVR.[T]	K7(K_MDA)	1	P10809	P10809	1	2	0.1404	0	1	1	647.365	1293.72	1293.72	2.37	0.00153	HCD (High Energy Collision Dissociation)	30	MS2	63.9916	23	56.1917	71071	F5		2.28	1	0.00279985	0.0496179	0.12893	4229227	56.23	500A	500	A	K7(K_MDA)	K	7	TRUE
FALSE	High	Sequest HT (A2)	Unambiguous	[R].LASYLDkVR.[A]	K7(K_MDA)	7	P02533; P19012; P13645; P08727; P08779; Q04695	Q99456; P02533; P19012; P13645; P08727; P08779; Q04695	1	2	0.3084	0	1	1	630.837	1260.67	1260.66	3.78	0.00238	HCD (High Energy Collision Dissociation)	30	MS2	56.0664	23	56.7248	71859	F5		3.08	6	0.000435652	0.00657774	0.359045	4.61133e+06	56.68	500A	500	A	K7(K_MDA)	K	7	TRUE
FALSE	High	Sequest HT (A2)	Unambiguous	[R].LASYLDkVR.[A]	K7(K_MDA)	7	P02533; P19012; P13645; P08727; P08779; Q04695	Q99456; P02533; P19012; P13645; P08727; P08779; Q04695	1	2	0.3084	0	1	1	630.835	1260.66	1260.66	0.54	0.00034	HCD (High Energy Collision Dissociation)	30	MS2	87.959	23	56.9224	72155	F5		2.27	6	0.00032436	0.00485202	0.394346	4.61133e+06	56.68	500A	500	A	K7(K_MDA)	K	7	TRUE
FALSE	High	Sequest HT (A2)	Unambiguous	[K].TEWLDGkHVVFGK.[V]	K7(K_MDA)	2	P62937; P62937-2	P62937; P62937-2	1	2	0.2985	0	1	1	856.43	1711.85	1711.85	2.94	0.00252	HCD (High Energy Collision Dissociation)	30	MS2	75.6022	23	57.9853	73717	F5		2.01	2	2.36214e-05	0.000157554	0.818757	1.35949e+06	58.05	500A	500	A	K7(K_MDA)	K	7	TRUE
FALSE	High	Sequest HT (A2)	Unambiguous	[K].TEWLDGkHVVFGK.[V]	K7(K_MDA)	2	P62937; P62937-2	P62937; P62937-2	1	2	0.3527	0	1	1	856.433	1711.86	1711.85	6.52	0.00558	HCD (High Energy Collision Dissociation)	30	MS2	60.9395	23	58.2108	74053	F5		2.07	2	0.000246656	0.00302109	0.450152	1.35949e+06	58.05	500A	500	A	K7(K_MDA)	K	7	TRUE
FALSE	High	Sequest HT (A2)	Unambiguous	[K].TEWLDGkHVVFGK.[V]	K7(K_MDA)	2	P62937; P62937-2	P62937; P62937-2	1	3	0.3378	0	1	1	571.287	1711.85	1711.85	-1.03	-0.00059	HCD (High Energy Collision Dissociation)	30	MS2	29.3988	23	58.5038	74488	F5		2.22	2	3.80183e-06	5.63319e-06	1.24262	3.67565e+06	58.04	500A	500	A	K7(K_MDA)	K	7	TRUE
[truncated: 5,631 more rows]
