# Supplementary material for: Cooperative Aldehyde Chemistry Maps an Orthogonal Lysine Reactivity Landscape
Source: J Am Chem Soc. 2026 Apr 2;148(14):15125–37. doi: 10.1021/jacs.6c01030 (PMC13088235; doi:10.1021/jacs.6c01030)
Supplement: Supplementary file 3 [file ja6c01030_si_003.xlsx]

## Sheet: Sheet1
Checked	Confidence	Identifying.Node	PSM.Ambiguity	Annotated.Sequence	Modifications	X..Proteins	Master.Protein.Accessions	Protein.Accessions	X..Missed.Cleavages	Charge	DeltaScore	DeltaCn	Rank	Search.Engine.Rank	m.z..Da.	MH...Da.	Theo..MH...Da.	DeltaM..ppm.	Deltam.z..Da.	Activation.Type	NCE....	MS.Order	Isolation.Interference....	Ion.Inject.Time..ms.	RT..min.	First.Scan	File.ID	Quan.Info	XCorr	X..Protein.Groups	q.Value	PEP	SVM.Score	Precursor.Abundance	Apex.RT..min.	Condition	Concentration_uM	Replicate	av196_tokens	mod_residue	mod_pos	is_lys
FALSE	High	Sequest HT (A2)	Unambiguous	[K].ALKVLDNyLTSPLPEEVDETSAEDEGVSQR.[K]	Y8(AV_196)	1	O00299	O00299	1	3	0.0064	0	1	4	1167.55	3500.63	3500.61	5.41	0.00632	HCD (High Energy Collision Dissociation)	30	MS2	62.9279	23	72.7754	94777	F10		1.56	1	0.000420994	0.00481518	0.365838			2000B	2000	B	Y8(AV_196)	Y	8	FALSE
FALSE	High	Sequest HT (A2)	Unambiguous	[R].AEAESMyQIKYEELQSLAGK.[H]	Y7(AV_196)	2	P05787	P05787-2; P05787	1	2	0.0057	0	1	5	1242.57	2484.13	2484.11	8.93	0.01109	HCD (High Energy Collision Dissociation)	30	MS2	0	23	79.37	104303	F10		1.74	1	8.81957e-05	0.000925214	0.559789			2000B	2000	B	Y7(AV_196)	Y	7	FALSE
FALSE	High	Sequest HT (A2)	Unambiguous	[R].MGNLyDIDEDQMLQETGMTNAWLLGDAPR.[T]	Y5(AV_196)	1	Q12879-2	Q12879-2	0	3	0.0214	0	1	3	1165.17	3493.48	3493.49	-0.59	-0.00068	HCD (High Energy Collision Dissociation)	30	MS2	0	23	69.0619	91010	F1		1.4	1	0.00561502	0.102765	0.0386438	4469999	68.62	100A	100	A	Y5(AV_196)	Y	5	FALSE
FALSE	High	Sequest HT (A2)	Unambiguous	[R].MGNLyDIDEDQMLQETGMTNAWLLGDAPR.[T]	Y5(AV_196)	1	Q12879-2	Q12879-2	0	3	0.0077	0	1	5	1165.17	3493.48	3493.49	-0.44	-0.00052	HCD (High Energy Collision Dissociation)	30	MS2	8.00292	23	69.1536	90659	F3		1.3	1	0.00771279	0.142177	-0.000976864	4361854	68.63	250A	250	A	Y5(AV_196)	Y	5	FALSE
FALSE	High	Sequest HT (A2)	Unambiguous	[R].MGNLyDIDEDQMLQETGMTNAWLLGDAPR.[T]	Y5(AV_196)	1	Q12879-2	Q12879-2	0	3	0.0567	0	1	2	1165.17	3493.5	3493.49	3.28	0.00382	HCD (High Energy Collision Dissociation)	30	MS2	31.5096	23	68.382	88859	F8		1.41	1	0.00737892	0.136213	0.00447835	1.9766e+06	68.62	1000B	1000	B	Y5(AV_196)	Y	5	FALSE
FALSE	High	Sequest HT (A2)	Unambiguous	[R].MGNLyDIDEDQMLQETGMTNAWLLGDAPR.[T]	Y5(AV_196)	1	Q12879-2	Q12879-2	0	3	0.0173	0	1	3	1165.17	3493.49	3493.49	0.83	0.00096	HCD (High Energy Collision Dissociation)	30	MS2	9.89479	23	68.6302	89226	F9		1.73	1	0.00277665	0.0460674	0.124898	1.16235e+06	68.59	2000A	2000	A	Y5(AV_196)	Y	5	FALSE
FALSE	High	Sequest HT (A2)	Unambiguous	[R].KDLyANTVLSGGTTMYPGIADR.[M]	Y4(AV_196)	2	P60709	P60709; P63261	1	2	0.0142	0	1	1	1270.1	2539.19	2539.16	8.7	0.01104	HCD (High Energy Collision Dissociation)	30	MS2	50.502	23	71.0506	92274	F10		2.12	1	4.52618e-06	2.26927e-06	1.26924			2000B	2000	B	Y4(AV_196)	Y	4	FALSE
FALSE	High	Sequest HT (A2)	Unambiguous	[R].LASyLDKVRALEAANGELEVK.[I]	Y4(AV_196)	1	P08727	P08727	2	2	0.0693	0	1	4	1243.13	2485.25	2485.24	0.13	0.00017	HCD (High Energy Collision Dissociation)	30	MS2	86.423	23	29.8456	33229	F11		1.01	1	0.00230159	0.0363916	0.148895			Control	Control	Control	Y4(AV_196)	Y	4	FALSE
FALSE	High	Sequest HT (A2)	Unambiguous	[R].KyTLPPGVDPTQVSSSLSPEGTLTVEAPMPK.[L]	Y2(AV_196)	1	P04792	P04792	1	3	0.0022	0	1	1	1141.57	3422.69	3422.66	9.84	0.01123	HCD (High Energy Collision Dissociation)	30	MS2	10.1871	119	71.3881	93288	F9		4.52	1	4.52618e-06	1.2749e-07	1.60695	10339617	71.3	2000A	2000	A	Y2(AV_196)	Y	2	FALSE
FALSE	High	Sequest HT (A2)	Unambiguous	[K].LAEQFVLLNLVyETTDKHLSPDGQYVPR.[I]	Y12(AV_196)	1	O95994	O95994	1	3		0.0119	2	2	1147.91	3441.71	3441.68	8.39	0.00963	HCD (High Energy Collision Dissociation)	30	MS2	3.89809	23	79.7513	104874	F10		2.49	1	2.50765e-05	0.000214873	0.733852	826666	79.64	2000B	2000	B	Y12(AV_196)	Y	12	FALSE
FALSE	High	Sequest HT (A2)	Unambiguous	[R].TLMPNTTLTyDIQR.[I]	Y10(AV_196)	2	P39086	P39086-2; P39086	0	4	0.1778	0	1	4	466.467	1862.85	1862.85	0.02	1e-05	HCD (High Energy Collision Dissociation)	30	MS2	42.9092	23	79.2572	104710	F9		0.9	1	0.000480792	0.00594141	0.342003	42299.4	79.21	2000A	2000	A	Y10(AV_196)	Y	10	FALSE
FALSE	High	Sequest HT (A2)	Unambiguous	[K].yVVALQDNPNPAGEESGFLSFAK.[G]	Y1(AV_196)	6	Q13402	Q13402-7; Q13402-5; Q13402-2; Q13402-8; Q13402-6; Q13402	0	3	0.0677	0	1	1	883.739	2649.2	2649.2	1.45	0.00128	HCD (High Energy Collision Dissociation)	30	MS2	80.083	23	28.8992	31492	F6		1.92	1	0.000122193	0.00120642	0.528162			500B	500	B	Y1(AV_196)	Y	1	FALSE
FALSE	High	Sequest HT (A2)	Unambiguous	[K].yVVALQDNPNPAGEESGFLSFAK.[G]	Y1(AV_196)	6	Q13402	Q13402-7; Q13402-5; Q13402-2; Q13402-8; Q13402-6; Q13402	0	3	0.0377	0	1	1	883.74	2649.2	2649.2	2.18	0.00193	HCD (High Energy Collision Dissociation)	30	MS2	89.4633	23	28.7469	31120	F8		2.12	1	7.12085e-05	0.000735389	0.587186			1000B	1000	B	Y1(AV_196)	Y	1	FALSE
FALSE	High	Sequest HT (A2)	Unambiguous	[K].yVVALQDNPNPAGEESGFLSFAK.[G]	Y1(AV_196)	6	Q13402	Q13402-7; Q13402-5; Q13402-2; Q13402-8; Q13402-6; Q13402	0	3	0.0397	0	1	1	883.736	2649.19	2649.2	-1.46	-0.00128	HCD (High Energy Collision Dissociation)	30	MS2	87.8836	23	28.7777	31047	F10		1.51	1	0.000335852	0.00363077	0.398297			2000B	2000	B	Y1(AV_196)	Y	1	FALSE
FALSE	High	Sequest HT (A2)	Unambiguous	[R].TLMPNTTLtYDIQR.[I]	T9(AV_196)	2	P39086	P39086-2; P39086	0	4	0.1778	0	1	3	466.467	1862.85	1862.85	0.02	1e-05	HCD (High Energy Collision Dissociation)	30	MS2	42.9092	23	79.2572	104710	F9		0.9	1	0.000480792	0.00594141	0.342003	42299.4	79.21	2000A	2000	A	T9(AV_196)	T	9	FALSE
FALSE	High	Sequest HT (A2)	Unambiguous	[K].VPSPEKtLTLGDK.[A]	T7(AV_196)	3	A4FU49	A4FU49-3; A4FU49-6; A4FU49	1	2	0.0495	0	1	1	790.889	1580.77	1580.77	1.38	0.00109	HCD (High Energy Collision Dissociation)	30	MS2	83.6553	23	24.4333	25407	F4		1.82	1	0.0041091	0.0735332	0.0760641			250B	250	B	T7(AV_196)	T	7	FALSE
FALSE	High	Sequest HT (A2)	Unambiguous	[K].VPSPEKtLTLGDK.[A]	T7(AV_196)	3	A4FU49	A4FU49-3; A4FU49-6; A4FU49	1	2	0.0173	0	1	1	790.887	1580.77	1580.77	-0.74	-0.00058	HCD (High Energy Collision Dissociation)	30	MS2	74.735	23	24.1409	24933	F6		1.73	1	0.00100099	0.0142267	0.246233			500B	500	B	T7(AV_196)	T	7	FALSE
FALSE	High	Sequest HT (A2)	Unambiguous	[R].TLMPNTtLTYDIQR.[I]	T7(AV_196)	2	P39086	P39086-2; P39086	0	4	0.1778	0	1	7	466.467	1862.85	1862.85	0.02	1e-05	HCD (High Energy Collision Dissociation)	30	MS2	42.9092	23	79.2572	104710	F9		0.9	1	0.000480792	0.00594141	0.342003	42299.4	79.21	2000A	2000	A	T7(AV_196)	T	7	FALSE
FALSE	High	Sequest HT (A2)	Unambiguous	[K].VPSPEKtLTLGDK.[A]	T7(AV_196)	3	A4FU49	A4FU49-3; A4FU49-6; A4FU49	1	2	0.0183	0	1	1	790.887	1580.77	1580.77	-0.45	-0.00035	HCD (High Energy Collision Dissociation)	30	MS2	63.351	23	24.222	25466	F11		1.64	1	0.00279767	0.0463107	0.12436			Control	Control	Control	T7(AV_196)	T	7	FALSE
FALSE	High	Sequest HT (A2)	Unambiguous	[R].TLMPNtTLTYDIQR.[I]	T6(AV_196)	2	P39086	P39086-2; P39086	0	4	0.1778	0	1	5	466.467	1862.85	1862.85	0.02	1e-05	HCD (High Energy Collision Dissociation)	30	MS2	42.9092	23	79.2572	104710	F9		0.9	1	0.000480792	0.00594141	0.342003	42299.4	79.21	2000A	2000	A	T6(AV_196)	T	6	FALSE
FALSE	High	Sequest HT (A2)	Unambiguous	[K].RVIRtLwtVLDAIDQMWLPVVR.[T]	T5(AV_196); W7(AV_196); T8(AV_196)	1	Q8N0Y7	Q8N0Y7	2	3	0.3964	0	1	1	1090.17	3268.48	3268.51	-8.89	-0.00968	HCD (High Energy Collision Dissociation)	30	MS2	19.5415	23	88.9651	119340	F2		2.22	1	4.52618e-06	3.38441e-05	0.952065			100B	100	B	T5(AV_196)	T	5	FALSE
FALSE	High	Sequest HT (A2)	Unambiguous	[K].RVIRtLwtVLDAIDQMWLPVVR.[T]	T5(AV_196); W7(AV_196); T8(AV_196)	1	Q8N0Y7	Q8N0Y7	2	3	0.3964	0	1	1	1090.17	3268.48	3268.51	-8.89	-0.00968	HCD (High Energy Collision Dissociation)	30	MS2	19.5415	23	88.9651	119340	F2		2.22	1	4.52618e-06	3.38441e-05	0.952065			100B	100	B	W7(AV_196)	W	7	FALSE
FALSE	High	Sequest HT (A2)	Unambiguous	[K].RVIRtLwtVLDAIDQMWLPVVR.[T]	T5(AV_196); W7(AV_196); T8(AV_196)	1	Q8N0Y7	Q8N0Y7	2	3	0.3964	0	1	1	1090.17	3268.48	3268.51	-8.89	-0.00968	HCD (High Energy Collision Dissociation)	30	MS2	19.5415	23	88.9651	119340	F2		2.22	1	4.52618e-06	3.38441e-05	0.952065			100B	100	B	T8(AV_196)	T	8	FALSE
FALSE	High	Sequest HT (A2)	Unambiguous	[R].IEGLtPEEIR.[N]	T5(AV_196)	1	O75449	O75449	0	2	0.1688	0	1	1	676.819	1352.63	1352.62	7.9	0.00534	HCD (High Energy Collision Dissociation)	30	MS2	78.1372	23	24.4787	25751	F1		1.6	1	0.00132496	0.0187525	0.217039			100A	100	A	T5(AV_196)	T	5	FALSE
FALSE	High	Sequest HT (A2)	Unambiguous	[K].VEItPESILSALsK.[T]	T4(AV_196); S13(AV_196)	4	Q5VT52	Q5VT52-5; Q5VT52-3; Q5VT52-2; Q5VT52	0	2	0.1635	0	1	1	939.927	1878.85	1878.84	5.87	0.00552	HCD (High Energy Collision Dissociation)	30	MS2	35.3041	23	72.9431	96764	F1		2.08	1	0.00566715	0.103757	0.0375232	2.0504e+06	72.82	100A	100	A	T4(AV_196)	T	4	FALSE
FALSE	High	Sequest HT (A2)	Unambiguous	[K].VEItPESILSALsK.[T]	T4(AV_196); S13(AV_196)	4	Q5VT52	Q5VT52-5; Q5VT52-3; Q5VT52-2; Q5VT52	0	2	0.1635	0	1	1	939.927	1878.85	1878.84	5.87	0.00552	HCD (High Energy Collision Dissociation)	30	MS2	35.3041	23	72.9431	96764	F1		2.08	1	0.00566715	0.103757	0.0375232	2.0504e+06	72.82	100A	100	A	S13(AV_196)	S	13	FALSE
FALSE	High	Sequest HT (A2)	Unambiguous	[K].VEItPESILSALsK.[T]	T4(AV_196); S13(AV_196)	4	Q5VT52	Q5VT52-5; Q5VT52-3; Q5VT52-2; Q5VT52	0	2	0.0854	0	1	1	939.924	1878.84	1878.84	2.31	0.00217	HCD (High Energy Collision Dissociation)	30	MS2	27.6852	23	74.7235	99126	F2		1.99	1	0.00905593	0.166454	-0.0217	1.61798e+06	74.53	100B	100	B	T4(AV_196)	T	4	FALSE
FALSE	High	Sequest HT (A2)	Unambiguous	[K].VEItPESILSALsK.[T]	T4(AV_196); S13(AV_196)	4	Q5VT52	Q5VT52-5; Q5VT52-3; Q5VT52-2; Q5VT52	0	2	0.0854	0	1	1	939.924	1878.84	1878.84	2.31	0.00217	HCD (High Energy Collision Dissociation)	30	MS2	27.6852	23	74.7235	99126	F2		1.99	1	0.00905593	0.166454	-0.0217	1.61798e+06	74.53	100B	100	B	S13(AV_196)	S	13	FALSE
FALSE	High	Sequest HT (A2)	Unambiguous	[K].VEItPESILSALsK.[T]	T4(AV_196); S13(AV_196)	4	Q5VT52	Q5VT52-5; Q5VT52-3; Q5VT52-2; Q5VT52	0	2	0.0769	0	1	1	939.923	1878.84	1878.84	1.57	0.00147	HCD (High Energy Collision Dissociation)	30	MS2	38.6784	23	74.852	98799	F4		1.82	1	0.00641865	0.118951	0.0212607	1.40249e+06	74.64	250B	250	B	T4(AV_196)	T	4	FALSE
FALSE	High	Sequest HT (A2)	Unambiguous	[K].VEItPESILSALsK.[T]	T4(AV_196); S13(AV_196)	4	Q5VT52	Q5VT52-5; Q5VT52-3; Q5VT52-2; Q5VT52	0	2	0.0769	0	1	1	939.923	1878.84	1878.84	1.57	0.00147	HCD (High Energy Collision Dissociation)	30	MS2	38.6784	23	74.852	98799	F4		1.82	1	0.00641865	0.118951	0.0212607	1.40249e+06	74.64	250B	250	B	S13(AV_196)	S	13	FALSE
FALSE	High	Sequest HT (A2)	Unambiguous	[K].VEItPESILSALsK.[T]	T4(AV_196); S13(AV_196)	4	Q5VT52	Q5VT52-5; Q5VT52-3; Q5VT52-2; Q5VT52	0	2	0.1429	0	1	1	939.924	1878.84	1878.84	1.84	0.00173	HCD (High Energy Collision Dissociation)	30	MS2	30.3708	23	74.6823	98529	F5		1.4	1	0.00977307	0.177026	-0.0300888	1.18934e+06	74.59	500A	500	A	T4(AV_196)	T	4	FALSE
FALSE	High	Sequest HT (A2)	Unambiguous	[K].VEItPESILSALsK.[T]	T4(AV_196); S13(AV_196)	4	Q5VT52	Q5VT52-5; Q5VT52-3; Q5VT52-2; Q5VT52	0	2	0.1429	0	1	1	939.924	1878.84	1878.84	1.84	0.00173	HCD (High Energy Collision Dissociation)	30	MS2	30.3708	23	74.6823	98529	F5		1.4	1	0.00977307	0.177026	-0.0300888	1.18934e+06	74.59	500A	500	A	S13(AV_196)	S	13	FALSE
FALSE	High	Sequest HT (A2)	Unambiguous	[K].VEItPESILSALsK.[T]	T4(AV_196); S13(AV_196)	4	Q5VT52	Q5VT52-5; Q5VT52-3; Q5VT52-2; Q5VT52	0	2	0.1088	0	1	1	939.915	1878.82	1878.84	-6.73	-0.00632	HCD (High Energy Collision Dissociation)	30	MS2	82.5664	23	74.3907	97989	F6		1.47	1	0.00102591	0.0146195	0.243331			500B	500	B	T4(AV_196)	T	4	FALSE
FALSE	High	Sequest HT (A2)	Unambiguous	[K].VEItPESILSALsK.[T]	T4(AV_196); S13(AV_196)	4	Q5VT52	Q5VT52-5; Q5VT52-3; Q5VT52-2; Q5VT52	0	2	0.1088	0	1	1	939.915	1878.82	1878.84	-6.73	-0.00632	HCD (High Energy Collision Dissociation)	30	MS2	82.5664	23	74.3907	97989	F6		1.47	1	0.00102591	0.0146195	0.243331			500B	500	B	S13(AV_196)	S	13	FALSE
FALSE	High	Sequest HT (A2)	Unambiguous	[K].VEItPESILSALsK.[T]	T4(AV_196); S13(AV_196)	4	Q5VT52	Q5VT52-5; Q5VT52-3; Q5VT52-2; Q5VT52	0	2	0.0412	0	1	1	939.919	1878.83	1878.84	-2.68	-0.00252	HCD (High Energy Collision Dissociation)	30	MS2	90.9802	23	74.3699	97838	F7		1.94	1	0.00638953	0.11829	0.0219355	921053	74.59	1000A	1000	A	T4(AV_196)	T	4	FALSE
FALSE	High	Sequest HT (A2)	Unambiguous	[K].VEItPESILSALsK.[T]	T4(AV_196); S13(AV_196)	4	Q5VT52	Q5VT52-5; Q5VT52-3; Q5VT52-2; Q5VT52	0	2	0.0412	0	1	1	939.919	1878.83	1878.84	-2.68	-0.00252	HCD (High Energy Collision Dissociation)	30	MS2	90.9802	23	74.3699	97838	F7		1.94	1	0.00638953	0.11829	0.0219355	921053	74.59	1000A	1000	A	S13(AV_196)	S	13	FALSE
FALSE	High	Sequest HT (A2)	Unambiguous	[K].VEItPESILSALsK.[T]	T4(AV_196); S13(AV_196)	4	Q5VT52	Q5VT52-5; Q5VT52-3; Q5VT52-2; Q5VT52	0	2	0.0704	0	1	1	939.925	1878.84	1878.84	3.14	0.00295	HCD (High Energy Collision Dissociation)	30	MS2	38.9986	23	74.5649	98117	F7		2.13	1	0.00771069	0.141969	-0.000789357	921053	74.59	1000A	1000	A	T4(AV_196)	T	4	FALSE
FALSE	High	Sequest HT (A2)	Unambiguous	[K].VEItPESILSALsK.[T]	T4(AV_196); S13(AV_196)	4	Q5VT52	Q5VT52-5; Q5VT52-3; Q5VT52-2; Q5VT52	0	2	0.0704	0	1	1	939.925	1878.84	1878.84	3.14	0.00295	HCD (High Energy Collision Dissociation)	30	MS2	38.9986	23	74.5649	98117	F7		2.13	1	0.00771069	0.141969	-0.000789357	921053	74.59	1000A	1000	A	S13(AV_196)	S	13	FALSE
FALSE	High	Sequest HT (A2)	Unambiguous	[K].VEItPESILSALsK.[T]	T4(AV_196); S13(AV_196)	4	Q5VT52	Q5VT52-5; Q5VT52-3; Q5VT52-2; Q5VT52	0	2	0.069	0	1	1	939.921	1878.83	1878.84	-1.11	-0.00104	HCD (High Energy Collision Dissociation)	30	MS2	66.3772	23	74.9234	98634	F7		1.45	1	0.00669093	0.124288	0.0159002	921053	74.59	1000A	1000	A	T4(AV_196)	T	4	FALSE
FALSE	High	Sequest HT (A2)	Unambiguous	[K].VEItPESILSALsK.[T]	T4(AV_196); S13(AV_196)	4	Q5VT52	Q5VT52-5; Q5VT52-3; Q5VT52-2; Q5VT52	0	2	0.069	0	1	1	939.921	1878.83	1878.84	-1.11	-0.00104	HCD (High Energy Collision Dissociation)	30	MS2	66.3772	23	74.9234	98634	F7		1.45	1	0.00669093	0.124288	0.0159002	921053	74.59	1000A	1000	A	S13(AV_196)	S	13	FALSE
FALSE	High	Sequest HT (A2)	Unambiguous	[K].VEItPESILSALsK.[T]	T4(AV_196); S13(AV_196)	4	Q5VT52	Q5VT52-5; Q5VT52-3; Q5VT52-2; Q5VT52	0	2	0.102	0	1	1	939.923	1878.84	1878.84	1.47	0.00138	HCD (High Energy Collision Dissociation)	30	MS2	33.013	23	74.6112	97952	F8		1.96	1	0.00771279	0.142096	-0.000903704	691775	74.59	1000B	1000	B	T4(AV_196)	T	4	FALSE
FALSE	High	Sequest HT (A2)	Unambiguous	[K].VEItPESILSALsK.[T]	T4(AV_196); S13(AV_196)	4	Q5VT52	Q5VT52-5; Q5VT52-3; Q5VT52-2; Q5VT52	0	2	0.102	0	1	1	939.923	1878.84	1878.84	1.47	0.00138	HCD (High Energy Collision Dissociation)	30	MS2	33.013	23	74.6112	97952	F8		1.96	1	0.00771279	0.142096	-0.000903704	691775	74.59	1000B	1000	B	S13(AV_196)	S	13	FALSE
FALSE	High	Sequest HT (A2)	Unambiguous	[K].VEItPESILSALsK.[T]	T4(AV_196); S13(AV_196)	4	Q5VT52	Q5VT52-5; Q5VT52-3; Q5VT52-2; Q5VT52	0	2	0.0739	0	1	1	939.923	1878.84	1878.84	1.16	0.00109	HCD (High Energy Collision Dissociation)	30	MS2	49.2538	23	74.8123	98240	F8		2.03	1	0.00198454	0.0307765	0.165935	691775	74.59	1000B	1000	B	T4(AV_196)	T	4	FALSE
FALSE	High	Sequest HT (A2)	Unambiguous	[K].VEItPESILSALsK.[T]	T4(AV_196); S13(AV_196)	4	Q5VT52	Q5VT52-5; Q5VT52-3; Q5VT52-2; Q5VT52	0	2	0.0739	0	1	1	939.923	1878.84	1878.84	1.16	0.00109	HCD (High Energy Collision Dissociation)	30	MS2	49.2538	23	74.8123	98240	F8		2.03	1	0.00198454	0.0307765	0.165935	691775	74.59	1000B	1000	B	S13(AV_196)	S	13	FALSE
FALSE	High	Sequest HT (A2)	Unambiguous	[K].VEItPESILSALsK.[T]	T4(AV_196); S13(AV_196)	4	Q5VT52	Q5VT52-5; Q5VT52-3; Q5VT52-2; Q5VT52	0	2	0.1531	0	1	1	939.924	1878.84	1878.84	2.07	0.00195	HCD (High Energy Collision Dissociation)	30	MS2	70.1202	23	73.7096	97600	F11		2.09	1	0.00599905	0.110725	0.0298671	622695	73.8	Control	Control	Control	T4(AV_196)	T	4	FALSE
FALSE	High	Sequest HT (A2)	Unambiguous	[K].VEItPESILSALsK.[T]	T4(AV_196); S13(AV_196)	4	Q5VT52	Q5VT52-5; Q5VT52-3; Q5VT52-2; Q5VT52	0	2	0.1531	0	1	1	939.924	1878.84	1878.84	2.07	0.00195	HCD (High Energy Collision Dissociation)	30	MS2	70.1202	23	73.7096	97600	F11		2.09	1	0.00599905	0.110725	0.0298671	622695	73.8	Control	Control	Control	S13(AV_196)	S	13	FALSE
FALSE	High	Sequest HT (A2)	Unambiguous	[R].SYVtLSSLK.[R]	T4(AV_196)	1	Q9P1Z0	Q9P1Z0	0	3	0.1622	0	1	1	398.523	1193.56	1193.56	-0.95	-0.00038	HCD (High Energy Collision Dissociation)	30	MS2	92.7884	23	27.797	30171	F2		1.85	1	0.0013198	0.0185893	0.217955	2.71075e+06	27.47	100B	100	B	T4(AV_196)	T	4	FALSE
FALSE	High	Sequest HT (A2)	Unambiguous	[K].TNtFVIAMLEGLK.[G]	T3(AV_196)	1	Q9UMZ3	Q9UMZ3	0	3	0.1023	0	1	1	544.931	1632.78	1632.78	-1.36	-0.00074	HCD (High Energy Collision Dissociation)	30	MS2	98.2334	23	21.9934	22443	F1		1.76	1	0.000725711	0.0101635	0.282496			100A	100	A	T3(AV_196)	T	3	FALSE
FALSE	High	Sequest HT (A2)	Unambiguous	[R].FQtLVAQAVDK.[C]	T3(AV_196)	2	Q9Y586	Q9Y586; Q13394	0	2	0.0175	0	1	1	708.337	1415.67	1415.67	-0.42	-0.0003	HCD (High Energy Collision Dissociation)	30	MS2	91.4015	12.175	50.6575	63564	F1		1.14	1	0.0099654	0.180119	-0.0324801	1.44862e+06	50.63	100A	100	A	T3(AV_196)	T	3	FALSE
FALSE	High	Sequest HT (A2)	Unambiguous	[K].IVtVSTGIK.[K]	T3(AV_196)	2	Q562F6	Q562F6-2; Q562F6	0	2		0.0226	2	2	557.286	1113.57	1113.57	-1.18	-0.00066	HCD (High Energy Collision Dissociation)	30	MS2	96.0379	23	38.8947	45877	F3		1.3	1	0.00470345	0.0852444	0.0598971			250A	250	A	T3(AV_196)	T	3	FALSE
FALSE	High	Sequest HT (A2)	Unambiguous	[R].FQtLVAQAVDK.[C]	T3(AV_196)	2	Q9Y586	Q9Y586; Q13394	0	2	0.0982	0	1	1	708.34	1415.67	1415.67	3.08	0.00218	HCD (High Energy Collision Dissociation)	30	MS2	94.5995	9.729	50.6385	63122	F3		1.12	1	0.000946488	0.0134177	0.252489			250A	250	A	T3(AV_196)	T	3	FALSE
FALSE	High	Sequest HT (A2)	Unambiguous	[K].IVtVSTGIK.[K]	T3(AV_196)	2	Q562F6	Q562F6-2; Q562F6	0	2	0.2436	0	1	1	557.289	1113.57	1113.57	3.94	0.0022	HCD (High Energy Collision Dissociation)	30	MS2	91.5385	23	39.116	46005	F5		1.56	1	0.000667866	0.00960264	0.288693	1.33976e+06	39.04	500A	500	A	T3(AV_196)	T	3	FALSE
FALSE	High	Sequest HT (A2)	Unambiguous	[K].IVtVSTGIK.[K]	T3(AV_196)	2	Q562F6	Q562F6-2; Q562F6	0	2	0.2123	0	1	1	557.291	1113.58	1113.57	7.96	0.00443	HCD (High Energy Collision Dissociation)	30	MS2	90.075	15.666	38.9822	45415	F10		1.46	1	0.00157671	0.022568	0.19776			2000B	2000	B	T3(AV_196)	T	3	FALSE
FALSE	High	Sequest HT (A2)	Unambiguous	[R].LLEDGEDFNLGDALDSSNSMQtIQKTTTR.[R]	T22(AV_196)	1	P05783	P05783	1	3	0.0065	0	1	1	1132.51	3395.52	3395.51	3.27	0.0037	HCD (High Energy Collision Dissociation)	30	MS2	0	23	71.2292	93725	F3		1.53	1	0.00421879	0.0751252	0.0737506	707387	71.22	250A	250	A	T22(AV_196)	T	22	FALSE
FALSE	High	Sequest HT (A2)	Unambiguous	[K].TtFPNLGLLLEK.[L]	T2(AV_196)	1	Q9NUA8	Q9NUA8	0	3	0.1263	0	1	1	514.598	1541.78	1541.77	4.04	0.00207	HCD (High Energy Collision Dissociation)	30	MS2	84.434	23	84.7413	114066	F1		0.95	1	0.000905364	0.0127097	0.258303			100A	100	A	T2(AV_196)	T	2	FALSE
FALSE	High	Sequest HT (A2)	Unambiguous	[R].SLEEILNSIPPPPPPAMtNEAGAPR.[L]	T18(AV_196)	2	Q9NTJ3	Q9NTJ3-2; Q9NTJ3	0	3	0.0437	0	1	1	932.115	2794.33	2794.32	2.27	0.00211	HCD (High Energy Collision Dissociation)	30	MS2	88.6905	23	80.8668	107950	F3		1.83	1	0.000311665	0.00336872	0.406987			250A	250	A	T18(AV_196)	T	18	FALSE
FALSE	High	Sequest HT (A2)	Unambiguous	[K].LAEQFVLLNLVYETtDKHLSPDGQYVPR.[I]	T15(AV_196)	1	O95994	O95994	1	3		0.0119	2	3	1147.91	3441.71	3441.68	8.39	0.00963	HCD (High Energy Collision Dissociation)	30	MS2	3.89809	23	79.7513	104874	F10		2.49	1	2.50765e-05	0.000214873	0.733852	826666	79.64	2000B	2000	B	T15(AV_196)	T	15	FALSE
FALSE	High	Sequest HT (A2)	Unambiguous	[K].LAEQFVLLNLVYEtTDKHLSPDGQYVPR.[I]	T14(AV_196)	1	O95994	O95994	1	3		0.0119	2	6	1147.91	3441.71	3441.68	8.39	0.00963	HCD (High Energy Collision Dissociation)	30	MS2	3.89809	23	79.7513	104874	F10		2.49	1	2.50765e-05	0.000214873	0.733852	826666	79.64	2000B	2000	B	T14(AV_196)	T	14	FALSE
FALSE	High	Sequest HT (A2)	Unambiguous	[K].ALKVLDNYLtSPLPEEVDETSAEDEGVSQR.[K]	T10(AV_196)	1	O00299	O00299	1	3	0.0065	0	1	1	1167.55	3500.63	3500.61	6.72	0.00784	HCD (High Energy Collision Dissociation)	30	MS2	58.5499	23	72.7462	95285	F9		1.55	1	4.37266e-05	0.000387827	0.663544			2000A	2000	A	T10(AV_196)	T	10	FALSE
FALSE	High	Sequest HT (A2)	Unambiguous	[K].ALKVLDNYLtSPLPEEVDETSAEDEGVSQR.[K]	T10(AV_196)	1	O00299	O00299	1	3	0.0054	0	1	2	1167.55	3500.63	3500.61	8.03	0.00937	HCD (High Energy Collision Dissociation)	30	MS2	62.6786	23	72.9576	95592	F9		1.85	1	4.52618e-06	2.31325e-06	1.26699			2000A	2000	A	T10(AV_196)	T	10	FALSE
FALSE	High	Sequest HT (A2)	Unambiguous	[K].ALKVLDNYLtSPLPEEVDETSAEDEGVSQR.[K]	T10(AV_196)	1	O00299	O00299	1	3	0.0064	0	1	1	1167.55	3500.63	3500.61	5.41	0.00632	HCD (High Energy Collision Dissociation)	30	MS2	62.9279	23	72.7754	94777	F10		1.56	1	0.000420994	0.00481518	0.365838			2000B	2000	B	T10(AV_196)	T	10	FALSE
FALSE	High	Sequest HT (A2)	Unambiguous	[K].tTFPNLGLLLEK.[L]	T1(AV_196)	1	Q9NUA8	Q9NUA8	0	3	0.1263	0	1	3	514.598	1541.78	1541.77	4.04	0.00207	HCD (High Energy Collision Dissociation)	30	MS2	84.434	23	84.7413	114066	F1		0.95	1	0.000905364	0.0127097	0.258303			100A	100	A	T1(AV_196)	T	1	FALSE
FALSE	High	Sequest HT (A2)	Unambiguous	[K].DLPPKPGSsAPPRPPR.[A]	S9(AV_196)	3	Q6ZS10	Q6ZS10-3; Q6ZS10-2; Q6ZS10	0	3	0.0413	0	1	1	622.31	1864.92	1864.92	-1.42	-0.00088	HCD (High Energy Collision Dissociation)	30	MS2	73.5307	23	57.6028	72519	F10		2.18	1	0.000990936	0.0139376	0.248424			2000B	2000	B	S9(AV_196)	S	9	FALSE
FALSE	High	Sequest HT (A2)	Unambiguous	[K].AAVAAVLsPEEFMVLLDsVLPESAHR.[L]	S8(AV_196); S18(AV_196)	2	Q8TDL5	Q8TDL5-2; Q8TDL5	0	3	0.012	0	1	1	1048.48	3143.44	3143.44	-0.49	-0.00051	HCD (High Energy Collision Dissociation)	30	MS2	74.2534	23	36.6443	42258	F7		2.49	1	0.000423729	0.00487171	0.364507			1000A	1000	A	S8(AV_196)	S	8	FALSE
FALSE	High	Sequest HT (A2)	Unambiguous	[K].AAVAAVLsPEEFMVLLDsVLPESAHR.[L]	S8(AV_196); S18(AV_196)	2	Q8TDL5	Q8TDL5-2; Q8TDL5	0	3	0.012	0	1	1	1048.48	3143.44	3143.44	-0.49	-0.00051	HCD (High Energy Collision Dissociation)	30	MS2	74.2534	23	36.6443	42258	F7		2.49	1	0.000423729	0.00487171	0.364507			1000A	1000	A	S18(AV_196)	S	18	FALSE
FALSE	High	Sequest HT (A2)	Unambiguous	[K].AAVAAVLsPEEFMVLLDsVLPESAHR.[L]	S8(AV_196); S18(AV_196)	2	Q8TDL5	Q8TDL5-2; Q8TDL5	0	3	0.0048	0	1	1	1048.49	3143.44	3143.44	1.1	0.00116	HCD (High Energy Collision Dissociation)	30	MS2	51.7118	23	36.617	42232	F8		2.08	1	0.00263659	0.042916	0.132127	683089	36.53	1000B	1000	B	S8(AV_196)	S	8	FALSE
FALSE	High	Sequest HT (A2)	Unambiguous	[K].AAVAAVLsPEEFMVLLDsVLPESAHR.[L]	S8(AV_196); S18(AV_196)	2	Q8TDL5	Q8TDL5-2; Q8TDL5	0	3	0.0048	0	1	1	1048.49	3143.44	3143.44	1.1	0.00116	HCD (High Energy Collision Dissociation)	30	MS2	51.7118	23	36.617	42232	F8		2.08	1	0.00263659	0.042916	0.132127	683089	36.53	1000B	1000	B	S18(AV_196)	S	18	FALSE
FALSE	High	Sequest HT (A2)	Unambiguous	[K].EADLVFIsVNTPTK.[T]	S8(AV_196)	1	O60701	O60701	0	3	0.0534	0	1	1	577.277	1729.82	1729.82	0.92	0.00053	HCD (High Energy Collision Dissociation)	30	MS2	48.0644	23	24.2557	25294	F2		2.06	1	0.00213624	0.0335288	0.157221	15404000	24.14	100B	100	B	S8(AV_196)	S	8	FALSE
FALSE	High	Sequest HT (A2)	Unambiguous	[K].EADLVFIsVNTPTK.[T]	S8(AV_196)	1	O60701	O60701	0	3		0.0098	2	2	577.278	1729.82	1729.82	2.55	0.00147	HCD (High Energy Collision Dissociation)	30	MS2	50.8152	23	24.2628	25276	F3		2.03	1	0.000208353	0.00219853	0.456989	13732331	24.15	250A	250	A	S8(AV_196)	S	8	FALSE
FALSE	High	Sequest HT (A2)	Unambiguous	[K].EADLVFIsVNTPTK.[T]	S8(AV_196)	1	O60701	O60701	0	3	0.033	0	1	1	577.276	1729.81	1729.82	-0.9	-0.00052	HCD (High Energy Collision Dissociation)	30	MS2	26.5914	23	24.2216	25041	F6		2.12	1	0.000353494	0.00383191	0.392061	11342682	24.12	500B	500	B	S8(AV_196)	S	8	FALSE
FALSE	High	Sequest HT (A2)	Unambiguous	[K].EADLVFIsVNTPTK.[T]	S8(AV_196)	1	O60701	O60701	0	3	0.0363	0	1	1	577.276	1729.81	1729.82	-1.14	-0.00066	HCD (High Energy Collision Dissociation)	30	MS2	57.7567	23	24.2386	24978	F7		1.93	1	0.00167248	0.0243188	0.190046	10318603	24.09	1000A	1000	A	S8(AV_196)	S	8	FALSE
FALSE	High	Sequest HT (A2)	Unambiguous	[K].TNISTAsATVsAATSTESISTR.[K]	S7(AV_196); S11(AV_196)	3	Q05209	Q05209-3; Q05209-2; Q05209	0	3	0.0821	0	1	1	850.028	2548.07	2548.07	0.61	0.00052	HCD (High Energy Collision Dissociation)	30	MS2	98.5399	23	74.9364	99206	F3		2.07	1	0.00116373	0.0163659	0.23136			250A	250	A	S7(AV_196)	S	7	FALSE
FALSE	High	Sequest HT (A2)	Unambiguous	[K].TNISTAsATVsAATSTESISTR.[K]	S7(AV_196); S11(AV_196)	3	Q05209	Q05209-3; Q05209-2; Q05209	0	3	0.0821	0	1	1	850.028	2548.07	2548.07	0.61	0.00052	HCD (High Energy Collision Dissociation)	30	MS2	98.5399	23	74.9364	99206	F3		2.07	1	0.00116373	0.0163659	0.23136			250A	250	A	S11(AV_196)	S	11	FALSE
FALSE	High	Sequest HT (A2)	Unambiguous	[K].FRSILLsVPLLVVDNK.[Q]	S7(AV_196)	2	P53621	P53621-2; P53621	1	4	0.12	0	1	1	503.024	2009.08	2009.09	-9.32	-0.00468	HCD (High Energy Collision Dissociation)	30	MS2	81.1794	23	68.1737	89692	F1		1.25	1	0.0020127	0.0311514	0.164702	68078.1	68.51	100A	100	A	S7(AV_196)	S	7	FALSE
FALSE	High	Sequest HT (A2)	Unambiguous	[R].NLLDLLsAQPAPCPLNYVSQK.[S]	S7(AV_196)	1	Q9UJY4	Q9UJY4	0	3		0.0061	3	3	827.411	2480.22	2480.2	7.06	0.00584	HCD (High Energy Collision Dissociation)	30	MS2	83.0516	23	77.6133	103356	F2		1.62	1	0.00316949	0.0540053	0.10857			100B	100	B	S7(AV_196)	S	7	FALSE
FALSE	High	Sequest HT (A2)	Unambiguous	[R].NLLDLLsAQPAPCPLNYVSQK.[S]	S7(AV_196)	1	Q9UJY4	Q9UJY4	0	3	0.1189	0	1	2	827.408	2480.21	2480.2	3.47	0.00287	HCD (High Energy Collision Dissociation)	30	MS2	95.0036	23	77.1827	102175	F5		2.44	1	0.000420994	0.00482619	0.365577			500A	500	A	S7(AV_196)	S	7	FALSE
FALSE	High	Sequest HT (A2)	Unambiguous	[K].FRSILLsVPLLVVDNK.[Q]	S7(AV_196)	2	P53621	P53621-2; P53621	1	4	0.0852	0	1	1	503.024	2009.08	2009.09	-9.53	-0.00479	HCD (High Energy Collision Dissociation)	30	MS2	92.8995	23	67.9451	88222	F9		1.76	1	0.000572458	0.00763413	0.313967	64291.1	68.13	2000A	2000	A	S7(AV_196)	S	7	FALSE
FALSE	High	Sequest HT (A2)	Unambiguous	[R].TVNTFsQSVSSLFGEDNVR.[A]	S6(AV_196)	1	Q8WY22	Q8WY22	0	3	0.0076	0	1	1	761.675	2283.01	2283	3.34	0.00254	HCD (High Energy Collision Dissociation)	30	MS2	93.7897	23	38.2676	45144	F2		2.64	1	6.43822e-05	0.000640422	0.60369			100B	100	B	S6(AV_196)	S	6	FALSE
FALSE	High	Sequest HT (A2)	Unambiguous	[R].TVNTFsQSVSSLFGEDNVR.[A]	S6(AV_196)	1	Q8WY22	Q8WY22	0	3	0.0083	0	1	1	761.674	2283.01	2283	1.99	0.00151	HCD (High Energy Collision Dissociation)	30	MS2	91.0891	23	38.242	44704	F6		2.41	1	7.79496e-05	0.000785559	0.579311			500B	500	B	S6(AV_196)	S	6	FALSE
FALSE	High	Sequest HT (A2)	Unambiguous	[R].TVNTFsQSVSSLFGEDNVR.[A]	S6(AV_196)	1	Q8WY22	Q8WY22	0	3		0.0266	2	2	761.674	2283.01	2283	1.05	0.0008	HCD (High Energy Collision Dissociation)	30	MS2	89.7593	23	38.2831	44414	F10		1.83	1	6.78204e-05	0.000662716	0.599605			2000B	2000	B	S6(AV_196)	S	6	FALSE
FALSE	High	Sequest HT (A2)	Unambiguous	[R].AAAVsLEEALLR.[L]	S5(AV_196)	1	Q96AC6	Q96AC6	0	3	0.2812	0	1	1	480.236	1438.69	1438.71	-7.15	-0.00343	HCD (High Energy Collision Dissociation)	30	MS2	80.8067	23	40.8886	48425	F7		2.24	1	0.00133266	0.018914	0.216142			1000A	1000	A	S5(AV_196)	S	5	FALSE
FALSE	High	Sequest HT (A2)	Unambiguous	[R].AAAVsLEEALLR.[L]	S5(AV_196)	1	Q96AC6	Q96AC6	0	3	0.2182	0	1	1	480.235	1438.69	1438.71	-9.76	-0.00468	HCD (High Energy Collision Dissociation)	30	MS2	96.1276	7.616	41.0227	48575	F9		1.65	1	0.00081315	0.011431	0.269735			2000A	2000	A	S5(AV_196)	S	5	FALSE
FALSE	High	Sequest HT (A2)	Unambiguous	[R].AEAEsMYQIKYEELQSLAGK.[H]	S5(AV_196)	2	P05787	P05787-2; P05787	1	2	0.0057	0	1	1	1242.57	2484.13	2484.11	8.93	0.01109	HCD (High Energy Collision Dissociation)	30	MS2	0	23	79.37	104303	F10		1.74	1	8.81957e-05	0.000925214	0.559789			2000B	2000	B	S5(AV_196)	S	5	FALSE
FALSE	High	Sequest HT (A2)	Unambiguous	[R].ALSsLLVHGNNK.[V]	S4(AV_196)	4	Q6ZS17	Q6ZS17-3; Q6ZS17-2; Q6ZS17-4; Q6ZS17	0	3	0.0419	0	1	1	483.572	1448.7	1448.7	0.68	0.00033	HCD (High Energy Collision Dissociation)	30	MS2	83.7182	23	20.0976	19936	F11		2.15	1	0.000790337	0.0111674	0.27226			Control	Control	Control	S4(AV_196)	S	4	FALSE
FALSE	High	Sequest HT (A2)	Unambiguous	[K].FPLNPQGMEELEVEFLLEESPSPPETLVTNGVLVsR.[Q]	S35(AV_196)	1	Q3MJ16	Q3MJ16	0	4	0.0087	0	1	1	1049.02	4193.04	4193.02	6.85	0.00718	HCD (High Energy Collision Dissociation)	30	MS2	77.1677	23	72.1222	94765	F4		2.3	1	0.000747615	0.0105915	0.278006			250B	250	B	S35(AV_196)	S	35	FALSE
FALSE	High	Sequest HT (A2)	Unambiguous	[K].FRsILLSVPLLVVDNK.[Q]	S3(AV_196)	2	P53621	P53621-2; P53621	1	4	0.0048	0	1	1	503.025	2009.08	2009.09	-7.43	-0.00373	HCD (High Energy Collision Dissociation)	30	MS2	96.8712	23	67.8872	89265	F1		2.09	1	0.000186501	0.00193531	0.472051	70481.8	67.78	100A	100	A	S3(AV_196)	S	3	FALSE
FALSE	High	Sequest HT (A2)	Unambiguous	[R].LAsYLDKVRALEAANGELEVK.[I]	S3(AV_196)	1	P08727	P08727	2	2	0.0693	0	1	5	1243.13	2485.25	2485.24	0.13	0.00017	HCD (High Energy Collision Dissociation)	30	MS2	86.423	23	29.8456	33229	F11		1.01	1	0.00230159	0.0363916	0.148895			Control	Control	Control	S3(AV_196)	S	3	FALSE
FALSE	High	Sequest HT (A2)	Unambiguous	[R].DLDSTFSSLGASDDPAELSTQLsAPGVLK.[V]	S23(AV_196)	2	Q96JH8	Q96JH8-1; Q96JH8	0	3	0.0971	0	1	1	1039.81	3117.41	3117.43	-5.57	-0.00579	HCD (High Energy Collision Dissociation)	30	MS2	83.793	23	69.6374	90923	F7		1.75	1	0.0011929	0.0168995	0.227974			1000A	1000	A	S23(AV_196)	S	23	FALSE
FALSE	High	Sequest HT (A2)	Unambiguous	[-].MsIPLHSLR.[F]	S2(AV_196)	1	Q8NET4	Q8NET4	0	3	0.0045	0	1	1	417.203	1249.6	1249.59	6.24	0.0026	HCD (High Energy Collision Dissociation)	30	MS2	98.725	2.559	27.4387	29866	F1		2.21	1	0.000295966	0.0028876	0.424956			100A	100	A	S2(AV_196)	S	2	FALSE
FALSE	High	Sequest HT (A2)	Unambiguous	[K].KsVICVEGNIASGK.[T]	S2(AV_196)	4	O00142	O00142-6; O00142-2; O00142-4; O00142	1	2	0.1706	0	1	1	800.881	1600.75	1600.75	2.03	0.00162	HCD (High Energy Collision Dissociation)	30	MS2	71.5932	23	14.1334	11981	F5		1.7	1	3.98804e-05	0.000342904	0.678221			500A	500	A	S2(AV_196)	S	2	FALSE
FALSE	High	Sequest HT (A2)	Unambiguous	[R].LLEDGEDFNLGDALDSSNsMQTIQKTTTR.[R]	S19(AV_196)	1	P05783	P05783	1	3	0.0039	0	1	1	1132.52	3395.53	3395.51	7.52	0.00851	HCD (High Energy Collision Dissociation)	30	MS2	0	23	71.2886	93144	F9		2.58	1	0.00032017	0.00355923	0.400603	3.91028e+06	71.2	2000A	2000	A	S19(AV_196)	S	19	FALSE
FALSE	High	Sequest HT (A2)	Unambiguous	[R].LLEDGEDFNLGDALDSSNsMQTIQKTTTR.[R]	S19(AV_196)	1	P05783	P05783	1	3	0.0057	0	1	1	1132.52	3395.54	3395.51	9.01	0.0102	HCD (High Energy Collision Dissociation)	30	MS2	14.9669	23	71.4936	93444	F9		1.76	1	0.00168064	0.0243919	0.189737	3.91028e+06	71.2	2000A	2000	A	S19(AV_196)	S	19	FALSE
FALSE	High	Sequest HT (A2)	Unambiguous	[R].LLEDGEDFNLGDALDSsNSMQTIQKTTTR.[R]	S17(AV_196)	1	P05783	P05783	1	3	0.0055	0	1	1	1132.52	3395.53	3395.51	7.39	0.00837	HCD (High Energy Collision Dissociation)	30	MS2	17.142	23	71.353	93452	F7		1.83	1	0.00777391	0.143171	-0.00187062	2.5923e+06	71.09	1000A	1000	A	S17(AV_196)	S	17	FALSE
FALSE	High	Sequest HT (A2)	Unambiguous	[R].LLEDGEDFNLGDALDSsNSMQTIQKTTTR.[R]	S17(AV_196)	1	P05783	P05783	1	3	0.0039	0	1	1	1132.52	3395.53	3395.51	8.01	0.00907	HCD (High Energy Collision Dissociation)	30	MS2	0	23	71.0615	92814	F9		2.54	1	0.00366408	0.0639319	0.0909704	3.91028e+06	71.2	2000A	2000	A	S17(AV_196)	S	17	FALSE
FALSE	High	Sequest HT (A2)	Unambiguous	[R].LLEDGEDFNLGDALDSsNSMQTIQKTTTR.[R]	S17(AV_196)	1	P05783	P05783	1	3	0.0057	0	1	2	1132.52	3395.54	3395.51	9.01	0.0102	HCD (High Energy Collision Dissociation)	30	MS2	14.9669	23	71.4936	93444	F9		1.76	1	0.00168064	0.0243919	0.189737	3.91028e+06	71.2	2000A	2000	A	S17(AV_196)	S	17	FALSE
FALSE	High	Sequest HT (A2)	Unambiguous	[R].LLEDGEDFNLGDALDSsNSMQTIQKTTTR.[R]	S17(AV_196)	1	P05783	P05783	1	3	0.0062	0	1	2	1132.52	3395.54	3395.51	8.71	0.00986	HCD (High Energy Collision Dissociation)	30	MS2	13.9781	23	71.5721	93030	F10		1.62	1	0.000792742	0.0112356	0.271601	3.29376e+06	71.3	2000B	2000	B	S17(AV_196)	S	17	FALSE
FALSE	High	Sequest HT (A2)	Unambiguous	[R].LLEDGEDFNLGDALDsSNSMQTIQKTTTR.[R]	S16(AV_196)	1	P05783	P05783	1	3	0.0045	0	1	2	1132.52	3395.53	3395.51	8.55	0.00967	HCD (High Energy Collision Dissociation)	30	MS2	0	23	71.0565	92796	F8		2.24	1	0.00277164	0.0459668	0.125121	1.98129e+06	71.18	1000B	1000	B	S16(AV_196)	S	16	FALSE
FALSE	High	Sequest HT (A2)	Unambiguous	[R].LASGGADLALGsIEK.[V]	S12(AV_196)	1	O60240	O60240	0	2	0.0161	0	1	1	799.382	1597.76	1597.76	-0.73	-0.00058	HCD (High Energy Collision Dissociation)	30	MS2	4.15369	23	33.7701	38816	F1		1.86	1	0.00790509	0.145695	-0.00412134	13393545	33.82	100A	100	A	S12(AV_196)	S	12	FALSE
FALSE	High	Sequest HT (A2)	Unambiguous	[R].LASGGADLALGsIEK.[V]	S12(AV_196)	1	O60240	O60240	0	2	0.0152	0	1	1	799.382	1597.76	1597.76	-1.42	-0.00114	HCD (High Energy Collision Dissociation)	30	MS2	16.5749	23	33.8207	38678	F2		1.97	1	0.0042927	0.0771725	0.0708333	11274986	33.83	100B	100	B	S12(AV_196)	S	12	FALSE
FALSE	High	Sequest HT (A2)	Unambiguous	[R].LASGGADLALGsIEK.[V]	S12(AV_196)	1	O60240	O60240	0	2	0.0137	0	1	1	799.381	1597.76	1597.76	-1.72	-0.00137	HCD (High Energy Collision Dissociation)	30	MS2	12.7055	23	33.8391	38593	F3		2.19	1	0.00499679	0.0903831	0.0533467	9653957	33.85	250A	250	A	S12(AV_196)	S	12	FALSE
FALSE	High	Sequest HT (A2)	Unambiguous	[R].LASGGADLALGsIEK.[V]	S12(AV_196)	1	O60240	O60240	0	2	0.0086	0	1	1	799.382	1597.76	1597.76	-1.09	-0.00087	HCD (High Energy Collision Dissociation)	30	MS2	8.25936	23	33.8652	38431	F5		2.33	1	0.00834136	0.152947	-0.0104449	8898901	33.83	500A	500	A	S12(AV_196)	S	12	FALSE
FALSE	High	Sequest HT (A2)	Unambiguous	[R].LASGGADLALGsIEK.[V]	S12(AV_196)	1	O60240	O60240	0	2	0.0169	0	1	1	799.383	1597.76	1597.76	0.06	5e-05	HCD (High Energy Collision Dissociation)	30	MS2	12.2152	23	33.7538	38137	F7		1.77	1	0.00318401	0.0545717	0.107491	9219735	33.8	1000A	1000	A	S12(AV_196)	S	12	FALSE
FALSE	High	Sequest HT (A2)	Unambiguous	[R].LASGGADLALGsIEK.[V]	S12(AV_196)	1	O60240	O60240	0	2	0.017	0	1	1	799.383	1597.76	1597.76	-0.02	-2e-05	HCD (High Energy Collision Dissociation)	30	MS2	7.0946	23	33.7837	38184	F8		1.76	1	0.00889071	0.163415	-0.0192228	6.04592e+06	33.8	1000B	1000	B	S12(AV_196)	S	12	FALSE
FALSE	High	Sequest HT (A2)	Unambiguous	[R].LASGGADLALGsIEK.[V]	S12(AV_196)	1	O60240	O60240	0	2	0.0268	0	1	1	799.384	1597.76	1597.76	1.73	0.00138	HCD (High Energy Collision Dissociation)	30	MS2	0	23	33.7204	38101	F9		1.49	1	0.00959831	0.174271	-0.0279357	5437441	33.81	2000A	2000	A	S12(AV_196)	S	12	FALSE
FALSE	High	Sequest HT (A2)	Unambiguous	[R].LASGGADLALGsIEK.[V]	S12(AV_196)	1	O60240	O60240	0	2	0.0132	0	1	1	799.384	1597.76	1597.76	1.44	0.00115	HCD (High Energy Collision Dissociation)	30	MS2	25.1069	23	33.7417	37932	F10		1.52	1	0.00900065	0.165598	-0.0210051	5.13285e+06	33.81	2000B	2000	B	S12(AV_196)	S	12	FALSE
FALSE	High	Sequest HT (A2)	Unambiguous	[R].LASGGADLALGsIEK.[V]	S12(AV_196)	1	O60240	O60240	0	2	0.0086	0	1	1	799.382	1597.76	1597.76	-0.45	-0.00036	HCD (High Energy Collision Dissociation)	30	MS2	13.2957	79.068	33.8739	38932	F11		2.32	1	0.000662498	0.00943013	0.290677	12389421	33.81	Control	Control	Control	S12(AV_196)	S	12	FALSE
FALSE	High	Sequest HT (A2)	Unambiguous	[K].ALKVLDNYLTsPLPEEVDETSAEDEGVSQR.[K]	S11(AV_196)	1	O00299	O00299	1	3	0.0065	0	1	2	1167.55	3500.63	3500.61	6.72	0.00784	HCD (High Energy Collision Dissociation)	30	MS2	58.5499	23	72.7462	95285	F9		1.55	1	4.37266e-05	0.000387827	0.663544			2000A	2000	A	S11(AV_196)	S	11	FALSE
FALSE	High	Sequest HT (A2)	Unambiguous	[K].ALKVLDNYLTsPLPEEVDETSAEDEGVSQR.[K]	S11(AV_196)	1	O00299	O00299	1	3	0.0054	0	1	1	1167.55	3500.63	3500.61	8.03	0.00937	HCD (High Energy Collision Dissociation)	30	MS2	62.6786	23	72.9576	95592	F9		1.85	1	4.52618e-06	2.31325e-06	1.26699			2000A	2000	A	S11(AV_196)	S	11	FALSE
FALSE	High	Sequest HT (A2)	Unambiguous	[K].ALKVLDNYLTsPLPEEVDETSAEDEGVSQR.[K]	S11(AV_196)	1	O00299	O00299	1	3	0.0064	0	1	2	1167.55	3500.63	3500.61	5.41	0.00632	HCD (High Energy Collision Dissociation)	30	MS2	62.9279	23	72.7754	94777	F10		1.56	1	0.000420994	0.00481518	0.365838			2000B	2000	B	S11(AV_196)	S	11	FALSE
FALSE	High	Sequest HT (A2)	Unambiguous	[R].LASYLDKVrALEAANGELEVK.[I]	R9(AV_196)	1	P08727	P08727	2	2	0.0367	0	1	1	1243.12	2485.23	2485.24	-4.25	-0.00528	HCD (High Energy Collision Dissociation)	30	MS2	95.5578	23	29.8448	33228	F1		1.09	1	0.000307439	0.00305929	0.418208			100A	100	A	R9(AV_196)	R	9	FALSE
FALSE	High	Sequest HT (A2)	Unambiguous	[R].LASYLDKVrALEAANGELEVK.[I]	R9(AV_196)	1	P08727	P08727	2	2	0.0693	0	1	2	1243.13	2485.25	2485.24	0.13	0.00017	HCD (High Energy Collision Dissociation)	30	MS2	86.423	23	29.8456	33229	F11		1.01	1	0.00230159	0.0363916	0.148895			Control	Control	Control	R9(AV_196)	R	9	FALSE
FALSE	High	Sequest HT (A2)	Unambiguous	[R].ELPSRGCLPAPrPESGQGR.[L]	R12(AV_196)	1	A0A1B0GUT2	A0A1B0GUT2	1	2	0.0194	0	1	2	1102.01	2203.02	2203.02	1.61	0.00177	HCD (High Energy Collision Dissociation)	30	MS2	10.1467	23	18.034	17085	F2		1.55	1	0.000725711	0.0101838	0.282278	2.07502e+06	18.01	100B	100	B	R12(AV_196)	R	12	FALSE
FALSE	High	Sequest HT (A2)	Unambiguous	[K].LTLSSAESNPrPIVK.[I]	R11(AV_196)	2	Q8IY82	Q8IY82-2; Q8IY82	0	2	0.1829	0	1	1	904.46	1807.91	1807.91	3.05	0.00276	HCD (High Energy Collision Dissociation)	30	MS2	90.0598	23	47.2714	57386	F10		1.64	1	0.0011819	0.0167242	0.229073			2000B	2000	B	R11(AV_196)	R	11	FALSE
FALSE	High	Sequest HT (A2)	Unambiguous	[R].rGYSCALHGLR.[K]	R1(AV_196)	1	Q00532-2	Q00532-2	1	3	0.1226	0	1	1	476.885	1428.64	1428.63	6.08	0.00289	HCD (High Energy Collision Dissociation)	30	MS2	91.6902	23	19.0866	18274	F6		2.12	1	0.000643651	0.00886677	0.297435	2.97774e+06	18.97	500B	500	B	R1(AV_196)	R	1	FALSE
FALSE	High	Sequest HT (A2)	Unambiguous	[R].AEAESMYqIKYEELQSLAGK.[H]	Q8(AV_196)	2	P05787	P05787-2; P05787	1	2	0.0057	0	1	4	1242.57	2484.13	2484.11	8.93	0.01109	HCD (High Energy Collision Dissociation)	30	MS2	0	23	79.37	104303	F10		1.74	1	8.81957e-05	0.000925214	0.559789			2000B	2000	B	Q8(AV_196)	Q	8	FALSE
FALSE	High	Sequest HT (A2)	Unambiguous	[K].HLQELAqEEVK.[Q]	Q7(AV_196)	4	Q60I27	Q60I27-2; Q60I27-3; Q60I27-6; Q60I27	0	2	0.1089	0	1	1	760.347	1519.69	1519.69	-2.28	-0.00173	HCD (High Energy Collision Dissociation)	30	MS2	29.5148	23	17.0351	15936	F1		2.02	1	1.32558e-05	0.000127151	0.796075	69982440	17.14	100A	100	A	Q7(AV_196)	Q	7	FALSE
FALSE	High	Sequest HT (A2)	Unambiguous	[K].HLQELAqEEVK.[Q]	Q7(AV_196)	4	Q60I27	Q60I27-2; Q60I27-3; Q60I27-6; Q60I27	0	2	0.1518	0	1	1	760.346	1519.68	1519.69	-3.65	-0.00277	HCD (High Energy Collision Dissociation)	30	MS2	4.70363	21.983	17.0972	16014	F1		1.91	1	0.00013825	0.00147421	0.504318	69982440	17.14	100A	100	A	Q7(AV_196)	Q	7	FALSE
FALSE	High	Sequest HT (A2)	Unambiguous	[K].HLQELAqEEVK.[Q]	Q7(AV_196)	4	Q60I27	Q60I27-2; Q60I27-3; Q60I27-6; Q60I27	0	2	0.1343	0	1	1	760.346	1519.68	1519.69	-3.89	-0.00295	HCD (High Energy Collision Dissociation)	30	MS2	13.5114	4.271	17.216	16156	F1		2.01	1	6.43822e-05	0.000578586	0.61581	69982440	17.14	100A	100	A	Q7(AV_196)	Q	7	FALSE
FALSE	High	Sequest HT (A2)	Unambiguous	[K].HLQELAqEEVK.[Q]	Q7(AV_196)	4	Q60I27	Q60I27-2; Q60I27-3; Q60I27-6; Q60I27	0	2	0.06	0	1	1	760.347	1519.69	1519.69	-2.68	-0.00204	HCD (High Energy Collision Dissociation)	30	MS2	39.5273	22.239	17.393	16389	F1		1.5	1	6.43822e-05	0.00064291	0.603227	69982440	17.14	100A	100	A	Q7(AV_196)	Q	7	FALSE
FALSE	High	Sequest HT (A2)	Unambiguous	[K].HLQELAqEEVK.[Q]	Q7(AV_196)	4	Q60I27	Q60I27-2; Q60I27-3; Q60I27-6; Q60I27	0	2	0.139	0	1	1	760.346	1519.68	1519.69	-3.8	-0.00289	HCD (High Energy Collision Dissociation)	30	MS2	23.5987	23	17.5679	16611	F1		1.87	1	5.47673e-05	0.000456244	0.644163	69982440	17.14	100A	100	A	Q7(AV_196)	Q	7	FALSE
FALSE	High	Sequest HT (A2)	Unambiguous	[K].HLQELAqEEVK.[Q]	Q7(AV_196)	4	Q60I27	Q60I27-2; Q60I27-3; Q60I27-6; Q60I27	0	2	0.0749	0	1	1	760.346	1519.69	1519.69	-3.32	-0.00252	HCD (High Energy Collision Dissociation)	30	MS2	53.2189	23	17.6098	16660	F1		1.87	1	8.81957e-05	0.000909111	0.561883	69982440	17.14	100A	100	A	Q7(AV_196)	Q	7	FALSE
FALSE	High	Sequest HT (A2)	Unambiguous	[K].HLQELAqEEVK.[Q]	Q7(AV_196)	4	Q60I27	Q60I27-2; Q60I27-3; Q60I27-6; Q60I27	0	2	0.1159	0	1	1	760.345	1519.68	1519.69	-4.36	-0.00332	HCD (High Energy Collision Dissociation)	30	MS2	38.4921	23	17.7481	16833	F1		1.64	1	3.28171e-05	0.00028035	0.702213	69982440	17.14	100A	100	A	Q7(AV_196)	Q	7	FALSE
FALSE	High	Sequest HT (A2)	Unambiguous	[K].HLQELAqEEVK.[Q]	Q7(AV_196)	4	Q60I27	Q60I27-2; Q60I27-3; Q60I27-6; Q60I27	0	2	0.0482	0	1	1	760.347	1519.69	1519.69	-2.67	-0.00203	HCD (High Energy Collision Dissociation)	30	MS2	54.4649	23	17.9266	17053	F1		1.66	1	9.49494e-05	0.00102427	0.547662	69982440	17.14	100A	100	A	Q7(AV_196)	Q	7	FALSE
FALSE	High	Sequest HT (A2)	Unambiguous	[K].HLQELAqEEVK.[Q]	Q7(AV_196)	4	Q60I27	Q60I27-2; Q60I27-3; Q60I27-6; Q60I27	0	2	0.1813	0	1	1	760.346	1519.68	1519.69	-3.88	-0.00295	HCD (High Energy Collision Dissociation)	30	MS2	64.5704	23	18.1074	17283	F1		1.93	1	2.14485e-05	0.000148412	0.777766	69982440	17.14	100A	100	A	Q7(AV_196)	Q	7	FALSE
FALSE	High	Sequest HT (A2)	Unambiguous	[K].HLQELAqEEVK.[Q]	Q7(AV_196)	4	Q60I27	Q60I27-2; Q60I27-3; Q60I27-6; Q60I27	0	2	0.1498	0	1	1	760.346	1519.68	1519.69	-3.64	-0.00276	HCD (High Energy Collision Dissociation)	30	MS2	86.8678	23	18.2848	17507	F1		2.07	1	2.50765e-05	0.000198702	0.743147	69982440	17.14	100A	100	A	Q7(AV_196)	Q	7	FALSE
FALSE	High	Sequest HT (A2)	Unambiguous	[K].HLQELAqEEVK.[Q]	Q7(AV_196)	4	Q60I27	Q60I27-2; Q60I27-3; Q60I27-6; Q60I27	0	2	0.1345	0	1	1	760.346	1519.69	1519.69	-3.47	-0.00264	HCD (High Energy Collision Dissociation)	30	MS2	9.9786	23	18.4633	17742	F1		1.71	1	2.14485e-05	0.000153018	0.774144	69982440	17.14	100A	100	A	Q7(AV_196)	Q	7	FALSE
FALSE	High	Sequest HT (A2)	Unambiguous	[K].HLQELAqEEVK.[Q]	Q7(AV_196)	4	Q60I27	Q60I27-2; Q60I27-3; Q60I27-6; Q60I27	0	2	0.107	0	1	1	760.345	1519.68	1519.69	-4.6	-0.00349	HCD (High Energy Collision Dissociation)	30	MS2	76.2184	23	18.8267	18231	F1		1.87	1	4.52618e-06	7.04883e-05	0.865729			100A	100	A	Q7(AV_196)	Q	7	FALSE
FALSE	High	Sequest HT (A2)	Unambiguous	[K].HLQELAqEEVK.[Q]	Q7(AV_196)	4	Q60I27	Q60I27-2; Q60I27-3; Q60I27-6; Q60I27	0	2	0.0795	0	1	1	760.346	1519.68	1519.69	-4.11	-0.00312	HCD (High Energy Collision Dissociation)	30	MS2	40.2222	23	19.2858	18834	F1		1.51	1	0.000122193	0.00123446	0.525427			100A	100	A	Q7(AV_196)	Q	7	FALSE
FALSE	High	Sequest HT (A2)	Unambiguous	[K].HLQELAqEEVK.[Q]	Q7(AV_196)	4	Q60I27	Q60I27-2; Q60I27-3; Q60I27-6; Q60I27	0	2	0.1127	0	1	1	760.346	1519.68	1519.69	-4	-0.00304	HCD (High Energy Collision Dissociation)	30	MS2	10.1402	7.808	17.0356	15846	F2		2.04	1	8.52575e-05	0.000859586	0.568566	57997868	17.09	100B	100	B	Q7(AV_196)	Q	7	FALSE
FALSE	High	Sequest HT (A2)	Unambiguous	[K].HLQELAqEEVK.[Q]	Q7(AV_196)	4	Q60I27	Q60I27-2; Q60I27-3; Q60I27-6; Q60I27	0	2	0.1726	0	1	1	760.346	1519.68	1519.69	-4.08	-0.0031	HCD (High Energy Collision Dissociation)	30	MS2	13.647	6.772	17.2071	16047	F2		1.68	1	6.43822e-05	0.000576326	0.616277	57997868	17.09	100B	100	B	Q7(AV_196)	Q	7	FALSE
FALSE	High	Sequest HT (A2)	Unambiguous	[K].HLQELAqEEVK.[Q]	Q7(AV_196)	4	Q60I27	Q60I27-2; Q60I27-3; Q60I27-6; Q60I27	0	2	0.1073	0	1	1	760.347	1519.69	1519.69	-2.24	-0.00171	HCD (High Energy Collision Dissociation)	30	MS2	43.3502	22.829	17.3848	16283	F2		1.77	1	4.72447e-05	0.000409946	0.656929	57997868	17.09	100B	100	B	Q7(AV_196)	Q	7	FALSE
FALSE	High	Sequest HT (A2)	Unambiguous	[K].HLQELAqEEVK.[Q]	Q7(AV_196)	4	Q60I27	Q60I27-2; Q60I27-3; Q60I27-6; Q60I27	0	2	0.1975	0	1	1	760.346	1519.68	1519.69	-3.54	-0.00269	HCD (High Energy Collision Dissociation)	30	MS2	25.5827	23	17.5622	16503	F2		1.62	1	0.000443229	0.00530063	0.354909	57997868	17.09	100B	100	B	Q7(AV_196)	Q	7	FALSE
FALSE	High	Sequest HT (A2)	Unambiguous	[K].HLQELAqEEVK.[Q]	Q7(AV_196)	4	Q60I27	Q60I27-2; Q60I27-3; Q60I27-6; Q60I27	0	2	0.1111	0	1	1	760.345	1519.68	1519.69	-5.47	-0.00416	HCD (High Energy Collision Dissociation)	30	MS2	42.6576	119	17.7385	16720	F2		1.44	1	5.79544e-05	0.000501208	0.632946	57997868	17.09	100B	100	B	Q7(AV_196)	Q	7	FALSE
FALSE	High	Sequest HT (A2)	Unambiguous	[K].HLQELAqEEVK.[Q]	Q7(AV_196)	4	Q60I27	Q60I27-2; Q60I27-3; Q60I27-6; Q60I27	0	2	0.1132	0	1	1	760.346	1519.69	1519.69	-3.41	-0.00259	HCD (High Energy Collision Dissociation)	30	MS2	75.8746	23	18.1379	17215	F2		1.59	1	2.50765e-05	0.000220606	0.730722	57997868	17.09	100B	100	B	Q7(AV_196)	Q	7	FALSE
FALSE	High	Sequest HT (A2)	Unambiguous	[K].HLQELAqEEVK.[Q]	Q7(AV_196)	4	Q60I27	Q60I27-2; Q60I27-3; Q60I27-6; Q60I27	0	2	0.0922	0	1	1	760.347	1519.69	1519.69	-2.87	-0.00218	HCD (High Energy Collision Dissociation)	30	MS2	0	23	18.4662	17636	F2		2.06	1	4.52618e-06	5.33134e-05	0.898618	57997868	17.09	100B	100	B	Q7(AV_196)	Q	7	FALSE
FALSE	High	Sequest HT (A2)	Unambiguous	[K].HLQELAqEEVK.[Q]	Q7(AV_196)	4	Q60I27	Q60I27-2; Q60I27-3; Q60I27-6; Q60I27	0	2	0.1682	0	1	1	760.348	1519.69	1519.69	-1.19	-0.00091	HCD (High Energy Collision Dissociation)	30	MS2	60.212	23	18.6624	17897	F2		2.2	1	4.52618e-06	8.36855e-05	0.845495			100B	100	B	Q7(AV_196)	Q	7	FALSE
FALSE	High	Sequest HT (A2)	Unambiguous	[K].HLQELAqEEVK.[Q]	Q7(AV_196)	4	Q60I27	Q60I27-2; Q60I27-3; Q60I27-6; Q60I27	0	2	0.1627	0	1	1	760.346	1519.68	1519.69	-4.19	-0.00318	HCD (High Energy Collision Dissociation)	30	MS2	21.0099	23	18.9525	18279	F2		2.09	1	0.000295966	0.00283983	0.426908			100B	100	B	Q7(AV_196)	Q	7	FALSE
FALSE	High	Sequest HT (A2)	Unambiguous	[K].HLQELAqEEVK.[Q]	Q7(AV_196)	4	Q60I27	Q60I27-2; Q60I27-3; Q60I27-6; Q60I27	0	2	0.0769	0	1	1	760.345	1519.68	1519.69	-4.6	-0.0035	HCD (High Energy Collision Dissociation)	30	MS2	77.4314	23	19.1313	18515	F2		1.82	1	4.52618e-06	9.67589e-05	0.828364			100B	100	B	Q7(AV_196)	Q	7	FALSE
FALSE	High	Sequest HT (A2)	Unambiguous	[K].HLQELAqEEVK.[Q]	Q7(AV_196)	4	Q60I27	Q60I27-2; Q60I27-3; Q60I27-6; Q60I27	0	2	0.0893	0	1	1	760.345	1519.68	1519.69	-5.17	-0.00393	HCD (High Energy Collision Dissociation)	30	MS2	82.6514	23	16.9965	15751	F3		1.68	1	2.14485e-05	0.000178181	0.756088	53243912	17.11	250A	250	A	Q7(AV_196)	Q	7	FALSE
FALSE	High	Sequest HT (A2)	Unambiguous	[K].HLQELAqEEVK.[Q]	Q7(AV_196)	4	Q60I27	Q60I27-2; Q60I27-3; Q60I27-6; Q60I27	0	2	0.108	0	1	1	760.346	1519.68	1519.69	-3.49	-0.00265	HCD (High Energy Collision Dissociation)	30	MS2	0	23	17.0949	15872	F3		1.76	1	9.49494e-05	0.00101627	0.548596	53243912	17.11	250A	250	A	Q7(AV_196)	Q	7	FALSE
FALSE	High	Sequest HT (A2)	Unambiguous	[K].HLQELAqEEVK.[Q]	Q7(AV_196)	4	Q60I27	Q60I27-2; Q60I27-3; Q60I27-6; Q60I27	0	2	0.1361	0	1	1	760.346	1519.68	1519.69	-4.13	-0.00314	HCD (High Energy Collision Dissociation)	30	MS2	7.99277	6.03	17.1744	15966	F3		1.91	1	9.82447e-05	0.0010424	0.545571	53243912	17.11	250A	250	A	Q7(AV_196)	Q	7	FALSE
FALSE	High	Sequest HT (A2)	Unambiguous	[K].HLQELAqEEVK.[Q]	Q7(AV_196)	4	Q60I27	Q60I27-2; Q60I27-3; Q60I27-6; Q60I27	0	2	0.0854	0	1	1	760.347	1519.69	1519.69	-2.85	-0.00217	HCD (High Energy Collision Dissociation)	30	MS2	28.3577	36.512	17.3509	16194	F3		1.64	1	6.43822e-05	0.0005958	0.612311	53243912	17.11	250A	250	A	Q7(AV_196)	Q	7	FALSE
FALSE	High	Sequest HT (A2)	Unambiguous	[K].HLQELAqEEVK.[Q]	Q7(AV_196)	4	Q60I27	Q60I27-2; Q60I27-3; Q60I27-6; Q60I27	0	2	0.0994	0	1	1	760.349	1519.69	1519.69	0.12	9e-05	HCD (High Energy Collision Dissociation)	30	MS2	47.4342	23	17.5239	16409	F3		1.81	1	8.8868e-06	0.000106288	0.817269	53243912	17.11	250A	250	A	Q7(AV_196)	Q	7	FALSE
FALSE	High	Sequest HT (A2)	Unambiguous	[K].HLQELAqEEVK.[Q]	Q7(AV_196)	4	Q60I27	Q60I27-2; Q60I27-3; Q60I27-6; Q60I27	0	2	0.1198	0	1	1	760.347	1519.69	1519.69	-2.94	-0.00223	HCD (High Energy Collision Dissociation)	30	MS2	25.4775	23	17.6997	16621	F3		1.92	1	2.14485e-05	0.000148902	0.777375	53243912	17.11	250A	250	A	Q7(AV_196)	Q	7	FALSE
FALSE	High	Sequest HT (A2)	Unambiguous	[K].HLQELAqEEVK.[Q]	Q7(AV_196)	4	Q60I27	Q60I27-2; Q60I27-3; Q60I27-6; Q60I27	0	2	0.0469	0	1	1	760.347	1519.69	1519.69	-2.94	-0.00224	HCD (High Energy Collision Dissociation)	30	MS2	72.0155	23	17.8793	16842	F3		1.92	1	4.72447e-05	0.000400722	0.659643	5396522	17.66	250A	250	A	Q7(AV_196)	Q	7	FALSE
FALSE	High	Sequest HT (A2)	Unambiguous	[K].HLQELAqEEVK.[Q]	Q7(AV_196)	4	Q60I27	Q60I27-2; Q60I27-3; Q60I27-6; Q60I27	0	2	0.1888	0	1	1	760.349	1519.69	1519.69	-0.22	-0.00016	HCD (High Energy Collision Dissociation)	30	MS2	43.0643	23	18.0545	17076	F3		1.96	1	5.10836e-05	0.000430951	0.650968	3.31315e+06	17.91	250A	250	A	Q7(AV_196)	Q	7	FALSE
FALSE	High	Sequest HT (A2)	Unambiguous	[K].HLQELAqEEVK.[Q]	Q7(AV_196)	4	Q60I27	Q60I27-2; Q60I27-3; Q60I27-6; Q60I27	0	2	0.0955	0	1	1	760.346	1519.69	1519.69	-3.19	-0.00243	HCD (High Energy Collision Dissociation)	30	MS2	88.5076	23	18.2299	17295	F3		1.57	1	2.90017e-05	0.000247715	0.716941			250A	250	A	Q7(AV_196)	Q	7	FALSE
FALSE	High	Sequest HT (A2)	Unambiguous	[K].HLQELAqEEVK.[Q]	Q7(AV_196)	4	Q60I27	Q60I27-2; Q60I27-3; Q60I27-6; Q60I27	0	2	0.1141	0	1	1	760.342	1519.68	1519.69	-9.23	-0.00701	HCD (High Energy Collision Dissociation)	30	MS2	44.4457	23	18.5887	17753	F3		1.49	1	0.0029967	0.0503067	0.11588			250A	250	A	Q7(AV_196)	Q	7	FALSE
FALSE	High	Sequest HT (A2)	Unambiguous	[K].HLQELAqEEVK.[Q]	Q7(AV_196)	4	Q60I27	Q60I27-2; Q60I27-3; Q60I27-6; Q60I27	0	2	0.092	0	1	1	760.345	1519.68	1519.69	-4.41	-0.00335	HCD (High Energy Collision Dissociation)	30	MS2	80.198	23	18.7674	17992	F3		1.74	1	9.82447e-05	0.00107026	0.542427			250A	250	A	Q7(AV_196)	Q	7	FALSE
FALSE	High	Sequest HT (A2)	Unambiguous	[K].HLQELAqEEVK.[Q]	Q7(AV_196)	4	Q60I27	Q60I27-2; Q60I27-3; Q60I27-6; Q60I27	0	2	0.0778	0	1	1	760.346	1519.68	1519.69	-3.94	-0.00299	HCD (High Energy Collision Dissociation)	30	MS2	74.6882	23	16.9714	15620	F4		1.8	1	2.50765e-05	0.000191481	0.747543	51539320	17.09	250B	250	B	Q7(AV_196)	Q	7	FALSE
FALSE	High	Sequest HT (A2)	Unambiguous	[K].HLQELAqEEVK.[Q]	Q7(AV_196)	4	Q60I27	Q60I27-2; Q60I27-3; Q60I27-6; Q60I27	0	2	0.1176	0	1	1	760.346	1519.68	1519.69	-3.86	-0.00293	HCD (High Energy Collision Dissociation)	30	MS2	14.7088	23	17.0451	15720	F4		1.53	1	0.000862978	0.0121808	0.262877	51539320	17.09	250B	250	B	Q7(AV_196)	Q	7	FALSE
FALSE	High	Sequest HT (A2)	Unambiguous	[K].HLQELAqEEVK.[Q]	Q7(AV_196)	4	Q60I27	Q60I27-2; Q60I27-3; Q60I27-6; Q60I27	0	2	0.1761	0	1	1	760.345	1519.68	1519.69	-4.35	-0.0033	HCD (High Energy Collision Dissociation)	30	MS2	5.77958	6.58	17.1432	15833	F4		1.59	1	9.49494e-05	0.000972545	0.55384	51539320	17.09	250B	250	B	Q7(AV_196)	Q	7	FALSE
FALSE	High	Sequest HT (A2)	Unambiguous	[K].HLQELAqEEVK.[Q]	Q7(AV_196)	4	Q60I27	Q60I27-2; Q60I27-3; Q60I27-6; Q60I27	0	2	0.1214	0	1	1	760.347	1519.69	1519.69	-2.59	-0.00197	HCD (High Energy Collision Dissociation)	30	MS2	28.3972	23	17.3189	16057	F4		1.73	1	5.47673e-05	0.000450377	0.645707	51539320	17.09	250B	250	B	Q7(AV_196)	Q	7	FALSE
FALSE	High	Sequest HT (A2)	Unambiguous	[K].HLQELAqEEVK.[Q]	Q7(AV_196)	4	Q60I27	Q60I27-2; Q60I27-3; Q60I27-6; Q60I27	0	2	0.0829	0	1	1	760.347	1519.69	1519.69	-2.11	-0.0016	HCD (High Energy Collision Dissociation)	30	MS2	56.0845	23	17.4911	16279	F4		1.81	1	2.50765e-05	0.000183896	0.752341	51539320	17.09	250B	250	B	Q7(AV_196)	Q	7	FALSE
FALSE	High	Sequest HT (A2)	Unambiguous	[K].HLQELAqEEVK.[Q]	Q7(AV_196)	4	Q60I27	Q60I27-2; Q60I27-3; Q60I27-6; Q60I27	0	2	0.0417	0	1	1	760.348	1519.69	1519.69	-1.47	-0.00112	HCD (High Energy Collision Dissociation)	30	MS2	65.399	23	17.5435	16349	F4		1.44	1	0.000122193	0.00125608	0.52336	51539320	17.09	250B	250	B	Q7(AV_196)	Q	7	FALSE
FALSE	High	Sequest HT (A2)	Unambiguous	[K].HLQELAqEEVK.[Q]	Q7(AV_196)	4	Q60I27	Q60I27-2; Q60I27-3; Q60I27-6; Q60I27	0	2	0.1188	0	1	1	760.346	1519.68	1519.69	-3.73	-0.00283	HCD (High Energy Collision Dissociation)	30	MS2	23.8153	23	17.7238	16571	F4		1.6	1	2.50765e-05	0.000226524	0.727576	51539320	17.09	250B	250	B	Q7(AV_196)	Q	7	FALSE
FALSE	High	Sequest HT (A2)	Unambiguous	[K].HLQELAqEEVK.[Q]	Q7(AV_196)	4	Q60I27	Q60I27-2; Q60I27-3; Q60I27-6; Q60I27	0	2	0.0592	0	1	1	760.347	1519.69	1519.69	-2.85	-0.00217	HCD (High Energy Collision Dissociation)	30	MS2	72.8944	23	17.9008	16786	F4		1.69	1	4.52618e-06	2.19805e-06	1.27298			250B	250	B	Q7(AV_196)	Q	7	FALSE
FALSE	High	Sequest HT (A2)	Unambiguous	[K].HLQELAqEEVK.[Q]	Q7(AV_196)	4	Q60I27	Q60I27-2; Q60I27-3; Q60I27-6; Q60I27	0	2	0	0	1	1	760.348	1519.69	1519.69	-1.42	-0.00108	HCD (High Energy Collision Dissociation)	30	MS2	33.1675	23	18.0851	17028	F4		1.24	1	0.000311665	0.00330523	0.409199			250B	250	B	Q7(AV_196)	Q	7	FALSE
FALSE	High	Sequest HT (A2)	Unambiguous	[K].HLQELAqEEVK.[Q]	Q7(AV_196)	4	Q60I27	Q60I27-2; Q60I27-3; Q60I27-6; Q60I27	0	2	0.2022	0	1	1	760.348	1519.69	1519.69	-0.86	-0.00065	HCD (High Energy Collision Dissociation)	30	MS2	40.03	23	18.1324	17089	F4		1.83	1	5.10836e-05	0.000435108	0.649823			250B	250	B	Q7(AV_196)	Q	7	FALSE
FALSE	High	Sequest HT (A2)	Unambiguous	[K].HLQELAqEEVK.[Q]	Q7(AV_196)	4	Q60I27	Q60I27-2; Q60I27-3; Q60I27-6; Q60I27	0	2	0.0688	0	1	1	760.347	1519.69	1519.69	-2.69	-0.00205	HCD (High Energy Collision Dissociation)	30	MS2	83.7832	23	16.9788	15517	F5		1.6	1	4.37266e-05	0.000377269	0.666835	50910248	17.12	500A	500	A	Q7(AV_196)	Q	7	FALSE
FALSE	High	Sequest HT (A2)	Unambiguous	[K].HLQELAqEEVK.[Q]	Q7(AV_196)	4	Q60I27	Q60I27-2; Q60I27-3; Q60I27-6; Q60I27	0	2	0.1518	0	1	1	760.346	1519.68	1519.69	-3.91	-0.00297	HCD (High Energy Collision Dissociation)	30	MS2	8.28903	4.938	17.1564	15737	F5		1.91	1	6.78204e-05	0.000694688	0.593982	50910248	17.12	500A	500	A	Q7(AV_196)	Q	7	FALSE
FALSE	High	Sequest HT (A2)	Unambiguous	[K].HLQELAqEEVK.[Q]	Q7(AV_196)	4	Q60I27	Q60I27-2; Q60I27-3; Q60I27-6; Q60I27	0	2	0.1135	0	1	1	760.346	1519.69	1519.69	-3.11	-0.00236	HCD (High Energy Collision Dissociation)	30	MS2	24.4061	23	17.3364	15969	F5		1.85	1	6.13001e-05	0.000571057	0.617374	50910248	17.12	500A	500	A	Q7(AV_196)	Q	7	FALSE
FALSE	High	Sequest HT (A2)	Unambiguous	[K].HLQELAqEEVK.[Q]	Q7(AV_196)	4	Q60I27	Q60I27-2; Q60I27-3; Q60I27-6; Q60I27	0	2	0.0876	0	1	1	760.347	1519.69	1519.69	-2.31	-0.00176	HCD (High Energy Collision Dissociation)	30	MS2	42.8521	23	17.5079	16190	F5		1.94	1	3.28171e-05	0.000269576	0.706878	50910248	17.12	500A	500	A	Q7(AV_196)	Q	7	FALSE
FALSE	High	Sequest HT (A2)	Unambiguous	[K].HLQELAqEEVK.[Q]	Q7(AV_196)	4	Q60I27	Q60I27-2; Q60I27-3; Q60I27-6; Q60I27	0	2	0.1384	0	1	1	760.345	1519.68	1519.69	-5.05	-0.00384	HCD (High Energy Collision Dissociation)	30	MS2	13.9311	23	17.6848	16409	F5		1.59	1	0.00048965	0.00609517	0.339126	50910248	17.12	500A	500	A	Q7(AV_196)	Q	7	FALSE
FALSE	High	Sequest HT (A2)	Unambiguous	[K].HLQELAqEEVK.[Q]	Q7(AV_196)	4	Q60I27	Q60I27-2; Q60I27-3; Q60I27-6; Q60I27	0	2	0.121	0	1	1	760.346	1519.69	1519.69	-3.22	-0.00244	HCD (High Energy Collision Dissociation)	30	MS2	26.2745	23	18.0442	16874	F5		1.57	1	9.49494e-05	0.000978363	0.553129	50910248	17.12	500A	500	A	Q7(AV_196)	Q	7	FALSE
FALSE	High	Sequest HT (A2)	Unambiguous	[K].HLQELAqEEVK.[Q]	Q7(AV_196)	4	Q60I27	Q60I27-2; Q60I27-3; Q60I27-6; Q60I27	0	2	0.1529	0	1	1	760.345	1519.68	1519.69	-5.23	-0.00398	HCD (High Energy Collision Dissociation)	30	MS2	76.7394	23	18.2265	17106	F5		1.57	1	5.79544e-05	0.000504164	0.632244			500A	500	A	Q7(AV_196)	Q	7	FALSE
FALSE	High	Sequest HT (A2)	Unambiguous	[K].HLQELAqEEVK.[Q]	Q7(AV_196)	4	Q60I27	Q60I27-2; Q60I27-3; Q60I27-6; Q60I27	0	2	0.1229	0	1	1	760.344	1519.68	1519.69	-6.84	-0.0052	HCD (High Energy Collision Dissociation)	30	MS2	80.601	23	18.4332	17372	F5		1.79	1	6.43822e-05	0.000619864	0.607584			500A	500	A	Q7(AV_196)	Q	7	FALSE
FALSE	High	Sequest HT (A2)	Unambiguous	[K].HLQELAqEEVK.[Q]	Q7(AV_196)	4	Q60I27	Q60I27-2; Q60I27-3; Q60I27-6; Q60I27	0	2	0.1185	0	1	1	760.347	1519.69	1519.69	-2.59	-0.00197	HCD (High Energy Collision Dissociation)	30	MS2	30.2859	23	18.6425	17651	F5		2.11	1	0.00013825	0.00146742	0.504866	1.2647e+06	18.72	500A	500	A	Q7(AV_196)	Q	7	FALSE
FALSE	High	Sequest HT (A2)	Unambiguous	[K].HLQELAqEEVK.[Q]	Q7(AV_196)	4	Q60I27	Q60I27-2; Q60I27-3; Q60I27-6; Q60I27	0	2		0.0296	2	2	760.347	1519.69	1519.69	-2.44	-0.00185	HCD (High Energy Collision Dissociation)	30	MS2	80.9983	23	18.8216	17892	F5		1.64	1	2.50765e-05	0.000217495	0.73241	1.2647e+06	18.72	500A	500	A	Q7(AV_196)	Q	7	FALSE
FALSE	High	Sequest HT (A2)	Unambiguous	[K].HLQELAqEEVK.[Q]	Q7(AV_196)	4	Q60I27	Q60I27-2; Q60I27-3; Q60I27-6; Q60I27	0	2	0.016	0	1	1	760.347	1519.69	1519.69	-2.04	-0.00155	HCD (High Energy Collision Dissociation)	30	MS2	74.8936	23	18.9973	18121	F5		1.25	1	0.00013825	0.00148088	0.503782	1.2647e+06	18.72	500A	500	A	Q7(AV_196)	Q	7	FALSE
FALSE	High	Sequest HT (A2)	Unambiguous	[K].HLQELAqEEVK.[Q]	Q7(AV_196)	4	Q60I27	Q60I27-2; Q60I27-3; Q60I27-6; Q60I27	0	2	0.0769	0	1	1	760.344	1519.68	1519.69	-5.83	-0.00443	HCD (High Energy Collision Dissociation)	30	MS2	88.0621	23	16.9392	15541	F6		1.95	1	0.000186501	0.0019481	0.471272	53195784	17.05	500B	500	B	Q7(AV_196)	Q	7	FALSE
FALSE	High	Sequest HT (A2)	Unambiguous	[K].HLQELAqEEVK.[Q]	Q7(AV_196)	4	Q60I27	Q60I27-2; Q60I27-3; Q60I27-6; Q60I27	0	2	0.1467	0	1	1	760.346	1519.69	1519.69	-3.1	-0.00236	HCD (High Energy Collision Dissociation)	30	MS2	0	18.918	17.0739	15710	F6		1.84	1	0.000714462	0.0100216	0.284029	53195784	17.05	500B	500	B	Q7(AV_196)	Q	7	FALSE
FALSE	High	Sequest HT (A2)	Unambiguous	[K].HLQELAqEEVK.[Q]	Q7(AV_196)	4	Q60I27	Q60I27-2; Q60I27-3; Q60I27-6; Q60I27	0	2	0.1587	0	1	1	760.346	1519.69	1519.69	-3.42	-0.0026	HCD (High Energy Collision Dissociation)	30	MS2	3.88528	4.677	17.119	15764	F6		1.89	1	6.13001e-05	0.000539293	0.624205	53195784	17.05	500B	500	B	Q7(AV_196)	Q	7	FALSE
FALSE	High	Sequest HT (A2)	Unambiguous	[K].HLQELAqEEVK.[Q]	Q7(AV_196)	4	Q60I27	Q60I27-2; Q60I27-3; Q60I27-6; Q60I27	0	2	0.1204	0	1	1	760.347	1519.69	1519.69	-2.3	-0.00174	HCD (High Energy Collision Dissociation)	30	MS2	36.3599	23	17.2954	15991	F6		1.91	1	3.98804e-05	0.00031456	0.688502	53195784	17.05	500B	500	B	Q7(AV_196)	Q	7	FALSE
FALSE	High	Sequest HT (A2)	Unambiguous	[K].HLQELAqEEVK.[Q]	Q7(AV_196)	4	Q60I27	Q60I27-2; Q60I27-3; Q60I27-6; Q60I27	0	2	0.1032	0	1	1	760.348	1519.69	1519.69	-0.53	-0.0004	HCD (High Energy Collision Dissociation)	30	MS2	43.2911	23	17.4722	16220	F6		1.55	1	3.98804e-05	0.000370184	0.669096	53195784	17.05	500B	500	B	Q7(AV_196)	Q	7	FALSE
FALSE	High	Sequest HT (A2)	Unambiguous	[K].HLQELAqEEVK.[Q]	Q7(AV_196)	4	Q60I27	Q60I27-2; Q60I27-3; Q60I27-6; Q60I27	0	2	0.146	0	1	1	760.346	1519.68	1519.69	-3.98	-0.00302	HCD (High Energy Collision Dissociation)	30	MS2	13.9656	23	17.6452	16426	F6		1.37	1	6.43822e-05	0.000625742	0.606458	53195784	17.05	500B	500	B	Q7(AV_196)	Q	7	FALSE
FALSE	High	Sequest HT (A2)	Unambiguous	[K].HLQELAqEEVK.[Q]	Q7(AV_196)	4	Q60I27	Q60I27-2; Q60I27-3; Q60I27-6; Q60I27	0	2		0.0071	2	2	760.345	1519.68	1519.69	-4.7	-0.00357	HCD (High Energy Collision Dissociation)	30	MS2	76.4038	23	17.8256	16648	F6		1.4	1	9.49494e-05	0.00103298	0.546653	53195784	17.05	500B	500	B	Q7(AV_196)	Q	7	FALSE
FALSE	High	Sequest HT (A2)	Unambiguous	[K].HLQELAqEEVK.[Q]	Q7(AV_196)	4	Q60I27	Q60I27-2; Q60I27-3; Q60I27-6; Q60I27	0	2	0.0068	0	1	1	760.346	1519.68	1519.69	-4.14	-0.00315	HCD (High Energy Collision Dissociation)	30	MS2	66.643	23	17.8423	16667	F6		1.46	1	4.52618e-06	6.781e-05	0.870294	53195784	17.05	500B	500	B	Q7(AV_196)	Q	7	FALSE
FALSE	High	Sequest HT (A2)	Unambiguous	[K].HLQELAqEEVK.[Q]	Q7(AV_196)	4	Q60I27	Q60I27-2; Q60I27-3; Q60I27-6; Q60I27	0	2	0.1383	0	1	1	760.348	1519.69	1519.69	-0.69	-0.00052	HCD (High Energy Collision Dissociation)	30	MS2	67.7322	23	18.1166	17021	F6		1.88	1	4.52618e-06	3.06712e-05	0.963634	2.65964e+06	17.91	500B	500	B	Q7(AV_196)	Q	7	FALSE
FALSE	High	Sequest HT (A2)	Unambiguous	[K].HLQELAqEEVK.[Q]	Q7(AV_196)	4	Q60I27	Q60I27-2; Q60I27-3; Q60I27-6; Q60I27	0	2	0.0417	0	1	1	760.346	1519.68	1519.69	-4.06	-0.00308	HCD (High Energy Collision Dissociation)	30	MS2	34.1095	23	18.1295	17038	F6		1.68	1	0.00166759	0.0241283	0.190856	2.65964e+06	17.91	500B	500	B	Q7(AV_196)	Q	7	FALSE
FALSE	High	Sequest HT (A2)	Unambiguous	[K].HLQELAqEEVK.[Q]	Q7(AV_196)	4	Q60I27	Q60I27-2; Q60I27-3; Q60I27-6; Q60I27	0	2	0.1747	0	1	1	760.35	1519.69	1519.69	1.56	0.00119	HCD (High Energy Collision Dissociation)	30	MS2	22.3788	23	18.5431	17563	F6		1.66	1	6.78204e-05	0.000699405	0.593174			500B	500	B	Q7(AV_196)	Q	7	FALSE
FALSE	High	Sequest HT (A2)	Unambiguous	[K].HLQELAqEEVK.[Q]	Q7(AV_196)	4	Q60I27	Q60I27-2; Q60I27-3; Q60I27-6; Q60I27	0	2	0.0481	0	1	1	760.347	1519.69	1519.69	-2.78	-0.00211	HCD (High Energy Collision Dissociation)	30	MS2	61.576	23	18.7353	17816	F6		1.87	1	7.79496e-05	0.000811747	0.575397			500B	500	B	Q7(AV_196)	Q	7	FALSE
FALSE	High	Sequest HT (A2)	Unambiguous	[K].HLQELAqEEVK.[Q]	Q7(AV_196)	4	Q60I27	Q60I27-2; Q60I27-3; Q60I27-6; Q60I27	0	2	0.122	0	1	1	760.349	1519.69	1519.69	0.51	0.00039	HCD (High Energy Collision Dissociation)	30	MS2	73.4879	23	18.9134	18051	F6		1.64	1	0.000122193	0.00122098	0.526734			500B	500	B	Q7(AV_196)	Q	7	FALSE
FALSE	High	Sequest HT (A2)	Unambiguous	[K].HLQELAqEEVK.[Q]	Q7(AV_196)	4	Q60I27	Q60I27-2; Q60I27-3; Q60I27-6; Q60I27	0	2	0.104	0	1	1	760.346	1519.69	1519.69	-3.24	-0.00246	HCD (High Energy Collision Dissociation)	30	MS2	30.6136	9.806	16.9872	15579	F7		1.73	1	4.37266e-05	0.000385142	0.664373	33760688	17.05	1000A	1000	A	Q7(AV_196)	Q	7	FALSE
FALSE	High	Sequest HT (A2)	Unambiguous	[K].HLQELAqEEVK.[Q]	Q7(AV_196)	4	Q60I27	Q60I27-2; Q60I27-3; Q60I27-6; Q60I27	0	2	0.1451	0	1	1	760.346	1519.69	1519.69	-3.4	-0.00259	HCD (High Energy Collision Dissociation)	30	MS2	7.47112	23	17.0611	15676	F7		1.93	1	0.000134936	0.00146081	0.505403	33760688	17.05	1000A	1000	A	Q7(AV_196)	Q	7	FALSE
FALSE	High	Sequest HT (A2)	Unambiguous	[K].HLQELAqEEVK.[Q]	Q7(AV_196)	4	Q60I27	Q60I27-2; Q60I27-3; Q60I27-6; Q60I27	0	2	0.1123	0	1	1	760.346	1519.68	1519.69	-4.13	-0.00314	HCD (High Energy Collision Dissociation)	30	MS2	18.052	23	17.174	15815	F7		1.87	1	5.79544e-05	0.000495976	0.634199	33760688	17.05	1000A	1000	A	Q7(AV_196)	Q	7	FALSE
FALSE	High	Sequest HT (A2)	Unambiguous	[K].HLQELAqEEVK.[Q]	Q7(AV_196)	4	Q60I27	Q60I27-2; Q60I27-3; Q60I27-6; Q60I27	0	2	0.0882	0	1	1	760.348	1519.69	1519.69	-0.53	-0.0004	HCD (High Energy Collision Dissociation)	30	MS2	46.4439	23	17.3554	16047	F7		1.36	1	0.000127883	0.00136432	0.513526	33760688	17.05	1000A	1000	A	Q7(AV_196)	Q	7	FALSE
FALSE	High	Sequest HT (A2)	Unambiguous	[K].HLQELAqEEVK.[Q]	Q7(AV_196)	4	Q60I27	Q60I27-2; Q60I27-3; Q60I27-6; Q60I27	0	2	0.1139	0	1	1	760.348	1519.69	1519.69	-1.5	-0.00114	HCD (High Energy Collision Dissociation)	30	MS2	58.029	23	17.5336	16268	F7		1.58	1	2.50765e-05	0.000182146	0.753476	33760688	17.05	1000A	1000	A	Q7(AV_196)	Q	7	FALSE
FALSE	High	Sequest HT (A2)	Unambiguous	[K].HLQELAqEEVK.[Q]	Q7(AV_196)	4	Q60I27	Q60I27-2; Q60I27-3; Q60I27-6; Q60I27	0	2	0.0775	0	1	1	760.347	1519.69	1519.69	-1.9	-0.00144	HCD (High Energy Collision Dissociation)	30	MS2	67.5846	23	17.5722	16319	F7		1.29	1	2.14485e-05	0.000170875	0.761055	33760688	17.05	1000A	1000	A	Q7(AV_196)	Q	7	FALSE
FALSE	High	Sequest HT (A2)	Unambiguous	[K].HLQELAqEEVK.[Q]	Q7(AV_196)	4	Q60I27	Q60I27-2; Q60I27-3; Q60I27-6; Q60I27	0	2	0.1258	0	1	1	760.345	1519.68	1519.69	-5.12	-0.00389	HCD (High Energy Collision Dissociation)	30	MS2	24.0101	23	17.7194	16503	F7		1.59	1	0.000659528	0.00926257	0.292641	3044312	17.7	1000A	1000	A	Q7(AV_196)	Q	7	FALSE
FALSE	High	Sequest HT (A2)	Unambiguous	[K].HLQELAqEEVK.[Q]	Q7(AV_196)	4	Q60I27	Q60I27-2; Q60I27-3; Q60I27-6; Q60I27	0	2	0.1699	0	1	1	760.347	1519.69	1519.69	-2.01	-0.00152	HCD (High Energy Collision Dissociation)	30	MS2	25.5071	23	18.1028	16985	F7		2.06	1	5.79544e-05	0.000491101	0.635377	1.52589e+06	18.11	1000A	1000	A	Q7(AV_196)	Q	7	FALSE
FALSE	High	Sequest HT (A2)	Unambiguous	[K].HLQELAqEEVK.[Q]	Q7(AV_196)	4	Q60I27	Q60I27-2; Q60I27-3; Q60I27-6; Q60I27	0	2	0.2	0	1	1	760.347	1519.69	1519.69	-2.33	-0.00177	HCD (High Energy Collision Dissociation)	30	MS2	38.408	23	18.1686	17068	F7		1.85	1	2.14485e-05	0.000138255	0.786164	1.52589e+06	18.11	1000A	1000	A	Q7(AV_196)	Q	7	FALSE
FALSE	High	Sequest HT (A2)	Unambiguous	[K].HLQELAqEEVK.[Q]	Q7(AV_196)	4	Q60I27	Q60I27-2; Q60I27-3; Q60I27-6; Q60I27	0	2	0.0534	0	1	1	760.349	1519.69	1519.69	0.07	5e-05	HCD (High Energy Collision Dissociation)	30	MS2	82.3566	23	18.382	17335	F7		1.31	1	0.000747615	0.0104575	0.279391	1.52589e+06	18.11	1000A	1000	A	Q7(AV_196)	Q	7	FALSE
FALSE	High	Sequest HT (A2)	Unambiguous	[K].HLQELAqEEVK.[Q]	Q7(AV_196)	4	Q60I27	Q60I27-2; Q60I27-3; Q60I27-6; Q60I27	0	2	0.1443	0	1	1	760.347	1519.69	1519.69	-1.93	-0.00146	HCD (High Energy Collision Dissociation)	30	MS2	87.6568	23	16.9553	15413	F8		1.94	1	0.000186501	0.00194964	0.471179	32313626	17.08	1000B	1000	B	Q7(AV_196)	Q	7	FALSE
FALSE	High	Sequest HT (A2)	Unambiguous	[K].HLQELAqEEVK.[Q]	Q7(AV_196)	4	Q60I27	Q60I27-2; Q60I27-3; Q60I27-6; Q60I27	0	2	0.119	0	1	1	760.346	1519.68	1519.69	-3.53	-0.00268	HCD (High Energy Collision Dissociation)	30	MS2	22.67	23	17.0169	15496	F8		1.68	1	5.47673e-05	0.000446567	0.646721	32313626	17.08	1000B	1000	B	Q7(AV_196)	Q	7	FALSE
FALSE	High	Sequest HT (A2)	Unambiguous	[K].HLQELAqEEVK.[Q]	Q7(AV_196)	4	Q60I27	Q60I27-2; Q60I27-3; Q60I27-6; Q60I27	0	2	0.1548	0	1	1	760.346	1519.69	1519.69	-3.29	-0.0025	HCD (High Energy Collision Dissociation)	30	MS2	7.44937	6.808	17.1281	15628	F8		1.68	1	4.72447e-05	0.00040454	0.658512	32313626	17.08	1000B	1000	B	Q7(AV_196)	Q	7	FALSE
FALSE	High	Sequest HT (A2)	Unambiguous	[K].HLQELAqEEVK.[Q]	Q7(AV_196)	4	Q60I27	Q60I27-2; Q60I27-3; Q60I27-6; Q60I27	0	2	0.0629	0	1	1	760.347	1519.69	1519.69	-2.8	-0.00213	HCD (High Energy Collision Dissociation)	30	MS2	28.2764	119	17.2949	15843	F8		1.59	1	6.13001e-05	0.000541742	0.623664	32313626	17.08	1000B	1000	B	Q7(AV_196)	Q	7	FALSE
FALSE	High	Sequest HT (A2)	Unambiguous	[K].HLQELAqEEVK.[Q]	Q7(AV_196)	4	Q60I27	Q60I27-2; Q60I27-3; Q60I27-6; Q60I27	0	2	0.0877	0	1	1	760.348	1519.69	1519.69	-0.87	-0.00066	HCD (High Energy Collision Dissociation)	30	MS2	54.737	23	17.47	16069	F8		1.71	1	2.50765e-05	0.000217966	0.732153	32313626	17.08	1000B	1000	B	Q7(AV_196)	Q	7	FALSE
FALSE	High	Sequest HT (A2)	Unambiguous	[K].HLQELAqEEVK.[Q]	Q7(AV_196)	4	Q60I27	Q60I27-2; Q60I27-3; Q60I27-6; Q60I27	0	2	0.1564	0	1	1	760.346	1519.68	1519.69	-3.92	-0.00298	HCD (High Energy Collision Dissociation)	30	MS2	23.7895	23	17.6425	16283	F8		1.79	1	9.49494e-05	0.000992309	0.551441	32313626	17.08	1000B	1000	B	Q7(AV_196)	Q	7	FALSE
FALSE	High	Sequest HT (A2)	Unambiguous	[K].HLQELAqEEVK.[Q]	Q7(AV_196)	4	Q60I27	Q60I27-2; Q60I27-3; Q60I27-6; Q60I27	0	2	0.0438	0	1	1	760.346	1519.69	1519.69	-3.27	-0.00248	HCD (High Energy Collision Dissociation)	30	MS2	66.7944	23	17.812	16499	F8		1.6	1	0.000387819	0.00446879	0.374374	32313626	17.08	1000B	1000	B	Q7(AV_196)	Q	7	FALSE
FALSE	High	Sequest HT (A2)	Unambiguous	[K].HLQELAqEEVK.[Q]	Q7(AV_196)	4	Q60I27	Q60I27-2; Q60I27-3; Q60I27-6; Q60I27	0	2	0.0191	0	1	1	760.344	1519.68	1519.69	-6.8	-0.00517	HCD (High Energy Collision Dissociation)	30	MS2	47.6893	23	17.8217	16511	F8		1.57	1	0.0015687	0.022463	0.198242	32313626	17.08	1000B	1000	B	Q7(AV_196)	Q	7	FALSE
FALSE	High	Sequest HT (A2)	Unambiguous	[K].HLQELAqEEVK.[Q]	Q7(AV_196)	4	Q60I27	Q60I27-2; Q60I27-3; Q60I27-6; Q60I27	0	2	0.0784	0	1	1	760.347	1519.69	1519.69	-1.9	-0.00144	HCD (High Energy Collision Dissociation)	30	MS2	47.9423	23	18.0012	16740	F8		1.53	1	0.000112139	0.00115852	0.532987			1000B	1000	B	Q7(AV_196)	Q	7	FALSE
FALSE	High	Sequest HT (A2)	Unambiguous	[K].HLQELAqEEVK.[Q]	Q7(AV_196)	4	Q60I27	Q60I27-2; Q60I27-3; Q60I27-6; Q60I27	0	2	0.1538	0	1	1	760.346	1519.69	1519.69	-3.34	-0.00254	HCD (High Energy Collision Dissociation)	30	MS2	30.2921	23	18.0369	16783	F8		2.08	1	0.000122193	0.00125835	0.523145			1000B	1000	B	Q7(AV_196)	Q	7	FALSE
FALSE	High	Sequest HT (A2)	Unambiguous	[K].HLQELAqEEVK.[Q]	Q7(AV_196)	4	Q60I27	Q60I27-2; Q60I27-3; Q60I27-6; Q60I27	0	2	0.0671	0	1	1	760.347	1519.69	1519.69	-2.28	-0.00173	HCD (High Energy Collision Dissociation)	30	MS2	81.2293	23	16.9927	15602	F9		1.49	1	4.52618e-06	1.90131e-05	1.01981	19253228	17.1	2000A	2000	A	Q7(AV_196)	Q	7	FALSE
FALSE	High	Sequest HT (A2)	Unambiguous	[K].HLQELAqEEVK.[Q]	Q7(AV_196)	4	Q60I27	Q60I27-2; Q60I27-3; Q60I27-6; Q60I27	0	2	0.1214	0	1	1	760.346	1519.69	1519.69	-3.49	-0.00265	HCD (High Energy Collision Dissociation)	30	MS2	27.7946	23	17.0413	15666	F9		2.06	1	3.98804e-05	0.00036249	0.6716	19253228	17.1	2000A	2000	A	Q7(AV_196)	Q	7	FALSE
FALSE	High	Sequest HT (A2)	Unambiguous	[K].HLQELAqEEVK.[Q]	Q7(AV_196)	4	Q60I27	Q60I27-2; Q60I27-3; Q60I27-6; Q60I27	0	2	0.1635	0	1	1	760.345	1519.68	1519.69	-4.94	-0.00375	HCD (High Energy Collision Dissociation)	30	MS2	14.6803	23	17.1696	15821	F9		1.59	1	8.81957e-05	0.000914665	0.561157	19253228	17.1	2000A	2000	A	Q7(AV_196)	Q	7	FALSE
FALSE	High	Sequest HT (A2)	Unambiguous	[K].HLQELAqEEVK.[Q]	Q7(AV_196)	4	Q60I27	Q60I27-2; Q60I27-3; Q60I27-6; Q60I27	0	2	0.0743	0	1	1	760.347	1519.69	1519.69	-2.46	-0.00187	HCD (High Energy Collision Dissociation)	30	MS2	40.1142	23	17.351	16059	F9		1.48	1	3.98804e-05	0.00033933	0.67947	19253228	17.1	2000A	2000	A	Q7(AV_196)	Q	7	FALSE
FALSE	High	Sequest HT (A2)	Unambiguous	[K].HLQELAqEEVK.[Q]	Q7(AV_196)	4	Q60I27	Q60I27-2; Q60I27-3; Q60I27-6; Q60I27	0	2	0.095	0	1	1	760.346	1519.68	1519.69	-3.67	-0.00279	HCD (High Energy Collision Dissociation)	30	MS2	62.1851	23	17.523	16278	F9		1.79	1	4.52618e-06	6.59735e-05	0.873529	19253228	17.1	2000A	2000	A	Q7(AV_196)	Q	7	FALSE
FALSE	High	Sequest HT (A2)	Unambiguous	[K].HLQELAqEEVK.[Q]	Q7(AV_196)	4	Q60I27	Q60I27-2; Q60I27-3; Q60I27-6; Q60I27	0	2	0.0533	0	1	1	760.348	1519.69	1519.69	-0.73	-0.00055	HCD (High Energy Collision Dissociation)	30	MS2	66.6296	23	17.9477	16800	F9		1.69	1	0.000643651	0.00880808	0.298165	1.19049e+06	17.85	2000A	2000	A	Q7(AV_196)	Q	7	FALSE
FALSE	High	Sequest HT (A2)	Unambiguous	[K].HLQELAqEEVK.[Q]	Q7(AV_196)	4	Q60I27	Q60I27-2; Q60I27-3; Q60I27-6; Q60I27	0	2	0.1373	0	1	1	760.347	1519.69	1519.69	-2.91	-0.00221	HCD (High Energy Collision Dissociation)	30	MS2	85.5037	23	16.9875	15395	F10		1.53	1	0.000158462	0.00157705	0.49631	15733870	17.12	2000B	2000	B	Q7(AV_196)	Q	7	FALSE
FALSE	High	Sequest HT (A2)	Unambiguous	[K].HLQELAqEEVK.[Q]	Q7(AV_196)	4	Q60I27	Q60I27-2; Q60I27-3; Q60I27-6; Q60I27	0	2	0.107	0	1	1	760.346	1519.68	1519.69	-3.8	-0.00288	HCD (High Energy Collision Dissociation)	30	MS2	5.06341	23	17.0723	15499	F10		1.87	1	9.82447e-05	0.00105692	0.543922	15733870	17.12	2000B	2000	B	Q7(AV_196)	Q	7	FALSE
FALSE	High	Sequest HT (A2)	Unambiguous	[K].HLQELAqEEVK.[Q]	Q7(AV_196)	4	Q60I27	Q60I27-2; Q60I27-3; Q60I27-6; Q60I27	0	2	0.142	0	1	1	760.346	1519.68	1519.69	-3.72	-0.00283	HCD (High Energy Collision Dissociation)	30	MS2	17.7374	23	17.1609	15602	F10		1.62	1	6.43822e-05	0.000644876	0.602863	15733870	17.12	2000B	2000	B	Q7(AV_196)	Q	7	FALSE
FALSE	High	Sequest HT (A2)	Unambiguous	[K].HLQELAqEEVK.[Q]	Q7(AV_196)	4	Q60I27	Q60I27-2; Q60I27-3; Q60I27-6; Q60I27	0	2	0.0952	0	1	1	760.347	1519.69	1519.69	-2.85	-0.00216	HCD (High Energy Collision Dissociation)	30	MS2	35.5851	23	17.332	15825	F10		1.68	1	0.000195382	0.00210098	0.462344	15733870	17.12	2000B	2000	B	Q7(AV_196)	Q	7	FALSE
FALSE	High	Sequest HT (A2)	Unambiguous	[K].HLQELAqEEVK.[Q]	Q7(AV_196)	4	Q60I27	Q60I27-2; Q60I27-3; Q60I27-6; Q60I27	0	2	0.1632	0	1	1	760.348	1519.69	1519.69	-1.41	-0.00107	HCD (High Energy Collision Dissociation)	30	MS2	71.7303	23	17.5431	16092	F10		1.9	1	0.000301565	0.00297344	0.421532	15733870	17.12	2000B	2000	B	Q7(AV_196)	Q	7	FALSE
FALSE	High	Sequest HT (A2)	Unambiguous	[K].HLQELAqEEVK.[Q]	Q7(AV_196)	4	Q60I27	Q60I27-2; Q60I27-3; Q60I27-6; Q60I27	0	2	0.1746	0	1	1	760.346	1519.68	1519.69	-3.82	-0.0029	HCD (High Energy Collision Dissociation)	30	MS2	44.2065	23	17.5622	16116	F10		1.89	1	0.000259007	0.00255097	0.439486	15733870	17.12	2000B	2000	B	Q7(AV_196)	Q	7	FALSE
FALSE	High	Sequest HT (A2)	Unambiguous	[K].HLQELAqEEVK.[Q]	Q7(AV_196)	4	Q60I27	Q60I27-2; Q60I27-3; Q60I27-6; Q60I27	0	2	0.0725	0	1	1	760.345	1519.68	1519.69	-4.95	-0.00376	HCD (High Energy Collision Dissociation)	30	MS2	50.2536	23	17.6819	16266	F10		1.38	1	0.000174535	0.00173526	0.48497	15733870	17.12	2000B	2000	B	Q7(AV_196)	Q	7	FALSE
FALSE	High	Sequest HT (A2)	Unambiguous	[R].TVNTFSqSVSSLFGEDNVR.[A]	Q7(AV_196)	1	Q8WY22	Q8WY22	0	3		0.0266	2	3	761.674	2283.01	2283	1.05	0.0008	HCD (High Energy Collision Dissociation)	30	MS2	89.7593	23	38.2831	44414	F10		1.83	1	6.78204e-05	0.000662716	0.599605			2000B	2000	B	Q7(AV_196)	Q	7	FALSE
FALSE	High	Sequest HT (A2)	Unambiguous	[K].HLQELAqEEVK.[Q]	Q7(AV_196)	4	Q60I27	Q60I27-2; Q60I27-3; Q60I27-6; Q60I27	0	2	0.1474	0	1	1	760.348	1519.69	1519.69	-1.57	-0.00119	HCD (High Energy Collision Dissociation)	30	MS2	70.272	23	17.0741	16046	F11		1.9	1	0.000105319	0.00110331	0.538803	54359576	17.21	Control	Control	Control	Q7(AV_196)	Q	7	FALSE
FALSE	High	Sequest HT (A2)	Unambiguous	[K].HLQELAqEEVK.[Q]	Q7(AV_196)	4	Q60I27	Q60I27-2; Q60I27-3; Q60I27-6; Q60I27	0	2	0.133	0	1	1	760.346	1519.69	1519.69	-3.34	-0.00254	HCD (High Energy Collision Dissociation)	30	MS2	11.862	23	17.1193	16104	F11		1.88	1	7.48848e-05	0.000751367	0.584621	54359576	17.21	Control	Control	Control	Q7(AV_196)	Q	7	FALSE
FALSE	High	Sequest HT (A2)	Unambiguous	[K].HLQELAqEEVK.[Q]	Q7(AV_196)	4	Q60I27	Q60I27-2; Q60I27-3; Q60I27-6; Q60I27	0	2	0.1429	0	1	1	760.345	1519.68	1519.69	-4.71	-0.00358	HCD (High Energy Collision Dissociation)	30	MS2	2.90282	19.164	17.1888	16187	F11		1.82	1	0.000174535	0.00175659	0.483523	54359576	17.21	Control	Control	Control	Q7(AV_196)	Q	7	FALSE
FALSE	High	Sequest HT (A2)	Unambiguous	[K].HLQELAqEEVK.[Q]	Q7(AV_196)	4	Q60I27	Q60I27-2; Q60I27-3; Q60I27-6; Q60I27	0	2	0.1176	0	1	1	760.346	1519.68	1519.69	-3.75	-0.00285	HCD (High Energy Collision Dissociation)	30	MS2	8.44472	4.688	17.2542	16263	F11		2.04	1	7.12085e-05	0.000723247	0.589173	54359576	17.21	Control	Control	Control	Q7(AV_196)	Q	7	FALSE
FALSE	High	Sequest HT (A2)	Unambiguous	[K].HLQELAqEEVK.[Q]	Q7(AV_196)	4	Q60I27	Q60I27-2; Q60I27-3; Q60I27-6; Q60I27	0	2	0.122	0	1	1	760.347	1519.69	1519.69	-2.47	-0.00187	HCD (High Energy Collision Dissociation)	30	MS2	45.942	8.933	17.4299	16494	F11		1.64	1	5.79544e-05	0.000515758	0.629531	54359576	17.21	Control	Control	Control	Q7(AV_196)	Q	7	FALSE
FALSE	High	Sequest HT (A2)	Unambiguous	[K].HLQELAqEEVK.[Q]	Q7(AV_196)	4	Q60I27	Q60I27-2; Q60I27-3; Q60I27-6; Q60I27	0	2	0.1429	0	1	1	760.346	1519.68	1519.69	-3.84	-0.00292	HCD (High Energy Collision Dissociation)	30	MS2	15.6334	23	17.6071	16717	F11		1.82	1	5.79544e-05	0.00045891	0.643468	54359576	17.21	Control	Control	Control	Q7(AV_196)	Q	7	FALSE
FALSE	High	Sequest HT (A2)	Unambiguous	[K].HLQELAqEEVK.[Q]	Q7(AV_196)	4	Q60I27	Q60I27-2; Q60I27-3; Q60I27-6; Q60I27	0	2	0.026	0	1	1	760.345	1519.68	1519.69	-5.37	-0.00408	HCD (High Energy Collision Dissociation)	30	MS2	59.52	23	17.7808	16936	F11		1.54	1	0.000195382	0.00213736	0.460318	54359576	17.21	Control	Control	Control	Q7(AV_196)	Q	7	FALSE
FALSE	High	Sequest HT (A2)	Unambiguous	[K].HLQELAqEEVK.[Q]	Q7(AV_196)	4	Q60I27	Q60I27-2; Q60I27-3; Q60I27-6; Q60I27	0	2	0.0299	0	1	1	760.346	1519.68	1519.69	-4.17	-0.00317	HCD (High Energy Collision Dissociation)	30	MS2	60.1824	23	17.9582	17153	F11		1.67	1	0.000189517	0.00200716	0.467741	3.66431e+06	18.12	Control	Control	Control	Q7(AV_196)	Q	7	FALSE
FALSE	High	Sequest HT (A2)	Unambiguous	[K].HLQELAqEEVK.[Q]	Q7(AV_196)	4	Q60I27	Q60I27-2; Q60I27-3; Q60I27-6; Q60I27	0	2	0.0845	0	1	1	760.345	1519.68	1519.69	-4.58	-0.00348	HCD (High Energy Collision Dissociation)	30	MS2	58.8459	23	18.1318	17382	F11		1.42	1	4.72447e-05	0.000403131	0.658928	3.66431e+06	18.12	Control	Control	Control	Q7(AV_196)	Q	7	FALSE
FALSE	High	Sequest HT (A2)	Unambiguous	[K].HLQELAqEEVK.[Q]	Q7(AV_196)	4	Q60I27	Q60I27-2; Q60I27-3; Q60I27-6; Q60I27	0	2	0.1198	0	1	1	760.346	1519.68	1519.69	-3.71	-0.00282	HCD (High Energy Collision Dissociation)	30	MS2	78.6598	23	18.4911	17838	F11		1.67	1	6.13001e-05	0.000544124	0.62314	2.592e+06	18.33	Control	Control	Control	Q7(AV_196)	Q	7	FALSE
FALSE	High	Sequest HT (A2)	Unambiguous	[K].HLQELAqEEVK.[Q]	Q7(AV_196)	4	Q60I27	Q60I27-2; Q60I27-3; Q60I27-6; Q60I27	0	2	0.0503	0	1	1	760.346	1519.69	1519.69	-3.23	-0.00246	HCD (High Energy Collision Dissociation)	30	MS2	63.6423	23	18.6714	18077	F11		1.79	1	0.000164508	0.00169943	0.487444			Control	Control	Control	Q7(AV_196)	Q	7	FALSE
FALSE	High	Sequest HT (A2)	Unambiguous	[K].HLQELAqEEVK.[Q]	Q7(AV_196)	4	Q60I27	Q60I27-2; Q60I27-3; Q60I27-6; Q60I27	0	2	0.0672	0	1	1	760.349	1519.69	1519.69	0.78	0.00059	HCD (High Energy Collision Dissociation)	30	MS2	67.6041	23	18.7161	18138	F11		1.34	1	3.98804e-05	0.000340445	0.679079			Control	Control	Control	Q7(AV_196)	Q	7	FALSE
FALSE	High	Sequest HT (A2)	Unambiguous	[K].HLQELAqEEVK.[Q]	Q7(AV_196)	4	Q60I27	Q60I27-2; Q60I27-3; Q60I27-6; Q60I27	0	2	0.0618	0	1	1	760.348	1519.69	1519.69	-1.39	-0.00106	HCD (High Energy Collision Dissociation)	30	MS2	67.2656	23	18.8734	18345	F11		1.78	1	7.79496e-05	0.000758639	0.583472			Control	Control	Control	Q7(AV_196)	Q	7	FALSE
FALSE	High	Sequest HT (A2)	Unambiguous	[K].HLQELAqEEVK.[Q]	Q7(AV_196)	4	Q60I27	Q60I27-2; Q60I27-3; Q60I27-6; Q60I27	0	2	0.1034	0	1	1	760.349	1519.69	1519.69	0.74	0.00057	HCD (High Energy Collision Dissociation)	30	MS2	83.2281	23	19.6569	19361	F11		1.45	1	0.00013825	0.00148586	0.503382			Control	Control	Control	Q7(AV_196)	Q	7	FALSE
FALSE	High	Sequest HT (A2)	Unambiguous	[K].DLEDLqILIK.[V]	Q6(AV_196)	1	Q99798	Q99798	0	2	0.16	0	1	1	698.349	1395.69	1395.69	1.95	0.00136	HCD (High Energy Collision Dissociation)	30	MS2	91.2182	23	67.8212	87580	F10		1.25	1	0.000651845	0.00907896	0.294838			2000B	2000	B	Q6(AV_196)	Q	6	FALSE
FALSE	High	Sequest HT (A2)	Unambiguous	[R].TIRLqLWDTAGQER.[F]	Q5(AV_196)	2	P20340-2	P20340-4; P20340-2	1	3	0.0201	0	1	1	628.306	1882.9	1882.89	6.3	0.00395	HCD (High Energy Collision Dissociation)	30	MS2	95.2678	14.268	38.4805	45289	F4		1.99	1	0.00470607	0.0854317	0.0596532	2209253	38.54	250B	250	B	Q5(AV_196)	Q	5	FALSE
FALSE	High	Sequest HT (A2)	Unambiguous	[R].TIRLqLWDTAGQER.[F]	Q5(AV_196)	2	P20340-2	P20340-4; P20340-2	1	3	0.0694	0	1	1	628.303	1882.9	1882.89	1.8	0.00113	HCD (High Energy Collision Dissociation)	30	MS2	94.3884	23	38.4112	44940	F6		1.73	1	0.00119015	0.0168596	0.228223	2.11516e+06	38.54	500B	500	B	Q5(AV_196)	Q	5	FALSE
FALSE	High	Sequest HT (A2)	Unambiguous	[K].AIqDVTIK.[R]	Q3(AV_196)	2	Q8ND24	Q8ND24-2; Q8ND24	0	3	0.1293	0	1	1	361.845	1083.52	1083.52	1.01	0.00036	HCD (High Energy Collision Dissociation)	30	MS2	88.947	7.643	13.6956	11728	F2		1.47	1	0.00133266	0.0189228	0.216093			100B	100	B	Q3(AV_196)	Q	3	FALSE
FALSE	High	Sequest HT (A2)	Unambiguous	[K].ILqNLDPPFSIDGK.[M]	Q3(AV_196)	2	P78332	P78332-2; P78332	0	2	0.0067	0	1	1	876.92	1752.83	1752.83	0.72	0.00063	HCD (High Energy Collision Dissociation)	30	MS2	55.9603	23	51.9648	65092	F3		1.5	1	0.000469454	0.00574091	0.345876			250A	250	A	Q3(AV_196)	Q	3	FALSE
FALSE	High	Sequest HT (A2)	Unambiguous	[R].SPqPEGSQLALAR.[D]	Q3(AV_196)	1	Q8IYX4	Q8IYX4	0	3	0.0569	0	1	1	517.241	1549.71	1549.71	-3.31	-0.00171	HCD (High Energy Collision Dissociation)	30	MS2	67.366	23	25.5019	26762	F9		2.11	1	0.000905364	0.0126837	0.258523			2000A	2000	A	Q3(AV_196)	Q	3	FALSE
FALSE	High	Sequest HT (A2)	Unambiguous	[R].LLEDGEDFNLGDALDSSNSMQTIqKTTTR.[R]	Q24(AV_196)	1	P05783	P05783	1	3	0.0065	0	1	2	1132.51	3395.52	3395.51	3.27	0.0037	HCD (High Energy Collision Dissociation)	30	MS2	0	23	71.2292	93725	F3		1.53	1	0.00421879	0.0751252	0.0737506	707387	71.22	250A	250	A	Q24(AV_196)	Q	24	FALSE
FALSE	High	Sequest HT (A2)	Unambiguous	[R].GGMGSGGLATGIAGGLAGMGGIqNEKETMQSLNDR.[L]	Q23(AV_196)	1	P05783	P05783	1	3	0.0041	0	1	2	1177.87	3531.61	3531.58	8.47	0.00997	HCD (High Energy Collision Dissociation)	30	MS2	0	23	71.2357	93281	F7		2.44	1	4.52618e-06	2.74538e-05	0.976656	378965	71.4	1000A	1000	A	Q23(AV_196)	Q	23	FALSE
FALSE	High	Sequest HT (A2)	Unambiguous	[R].GGMGSGGLATGIAGGLAGMGGIqNEKETMQSLNDR.[L]	Q23(AV_196)	1	P05783	P05783	1	3	0.0051	0	1	2	1177.88	3531.61	3531.58	9.98	0.01174	HCD (High Energy Collision Dissociation)	30	MS2	17.3798	23	71.669	93174	F10		1.98	1	5.10836e-05	0.000433812	0.650178	599274	71.38	2000B	2000	B	Q23(AV_196)	Q	23	FALSE
FALSE	High	Sequest HT (A2)	Unambiguous	[R].LLEDGEDFNLGDALDSSNSMqTIQKTTTR.[R]	Q21(AV_196)	1	P05783	P05783	1	3	0.0042	0	1	2	1132.51	3395.53	3395.51	7.1	0.00804	HCD (High Energy Collision Dissociation)	30	MS2	3.60975	23	71.2276	93268	F7		2.4	1	0.00024323	0.00241875	0.445743	2.5923e+06	71.09	1000A	1000	A	Q21(AV_196)	Q	21	FALSE
FALSE	High	Sequest HT (A2)	Unambiguous	[R].LLEDGEDFNLGDALDSSNSMqTIQKTTTR.[R]	Q21(AV_196)	1	P05783	P05783	1	3	0.0038	0	1	2	1132.52	3395.53	3395.51	8.26	0.00935	HCD (High Energy Collision Dissociation)	30	MS2	0	23	71.172	92454	F10		2.63	1	0.000183631	0.00190265	0.474064	3.29376e+06	71.3	2000B	2000	B	Q21(AV_196)	Q	21	FALSE
FALSE	High	Sequest HT (A2)	Unambiguous	[R].LLEDGEDFNLGDALDSSNSMqTIQKTTTR.[R]	Q21(AV_196)	1	P05783	P05783	1	3		0.0029	2	3	1132.52	3395.54	3395.51	9.96	0.01127	HCD (High Energy Collision Dissociation)	30	MS2	0	119	71.1832	92465	F10		3.49	1	0.000290639	0.00278753	0.429085	3.29376e+06	71.3	2000B	2000	B	Q21(AV_196)	Q	21	FALSE
FALSE	High	Sequest HT (A2)	Unambiguous	[R].FqTLVAQAVDK.[C]	Q2(AV_196)	2	Q9Y586	Q9Y586; Q13394	0	2	0.0982	0	1	2	708.34	1415.67	1415.67	3.08	0.00218	HCD (High Energy Collision Dissociation)	30	MS2	94.5995	9.729	50.6385	63122	F3		1.12	1	0.000946488	0.0134177	0.252489			250A	250	A	Q2(AV_196)	Q	2	FALSE
FALSE	High	Sequest HT (A2)	Unambiguous	[R].DAVLLVFANKqDLPNAMNAAEITDK.[L]	Q11(AV_196)	3	P61204	P61204-2; P84077; P61204	1	3	0.0096	0	1	1	966.476	2897.41	2897.39	9.57	0.00924	HCD (High Energy Collision Dissociation)	30	MS2	87.1521	23	80.5456	106057	F10		2.08	1	0.000311665	0.00319891	0.413005			2000B	2000	B	Q11(AV_196)	Q	11	FALSE
FALSE	High	Sequest HT (A2)	Unambiguous	[R].HQGVMVGMGqKDSYVGDEAQSK.[R]	Q10(AV_196)	6	P68133; P60709; P68032	P68133; P60709; P63261; P63267; P68032; P62736	1	2	0.0282	0	1	1	1274.05	2547.09	2547.08	5.62	0.00716	HCD (High Energy Collision Dissociation)	30	MS2	31.5298	23	46.4228	56885	F3		2.48	3	0.000195382	0.00213209	0.46061	2145895	45.71	250A	250	A	Q10(AV_196)	Q	10	FALSE
FALSE	High	Sequest HT (A2)	Unambiguous	[R].HQGVMVGMGqKDSYVGDEAQSK.[R]	Q10(AV_196)	6	P68133; P60709; P68032	P68133; P60709; P63261; P63267; P68032; P62736	1	2	0.0446	0	1	1	1274.05	2547.1	2547.08	8.46	0.01077	HCD (High Energy Collision Dissociation)	30	MS2	10.1264	23	46.1998	56328	F5		3.81	3	4.52618e-06	1.70676e-08	1.8428	1.89413e+06	46.06	500A	500	A	Q10(AV_196)	Q	10	FALSE
FALSE	High	Sequest HT (A2)	Unambiguous	[R].HQGVMVGMGqKDSYVGDEAQSK.[R]	Q10(AV_196)	6	P68133; P60709; P68032	P68133; P60709; P63261; P63267; P68032; P62736	1	2		0.0155	3	3	1274.05	2547.08	2547.08	3.29	0.00419	HCD (High Energy Collision Dissociation)	30	MS2	19.7797	23	45.8419	55670	F7		3.81	3	4.52618e-06	1.36888e-08	1.86868	3.49972e+06	45.71	1000A	1000	A	Q10(AV_196)	Q	10	FALSE
FALSE	High	Sequest HT (A2)	Unambiguous	[R].HQGVMVGMGqKDSYVGDEAQSK.[R]	Q10(AV_196)	6	P68133; P60709; P68032	P68133; P60709; P63261; P63267; P68032; P62736	1	2	0.033	0	1	1	1274.04	2547.08	2547.08	2.23	0.00284	HCD (High Energy Collision Dissociation)	30	MS2	0	23	46.2147	55858	F10		3.64	3	4.52618e-06	3.00382e-07	1.50643	4274184	45.76	2000B	2000	B	Q10(AV_196)	Q	10	FALSE
FALSE	High	Sequest HT (A2)	Unambiguous	[K].ALKVLDnYLTSPLPEEVDETSAEDEGVSQR.[K]	N7(AV_196)	1	O00299	O00299	1	3	0.0064	0	1	5	1167.55	3500.63	3500.61	5.41	0.00632	HCD (High Energy Collision Dissociation)	30	MS2	62.9279	23	72.7754	94777	F10		1.56	1	0.000420994	0.00481518	0.365838			2000B	2000	B	N7(AV_196)	N	7	FALSE
FALSE	High	Sequest HT (A2)	Unambiguous	[R].EMAGDnKLLGQFTLIGIPPAPR.[G]	N6(AV_196)	1	P38646	P38646	1	2	0.108	0	1	2	1267.64	2534.28	2534.26	9.41	0.01193	HCD (High Energy Collision Dissociation)	30	MS2	0	23	79.757	105573	F7		1.76	1	4.72447e-05	0.000421748	0.653543			1000A	1000	A	N6(AV_196)	N	6	FALSE
FALSE	High	Sequest HT (A2)	Unambiguous	[K].TTFPnLGLLLEK.[L]	N5(AV_196)	1	Q9NUA8	Q9NUA8	0	3	0.1263	0	1	2	514.598	1541.78	1541.77	4.04	0.00207	HCD (High Energy Collision Dissociation)	30	MS2	84.434	23	84.7413	114066	F1		0.95	1	0.000905364	0.0127097	0.258303			100A	100	A	N5(AV_196)	N	5	FALSE
FALSE	High	Sequest HT (A2)	Unambiguous	[R].TLMPnTTLTYDIQR.[I]	N5(AV_196)	2	P39086	P39086-2; P39086	0	4	0.1778	0	1	1	466.467	1862.85	1862.85	0.02	1e-05	HCD (High Energy Collision Dissociation)	30	MS2	42.9092	23	79.2572	104710	F9		0.9	1	0.000480792	0.00594141	0.342003	42299.4	79.21	2000A	2000	A	N5(AV_196)	N	5	FALSE
FALSE	High	Sequest HT (A2)	Unambiguous	[K].TVEnFVALATGEK.[G]	N4(AV_196)	1	P45877	P45877	0	2	0.0823	0	1	1	787.862	1574.72	1574.72	-2.6	-0.00205	HCD (High Energy Collision Dissociation)	30	MS2	78.4428	23	45.7652	56129	F2		1.58	1	0.00534191	0.0971599	0.0451263	2.149e+06	45.58	100B	100	B	N4(AV_196)	N	4	FALSE
FALSE	High	Sequest HT (A2)	Unambiguous	[K].TVEnFVALATGEK.[G]	N4(AV_196)	1	P45877	P45877	0	2	0.0839	0	1	1	787.862	1574.72	1574.72	-2.28	-0.00179	HCD (High Energy Collision Dissociation)	30	MS2	82.3611	23	45.8028	55970	F3		1.43	1	0.000747615	0.0106486	0.277421			250A	250	A	N4(AV_196)	N	4	FALSE
FALSE	High	Sequest HT (A2)	Unambiguous	[K].KGVnLPGAAVDLPAVSEK.[D]	N4(AV_196)	3	P14618-2; P14618	P14618-2; P14618-3; P14618	1	2	0.1322	0	1	1	980.992	1960.98	1960.99	-3.94	-0.00386	HCD (High Energy Collision Dissociation)	30	MS2	50.5547	23	61.2944	78955	F3		1.21	2	0.000659528	0.00926545	0.292607	5335104	60.96	250A	250	A	N4(AV_196)	N	4	FALSE
FALSE	High	Sequest HT (A2)	Unambiguous	[R].SLEEILNSIPPPPPPAMTnEAGAPR.[L]	N19(AV_196)	2	Q9NTJ3	Q9NTJ3-2; Q9NTJ3	0	3	0.0254	0	1	1	932.11	2794.32	2794.32	-2.37	-0.00221	HCD (High Energy Collision Dissociation)	30	MS2	85.1607	23	80.8562	108140	F2		1.97	1	0.000838231	0.0117233	0.267006			100B	100	B	N19(AV_196)	N	19	FALSE
FALSE	High	Sequest HT (A2)	Unambiguous	[R].SLEEILNSIPPPPPPAMTnEAGAPR.[L]	N19(AV_196)	2	Q9NTJ3	Q9NTJ3-2; Q9NTJ3	0	3		0.005	2	2	932.112	2794.32	2794.32	-0.96	-0.00089	HCD (High Energy Collision Dissociation)	30	MS2	89.0244	23	80.8726	108162	F2		1.98	1	0.000731234	0.0103199	0.280832			100B	100	B	N19(AV_196)	N	19	FALSE
FALSE	High	Sequest HT (A2)	Unambiguous	[R].SLEEILNSIPPPPPPAMTnEAGAPR.[L]	N19(AV_196)	2	Q9NTJ3	Q9NTJ3-2; Q9NTJ3	0	3	0.0241	0	1	1	932.106	2794.3	2794.32	-6.92	-0.00645	HCD (High Energy Collision Dissociation)	30	MS2	75.9431	23	80.9303	107290	F7		1.66	1	0.00847152	0.155263	-0.0124208			1000A	1000	A	N19(AV_196)	N	19	FALSE
FALSE	High	Sequest HT (A2)	Unambiguous	[K].EPSGGGGTALLnKENK.[F]	N12(AV_196)	1	P47974	P47974	1	2	0.1471	0	1	1	884.413	1767.82	1767.8	9.38	0.00829	HCD (High Energy Collision Dissociation)	30	MS2	69.1509	23	61.5224	78956	F6		1.7	1	0.000761955	0.0108223	0.275664			500B	500	B	N12(AV_196)	N	12	FALSE
FALSE	High	Sequest HT (A2)	Unambiguous	[R].KPVSEKImEIK.[L]	M8(AV_196)	9	Q12959-2; Q12959	Q12959-2; Q12959-8; Q12959-4; Q12959-7; Q12959-6; Q12959-5; Q12959-9; Q12959-3; Q12959	1	3	0.0047	0	1	1	499.923	1497.76	1497.75	3.76	0.00188	HCD (High Energy Collision Dissociation)	30	MS2	90.676	23	10.384	7593	F6		2.12	2	0.000543331	0.00722453	0.320097	8955985	10.43	500B	500	B	M8(AV_196)	M	8	FALSE
FALSE	High	Sequest HT (A2)	Unambiguous	[R].AEAESmYQIKYEELQSLAGK.[H]	M6(AV_196)	2	P05787	P05787-2; P05787	1	2	0.0057	0	1	2	1242.57	2484.13	2484.11	8.93	0.01109	HCD (High Energy Collision Dissociation)	30	MS2	0	23	79.37	104303	F10		1.74	1	8.81957e-05	0.000925214	0.559789			2000B	2000	B	M6(AV_196)	M	6	FALSE
FALSE	High	Sequest HT (A2)	Unambiguous	[K].GLAVmVPIYALHHDPK.[Y]	M5(AV_196)	4	Q9HB55	Q9HB55-6; Q9HB55-3; Q9HB55-2; Q9HB55	0	3	0.2288	0	1	1	652.992	1956.96	1956.95	5.16	0.00337	HCD (High Energy Collision Dissociation)	30	MS2	47.4398	23	71.7086	94159	F4		1.53	1	0.00106174	0.0150616	0.240161	1.80329e+06	71.38	250B	250	B	M5(AV_196)	M	5	FALSE
FALSE	High	Sequest HT (A2)	Unambiguous	[K].AAmPRIYeLAAGGTAVGTGLNTR.[I]	M3(AV_196); E8(AV_196)	2	P07954	P07954-2; P07954	1	3	0.4885	0	1	1	894.742	2682.21	2682.2	5.15	0.0046	HCD (High Energy Collision Dissociation)	30	MS2	81.5109	23	55.0359	69098	F9		2.62	1	4.52618e-06	5.09966e-05	0.903847	1.13905e+06	55.11	2000A	2000	A	M3(AV_196)	M	3	FALSE
FALSE	High	Sequest HT (A2)	Unambiguous	[K].AAmPRIYeLAAGGTAVGTGLNTR.[I]	M3(AV_196); E8(AV_196)	2	P07954	P07954-2; P07954	1	3	0.4885	0	1	1	894.742	2682.21	2682.2	5.15	0.0046	HCD (High Energy Collision Dissociation)	30	MS2	81.5109	23	55.0359	69098	F9		2.62	1	4.52618e-06	5.09966e-05	0.903847	1.13905e+06	55.11	2000A	2000	A	E8(AV_196)	E	8	FALSE
FALSE	High	Sequest HT (A2)	Unambiguous	[R].TLmPNTTLTYDIQR.[I]	M3(AV_196)	2	P39086	P39086-2; P39086	0	4	0.1778	0	1	2	466.467	1862.85	1862.85	0.02	1e-05	HCD (High Energy Collision Dissociation)	30	MS2	42.9092	23	79.2572	104710	F9		0.9	1	0.000480792	0.00594141	0.342003	42299.4	79.21	2000A	2000	A	M3(AV_196)	M	3	FALSE
FALSE	High	Sequest HT (A2)	Unambiguous	[R].SIVTAVASTGECFAVFAFAPAImALK.[E]	M23(AV_196)	1	O15403	O15403	0	3	0.1515	0	1	1	937.793	2811.36	2811.36	1.3	0.00122	HCD (High Energy Collision Dissociation)	30	MS2	88.4585	23	75.2087	99204	F6		0.99	1	0.000368235	0.00406487	0.385255			500B	500	B	M23(AV_196)	M	23	FALSE
FALSE	High	Sequest HT (A2)	Unambiguous	[R].LLEDGEDFNLGDALDSSNSmQTIQKTTTR.[R]	M20(AV_196)	1	P05783	P05783	1	3	0.0065	0	1	3	1132.51	3395.52	3395.51	3.27	0.0037	HCD (High Energy Collision Dissociation)	30	MS2	0	23	71.2292	93725	F3		1.53	1	0.00421879	0.0751252	0.0737506	707387	71.22	250A	250	A	M20(AV_196)	M	20	FALSE
FALSE	High	Sequest HT (A2)	Unambiguous	[R].LLEDGEDFNLGDALDSSNSmQTIQKTTTR.[R]	M20(AV_196)	1	P05783	P05783	1	3	0.0041	0	1	1	1132.51	3395.53	3395.51	6.76	0.00765	HCD (High Energy Collision Dissociation)	30	MS2	0	23	71.0418	92994	F7		2.42	1	0.00229903	0.0363613	0.14898	2.5923e+06	71.09	1000A	1000	A	M20(AV_196)	M	20	FALSE
FALSE	High	Sequest HT (A2)	Unambiguous	[R].LLEDGEDFNLGDALDSSNSmQTIQKTTTR.[R]	M20(AV_196)	1	P05783	P05783	1	3	0.0042	0	1	1	1132.51	3395.53	3395.51	7.1	0.00804	HCD (High Energy Collision Dissociation)	30	MS2	3.60975	23	71.2276	93268	F7		2.4	1	0.00024323	0.00241875	0.445743	2.5923e+06	71.09	1000A	1000	A	M20(AV_196)	M	20	FALSE
FALSE	High	Sequest HT (A2)	Unambiguous	[R].LLEDGEDFNLGDALDSSNSmQTIQKTTTR.[R]	M20(AV_196)	1	P05783	P05783	1	3	0.0046	0	1	1	1132.51	3395.53	3395.51	6.97	0.00788	HCD (High Energy Collision Dissociation)	30	MS2	3.10847	23	71.2662	93099	F8		2.18	1	0.000158462	0.0015888	0.495429	1.98129e+06	71.18	1000B	1000	B	M20(AV_196)	M	20	FALSE
FALSE	High	Sequest HT (A2)	Unambiguous	[R].LLEDGEDFNLGDALDSSNSmQTIQKTTTR.[R]	M20(AV_196)	1	P05783	P05783	1	3	0.0037	0	1	1	1132.52	3395.54	3395.51	8.81	0.00997	HCD (High Energy Collision Dissociation)	30	MS2	0	23	71.1086	92881	F9		2.71	1	3.98804e-05	0.000373615	0.667996	3.91028e+06	71.2	2000A	2000	A	M20(AV_196)	M	20	FALSE
FALSE	High	Sequest HT (A2)	Unambiguous	[R].LLEDGEDFNLGDALDSSNSmQTIQKTTTR.[R]	M20(AV_196)	1	P05783	P05783	1	3	0.0057	0	1	3	1132.52	3395.54	3395.51	9.01	0.0102	HCD (High Energy Collision Dissociation)	30	MS2	14.9669	23	71.4936	93444	F9		1.76	1	0.00168064	0.0243919	0.189737	3.91028e+06	71.2	2000A	2000	A	M20(AV_196)	M	20	FALSE
FALSE	High	Sequest HT (A2)	Unambiguous	[R].LLEDGEDFNLGDALDSSNSmQTIQKTTTR.[R]	M20(AV_196)	1	P05783	P05783	1	3	0.0038	0	1	1	1132.52	3395.53	3395.51	8.26	0.00935	HCD (High Energy Collision Dissociation)	30	MS2	0	23	71.172	92454	F10		2.63	1	0.000183631	0.00190265	0.474064	3.29376e+06	71.3	2000B	2000	B	M20(AV_196)	M	20	FALSE
FALSE	High	Sequest HT (A2)	Unambiguous	[R].LLEDGEDFNLGDALDSSNSmQTIQKTTTR.[R]	M20(AV_196)	1	P05783	P05783	1	3		0.0029	2	2	1132.52	3395.54	3395.51	9.96	0.01127	HCD (High Energy Collision Dissociation)	30	MS2	0	119	71.1832	92465	F10		3.49	1	0.000290639	0.00278753	0.429085	3.29376e+06	71.3	2000B	2000	B	M20(AV_196)	M	20	FALSE
FALSE	High	Sequest HT (A2)	Unambiguous	[R].LLEDGEDFNLGDALDSSNSmQTIQKTTTR.[R]	M20(AV_196)	1	P05783	P05783	1	3	0.0062	0	1	1	1132.52	3395.54	3395.51	8.71	0.00986	HCD (High Energy Collision Dissociation)	30	MS2	13.9781	23	71.5721	93030	F10		1.62	1	0.000792742	0.0112356	0.271601	3.29376e+06	71.3	2000B	2000	B	M20(AV_196)	M	20	FALSE
FALSE	High	Sequest HT (A2)	Unambiguous	[R].EmAGDNKLLGQFTLIGIPPAPR.[G]	M2(AV_196)	1	P38646	P38646	1	2	0.108	0	1	4	1267.64	2534.28	2534.26	9.41	0.01193	HCD (High Energy Collision Dissociation)	30	MS2	0	23	79.757	105573	F7		1.76	1	4.72447e-05	0.000421748	0.653543			1000A	1000	A	M2(AV_196)	M	2	FALSE
FALSE	High	Sequest HT (A2)	Unambiguous	[R].GGMGSGGLATGIAGGLAGmGGIQNEKETMQSLNDR.[L]	M19(AV_196)	1	P05783	P05783	1	3	0.0041	0	1	1	1177.87	3531.61	3531.58	8.47	0.00997	HCD (High Energy Collision Dissociation)	30	MS2	0	23	71.2357	93281	F7		2.44	1	4.52618e-06	2.74538e-05	0.976656	378965	71.4	1000A	1000	A	M19(AV_196)	M	19	FALSE
FALSE	High	Sequest HT (A2)	Unambiguous	[R].GGMGSGGLATGIAGGLAGmGGIQNEKETMQSLNDR.[L]	M19(AV_196)	1	P05783	P05783	1	3	0.0038	0	1	1	1177.87	3531.6	3531.58	7.37	0.00868	HCD (High Energy Collision Dissociation)	30	MS2	0	23	71.4324	93355	F9		2.6	1	4.52618e-06	1.59988e-07	1.58032	358974	71.43	2000A	2000	A	M19(AV_196)	M	19	FALSE
FALSE	High	Sequest HT (A2)	Unambiguous	[R].GGMGSGGLATGIAGGLAGmGGIQNEKETMQSLNDR.[L]	M19(AV_196)	1	P05783	P05783	1	3	0.0051	0	1	1	1177.88	3531.61	3531.58	9.98	0.01174	HCD (High Energy Collision Dissociation)	30	MS2	17.3798	23	71.669	93174	F10		1.98	1	5.10836e-05	0.000433812	0.650178	599274	71.38	2000B	2000	B	M19(AV_196)	M	19	FALSE
FALSE	High	Sequest HT (A2)	Unambiguous	[R].SLEEILNSIPPPPPPAmTNEAGAPR.[L]	M17(AV_196)	2	Q9NTJ3	Q9NTJ3-2; Q9NTJ3	0	3	0.0437	0	1	2	932.115	2794.33	2794.32	2.27	0.00211	HCD (High Energy Collision Dissociation)	30	MS2	88.6905	23	80.8668	107950	F3		1.83	1	0.000311665	0.00336872	0.406987			250A	250	A	M17(AV_196)	M	17	FALSE
FALSE	High	Sequest HT (A2)	Unambiguous	[R].TVSLGAGAkDELHIVEAEAMNYEGSPIK.[V]	K9(AV_196)	3	P06748	P06748-2; P06748-3; P06748	1	3	0.1353	0	1	4	1042.5	3125.48	3125.46	6.76	0.00704	HCD (High Energy Collision Dissociation)	30	MS2	69.4311	23	70.319	91721	F9		1.7	1	0.00188701	0.0289093	0.172318			2000A	2000	A	K9(AV_196)	K	9	TRUE
FALSE	High	Sequest HT (A2)	Unambiguous	[R].TVSLGAGAkDELHIVEAEAMNYEGSPIK.[V]	K9(AV_196)	3	P06748	P06748-2; P06748-3; P06748	1	3	0.0214	0	1	1	1042.5	3125.48	3125.46	4.97	0.00518	HCD (High Energy Collision Dissociation)	30	MS2	42.9599	23	70.8998	92573	F9		1.87	1	0.00103448	0.0147339	0.242501			2000A	2000	A	K9(AV_196)	K	9	TRUE
FALSE	High	Sequest HT (A2)	Unambiguous	[R].TVSLGAGAkDELHIVEAEAMNYEGSPIK.[V]	K9(AV_196)	3	P06748	P06748-2; P06748-3; P06748	1	3	0.0446	0	1	1	1042.5	3125.48	3125.46	5.46	0.00568	HCD (High Energy Collision Dissociation)	30	MS2	39.7689	23	71.0851	92848	F9		2.02	1	7.12085e-05	0.000712174	0.591015			2000A	2000	A	K9(AV_196)	K	9	TRUE
FALSE	High	Sequest HT (A2)	Unambiguous	[R].GEIIGVkVLGILAMIDEGETDWK.[V]	K7(AV_196)	1	Q15181	Q15181	1	3	0.1792	0	1	1	894.785	2682.34	2682.32	6.74	0.00603	HCD (High Energy Collision Dissociation)	30	MS2	95.0844	23	74.2328	98165	F3		1.73	1	0.000580944	0.00782382	0.311245			250A	250	A	K7(AV_196)	K	7	TRUE
FALSE	High	Sequest HT (A2)	Unambiguous	[R].EMAGDNkLLGQFTLIGIPPAPR.[G]	K7(AV_196)	1	P38646	P38646	1	2	0.108	0	1	1	1267.64	2534.28	2534.26	9.41	0.01193	HCD (High Energy Collision Dissociation)	30	MS2	0	23	79.757	105573	F7		1.76	1	4.72447e-05	0.000421748	0.653543			1000A	1000	A	K7(AV_196)	K	7	TRUE
FALSE	High	Sequest HT (A2)	Unambiguous	[R].LASYLDkVRALEAANGELEVK.[I]	K7(AV_196)	1	P08727	P08727	2	2	0.0693	0	1	1	1243.13	2485.25	2485.24	0.13	0.00017	HCD (High Energy Collision Dissociation)	30	MS2	86.423	23	29.8456	33229	F11		1.01	1	0.00230159	0.0363916	0.148895			Control	Control	Control	K7(AV_196)	K	7	TRUE
FALSE	High	Sequest HT (A2)	Unambiguous	[K].VPSPEkTLTLGDK.[A]	K6(AV_196)	3	A4FU49	A4FU49-3; A4FU49-6; A4FU49	1	2	0.0495	0	1	2	790.889	1580.77	1580.77	1.38	0.00109	HCD (High Energy Collision Dissociation)	30	MS2	83.6553	23	24.4333	25407	F4		1.82	1	0.0041091	0.0735332	0.0760641			250B	250	B	K6(AV_196)	K	6	TRUE
FALSE	High	Sequest HT (A2)	Unambiguous	[K].VPSPEkTLTLGDK.[A]	K6(AV_196)	3	A4FU49	A4FU49-3; A4FU49-6; A4FU49	1	2	0.0173	0	1	2	790.887	1580.77	1580.77	-0.74	-0.00058	HCD (High Energy Collision Dissociation)	30	MS2	74.735	23	24.1409	24933	F6		1.73	1	0.00100099	0.0142267	0.246233			500B	500	B	K6(AV_196)	K	6	TRUE
FALSE	High	Sequest HT (A2)	Unambiguous	[R].VASPkLVMEEAPESYK.[N]	K5(AV_196)	1	Q9Y3I0	Q9Y3I0	1	2	0.1128	0	1	1	987.453	1973.9	1973.9	-3.15	-0.00311	HCD (High Energy Collision Dissociation)	30	MS2	80.8194	23	56.3061	71140	F7		1.33	1	6.43822e-05	0.000609611	0.609575	1.9469e+06	56.43	1000A	1000	A	K5(AV_196)	K	5	TRUE
FALSE	High	Sequest HT (A2)	Unambiguous	[K].AVGkVIPELNGK.[L]	K4(AV_196)	2	P04406	P04406-2; P04406	1	2	0.2865	0	1	1	710.865	1420.72	1420.73	-6.29	-0.00447	HCD (High Energy Collision Dissociation)	30	MS2	93.4604	18.475	54.7175	69181	F3		1.85	1	0.000295966	0.00289321	0.424729			250A	250	A	K4(AV_196)	K	4	TRUE
FALSE	High	Sequest HT (A2)	Unambiguous	[K].VDVkGPKVGIDTPDIDIHGPEGK.[L]	K4(AV_196)	1	Q09666	Q09666	2	3	0.0289	0	1	1	861.427	2582.27	2582.26	2.01	0.00173	HCD (High Energy Collision Dissociation)	30	MS2	66.8667	23	38.5912	44853	F10		2.42	1	6.78204e-05	0.000696354	0.593696			2000B	2000	B	K4(AV_196)	K	4	TRUE
FALSE	High	Sequest HT (A2)	Unambiguous	[K].VDkGVVPLAGTNGETTTQGLDGLSER.[C]	K3(AV_196)	2	P04075-2; P04075	P04075-2; P04075	1	3	0.0697	0	1	1	937.45	2810.34	2810.33	1.52	0.00142	HCD (High Energy Collision Dissociation)	30	MS2	94.8225	23	66.2645	85298	F10		2.01	2	0.000435713	0.00500943	0.361331			2000B	2000	B	K3(AV_196)	K	3	TRUE
FALSE	High	Sequest HT (A2)	Unambiguous	[R].LLEDGEDFNLGDALDSSNSMQTIQkTTTR.[R]	K25(AV_196)	1	P05783	P05783	1	3	0.0026	0	1	1	1132.52	3395.53	3395.51	8.36	0.00946	HCD (High Energy Collision Dissociation)	30	MS2	0	119	71.3783	92750	F10		3.78	1	0.000122193	0.00123492	0.525383	3.29376e+06	71.3	2000B	2000	B	K25(AV_196)	K	25	TRUE
FALSE	High	Sequest HT (A2)	Unambiguous	[R].IkTPIPTSLR.[K]	K2(AV_196)	1	Q6P1L8	Q6P1L8	1	3	0.0489	0	1	1	441.241	1321.71	1321.7	6.25	0.00275	HCD (High Energy Collision Dissociation)	30	MS2	80.543	10.628	26.1122	28053	F11		2.25	1	0.00124405	0.017626	0.223541			Control	Control	Control	K2(AV_196)	K	2	TRUE
FALSE	High	Sequest HT (A2)	Unambiguous	[K].EPSGGGGTALLNkENK.[F]	K13(AV_196)	1	P47974	P47974	1	2	0.1471	0	1	2	884.413	1767.82	1767.8	9.38	0.00829	HCD (High Energy Collision Dissociation)	30	MS2	69.1509	23	61.5224	78956	F6		1.7	1	0.000761955	0.0108223	0.275664			500B	500	B	K13(AV_196)	K	13	TRUE
FALSE	High	Sequest HT (A2)	Unambiguous	[R].HQGVMVGMGQkDSYVGDEAQSK.[R]	K11(AV_196)	6	P68133; P60709; P68032	P68133; P60709; P63261; P63267; P68032; P62736	1	2	0.0282	0	1	2	1274.05	2547.09	2547.08	5.62	0.00716	HCD (High Energy Collision Dissociation)	30	MS2	31.5298	23	46.4228	56885	F3		2.48	3	0.000195382	0.00213209	0.46061	2145895	45.71	250A	250	A	K11(AV_196)	K	11	TRUE
FALSE	High	Sequest HT (A2)	Unambiguous	[R].HQGVMVGMGQkDSYVGDEAQSK.[R]	K11(AV_196)	6	P68133; P60709; P68032	P68133; P60709; P63261; P63267; P68032; P62736	1	2	0.0446	0	1	3	1274.05	2547.1	2547.08	8.46	0.01077	HCD (High Energy Collision Dissociation)	30	MS2	10.1264	23	46.1998	56328	F5		3.81	3	4.52618e-06	1.70676e-08	1.8428	1.89413e+06	46.06	500A	500	A	K11(AV_196)	K	11	TRUE
FALSE	High	Sequest HT (A2)	Unambiguous	[R].HQGVMVGMGQkDSYVGDEAQSK.[R]	K11(AV_196)	6	P68133; P60709; P68032	P68133; P60709; P63261; P63267; P68032; P62736	1	2	0.0119	0	1	1	1274.04	2547.08	2547.08	2.7	0.00343	HCD (High Energy Collision Dissociation)	30	MS2	13.5929	23	45.684	55519	F6		3.35	3	4.52618e-06	4.07837e-08	1.74063	2.11455e+06	45.75	500B	500	B	K11(AV_196)	K	11	TRUE
FALSE	High	Sequest HT (A2)	Unambiguous	[R].HQGVMVGMGQkDSYVGDEAQSK.[R]	K11(AV_196)	6	P68133; P60709; P68032	P68133; P60709; P63261; P63267; P68032; P62736	1	2	0.0074	0	1	1	1274.05	2547.09	2547.08	7.52	0.00958	HCD (High Energy Collision Dissociation)	30	MS2	23.7142	23	45.7254	55504	F7		4.05	3	4.52618e-06	4.96441e-08	1.71757	3.49972e+06	45.71	1000A	1000	A	K11(AV_196)	K	11	TRUE
FALSE	High	Sequest HT (A2)	Unambiguous	[R].HQGVMVGMGQkDSYVGDEAQSK.[R]	K11(AV_196)	6	P68133; P60709; P68032	P68133; P60709; P63261; P63267; P68032; P62736	1	2		0.0293	3	3	1274.05	2547.09	2547.08	4.62	0.00588	HCD (High Energy Collision Dissociation)	30	MS2	24.696	23	46.0422	55963	F7		3.98	3	4.52618e-06	1.25278e-07	1.609	3.49972e+06	45.71	1000A	1000	A	K11(AV_196)	K	11	TRUE
FALSE	High	Sequest HT (A2)	Unambiguous	[R].HQGVMVGMGQkDSYVGDEAQSK.[R]	K11(AV_196)	6	P68133; P60709; P68032	P68133; P60709; P63261; P63267; P68032; P62736	1	2	0.014	0	1	1	1274.05	2547.09	2547.08	4.99	0.00635	HCD (High Energy Collision Dissociation)	30	MS2	0	23	46.2429	56260	F7		3.56	3	4.52618e-06	7.00801e-09	1.9472	3.49972e+06	45.71	1000A	1000	A	K11(AV_196)	K	11	TRUE
FALSE	High	Sequest HT (A2)	Unambiguous	[R].HQGVMVGMGQkDSYVGDEAQSK.[R]	K11(AV_196)	6	P68133; P60709; P68032	P68133; P60709; P63261; P63267; P68032; P62736	1	2	0.0457	0	1	2	1274.05	2547.1	2547.08	9.67	0.01231	HCD (High Energy Collision Dissociation)	30	MS2	0	23	46.4362	56546	F7		3.5	3	4.52618e-06	5.96047e-08	1.69612	3.49972e+06	45.71	1000A	1000	A	K11(AV_196)	K	11	TRUE
FALSE	High	Sequest HT (A2)	Unambiguous	[R].HQGVMVGMGQkDSYVGDEAQSK.[R]	K11(AV_196)	6	P68133; P60709; P68032	P68133; P60709; P63261; P63267; P68032; P62736	1	2	0.019	0	1	1	1274.05	2547.1	2547.08	8.43	0.01073	HCD (High Energy Collision Dissociation)	30	MS2	13.3693	23	45.7593	55463	F9		4.21	3	4.52618e-06	1.14967e-08	1.88915	4328558	45.83	2000A	2000	A	K11(AV_196)	K	11	TRUE
FALSE	High	Sequest HT (A2)	Unambiguous	[R].HQGVMVGMGQkDSYVGDEAQSK.[R]	K11(AV_196)	6	P68133; P60709; P68032	P68133; P60709; P63261; P63267; P68032; P62736	1	2	0.0258	0	1	1	1274.05	2547.1	2547.08	8.69	0.01106	HCD (High Energy Collision Dissociation)	30	MS2	10.6869	23	45.7083	55126	F10		3.88	3	4.52618e-06	4.83542e-08	1.72066	4274184	45.76	2000B	2000	B	K11(AV_196)	K	11	TRUE
FALSE	High	Sequest HT (A2)	Unambiguous	[R].HQGVMVGMGQkDSYVGDEAQSK.[R]	K11(AV_196)	6	P68133; P60709; P68032	P68133; P60709; P63261; P63267; P68032; P62736	1	2	0.033	0	1	3	1274.04	2547.08	2547.08	2.23	0.00284	HCD (High Energy Collision Dissociation)	30	MS2	0	23	46.2147	55858	F10		3.64	3	4.52618e-06	3.00382e-07	1.50643	4274184	45.76	2000B	2000	B	K11(AV_196)	K	11	TRUE
FALSE	High	Sequest HT (A2)	Unambiguous	[R].AEAESMYQIkYEELQSLAGK.[H]	K10(AV_196)	2	P05787	P05787-2; P05787	1	2	0.0425	0	1	1	1242.57	2484.14	2484.11	9.82	0.01219	HCD (High Energy Collision Dissociation)	30	MS2	0	23	77.4638	102572	F5		3.53	1	4.52618e-06	1.24073e-07	1.61013	648768	77.59	500A	500	A	K10(AV_196)	K	10	TRUE
FALSE	High	Sequest HT (A2)	Unambiguous	[R].AEAESMYQIkYEELQSLAGK.[H]	K10(AV_196)	2	P05787	P05787-2; P05787	1	2	0.0415	0	1	1	1242.57	2484.13	2484.11	7.29	0.00905	HCD (High Energy Collision Dissociation)	30	MS2	19.6368	23	77.2621	101969	F7		3.37	1	4.52618e-06	2.41549e-08	1.80207			1000A	1000	A	K10(AV_196)	K	10	TRUE
FALSE	High	Sequest HT (A2)	Unambiguous	[R].kYTLPPGVDPTQVSSSLSPEGTLTVEAPMPK.[L]	K1(AV_196)	1	P04792	P04792	1	3	0.0329	0	1	1	1141.56	3422.68	3422.66	7.25	0.00827	HCD (High Energy Collision Dissociation)	30	MS2	62.6436	23	71.1569	93351	F4		2.43	1	0.00142351	0.0201246	0.209661			250B	250	B	K1(AV_196)	K	1	TRUE
FALSE	High	Sequest HT (A2)	Unambiguous	[R].GGTPGHhLLPLR.[S]	H7(AV_196)	1	O95136	O95136	0	4		0.0337	2	2	363.433	1450.71	1450.71	1.15	0.00042	HCD (High Energy Collision Dissociation)	30	MS2	73.1418	23	41.4725	49991	F1		0.86	1	0.00125214	0.0177726	0.22267	364890	41.42	100A	100	A	H7(AV_196)	H	7	FALSE
FALSE	High	Sequest HT (A2)	Unambiguous	[R].TVSLGAGAKDELhIVEAEAMNYEGSPIK.[V]	H13(AV_196)	3	P06748	P06748-2; P06748-3; P06748	1	3	0.0236	0	1	1	1042.5	3125.49	3125.46	7.79	0.00811	HCD (High Energy Collision Dissociation)	30	MS2	50.9812	23	70.6547	92200	F8		1.27	1	8.81957e-05	0.000870955	0.566998			1000B	1000	B	H13(AV_196)	H	13	FALSE
FALSE	High	Sequest HT (A2)	Unambiguous	[R].TVSLGAGAKDELhIVEAEAMNYEGSPIK.[V]	H13(AV_196)	3	P06748	P06748-2; P06748-3; P06748	1	3	0.1353	0	1	1	1042.5	3125.48	3125.46	6.76	0.00704	HCD (High Energy Collision Dissociation)	30	MS2	69.4311	23	70.319	91721	F9		1.7	1	0.00188701	0.0289093	0.172318			2000A	2000	A	H13(AV_196)	H	13	FALSE
FALSE	High	Sequest HT (A2)	Unambiguous	[K].hFADARIVGTDIR.[D]	H1(AV_196)	2	Q5XPI4	Q5XPI4-2; Q5XPI4	1	3	0.0231	0	1	1	556.264	1666.78	1666.78	-1.9	-0.00106	HCD (High Energy Collision Dissociation)	30	MS2	71.4132	6.62	43.4114	52254	F5		1.3	1	0.0010953	0.0154557	0.237419	7.42107e+06	43.34	500A	500	A	H1(AV_196)	H	1	FALSE
FALSE	High	Sequest HT (A2)	Unambiguous	[K].hFADARIVGTDIR.[D]	H1(AV_196)	2	Q5XPI4	Q5XPI4-2; Q5XPI4	1	3	0.1411	0	1	1	556.263	1666.77	1666.78	-4.32	-0.0024	HCD (High Energy Collision Dissociation)	30	MS2	60.4449	17.902	43.331	52650	F11		1.63	1	0.00858698	0.157286	-0.0141315	7029037	43.39	Control	Control	Control	H1(AV_196)	H	1	FALSE
FALSE	High	Sequest HT (A2)	Unambiguous	[R].MGNLYDIDeDQMLQETGMTNAWLLGDAPR.[T]	E9(AV_196)	1	Q12879-2	Q12879-2	0	3	0.0077	0	1	1	1165.17	3493.48	3493.49	-0.44	-0.00052	HCD (High Energy Collision Dissociation)	30	MS2	8.00292	23	69.1536	90659	F3		1.3	1	0.00771279	0.142177	-0.000976864	4361854	68.63	250A	250	A	E9(AV_196)	E	9	FALSE
FALSE	High	Sequest HT (A2)	Unambiguous	[R].QPGeFPVTALLLGAGAGGLLAIGLGAMGWGTSPHIR.[C]	E4(AV_196)	1	Q5T197-3	Q5T197-3	0	3	0.0059	0	1	1	1227.97	3681.9	3681.87	6.86	0.00841	HCD (High Energy Collision Dissociation)	30	MS2	70.4962	23	77.8077	103161	F4		1.7	1	0.000144775	0.00150575	0.501804			250B	250	B	E4(AV_196)	E	4	FALSE
FALSE	High	Sequest HT (A2)	Unambiguous	[R].AEAeSMYQIKYEELQSLAGK.[H]	E4(AV_196)	2	P05787	P05787-2; P05787	1	2	0.0057	0	1	3	1242.57	2484.13	2484.11	8.93	0.01109	HCD (High Energy Collision Dissociation)	30	MS2	0	23	79.37	104303	F10		1.74	1	8.81957e-05	0.000925214	0.559789			2000B	2000	B	E4(AV_196)	E	4	FALSE
FALSE	High	Sequest HT (A2)	Unambiguous	[R].GGMGSGGLATGIAGGLAGMGGIQNeKETMQSLNDR.[L]	E25(AV_196)	1	P05783	P05783	1	3		0.0069	3	3	1177.88	3531.61	3531.58	9.88	0.01163	HCD (High Energy Collision Dissociation)	30	MS2	0	23	71.6206	93633	F9		1.44	1	5.47673e-05	0.000458089	0.643682	358974	71.43	2000A	2000	A	E25(AV_196)	E	25	FALSE
FALSE	High	Sequest HT (A2)	Unambiguous	[R].GGMGSGGLATGIAGGLAGMGGIQNeKETMQSLNDR.[L]	E25(AV_196)	1	P05783	P05783	1	3	0.0051	0	1	3	1177.88	3531.61	3531.58	9.98	0.01174	HCD (High Energy Collision Dissociation)	30	MS2	17.3798	23	71.669	93174	F10		1.98	1	5.10836e-05	0.000433812	0.650178	599274	71.38	2000B	2000	B	E25(AV_196)	E	25	FALSE
FALSE	High	Sequest HT (A2)	Unambiguous	[R].SLEEILNSIPPPPPPAMTNeAGAPR.[L]	E20(AV_196)	2	Q9NTJ3	Q9NTJ3-2; Q9NTJ3	0	3	0.0254	0	1	2	932.11	2794.32	2794.32	-2.37	-0.00221	HCD (High Energy Collision Dissociation)	30	MS2	85.1607	23	80.8562	108140	F2		1.97	1	0.000838231	0.0117233	0.267006			100B	100	B	E20(AV_196)	E	20	FALSE
FALSE	High	Sequest HT (A2)	Unambiguous	[R].SLEEILNSIPPPPPPAMTNeAGAPR.[L]	E20(AV_196)	2	Q9NTJ3	Q9NTJ3-2; Q9NTJ3	0	3	0.0241	0	1	2	932.106	2794.3	2794.32	-6.92	-0.00645	HCD (High Energy Collision Dissociation)	30	MS2	75.9431	23	80.9303	107290	F7		1.66	1	0.00847152	0.155263	-0.0124208			1000A	1000	A	E20(AV_196)	E	20	FALSE
FALSE	High	Sequest HT (A2)	Unambiguous	[R].ELPSRGCLPAPRPeSGQGR.[L]	E14(AV_196)	1	A0A1B0GUT2	A0A1B0GUT2	1	2	0.0194	0	1	1	1102.01	2203.02	2203.02	1.61	0.00177	HCD (High Energy Collision Dissociation)	30	MS2	10.1467	23	18.034	17085	F2		1.55	1	0.000725711	0.0101838	0.282278	2.07502e+06	18.01	100B	100	B	E14(AV_196)	E	14	FALSE
FALSE	High	Sequest HT (A2)	Unambiguous	[K].VGLPDEVNPQQAeSLGFQSDDLPQFQYFR.[E]	E13(AV_196)	3	Q9Y6Q2	Q9Y6Q2-2; Q9Y6Q2-3; Q9Y6Q2	0	3		0.006	2	2	1174.19	3520.57	3520.58	-3.27	-0.00383	HCD (High Energy Collision Dissociation)	30	MS2	83.1016	23	47.206	57803	F5		1.67	1	0.000397153	0.00455703	0.372135			500A	500	A	E13(AV_196)	E	13	FALSE
FALSE	High	Sequest HT (A2)	Unambiguous	[K].LAEQFVLLNLVYeTTDKHLSPDGQYVPR.[I]	E13(AV_196)	1	O95994	O95994	1	3		0.0119	2	5	1147.91	3441.71	3441.68	8.39	0.00963	HCD (High Energy Collision Dissociation)	30	MS2	3.89809	23	79.7513	104874	F10		2.49	1	2.50765e-05	0.000214873	0.733852	826666	79.64	2000B	2000	B	E13(AV_196)	E	13	FALSE
FALSE	High	Sequest HT (A2)	Unambiguous	[R].TVSLGAGAKDeLHIVEAEAMNYEGSPIK.[V]	E11(AV_196)	3	P06748	P06748-2; P06748-3; P06748	1	3	0.1353	0	1	2	1042.5	3125.48	3125.46	6.76	0.00704	HCD (High Energy Collision Dissociation)	30	MS2	69.4311	23	70.319	91721	F9		1.7	1	0.00188701	0.0289093	0.172318			2000A	2000	A	E11(AV_196)	E	11	FALSE
FALSE	High	Sequest HT (A2)	Unambiguous	[R].TVSLGAGAKDeLHIVEAEAMNYEGSPIK.[V]	E11(AV_196)	3	P06748	P06748-2; P06748-3; P06748	1	3	0.0446	0	1	3	1042.5	3125.48	3125.46	5.46	0.00568	HCD (High Energy Collision Dissociation)	30	MS2	39.7689	23	71.0851	92848	F9		2.02	1	7.12085e-05	0.000712174	0.591015			2000A	2000	A	E11(AV_196)	E	11	FALSE
FALSE	High	Sequest HT (A2)	Unambiguous	[K].AAVAAVLSPeEFMVLLdSVLPESAHR.[L]	E10(AV_196); D17(AV_196)	2	Q8TDL5	Q8TDL5-2; Q8TDL5	0	3	0.012	0	1	2	1048.48	3143.44	3143.44	-0.49	-0.00051	HCD (High Energy Collision Dissociation)	30	MS2	74.2534	23	36.6443	42258	F7		2.49	1	0.000423729	0.00487171	0.364507			1000A	1000	A	E10(AV_196)	E	10	FALSE
FALSE	High	Sequest HT (A2)	Unambiguous	[K].AAVAAVLSPeEFMVLLdSVLPESAHR.[L]	E10(AV_196); D17(AV_196)	2	Q8TDL5	Q8TDL5-2; Q8TDL5	0	3	0.012	0	1	2	1048.48	3143.44	3143.44	-0.49	-0.00051	HCD (High Energy Collision Dissociation)	30	MS2	74.2534	23	36.6443	42258	F7		2.49	1	0.000423729	0.00487171	0.364507			1000A	1000	A	D17(AV_196)	D	17	FALSE
FALSE	High	Sequest HT (A2)	Unambiguous	[K].NDLQLQVQAeADSLADAEER.[C]	E10(AV_196)	1	P12882	P12882	0	2		0.0099	2	2	1206.03	2411.05	2411.05	0.2	0.00024	HCD (High Energy Collision Dissociation)	30	MS2	49.284	23	25.211	26562	F3		1	1	0.000996202	0.0140941	0.247232			250A	250	A	E10(AV_196)	E	10	FALSE
FALSE	High	Sequest HT (A2)	Unambiguous	[RK].eIASLIR.[NA]	E1(AV_196)	2		O94876-2; O94876	0	2	0.0778	0	1	1	499.242	997.477	997.483	-6.08	-0.00303	HCD (High Energy Collision Dissociation)	30	MS2	30.9619	23	62.3441	80521	F3		0.9	1	0.000843461	0.0119302	0.265118	2946937	62.21	250A	250	A	E1(AV_196)	E	1	FALSE
FALSE	High	Sequest HT (A2)	Unambiguous	[RK].eLASLLR.[NA]	E1(AV_196)	1	P54802	P54802	0	2	0.0778	0	1	2	499.242	997.477	997.483	-6.08	-0.00303	HCD (High Energy Collision Dissociation)	30	MS2	30.9619	23	62.3441	80521	F3		0.9	1	0.000843461	0.0119302	0.265118	2946937	62.21	250A	250	A	E1(AV_196)	E	1	FALSE
FALSE	High	Sequest HT (A2)	Unambiguous	[K].eVLLENLR.[N]	E1(AV_196)	2	Q8TF39	Q8TF39-2; Q8TF39	0	2	0.2816	0	1	1	591.293	1181.58	1181.57	8.67	0.00512	HCD (High Energy Collision Dissociation)	30	MS2	96.5558	4.326	54.8184	69263	F4		1.74	1	0.00763011	0.140788	0.000279139	1.06957e+06	54.81	250B	250	B	E1(AV_196)	E	1	FALSE
FALSE	High	Sequest HT (A2)	Unambiguous	[RK].eIASLIR.[NA]	E1(AV_196)	2		O94876-2; O94876	0	2	0.0611	0	1	1	499.242	997.476	997.483	-6.51	-0.00324	HCD (High Energy Collision Dissociation)	30	MS2	72.894	23	62.5342	80544	F5		1.31	1	0.000830615	0.0115432	0.268679	2.31811e+06	62.22	500A	500	A	E1(AV_196)	E	1	FALSE
FALSE	High	Sequest HT (A2)	Unambiguous	[RK].eLASLLR.[NA]	E1(AV_196)	1	P54802	P54802	0	2	0.0611	0	1	2	499.242	997.476	997.483	-6.51	-0.00324	HCD (High Energy Collision Dissociation)	30	MS2	72.894	23	62.5342	80544	F5		1.31	1	0.000830615	0.0115432	0.268679	2.31811e+06	62.22	500A	500	A	E1(AV_196)	E	1	FALSE
FALSE	High	Sequest HT (A2)	Unambiguous	[RK].eIASLIR.[NA]	E1(AV_196)	2		O94876-2; O94876	0	2	0.0588	0	1	1	499.242	997.477	997.483	-6.08	-0.00303	HCD (High Energy Collision Dissociation)	30	MS2	48.3688	23	62.3342	80163	F6		1.02	1	0.0058355	0.107266	0.0336226	2122708	62.21	500B	500	B	E1(AV_196)	E	1	FALSE
FALSE	High	Sequest HT (A2)	Unambiguous	[RK].eLASLLR.[NA]	E1(AV_196)	1	P54802	P54802	0	2	0.0588	0	1	2	499.242	997.477	997.483	-6.08	-0.00303	HCD (High Energy Collision Dissociation)	30	MS2	48.3688	23	62.3342	80163	F6		1.02	1	0.0058355	0.107266	0.0336226	2122708	62.21	500B	500	B	E1(AV_196)	E	1	FALSE
FALSE	High	Sequest HT (A2)	Unambiguous	[R].eMAGDNKLLGQFTLIGIPPAPR.[G]	E1(AV_196)	1	P38646	P38646	1	2	0.108	0	1	5	1267.64	2534.28	2534.26	9.41	0.01193	HCD (High Energy Collision Dissociation)	30	MS2	0	23	79.757	105573	F7		1.76	1	4.72447e-05	0.000421748	0.653543			1000A	1000	A	E1(AV_196)	E	1	FALSE
FALSE	High	Sequest HT (A2)	Unambiguous	[RK].eIASLIR.[NA]	E1(AV_196)	2		O94876-2; O94876	0	2	0.0493	0	1	1	499.246	997.485	997.483	2.12	0.00106	HCD (High Energy Collision Dissociation)	30	MS2	84.0966	23	62.4343	80051	F8		1.42	1	0.000311665	0.00323549	0.411681			1000B	1000	B	E1(AV_196)	E	1	FALSE
FALSE	High	Sequest HT (A2)	Unambiguous	[RK].eLASLLR.[NA]	E1(AV_196)	1	P54802	P54802	0	2	0.0493	0	1	2	499.246	997.485	997.483	2.12	0.00106	HCD (High Energy Collision Dissociation)	30	MS2	84.0966	23	62.4343	80051	F8		1.42	1	0.000311665	0.00323549	0.411681			1000B	1000	B	E1(AV_196)	E	1	FALSE
FALSE	High	Sequest HT (A2)	Unambiguous	[K].eVLLENLR.[N]	E1(AV_196)	2	Q8TF39	Q8TF39-2; Q8TF39	0	2	0.2222	0	1	1	591.29	1181.57	1181.57	4.37	0.00258	HCD (High Energy Collision Dissociation)	30	MS2	98.9747	11.064	55.0482	69117	F9		1.62	1	0.00112728	0.015937	0.23417			2000A	2000	A	E1(AV_196)	E	1	FALSE
FALSE	High	Sequest HT (A2)	Unambiguous	[RK].eIASLIR.[NA]	E1(AV_196)	2		O94876-2; O94876	0	2	0.0684	0	1	1	499.242	997.476	997.483	-6.56	-0.00327	HCD (High Energy Collision Dissociation)	30	MS2	43.1456	23	62.3024	79855	F9		1.17	1	0.000529777	0.0067955	0.326927	1203533	62.21	2000A	2000	A	E1(AV_196)	E	1	FALSE
FALSE	High	Sequest HT (A2)	Unambiguous	[RK].eLASLLR.[NA]	E1(AV_196)	1	P54802	P54802	0	2	0.0684	0	1	2	499.242	997.476	997.483	-6.56	-0.00327	HCD (High Energy Collision Dissociation)	30	MS2	43.1456	23	62.3024	79855	F9		1.17	1	0.000529777	0.0067955	0.326927	1203533	62.21	2000A	2000	A	E1(AV_196)	E	1	FALSE
FALSE	High	Sequest HT (A2)	Unambiguous	[K].TLDLASVdLR.[K]	D8(AV_196)	2	Q49AH0	Q49AH0-2; Q49AH0	0	2	0.0217	0	1	1	649.806	1298.6	1298.61	-4.88	-0.00317	HCD (High Energy Collision Dissociation)	30	MS2	42.3031	23	37.2682	43881	F1		1.38	1	0.00829754	0.152252	-0.00984795	15285999	37.28	100A	100	A	D8(AV_196)	D	8	FALSE
FALSE	High	Sequest HT (A2)	Unambiguous	[R].MGNLYDIdEDQMLQETGMTNAWLLGDAPR.[T]	D8(AV_196)	1	Q12879-2	Q12879-2	0	3	0.0214	0	1	1	1165.17	3493.48	3493.49	-0.59	-0.00068	HCD (High Energy Collision Dissociation)	30	MS2	0	23	69.0619	91010	F1		1.4	1	0.00561502	0.102765	0.0386438	4469999	68.62	100A	100	A	D8(AV_196)	D	8	FALSE
FALSE	High	Sequest HT (A2)	Unambiguous	[R].MGNLYDIdEDQMLQETGMTNAWLLGDAPR.[T]	D8(AV_196)	1	Q12879-2	Q12879-2	0	3	0.0077	0	1	2	1165.17	3493.48	3493.49	-0.44	-0.00052	HCD (High Energy Collision Dissociation)	30	MS2	8.00292	23	69.1536	90659	F3		1.3	1	0.00771279	0.142177	-0.000976864	4361854	68.63	250A	250	A	D8(AV_196)	D	8	FALSE
FALSE	High	Sequest HT (A2)	Unambiguous	[K].TLDLASVdLR.[K]	D8(AV_196)	2	Q49AH0	Q49AH0-2; Q49AH0	0	2	0.0093	0	1	1	649.805	1298.6	1298.61	-6.18	-0.00401	HCD (High Energy Collision Dissociation)	30	MS2	66.9301	23	37.4058	43728	F4		1.08	1	0.00456796	0.0823586	0.0637098	11833591	37.3	250B	250	B	D8(AV_196)	D	8	FALSE
FALSE	High	Sequest HT (A2)	Unambiguous	[K].TLDLASVdLR.[K]	D8(AV_196)	2	Q49AH0	Q49AH0-2; Q49AH0	0	2	0.0769	0	1	1	649.805	1298.6	1298.61	-6.52	-0.00423	HCD (High Energy Collision Dissociation)	30	MS2	48.4546	23	37.3291	43256	F8		1.3	1	0.00548836	0.10029	0.0414737	9289986	37.28	1000B	1000	B	D8(AV_196)	D	8	FALSE
FALSE	High	Sequest HT (A2)	Unambiguous	[R].MGNLYDIdEDQMLQETGMTNAWLLGDAPR.[T]	D8(AV_196)	1	Q12879-2	Q12879-2	0	3	0.0173	0	1	1	1165.17	3493.49	3493.49	0.83	0.00096	HCD (High Energy Collision Dissociation)	30	MS2	9.89479	23	68.6302	89226	F9		1.73	1	0.00277665	0.0460674	0.124898	1.16235e+06	68.59	2000A	2000	A	D8(AV_196)	D	8	FALSE
FALSE	High	Sequest HT (A2)	Unambiguous	[R].MGNLYDIdEDQMLQETGMTNAWLLGDAPR.[T]	D8(AV_196)	1	Q12879-2	Q12879-2	0	3	0.034	0	1	1	1165.17	3493.48	3493.49	-0.88	-0.00102	HCD (High Energy Collision Dissociation)	30	MS2	0	119	68.8351	89530	F9		2.06	1	0.00132743	0.0188208	0.216658	1.16235e+06	68.59	2000A	2000	A	D8(AV_196)	D	8	FALSE
FALSE	High	Sequest HT (A2)	Unambiguous	[R].MGNLYDIdEDQMLQETGMTNAWLLGDAPR.[T]	D8(AV_196)	1	Q12879-2	Q12879-2	0	3	0.0141	0	1	1	1165.17	3493.49	3493.49	1.25	0.00146	HCD (High Energy Collision Dissociation)	30	MS2	2.67794	23	68.8912	89137	F10		1.42	1	0.00108714	0.0153302	0.238284	1.67228e+06	68.67	2000B	2000	B	D8(AV_196)	D	8	FALSE
FALSE	High	Sequest HT (A2)	Unambiguous	[R].GANPLAIdLLGRMLVLDSDQR.[V]	D8(AV_196)	1	Q15759	Q15759	1	3	0.2086	0	1	1	821.747	2463.23	2463.22	3.22	0.00264	HCD (High Energy Collision Dissociation)	30	MS2	92.7009	23	79.2973	104193	F10		1.63	1	0.000537798	0.00690278	0.325177	703763	79.22	2000B	2000	B	D8(AV_196)	D	8	FALSE
FALSE	High	Sequest HT (A2)	Unambiguous	[K].TLDLASVdLR.[K]	D8(AV_196)	2	Q49AH0	Q49AH0-2; Q49AH0	0	2	0.0955	0	1	1	649.806	1298.6	1298.61	-4.79	-0.00311	HCD (High Energy Collision Dissociation)	30	MS2	72.4936	23	37.4312	44082	F11		1.57	1	0.000728321	0.0102515	0.281556	13492612	37.26	Control	Control	Control	D8(AV_196)	D	8	FALSE
FALSE	High	Sequest HT (A2)	Unambiguous	[R].MGNLYdIDEDQMLQETGMTNAWLLGDAPR.[T]	D6(AV_196)	1	Q12879-2	Q12879-2	0	3	0.0214	0	1	2	1165.17	3493.48	3493.49	-0.59	-0.00068	HCD (High Energy Collision Dissociation)	30	MS2	0	23	69.0619	91010	F1		1.4	1	0.00561502	0.102765	0.0386438	4469999	68.62	100A	100	A	D6(AV_196)	D	6	FALSE
FALSE	High	Sequest HT (A2)	Unambiguous	[R].MGNLYdIDEDQMLQETGMTNAWLLGDAPR.[T]	D6(AV_196)	1	Q12879-2	Q12879-2	0	3	0.0131	0	1	1	1165.17	3493.49	3493.49	1.37	0.0016	HCD (High Energy Collision Dissociation)	30	MS2	22.6015	23	69.334	91197	F2		1.53	1	0.00869461	0.159542	-0.0160206	3.76829e+06	68.66	100B	100	B	D6(AV_196)	D	6	FALSE
FALSE	High	Sequest HT (A2)	Unambiguous	[R].MGNLYdIDEDQMLQETGMTNAWLLGDAPR.[T]	D6(AV_196)	1	Q12879-2	Q12879-2	0	3	0.0077	0	1	4	1165.17	3493.48	3493.49	-0.44	-0.00052	HCD (High Energy Collision Dissociation)	30	MS2	8.00292	23	69.1536	90659	F3		1.3	1	0.00771279	0.142177	-0.000976864	4361854	68.63	250A	250	A	D6(AV_196)	D	6	FALSE
FALSE	High	Sequest HT (A2)	Unambiguous	[R].MGNLYdIDEDQMLQETGMTNAWLLGDAPR.[T]	D6(AV_196)	1	Q12879-2	Q12879-2	0	3	0.0567	0	1	1	1165.17	3493.5	3493.49	3.28	0.00382	HCD (High Energy Collision Dissociation)	30	MS2	31.5096	23	68.382	88859	F8		1.41	1	0.00737892	0.136213	0.00447835	1.9766e+06	68.62	1000B	1000	B	D6(AV_196)	D	6	FALSE
FALSE	High	Sequest HT (A2)	Unambiguous	[R].MGNLYdIDEDQMLQETGMTNAWLLGDAPR.[T]	D6(AV_196)	1	Q12879-2	Q12879-2	0	3	0.0173	0	1	2	1165.17	3493.49	3493.49	0.83	0.00096	HCD (High Energy Collision Dissociation)	30	MS2	9.89479	23	68.6302	89226	F9		1.73	1	0.00277665	0.0460674	0.124898	1.16235e+06	68.59	2000A	2000	A	D6(AV_196)	D	6	FALSE
FALSE	High	Sequest HT (A2)	Unambiguous	[R].MGNLYdIDEDQMLQETGMTNAWLLGDAPR.[T]	D6(AV_196)	1	Q12879-2	Q12879-2	0	3	0.0141	0	1	2	1165.17	3493.49	3493.49	1.25	0.00146	HCD (High Energy Collision Dissociation)	30	MS2	2.67794	23	68.8912	89137	F10		1.42	1	0.00108714	0.0153302	0.238284	1.67228e+06	68.67	2000B	2000	B	D6(AV_196)	D	6	FALSE
FALSE	High	Sequest HT (A2)	Unambiguous	[K].ALKVLdNYLTSPLPEEVDETSAEDEGVSQR.[K]	D6(AV_196)	1	O00299	O00299	1	3	0.0064	0	1	3	1167.55	3500.63	3500.61	5.41	0.00632	HCD (High Energy Collision Dissociation)	30	MS2	62.9279	23	72.7754	94777	F10		1.56	1	0.000420994	0.00481518	0.365838			2000B	2000	B	D6(AV_196)	D	6	FALSE
FALSE	High	Sequest HT (A2)	Unambiguous	[R].LASYLdKVRALEAANGELEVK.[I]	D6(AV_196)	1	P08727	P08727	2	2	0.0693	0	1	3	1243.13	2485.25	2485.24	0.13	0.00017	HCD (High Energy Collision Dissociation)	30	MS2	86.423	23	29.8456	33229	F11		1.01	1	0.00230159	0.0363916	0.148895			Control	Control	Control	D6(AV_196)	D	6	FALSE
FALSE	High	Sequest HT (A2)	Unambiguous	[R].MGNLYdIDEDQMLQETGMTNAWLLGDAPR.[T]	D6(AV_196)	1	Q12879-2	Q12879-2	0	3	0.0062	0	1	1	1165.17	3493.49	3493.49	0.31	0.00036	HCD (High Energy Collision Dissociation)	30	MS2	16.74	23	68.7043	90244	F11		1.62	1	0.00543585	0.0993342	0.0425796	4.69374e+06	68.63	Control	Control	Control	D6(AV_196)	D	6	FALSE
FALSE	High	Sequest HT (A2)	Unambiguous	[R].EMAGdNKLLGQFTLIGIPPAPR.[G]	D5(AV_196)	1	P38646	P38646	1	2	0.108	0	1	3	1267.64	2534.28	2534.26	9.41	0.01193	HCD (High Energy Collision Dissociation)	30	MS2	0	23	79.757	105573	F7		1.76	1	4.72447e-05	0.000421748	0.653543			1000A	1000	A	D5(AV_196)	D	5	FALSE
FALSE	High	Sequest HT (A2)	Unambiguous	[K].LESdPVCQR.[L]	D4(AV_196)	2	Q12774	Q12774-2; Q12774	0	2		0	2	2	621.75	1242.49	1242.49	-1.27	-0.00079	HCD (High Energy Collision Dissociation)	30	MS2	91.5523	23	12.9726	10794	F3		0.93	1	0.000747615	0.0105512	0.278421	617304	12.98	250A	250	A	D4(AV_196)	D	4	FALSE
FALSE	High	Sequest HT (A2)	Unambiguous	[R].NLLdLLSAQPAPCPLNYVSQK.[S]	D4(AV_196)	1	Q9UJY4	Q9UJY4	0	3	0.1189	0	1	1	827.408	2480.21	2480.2	3.47	0.00287	HCD (High Energy Collision Dissociation)	30	MS2	95.0036	23	77.1827	102175	F5		2.44	1	0.000420994	0.00482619	0.365577			500A	500	A	D4(AV_196)	D	4	FALSE
FALSE	High	Sequest HT (A2)	Unambiguous	[R].NLLdLLSAQPAPCPLNYVSQK.[S]	D4(AV_196)	1	Q9UJY4	Q9UJY4	0	3	0.0102	0	1	1	827.408	2480.21	2480.2	3.65	0.00301	HCD (High Energy Collision Dissociation)	30	MS2	92.6368	23	76.889	101674	F6		1.96	1	0.00227829	0.036048	0.149859			500B	500	B	D4(AV_196)	D	4	FALSE
FALSE	High	Sequest HT (A2)	Unambiguous	[K].LESdPVCQR.[L]	D4(AV_196)	2	Q12774	Q12774-2; Q12774	0	2	0.0737	0	1	1	621.749	1242.49	1242.49	-1.71	-0.00106	HCD (High Energy Collision Dissociation)	30	MS2	79.6634	23	12.9896	10717	F7		0.95	1	0.00113567	0.0161033	0.233071	584083	12.98	1000A	1000	A	D4(AV_196)	D	4	FALSE
FALSE	High	Sequest HT (A2)	Unambiguous	[K].LESdPVCQR.[L]	D4(AV_196)	2	Q12774	Q12774-2; Q12774	0	2		0.0215	3	3	621.751	1242.49	1242.49	0.83	0.00052	HCD (High Energy Collision Dissociation)	30	MS2	73.3937	23	12.9846	10604	F9		0.91	1	0.000316991	0.0034376	0.404636	575288	12.99	2000A	2000	A	D4(AV_196)	D	4	FALSE
FALSE	High	Sequest HT (A2)	Unambiguous	[K].LESdPVCQR.[L]	D4(AV_196)	2	Q12774	Q12774-2; Q12774	0	2	0.0385	0	1	1	621.751	1242.49	1242.49	0.61	0.00038	HCD (High Energy Collision Dissociation)	30	MS2	85.4411	23	12.9479	10911	F11		1.04	1	0.00132743	0.0187853	0.216856	836136	12.94	Control	Control	Control	D4(AV_196)	D	4	FALSE
FALSE	High	Sequest HT (A2)	Unambiguous	[K].HFAdARIVGTDIR.[D]	D4(AV_196)	2	Q5XPI4	Q5XPI4-2; Q5XPI4	1	3	0.1411	0	1	2	556.263	1666.77	1666.78	-4.32	-0.0024	HCD (High Energy Collision Dissociation)	30	MS2	60.4449	17.902	43.331	52650	F11		1.63	1	0.00858698	0.157286	-0.0141315	7029037	43.39	Control	Control	Control	D4(AV_196)	D	4	FALSE
FALSE	High	Sequest HT (A2)	Unambiguous	[R].KdLYANTVLSGGTTMYPGIADR.[M]	D2(AV_196)	2	P60709	P60709; P63261	1	3		0.0064	3	3	847.064	2539.18	2539.16	5.2	0.0044	HCD (High Energy Collision Dissociation)	30	MS2	48.776	23	71.5664	93544	F8		1.55	1	0.00942043	0.171581	-0.0258106			1000B	1000	B	D2(AV_196)	D	2	FALSE
FALSE	High	Sequest HT (A2)	Unambiguous	[K].SGLELTELQNMTVPEddNISNdSNDFTEVENGQINSK.[F]	D16(AV_196); D17(AV_196); D22(AV_196)	1	Q9H2H9	Q9H2H9	0	5	0.0514	0	1	1	937.78	4684.87	4684.84	6.41	0.00601	HCD (High Energy Collision Dissociation)	30	MS2	79.5488	23	18.1814	17150	F4		1.75	1	0.000747615	0.0105386	0.27855			250B	250	B	D16(AV_196)	D	16	FALSE
FALSE	High	Sequest HT (A2)	Unambiguous	[K].SGLELTELQNMTVPEddNISNdSNDFTEVENGQINSK.[F]	D16(AV_196); D17(AV_196); D22(AV_196)	1	Q9H2H9	Q9H2H9	0	5	0.0514	0	1	1	937.78	4684.87	4684.84	6.41	0.00601	HCD (High Energy Collision Dissociation)	30	MS2	79.5488	23	18.1814	17150	F4		1.75	1	0.000747615	0.0105386	0.27855			250B	250	B	D17(AV_196)	D	17	FALSE
FALSE	High	Sequest HT (A2)	Unambiguous	[K].SGLELTELQNMTVPEddNISNdSNDFTEVENGQINSK.[F]	D16(AV_196); D17(AV_196); D22(AV_196)	1	Q9H2H9	Q9H2H9	0	5	0.0514	0	1	1	937.78	4684.87	4684.84	6.41	0.00601	HCD (High Energy Collision Dissociation)	30	MS2	79.5488	23	18.1814	17150	F4		1.75	1	0.000747615	0.0105386	0.27855			250B	250	B	D22(AV_196)	D	22	FALSE
FALSE	High	Sequest HT (A2)	Unambiguous	[K].LAEQFVLLNLVYETTdKHLSPDGQYVPR.[I]	D16(AV_196)	1	O95994	O95994	1	3		0.0119	2	4	1147.91	3441.71	3441.68	8.39	0.00963	HCD (High Energy Collision Dissociation)	30	MS2	3.89809	23	79.7513	104874	F10		2.49	1	2.50765e-05	0.000214873	0.733852	826666	79.64	2000B	2000	B	D16(AV_196)	D	16	FALSE
FALSE	High	Sequest HT (A2)	Unambiguous	[R].LLEDGEDFNLGDALdSSNSMQTIQKTTTR.[R]	D15(AV_196)	1	P05783	P05783	1	3	0.0046	0	1	1	1132.51	3395.53	3395.51	7.16	0.0081	HCD (High Energy Collision Dissociation)	30	MS2	7.72513	23	71.2056	93278	F6		2.19	1	0.00214943	0.0337024	0.156696	1.28062e+06	71.21	500B	500	B	D15(AV_196)	D	15	FALSE
FALSE	High	Sequest HT (A2)	Unambiguous	[R].LLEDGEDFNLGDALdSSNSMQTIQKTTTR.[R]	D15(AV_196)	1	P05783	P05783	1	3	0.0042	0	1	1	1132.51	3395.53	3395.51	6.47	0.00732	HCD (High Energy Collision Dissociation)	30	MS2	0	23	71.0327	92983	F7		2.4	1	3.28171e-05	0.000274339	0.704793	2.5923e+06	71.09	1000A	1000	A	D15(AV_196)	D	15	FALSE
FALSE	High	Sequest HT (A2)	Unambiguous	[R].LLEDGEDFNLGDALdSSNSMQTIQKTTTR.[R]	D15(AV_196)	1	P05783	P05783	1	3	0.0045	0	1	1	1132.52	3395.53	3395.51	8.55	0.00967	HCD (High Energy Collision Dissociation)	30	MS2	0	23	71.0565	92796	F8		2.24	1	0.00277164	0.0459668	0.125121	1.98129e+06	71.18	1000B	1000	B	D15(AV_196)	D	15	FALSE
FALSE	High	Sequest HT (A2)	Unambiguous	[R].LLEDGEDFNLGDALdSSNSMQTIQKTTTR.[R]	D15(AV_196)	1	P05783	P05783	1	3	0.0038	0	1	1	1132.52	3395.54	3395.51	9.68	0.01096	HCD (High Energy Collision Dissociation)	30	MS2	0	23	71.0672	92809	F8		2.6	1	0.000443229	0.00522765	0.356483	1.98129e+06	71.18	1000B	1000	B	D15(AV_196)	D	15	FALSE
FALSE	High	Sequest HT (A2)	Unambiguous	[R].LLEDGEDFNLGDALdSSNSMQTIQKTTTR.[R]	D15(AV_196)	1	P05783	P05783	1	3	0.0062	0	1	3	1132.52	3395.54	3395.51	8.71	0.00986	HCD (High Energy Collision Dissociation)	30	MS2	13.9781	23	71.5721	93030	F10		1.62	1	0.000792742	0.0112356	0.271601	3.29376e+06	71.3	2000B	2000	B	D15(AV_196)	D	15	FALSE
FALSE	High	Sequest HT (A2)	Unambiguous	[R].ETTGAQVQVAGdLLPNSTER.[A]	D12(AV_196)	1	P57723	P57723	0	2	0.201	0	1	1	1141.52	2282.04	2282.04	-1.85	-0.00211	HCD (High Energy Collision Dissociation)	30	MS2	0	23	40.8385	49066	F1		2.09	1	0.00112728	0.0159065	0.234372			100A	100	A	D12(AV_196)	D	12	FALSE
FALSE	High	Sequest HT (A2)	Unambiguous	[R].ETTGAQVQVAGdLLPNSTER.[A]	D12(AV_196)	1	P57723	P57723	0	2	0.2335	0	1	1	1141.53	2282.06	2282.04	6.73	0.00767	HCD (High Energy Collision Dissociation)	30	MS2	34.5299	23	40.8492	48732	F3		2.27	1	0.000659528	0.00922262	0.293115			250A	250	A	D12(AV_196)	D	12	FALSE
FALSE	High	Sequest HT (A2)	Unambiguous	[R].HQGVMVGMGQKdSYVGDEAQSK.[R]	D12(AV_196)	6	P68133; P60709; P68032	P68133; P60709; P63261; P63267; P68032; P62736	1	2	0.0282	0	1	3	1274.05	2547.09	2547.08	5.62	0.00716	HCD (High Energy Collision Dissociation)	30	MS2	31.5298	23	46.4228	56885	F3		2.48	3	0.000195382	0.00213209	0.46061	2145895	45.71	250A	250	A	D12(AV_196)	D	12	FALSE
FALSE	High	Sequest HT (A2)	Unambiguous	[R].HQGVMVGMGQKdSYVGDEAQSK.[R]	D12(AV_196)	6	P68133; P60709; P68032	P68133; P60709; P63261; P63267; P68032; P62736	1	2	0.0446	0	1	2	1274.05	2547.1	2547.08	8.46	0.01077	HCD (High Energy Collision Dissociation)	30	MS2	10.1264	23	46.1998	56328	F5		3.81	3	4.52618e-06	1.70676e-08	1.8428	1.89413e+06	46.06	500A	500	A	D12(AV_196)	D	12	FALSE
FALSE	High	Sequest HT (A2)	Unambiguous	[R].LLEDGEDFNLGdALDSSNSMQTIQKTTTR.[R]	D12(AV_196)	1	P05783	P05783	1	3	0.0058	0	1	1	1132.51	3395.52	3395.51	4.42	0.005	HCD (High Energy Collision Dissociation)	30	MS2	0	23	71.1545	93362	F5		1.72	1	0.0011929	0.0168767	0.228116	1.04824e+06	71.19	500A	500	A	D12(AV_196)	D	12	FALSE
FALSE	High	Sequest HT (A2)	Unambiguous	[R].HQGVMVGMGQKdSYVGDEAQSK.[R]	D12(AV_196)	6	P68133; P60709; P68032	P68133; P60709; P63261; P63267; P68032; P62736	1	2	0.0457	0	1	1	1274.05	2547.1	2547.08	9.67	0.01231	HCD (High Energy Collision Dissociation)	30	MS2	0	23	46.4362	56546	F7		3.5	3	4.52618e-06	5.96047e-08	1.69612	3.49972e+06	45.71	1000A	1000	A	D12(AV_196)	D	12	FALSE
FALSE	High	Sequest HT (A2)	Unambiguous	[R].ETTGAQVQVAGdLLPNSTER.[A]	D12(AV_196)	1	P57723	P57723	0	2	0.2294	0	1	1	1141.54	2282.06	2282.04	9.92	0.01132	HCD (High Energy Collision Dissociation)	30	MS2	51.2775	23	40.7934	48267	F8		1.7	1	0.00935802	0.170532	-0.0249767	3.91201e+06	40.92	1000B	1000	B	D12(AV_196)	D	12	FALSE
FALSE	High	Sequest HT (A2)	Unambiguous	[R].ETTGAQVQVAGdLLPNSTER.[A]	D12(AV_196)	1	P57723	P57723	0	2	0.1757	0	1	1	1141.54	2282.06	2282.04	9.88	0.01127	HCD (High Energy Collision Dissociation)	30	MS2	0	23	41.1924	48846	F8		1.48	1	0.00366408	0.0639544	0.0909332	3.91201e+06	40.92	1000B	1000	B	D12(AV_196)	D	12	FALSE
FALSE	High	Sequest HT (A2)	Unambiguous	[R].HQGVMVGMGQKdSYVGDEAQSK.[R]	D12(AV_196)	6	P68133; P60709; P68032	P68133; P60709; P63261; P63267; P68032; P62736	1	2	0.033	0	1	2	1274.04	2547.08	2547.08	2.23	0.00284	HCD (High Energy Collision Dissociation)	30	MS2	0	23	46.2147	55858	F10		3.64	3	4.52618e-06	3.00382e-07	1.50643	4274184	45.76	2000B	2000	B	D12(AV_196)	D	12	FALSE
FALSE	High	Sequest HT (A2)	Unambiguous	[R].TLMPNTTLTYdIQR.[I]	D11(AV_196)	2	P39086	P39086-2; P39086	0	4	0.1778	0	1	6	466.467	1862.85	1862.85	0.02	1e-05	HCD (High Energy Collision Dissociation)	30	MS2	42.9092	23	79.2572	104710	F9		0.9	1	0.000480792	0.00594141	0.342003	42299.4	79.21	2000A	2000	A	D11(AV_196)	D	11	FALSE
FALSE	High	Sequest HT (A2)	Unambiguous	[R].MGNLYDIDEdQMLQETGMTNAWLLGDAPR.[T]	D10(AV_196)	1	Q12879-2	Q12879-2	0	3	0.0077	0	1	3	1165.17	3493.48	3493.49	-0.44	-0.00052	HCD (High Energy Collision Dissociation)	30	MS2	8.00292	23	69.1536	90659	F3		1.3	1	0.00771279	0.142177	-0.000976864	4361854	68.63	250A	250	A	D10(AV_196)	D	10	FALSE
FALSE	High	Sequest HT (A2)	Unambiguous	[R].MGNLYDIDEdQMLQETGMTNAWLLGDAPR.[T]	D10(AV_196)	1	Q12879-2	Q12879-2	0	3	0.0061	0	1	1	1165.17	3493.49	3493.49	2.4	0.00279	HCD (High Energy Collision Dissociation)	30	MS2	0	23	68.7649	89422	F8		1.65	1	0.00653167	0.121206	0.018975	1.9766e+06	68.62	1000B	1000	B	D10(AV_196)	D	10	FALSE
FALSE	High	Sequest HT (A2)	Unambiguous	[R].TVSLGAGAKdELHIVEAEAMNYEGSPIK.[V]	D10(AV_196)	3	P06748	P06748-2; P06748-3; P06748	1	3	0.1353	0	1	3	1042.5	3125.48	3125.46	6.76	0.00704	HCD (High Energy Collision Dissociation)	30	MS2	69.4311	23	70.319	91721	F9		1.7	1	0.00188701	0.0289093	0.172318			2000A	2000	A	D10(AV_196)	D	10	FALSE
FALSE	High	Sequest HT (A2)	Unambiguous	[R].TVSLGAGAKdELHIVEAEAMNYEGSPIK.[V]	D10(AV_196)	3	P06748	P06748-2; P06748-3; P06748	1	3	0.0214	0	1	2	1042.5	3125.48	3125.46	4.97	0.00518	HCD (High Energy Collision Dissociation)	30	MS2	42.9599	23	70.8998	92573	F9		1.87	1	0.00103448	0.0147339	0.242501			2000A	2000	A	D10(AV_196)	D	10	FALSE
FALSE	High	Sequest HT (A2)	Unambiguous	[R].TVSLGAGAKdELHIVEAEAMNYEGSPIK.[V]	D10(AV_196)	3	P06748	P06748-2; P06748-3; P06748	1	3	0.0446	0	1	2	1042.5	3125.48	3125.46	5.46	0.00568	HCD (High Energy Collision Dissociation)	30	MS2	39.7689	23	71.0851	92848	F9		2.02	1	7.12085e-05	0.000712174	0.591015			2000A	2000	A	D10(AV_196)	D	10	FALSE
FALSE	High	Sequest HT (A2)	Unambiguous	[R].dLALAIR.[D]	D1(AV_196)	2	P40121	P40121-2; P40121	0	2	0.1552	0	1	1	484.242	967.476	967.472	3.84	0.00186	HCD (High Energy Collision Dissociation)	30	MS2	90.1869	23	42.3675	50293	F10		1.16	1	0.00103169	0.0147053	0.242708			2000B	2000	B	D1(AV_196)	D	1	FALSE
FALSE	High	Sequest HT (A2)	Unambiguous	[K].KSVIcVEGNIASGK.[T]	C5(AV_196)	4	O00142	O00142-6; O00142-2; O00142-4; O00142	1	2	0.1706	0	1	2	800.881	1600.75	1600.75	2.03	0.00162	HCD (High Energy Collision Dissociation)	30	MS2	71.5932	23	14.1334	11981	F5		1.7	1	3.98804e-05	0.000342904	0.678221			500A	500	A	C5(AV_196)	C	5	FALSE
FALSE	High	Sequest HT (A2)	Unambiguous	[K].KSVIcVEGNIASGK.[T]	C5(AV_196)	4	O00142	O00142-6; O00142-2; O00142-4; O00142	1	2	0.0807	0	1	1	800.883	1600.76	1600.75	4.76	0.00381	HCD (High Energy Collision Dissociation)	30	MS2	41.3304	23	14.0875	12051	F7		1.61	1	0.00239555	0.0377883	0.145069			1000A	1000	A	C5(AV_196)	C	5	FALSE
FALSE	High	Sequest HT (A2)	Unambiguous	[K].HQVFDYPQVLQEATFcVVLR.[G]	C16(AV_196)	3	Q93063	Q93063-3; Q93063-2; Q93063	0	3	0.0478	0	1	1	863.41	2588.22	2588.21	1.56	0.00134	HCD (High Energy Collision Dissociation)	30	MS2	97.0624	23	34.438	39247	F5		2.3	1	0.000977122	0.0137622	0.249777	847479	34.35	500A	500	A	C16(AV_196)	C	16	FALSE
FALSE	High	Sequest HT (A2)	Unambiguous	[K].HQVFDYPQVLQEATFcVVLR.[G]	C16(AV_196)	3	Q93063	Q93063-3; Q93063-2; Q93063	0	3	0.0227	0	1	1	863.407	2588.21	2588.21	-2.51	-0.00216	HCD (High Energy Collision Dissociation)	30	MS2	96.617	23	34.5108	39853	F11		2.2	1	0.000770393	0.0108945	0.274943	1.19597e+06	34.29	Control	Control	Control	C16(AV_196)	C	16	FALSE
