# Supplementary material for: Cooperative Aldehyde Chemistry Maps an Orthogonal Lysine Reactivity Landscape
Source: J Am Chem Soc. 2026 Apr 2;148(14):15125–37. doi: 10.1021/jacs.6c01030 (PMC13088235; doi:10.1021/jacs.6c01030)
Supplement: Supplementary file 4 [file ja6c01030_si_004.xlsx]

## Sheet: Sheet1
Checked	Confidence	Identifying.Node	PSM.Ambiguity	Annotated.Sequence	Modifications	X..Proteins	Master.Protein.Accessions	Protein.Accessions	X..Missed.Cleavages	Charge	DeltaScore	DeltaCn	Rank	Search.Engine.Rank	m.z..Da.	MH...Da.	Theo..MH...Da.	DeltaM..ppm.	Deltam.z..Da.	Activation.Type	NCE....	MS.Order	Isolation.Interference....	Ion.Inject.Time..ms.	RT..min.	First.Scan	File.ID	Quan.Info	XCorr	X..Protein.Groups	q.Value	PEP	SVM.Score	Precursor.Abundance	Apex.RT..min.	Condition	Concentration_uM	Replicate	av160_tokens	mod_residue	mod_pos	is_lys
FALSE	High	Sequest HT (A2)	Unambiguous	[K].sdAEEDGGTVSQEEEDR.[K]	N-Term(AV_N-term_160); D2(AV_160)	3	P27824	P27824-3; P27824-2; P27824	0	2	0.1789	0	1	1	1086.92	2172.83	2172.84	-3.35	-0.00363	HCD (High Energy Collision Dissociation)	30	MS2	77.3398	23	22.9891	23324	F9		1.9	1	5.36403e-06	9.76385e-08	1.77757	506268	23.01	2000A	2000	A	D2(AV_160)	D	2	FALSE
FALSE	High	Sequest HT (A2)	Unambiguous	[K].dLYAnTVLSGGTTMYPGIADR.[M]	N-Term(AV_N-term_160); N5(AV_160)	2	P60709	P60709; P63261	0	3	0.0186	0	1	1	845.734	2535.19	2535.17	4.71	0.00398	HCD (High Energy Collision Dissociation)	30	MS2	94.9062	23	67.4231	87372	F9		4.31	1	5.36403e-06	3.09458e-05	1.00337			2000A	2000	A	N5(AV_160)	N	5	FALSE
FALSE	High	Sequest HT (A2)	Unambiguous	[K].dLyANTVLSGGTTMYPGIADR.[M]	N-Term(AV_N-term_160); Y3(AV_160)	2	P60709	P60709; P63261	0	3	0.0186	0	1	2	845.734	2535.19	2535.17	4.71	0.00398	HCD (High Energy Collision Dissociation)	30	MS2	94.9062	23	67.4231	87372	F9		4.31	1	5.36403e-06	3.09458e-05	1.00337			2000A	2000	A	Y3(AV_160)	Y	3	FALSE
FALSE	High	Sequest HT (A2)	Unambiguous	[R].GYADsPsKGAAPYVqAFDSLLAGPVAEYLK.[I]	S5(AV_160); S7(AV_160); Q15(AV_160)	1	Q01518-2	Q01518-2	1	3	0.0598	0	1	1	1189.25	3565.73	3565.71	6.02	0.00715	HCD (High Energy Collision Dissociation)	30	MS2	80.8862	23	81.4791	108948	F11		1.84	1	2.45741e-05	0.000126997	0.808366			Control	Control	Control	S5(AV_160)	S	5	FALSE
FALSE	High	Sequest HT (A2)	Unambiguous	[R].GYADsPsKGAAPYVqAFDSLLAGPVAEYLK.[I]	S5(AV_160); S7(AV_160); Q15(AV_160)	1	Q01518-2	Q01518-2	1	3	0.0598	0	1	1	1189.25	3565.73	3565.71	6.02	0.00715	HCD (High Energy Collision Dissociation)	30	MS2	80.8862	23	81.4791	108948	F11		1.84	1	2.45741e-05	0.000126997	0.808366			Control	Control	Control	S7(AV_160)	S	7	FALSE
FALSE	High	Sequest HT (A2)	Unambiguous	[R].GYADsPsKGAAPYVqAFDSLLAGPVAEYLK.[I]	S5(AV_160); S7(AV_160); Q15(AV_160)	1	Q01518-2	Q01518-2	1	3	0.0598	0	1	1	1189.25	3565.73	3565.71	6.02	0.00715	HCD (High Energy Collision Dissociation)	30	MS2	80.8862	23	81.4791	108948	F11		1.84	1	2.45741e-05	0.000126997	0.808366			Control	Control	Control	Q15(AV_160)	Q	15	FALSE
FALSE	High	Sequest HT (A2)	Unambiguous	[K].IKQEqEDLELK.[H]	Q5(AV_160)	4	Q13439	Q13439-5; Q13439-3; Q13439-4; Q13439	1	3	0.0031	0	1	1	511.599	1532.78	1532.78	-1.48	-0.00075	HCD (High Energy Collision Dissociation)	30	MS2	34.4266	54.02	13.5336	11224	F9		3.23	1	2.45741e-05	0.000115208	0.822099	16044980	13.57	2000A	2000	A	Q5(AV_160)	Q	5	FALSE
FALSE	High	Sequest HT (A2)	Unambiguous	[K].sdAEEDGGTVSQEEEDR.[K]	N-Term(AV_N-term_160); D2(AV_160)	3	P27824	P27824-3; P27824-2; P27824	0	2	0.0682	0	1	1	1086.92	2172.83	2172.84	-3.84	-0.00417	HCD (High Energy Collision Dissociation)	30	MS2	93.8723	23	23.1099	23899	F11		0.88	1	2.45741e-05	0.000113463	0.824246	723614	23.07	Control	Control	Control	D2(AV_160)	D	2	FALSE
FALSE	High	Sequest HT (A2)	Unambiguous	[K].aAsDIAMTELPPTHPIR.[L]	N-Term(AV_N-term_160); S3(AV_160)	2	P62258	P62258-2; P62258	0	2	0.3116	0	1	2	1070.52	2140.04	2140.04	-2.08	-0.00222	HCD (High Energy Collision Dissociation)	30	MS2	56.9846	23	50.1566	61951	F7		1.99	1	2.85995e-05	0.000133728	0.801072			1000A	1000	A	S3(AV_160)	S	3	FALSE
FALSE	High	Sequest HT (A2)	Unambiguous	[K].aASdIAMTELPPTHPIR.[L]	N-Term(AV_N-term_160); D4(AV_160)	2	P62258	P62258-2; P62258	0	2	0.3116	0	1	1	1070.52	2140.04	2140.04	-2.08	-0.00222	HCD (High Energy Collision Dissociation)	30	MS2	56.9846	23	50.1566	61951	F7		1.99	1	2.85995e-05	0.000133728	0.801072			1000A	1000	A	D4(AV_160)	D	4	FALSE
FALSE	High	Sequest HT (A2)	Unambiguous	[M].AEPSAATqSHSISSSSFGAEPSAPGGGGSPGACPALGTK.[S]	Q8(AV_160)	7	O95197	O95197-3; O95197-2; O95197-5; O95197-4; O95197-7; O95197-6; O95197	0	3		0.02	2	5	1225.22	3673.65	3673.67	-5.82	-0.00712	HCD (High Energy Collision Dissociation)	30	MS2	91.7229	23	41.5617	49333	F7		1.47	1	2.85995e-05	0.000151679	0.78324			1000A	1000	A	Q8(AV_160)	Q	8	FALSE
FALSE	High	Sequest HT (A2)	Unambiguous	[M].AEPSAATQsHSISSSSFGAEPSAPGGGGSPGACPALGTK.[S]	S9(AV_160)	7	O95197	O95197-3; O95197-2; O95197-5; O95197-4; O95197-7; O95197-6; O95197	0	3		0.02	2	6	1225.22	3673.65	3673.67	-5.82	-0.00712	HCD (High Energy Collision Dissociation)	30	MS2	91.7229	23	41.5617	49333	F7		1.47	1	2.85995e-05	0.000151679	0.78324			1000A	1000	A	S9(AV_160)	S	9	FALSE
FALSE	High	Sequest HT (A2)	Unambiguous	[M].AEPSAAtQSHSISSSSFGAEPSAPGGGGSPGACPALGTK.[S]	T7(AV_160)	7	O95197	O95197-3; O95197-2; O95197-5; O95197-4; O95197-7; O95197-6; O95197	0	3		0.02	2	4	1225.22	3673.65	3673.67	-5.82	-0.00712	HCD (High Energy Collision Dissociation)	30	MS2	91.7229	23	41.5617	49333	F7		1.47	1	2.85995e-05	0.000151679	0.78324			1000A	1000	A	T7(AV_160)	T	7	FALSE
FALSE	High	Sequest HT (A2)	Unambiguous	[M].AEPSAATQSHSISsSSFGAEPSAPGGGGSPGACPALGTK.[S]	S14(AV_160)	7	O95197	O95197-3; O95197-2; O95197-5; O95197-4; O95197-7; O95197-6; O95197	0	3		0.02	2	3	1225.22	3673.65	3673.67	-5.82	-0.00712	HCD (High Energy Collision Dissociation)	30	MS2	91.7229	23	41.5617	49333	F7		1.47	1	2.85995e-05	0.000151679	0.78324			1000A	1000	A	S14(AV_160)	S	14	FALSE
FALSE	High	Sequest HT (A2)	Unambiguous	[M].AEPSAATQSHSIsSSSFGAEPSAPGGGGSPGACPALGTK.[S]	S13(AV_160)	7	O95197	O95197-3; O95197-2; O95197-5; O95197-4; O95197-7; O95197-6; O95197	0	3		0.02	2	2	1225.22	3673.65	3673.67	-5.82	-0.00712	HCD (High Energy Collision Dissociation)	30	MS2	91.7229	23	41.5617	49333	F7		1.47	1	2.85995e-05	0.000151679	0.78324			1000A	1000	A	S13(AV_160)	S	13	FALSE
FALSE	High	Sequest HT (A2)	Unambiguous	[R].KDLYAnNVMSGGTTMYPGIADR.[M]	N6(AV_160)	1	P68133	P68133	1	3	0.0026	0	1	1	845.395	2534.17	2534.17	-0.03	-3e-05	HCD (High Energy Collision Dissociation)	30	MS2	93.4802	23	67.5244	87518	F8		3.82	1	4.10341e-05	0.000207472	0.738712			1000B	1000	B	N6(AV_160)	N	6	FALSE
FALSE	High	Sequest HT (A2)	Unambiguous	[K].sdAEEDGGTVSQEEEDR.[K]	N-Term(AV_N-term_160); D2(AV_160)	3	P27824	P27824-3; P27824-2; P27824	0	2	0.0648	0	1	1	1086.91	2172.82	2172.84	-7.39	-0.00803	HCD (High Energy Collision Dissociation)	30	MS2	92.6196	23	23.1423	23714	F3		1.08	1	4.45036e-05	0.000251569	0.711282	666075	23.16	250A	250	A	D2(AV_160)	D	2	FALSE
FALSE	High	Sequest HT (A2)	Unambiguous	[K].DLYANtVLsGGTTMYPGIADR.[M]	T6(AV_160); S9(AV_160)	2	P60709	P60709; P63261	0	3	0.0928	0	1	1	845.733	2535.18	2535.17	3.91	0.00331	HCD (High Energy Collision Dissociation)	30	MS2	83.4334	23	67.6573	88356	F3		1.94	1	4.77831e-05	0.000293586	0.689341	363242	67.41	250A	250	A	T6(AV_160)	T	6	FALSE
FALSE	High	Sequest HT (A2)	Unambiguous	[K].DLYANtVLsGGTTMYPGIADR.[M]	T6(AV_160); S9(AV_160)	2	P60709	P60709; P63261	0	3	0.0928	0	1	1	845.733	2535.18	2535.17	3.91	0.00331	HCD (High Energy Collision Dissociation)	30	MS2	83.4334	23	67.6573	88356	F3		1.94	1	4.77831e-05	0.000293586	0.689341	363242	67.41	250A	250	A	S9(AV_160)	S	9	FALSE
FALSE	High	Sequest HT (A2)	Unambiguous	[R].TLNETELTELqSQISDTSVVLSMDNSR.[S]	Q11(AV_160)	1	P08729	P08729	0	3	0.0191	0	1	1	1057.5	3170.5	3170.5	-1.32	-0.0014	HCD (High Energy Collision Dissociation)	30	MS2	94.546	23	57.7793	73897	F11		2.09	1	4.77831e-05	0.00030827	0.682422			Control	Control	Control	Q11(AV_160)	Q	11	FALSE
FALSE	High	Sequest HT (A2)	Unambiguous	[M].AqPPPDVEGDDCLPAYR.[H]	Q2(AV_160)	2	Q9NUI1	Q9NUI1-2; Q9NUI1	0	2	0.4144	0	1	1	1001.95	2002.89	2002.89	2.81	0.00281	HCD (High Energy Collision Dissociation)	30	MS2	33.7799	23	64.5135	83412	F5		1.81	1	6.64706e-05	0.000467983	0.623674			500A	500	A	Q2(AV_160)	Q	2	FALSE
FALSE	High	Sequest HT (A2)	Unambiguous	[R].LDPdAIPSPIQVIEDDR.[N]	D4(AV_160)	1	P53992	P53992	0	3	0.0394	0	1	1	685.01	2053.02	2053.01	2.05	0.0014	HCD (High Energy Collision Dissociation)	30	MS2	94.8736	23	55.0969	69149	F8		2.54	1	6.64706e-05	0.000403466	0.644439	477778	54.92	1000B	1000	B	D4(AV_160)	D	4	FALSE
FALSE	High	Sequest HT (A2)	Unambiguous	[R].FeVLGIPFSLQLWDTAGQER.[F]	E2(AV_160)	3	Q9BZG1	Q9BZG1-2; Q9BZG1-4; Q9BZG1	0	3		0.0035	2	2	822.745	2466.22	2466.23	-5.01	-0.00412	HCD (High Energy Collision Dissociation)	30	MS2	90.9028	23	48.3473	58878	F10		2.87	1	6.92803e-05	0.00050768	0.612345			2000B	2000	B	E2(AV_160)	E	2	FALSE
FALSE	High	Sequest HT (A2)	Unambiguous	[K].QAAASAtQTIAAAQHAAsTPK.[A]	T7(AV_160); S18(AV_160)	2	Q9Y490-2	Q9Y490-2; Q9Y490	0	3		0.031	2	2	772.383	2315.13	2315.13	1.66	0.00128	HCD (High Energy Collision Dissociation)	30	MS2	93.8202	23	79.8737	105535	F9		2.19	1	6.92803e-05	0.000498864	0.614778			2000A	2000	A	T7(AV_160)	T	7	FALSE
FALSE	High	Sequest HT (A2)	Unambiguous	[K].QAAASAtQTIAAAQHAAsTPK.[A]	T7(AV_160); S18(AV_160)	2	Q9Y490-2	Q9Y490-2; Q9Y490	0	3		0.031	2	2	772.383	2315.13	2315.13	1.66	0.00128	HCD (High Energy Collision Dissociation)	30	MS2	93.8202	23	79.8737	105535	F9		2.19	1	6.92803e-05	0.000498864	0.614778			2000A	2000	A	S18(AV_160)	S	18	FALSE
FALSE	High	Sequest HT (A2)	Unambiguous	[K].AAIKsLSrISLTQAGLEALFESNLLDDLK.[S]	S5(AV_160); R8(AV_160)	1	Q16401	Q16401	2	3		0.0215	4	4	1146.29	3436.85	3436.83	6.44	0.00737	HCD (High Energy Collision Dissociation)	30	MS2	65.8387	23	80.2078	106550	F5		4.1	1	6.92803e-05	0.000497003	0.615297			500A	500	A	S5(AV_160)	S	5	FALSE
FALSE	High	Sequest HT (A2)	Unambiguous	[K].AAIKsLSrISLTQAGLEALFESNLLDDLK.[S]	S5(AV_160); R8(AV_160)	1	Q16401	Q16401	2	3		0.0215	4	4	1146.29	3436.85	3436.83	6.44	0.00737	HCD (High Energy Collision Dissociation)	30	MS2	65.8387	23	80.2078	106550	F5		4.1	1	6.92803e-05	0.000497003	0.615297			500A	500	A	R8(AV_160)	R	8	FALSE
FALSE	High	Sequest HT (A2)	Unambiguous	[M].AAAEAANCIMeVSCGQAESSEKPNAEDMTSK.[D]	E11(AV_160)	2	Q99873-3	Q99873-5; Q99873-3	0	3		0.0134	2	2	1111.48	3332.42	3332.41	4.71	0.00523	HCD (High Energy Collision Dissociation)	30	MS2	82.0724	23	52.0494	65088	F4		1.47	1	6.92803e-05	0.000477663	0.62082			250B	250	B	E11(AV_160)	E	11	FALSE
FALSE	High	Sequest HT (A2)	Unambiguous	[M].AAAEAANCIMEVsCGQAESSEKPNAEDMTSK.[D]	S13(AV_160)	2	Q99873-3	Q99873-5; Q99873-3	0	3		0.0134	2	3	1111.48	3332.42	3332.41	4.71	0.00523	HCD (High Energy Collision Dissociation)	30	MS2	82.0724	23	52.0494	65088	F4		1.47	1	6.92803e-05	0.000477663	0.62082			250B	250	B	S13(AV_160)	S	13	FALSE
FALSE	High	Sequest HT (A2)	Unambiguous	[M].AAAAAALsGAGTPPAGGGAGGGGAGGGGSPPGGWAVAR.[L]	S8(AV_160)	3	Q01167	Q01167-2; Q01167-3; Q01167	0	3	0.1041	0	1	1	1035.5	3104.5	3104.49	0.73	0.00075	HCD (High Energy Collision Dissociation)	30	MS2	57.3854	23	41.646	49813	F3		2.21	1	9.51154e-05	0.000679661	0.572196			250A	250	A	S8(AV_160)	S	8	FALSE
FALSE	High	Sequest HT (A2)	Unambiguous	[R].aHVsPQEAPLGQVPGAEwLPPtR.[G]	N-Term(AV_N-term_160); S4(AV_160); W18(AV_160); T22(AV_160)	1	Q6ZR54	Q6ZR54	0	3	0.1375	0	1	1	1026.5	3077.48	3077.47	1.71	0.00176	HCD (High Energy Collision Dissociation)	30	MS2	84.7062	23	56.3402	71421	F4		2.4	1	9.87783e-05	0.000705156	0.567184			250B	250	B	S4(AV_160)	S	4	FALSE
FALSE	High	Sequest HT (A2)	Unambiguous	[R].aHVsPQEAPLGQVPGAEwLPPtR.[G]	N-Term(AV_N-term_160); S4(AV_160); W18(AV_160); T22(AV_160)	1	Q6ZR54	Q6ZR54	0	3	0.1375	0	1	1	1026.5	3077.48	3077.47	1.71	0.00176	HCD (High Energy Collision Dissociation)	30	MS2	84.7062	23	56.3402	71421	F4		2.4	1	9.87783e-05	0.000705156	0.567184			250B	250	B	W18(AV_160)	W	18	FALSE
FALSE	High	Sequest HT (A2)	Unambiguous	[R].aHVsPQEAPLGQVPGAEwLPPtR.[G]	N-Term(AV_N-term_160); S4(AV_160); W18(AV_160); T22(AV_160)	1	Q6ZR54	Q6ZR54	0	3	0.1375	0	1	1	1026.5	3077.48	3077.47	1.71	0.00176	HCD (High Energy Collision Dissociation)	30	MS2	84.7062	23	56.3402	71421	F4		2.4	1	9.87783e-05	0.000705156	0.567184			250B	250	B	T22(AV_160)	T	22	FALSE
FALSE	High	Sequest HT (A2)	Unambiguous	[R].DLAPIGLFGTPLLTSLPEKVCnFLASQVPFPSR.[L]	N22(AV_160)	1	Q99714-2	Q99714-2	1	4	0.0636	0	1	1	922.744	3687.95	3687.95	1.16	0.00107	HCD (High Energy Collision Dissociation)	30	MS2	39.3312	23	81.1369	108446	F11		2.36	1	0.000102328	0.000728974	0.562674	2.2367e+06	81.08	Control	Control	Control	N22(AV_160)	N	22	FALSE
FALSE	High	Sequest HT (A2)	Unambiguous	[R].KDLYANNVmSGGTTMYPGIADR.[M]	M9(AV_160)	1	P68133	P68133	1	3	0.0385	0	1	1	845.401	2534.19	2534.17	8.16	0.00689	HCD (High Energy Collision Dissociation)	30	MS2	89.8221	23	69.0353	89749	F8		2.6	1	0.000102328	0.000720362	0.564286			1000B	1000	B	M9(AV_160)	M	9	FALSE
FALSE	High	Sequest HT (A2)	Unambiguous	[R].FEVLGIPFsLQLWDTAGQER.[F]	S9(AV_160)	3	Q9BZG1	Q9BZG1-2; Q9BZG1-4; Q9BZG1	0	3	0.0537	0	1	1	822.743	2466.21	2466.23	-8.3	-0.00682	HCD (High Energy Collision Dissociation)	30	MS2	95.3166	23	48.5593	59576	F7		2.98	1	0.000106127	0.000749038	0.558996			1000A	1000	A	S9(AV_160)	S	9	FALSE
FALSE	High	Sequest HT (A2)	Unambiguous	[K].aASdIAMTELPPTHPIR.[L]	N-Term(AV_N-term_160); D4(AV_160)	2	P62258	P62258-2; P62258	0	3	0.0068	0	1	1	714.019	2140.04	2140.04	-0.02	-1e-05	HCD (High Energy Collision Dissociation)	30	MS2	93.1439	23	49.8929	61443	F9		2.94	1	0.000124811	0.000802225	0.549741	1.53605e+06	49.97	2000A	2000	A	D4(AV_160)	D	4	FALSE
FALSE	High	Sequest HT (A2)	Unambiguous	[R].LVINLSSSVsTK.[C]	S10(AV_160)	2	Q6R327	Q6R327-3; Q6R327	0	2	0.0559	0	1	2	704.39	1407.77	1407.77	-0.21	-0.00014	HCD (High Energy Collision Dissociation)	30	MS2	83.7467	16.514	50.3536	62164	F8		1.61	1	0.000130975	0.000888676	0.536041			1000B	1000	B	S10(AV_160)	S	10	FALSE
FALSE	High	Sequest HT (A2)	Unambiguous	[R].LVINLSSSVStK.[C]	T11(AV_160)	2	Q6R327	Q6R327-3; Q6R327	0	2	0.0559	0	1	1	704.39	1407.77	1407.77	-0.21	-0.00014	HCD (High Energy Collision Dissociation)	30	MS2	83.7467	16.514	50.3536	62164	F8		1.61	1	0.000130975	0.000888676	0.536041			1000B	1000	B	T11(AV_160)	T	11	FALSE
FALSE	High	Sequest HT (A2)	Unambiguous	[R].AEAEAwYQTKYEELQVTAGK.[H]	W6(AV_160)	1	Q5XKE5	Q5XKE5	1	3	0.0657	0	1	1	825.728	2475.17	2475.17	-1.23	-0.00102	HCD (High Energy Collision Dissociation)	30	MS2	77.6558	23	74.8505	98268	F9		1.98	1	0.000130975	0.000888819	0.53602			2000A	2000	A	W6(AV_160)	W	6	FALSE
FALSE	High	Sequest HT (A2)	Unambiguous	[K].tkTRLqQELDDLLVDLDHQR.[Q]	N-Term(AV_N-term_160); K2(AV_160); Q6(AV_160)	1	P35579	P35579	2	3	0.116	0	1	1	972.822	2916.45	2916.44	3.08	0.003	HCD (High Energy Collision Dissociation)	30	MS2	53.7877	23	56.6538	72253	F11		2.5	1	0.000130975	0.000829976	0.545173			Control	Control	Control	K2(AV_160)	K	2	TRUE
FALSE	High	Sequest HT (A2)	Unambiguous	[K].tkTRLqQELDDLLVDLDHQR.[Q]	N-Term(AV_N-term_160); K2(AV_160); Q6(AV_160)	1	P35579	P35579	2	3	0.116	0	1	1	972.822	2916.45	2916.44	3.08	0.003	HCD (High Energy Collision Dissociation)	30	MS2	53.7877	23	56.6538	72253	F11		2.5	1	0.000130975	0.000829976	0.545173			Control	Control	Control	Q6(AV_160)	Q	6	FALSE
FALSE	High	Sequest HT (A2)	Unambiguous	[K].dLyANTVLSGGTTMYPGIADR.[M]	N-Term(AV_N-term_160); Y3(AV_160)	2	P60709	P60709; P63261	0	3	0.0065	0	1	1	845.732	2535.18	2535.17	2.81	0.00237	HCD (High Energy Collision Dissociation)	30	MS2	95.4562	23	67.3907	87958	F3		3.08	1	0.000133435	0.000922425	0.531089	363242	67.41	250A	250	A	Y3(AV_160)	Y	3	FALSE
FALSE	High	Sequest HT (A2)	Unambiguous	[R].VGASTVPASLDsSR.[S]	S12(AV_160)	1	Q9H7V2	Q9H7V2	0	2		0.0067	2	2	753.876	1506.75	1506.74	1.3	0.00098	HCD (High Energy Collision Dissociation)	30	MS2	83.7512	23	33.7786	38752	F1		1.49	1	0.00014042	0.00101217	0.518845			100A	100	A	S12(AV_160)	S	12	FALSE
FALSE	High	Sequest HT (A2)	Unambiguous	[K].IKQEqEDLELK.[H]	Q5(AV_160)	4	Q13439	Q13439-5; Q13439-3; Q13439-4; Q13439	1	3	0.007	0	1	1	511.599	1532.78	1532.78	-1.55	-0.00079	HCD (High Energy Collision Dissociation)	30	MS2	41.9564	15.404	13.4959	11267	F4		2.86	1	0.000159289	0.00130324	0.486251	22361290	13.55	250B	250	B	Q5(AV_160)	Q	5	FALSE
FALSE	High	Sequest HT (A2)	Unambiguous	[R].TLNETELTELQsQISDTSVVLSMDNSR.[S]	S12(AV_160)	1	P08729	P08729	0	3	0.0656	0	1	1	1057.52	3170.53	3170.5	8.95	0.00946	HCD (High Energy Collision Dissociation)	30	MS2	55.4139	23	77.6914	102288	F8		2.44	1	0.000161972	0.00139173	0.477972	207964	77.59	1000B	1000	B	S12(AV_160)	S	12	FALSE
FALSE	High	Sequest HT (A2)	Unambiguous	[R].TLNETELTELqSQISDTSVVLSMDNSR.[S]	Q11(AV_160)	1	P08729	P08729	0	3	0.0656	0	1	2	1057.52	3170.53	3170.5	8.95	0.00946	HCD (High Energy Collision Dissociation)	30	MS2	55.4139	23	77.6914	102288	F8		2.44	1	0.000161972	0.00139173	0.477972	207964	77.59	1000B	1000	B	Q11(AV_160)	Q	11	FALSE
FALSE	High	Sequest HT (A2)	Unambiguous	[R].TLNETELTELQSqISDTSVVLSMDNSR.[S]	Q13(AV_160)	1	P08729	P08729	0	3	0.0656	0	1	3	1057.52	3170.53	3170.5	8.95	0.00946	HCD (High Energy Collision Dissociation)	30	MS2	55.4139	23	77.6914	102288	F8		2.44	1	0.000161972	0.00139173	0.477972	207964	77.59	1000B	1000	B	Q13(AV_160)	Q	13	FALSE
FALSE	High	Sequest HT (A2)	Unambiguous	[R].KDLYANNVmSGGTTMYPGIADR.[M]	M9(AV_160)	1	P68133	P68133	1	3		0.0286	2	2	845.399	2534.18	2534.17	4.81	0.00406	HCD (High Energy Collision Dissociation)	30	MS2	96.4233	23	67.8226	87961	F9		3.74	1	0.000172092	0.00144459	0.473311			2000A	2000	A	M9(AV_160)	M	9	FALSE
FALSE	High	Sequest HT (A2)	Unambiguous	[R].FEVLGIPFsLQLWDTAGQER.[F]	S9(AV_160)	3	Q9BZG1	Q9BZG1-2; Q9BZG1-4; Q9BZG1	0	3	0.0659	0	1	1	822.744	2466.22	2466.23	-6.88	-0.00565	HCD (High Energy Collision Dissociation)	30	MS2	91.7859	23	48.908	60687	F2		2.58	1	0.000178689	0.00150876	0.467911	1.82849e+06	48.54	100B	100	B	S9(AV_160)	S	9	FALSE
FALSE	High	Sequest HT (A2)	Unambiguous	[R].LTEAAAAGsGSR.[A]	S9(AV_160)	2	B0YJ81	B0YJ81-2; B0YJ81	0	2	0.0709	0	1	1	625.801	1250.59	1250.6	-5.59	-0.0035	HCD (High Energy Collision Dissociation)	30	MS2	58.0003	23	21.3507	21043	F8		1.41	1	0.000181831	0.00157667	0.462476			1000B	1000	B	S9(AV_160)	S	9	FALSE
FALSE	High	Sequest HT (A2)	Unambiguous	[M].AqPPPDVEGDDCLPAYR.[H]	Q2(AV_160)	2	Q9NUI1	Q9NUI1-2; Q9NUI1	0	2	0.3177	0	1	1	1001.95	2002.9	2002.89	5.81	0.00582	HCD (High Energy Collision Dissociation)	30	MS2	28.5733	23	64.442	84050	F1		1.92	1	0.000181831	0.00156467	0.463417			100A	100	A	Q2(AV_160)	Q	2	FALSE
FALSE	High	Sequest HT (A2)	Unambiguous	[R].DLAPIGLFGTPLLTSLPEkVCNFLASQVPFPSR.[L]	K19(AV_160)	1	Q99714-2	Q99714-2	1	4		0.0168	4	5	922.742	3687.95	3687.95	-0.53	-0.00049	HCD (High Energy Collision Dissociation)	30	MS2	50.0686	23	81.0161	107716	F6		1.76	1	0.000187258	0.00173067	0.451097			500B	500	B	K19(AV_160)	K	19	TRUE
FALSE	High	Sequest HT (A2)	Unambiguous	[R].DLAPIGLFGtPLLTSLPEKVCNFLASQVPFPSR.[L]	T10(AV_160)	1	Q99714-2	Q99714-2	1	4		0.0168	4	4	922.742	3687.95	3687.95	-0.53	-0.00049	HCD (High Energy Collision Dissociation)	30	MS2	50.0686	23	81.0161	107716	F6		1.76	1	0.000187258	0.00173067	0.451097			500B	500	B	T10(AV_160)	T	10	FALSE
FALSE	High	Sequest HT (A2)	Unambiguous	[R].FEVLGIPFsLQLWDTAGQER.[F]	S9(AV_160)	3	Q9BZG1	Q9BZG1-2; Q9BZG1-4; Q9BZG1	0	3		0.0097	2	2	822.743	2466.21	2466.23	-8.18	-0.00672	HCD (High Energy Collision Dissociation)	30	MS2	95.9809	22.238	48.4973	60243	F1		3.06	1	0.000187258	0.00172341	0.451607			100A	100	A	S9(AV_160)	S	9	FALSE
FALSE	High	Sequest HT (A2)	Unambiguous	[K].GEIDASVPELEGdLR.[G]	D13(AV_160)	1	Q09666	Q09666	0	2	0.0704	0	1	1	880.42	1759.83	1759.84	-3.19	-0.00281	HCD (High Energy Collision Dissociation)	30	MS2	78.8154	23	45.5926	55143	F9		1.42	1	0.000213594	0.00191275	0.439067			2000A	2000	A	D13(AV_160)	D	13	FALSE
FALSE	High	Sequest HT (A2)	Unambiguous	[K].DISGAtEDIK.[S]	T6(AV_160)	1	Q9BVS5	Q9BVS5	0	2	0.1074	0	1	1	604.786	1208.56	1208.57	-3.09	-0.00187	HCD (High Energy Collision Dissociation)	30	MS2	91.2731	23	15.2527	13393	F6		1.21	1	0.000213594	0.00190374	0.439631	2.7414e+06	15.33	500B	500	B	T6(AV_160)	T	6	FALSE
FALSE	High	Sequest HT (A2)	Unambiguous	[K].IKQEQeDLELK.[H]	E6(AV_160)	4	Q13439	Q13439-5; Q13439-3; Q13439-4; Q13439	1	3	0.0211	0	1	1	511.599	1532.78	1532.78	-1.4	-0.00071	HCD (High Energy Collision Dissociation)	30	MS2	37.2478	6.109	13.5912	11484	F3		2.85	1	0.000216616	0.00197988	0.434963	28719168	13.57	250A	250	A	E6(AV_160)	E	6	FALSE
FALSE	High	Sequest HT (A2)	Unambiguous	[K].IKQEQEdLELK.[H]	D7(AV_160)	4	Q13439	Q13439-5; Q13439-3; Q13439-4; Q13439	1	3	0.0211	0	1	2	511.599	1532.78	1532.78	-1.4	-0.00071	HCD (High Energy Collision Dissociation)	30	MS2	37.2478	6.109	13.5912	11484	F3		2.85	1	0.000216616	0.00197988	0.434963	28719168	13.57	250A	250	A	D7(AV_160)	D	7	FALSE
FALSE	High	Sequest HT (A2)	Unambiguous	[K].IKQEqEDLELK.[H]	Q5(AV_160)	4	Q13439	Q13439-5; Q13439-3; Q13439-4; Q13439	1	3	0.0067	0	1	1	511.599	1532.78	1532.78	-1.73	-0.00089	HCD (High Energy Collision Dissociation)	30	MS2	41.3143	12.399	13.5346	11468	F2		3	1	0.000222301	0.00207755	0.42927	25799322	13.57	100B	100	B	Q5(AV_160)	Q	5	FALSE
FALSE	High	Sequest HT (A2)	Unambiguous	[K].EGLIGLLQEGNTTVLVEVNcETDFVSR.[N]	C20(AV_160)	4	P43897	P43897-3; P43897-4; P43897-2; P43897	0	4	0.0087	0	1	1	774.636	3095.52	3095.52	-0.59	-0.00046	HCD (High Energy Collision Dissociation)	30	MS2	88.5075	23	84.1265	112378	F4		1.15	1	0.000239781	0.00243396	0.41085	60866	84.7	250B	250	B	C20(AV_160)	C	20	FALSE
FALSE	High	Sequest HT (A2)	Unambiguous	[K].dLkVGSVEEFQGQER.[S]	N-Term(AV_N-term_160); K3(AV_160)	1	Q9HCE1	Q9HCE1	1	3	0.1111	0	1	1	680.991	2040.96	2040.96	2.32	0.00158	HCD (High Energy Collision Dissociation)	30	MS2	87.9781	23	21.9699	21977	F6		2.7	1	0.000277567	0.00275342	0.396803	1.19492e+06	22.06	500B	500	B	K3(AV_160)	K	3	TRUE
FALSE	High	Sequest HT (A2)	Unambiguous	[R].IEIsCALATEASR.[R]	S4(AV_160)	1	Q9Y2H5	Q9Y2H5	0	2	0.061	0	1	1	762.372	1523.74	1523.74	-3.21	-0.00245	HCD (High Energy Collision Dissociation)	30	MS2	53.1114	23	38.8812	45791	F4		1.64	1	0.000277567	0.00274841	0.397009	16605003	38.07	250B	250	B	S4(AV_160)	S	4	FALSE
FALSE	High	Sequest HT (A2)	Unambiguous	[R].KDLYANNVmSGGTTMYPGIADR.[M]	M9(AV_160)	1	P68133	P68133	1	3	0.0063	0	1	1	845.397	2534.18	2534.17	3.06	0.00258	HCD (High Energy Collision Dissociation)	30	MS2	96.8132	23	67.1427	87134	F7		3.19	1	0.000280017	0.00283733	0.393421			1000A	1000	A	M9(AV_160)	M	9	FALSE
FALSE	High	Sequest HT (A2)	Unambiguous	[R].SGAVQGAGSLGPGsPVR.[A]	S14(AV_160)	1	Q9P270	Q9P270	0	3	0.0735	0	1	1	552.945	1656.82	1656.83	-7.39	-0.00408	HCD (High Energy Collision Dissociation)	30	MS2	86.6244	14.945	52.2833	65434	F4		1.36	1	0.000287781	0.00312794	0.382535	3.52057e+06	52.04	250B	250	B	S14(AV_160)	S	14	FALSE
FALSE	High	Sequest HT (A2)	Unambiguous	[R].DLAPIGLFGTPLLTSLPEKVCnFLASQVPFPSR.[L]	N22(AV_160)	1	Q99714-2	Q99714-2	1	4	0.0496	0	1	1	922.743	3687.95	3687.95	-0.1	-0.0001	HCD (High Energy Collision Dissociation)	30	MS2	76.4539	23	81.1535	108808	F1		2.42	1	0.000306454	0.00337785	0.374055			100A	100	A	N22(AV_160)	N	22	FALSE
FALSE	High	Sequest HT (A2)	Unambiguous	[R].VAAVStHVALGAYAPLtK.[H]	T6(AV_160); T17(AV_160)	1	Q14623	Q14623	0	3	0.0918	0	1	1	697.038	2089.1	2089.1	-0.42	-0.00029	HCD (High Energy Collision Dissociation)	30	MS2	94.8879	23	67.9419	87677	F10		1.96	1	0.000312007	0.00356136	0.368267	421840	66.72	2000B	2000	B	T6(AV_160)	T	6	FALSE
FALSE	High	Sequest HT (A2)	Unambiguous	[R].VAAVStHVALGAYAPLtK.[H]	T6(AV_160); T17(AV_160)	1	Q14623	Q14623	0	3	0.0918	0	1	1	697.038	2089.1	2089.1	-0.42	-0.00029	HCD (High Energy Collision Dissociation)	30	MS2	94.8879	23	67.9419	87677	F10		1.96	1	0.000312007	0.00356136	0.368267	421840	66.72	2000B	2000	B	T17(AV_160)	T	17	FALSE
FALSE	High	Sequest HT (A2)	Unambiguous	[R].TLNETELTELqSQISDTSVVLSMDNSR.[S]	Q11(AV_160)	1	P08729	P08729	0	3	0.0514	0	1	3	1057.5	3170.5	3170.5	-2.54	-0.00268	HCD (High Energy Collision Dissociation)	30	MS2	85.1137	23	77.7971	102498	F9		2.53	1	0.000333157	0.0038799	0.358971	358800	77.61	2000A	2000	A	Q11(AV_160)	Q	11	FALSE
FALSE	High	Sequest HT (A2)	Unambiguous	[R].TLNETELTELQsQISDTSVVLSMDNSR.[S]	S12(AV_160)	1	P08729	P08729	0	3	0.0514	0	1	2	1057.5	3170.5	3170.5	-2.54	-0.00268	HCD (High Energy Collision Dissociation)	30	MS2	85.1137	23	77.7971	102498	F9		2.53	1	0.000333157	0.0038799	0.358971	358800	77.61	2000A	2000	A	S12(AV_160)	S	12	FALSE
FALSE	High	Sequest HT (A2)	Unambiguous	[R].TLNETELTELQSqISDTSVVLSMDNSR.[S]	Q13(AV_160)	1	P08729	P08729	0	3	0.0514	0	1	1	1057.5	3170.5	3170.5	-2.54	-0.00268	HCD (High Energy Collision Dissociation)	30	MS2	85.1137	23	77.7971	102498	F9		2.53	1	0.000333157	0.0038799	0.358971	358800	77.61	2000A	2000	A	Q13(AV_160)	Q	13	FALSE
FALSE	High	Sequest HT (A2)	Unambiguous	[K].dtIARALPFWNEEIVPQIK.[EA]	N-Term(AV_N-term_160); T2(AV_160)	3	P18669	Q8N0Y7; P15259; P18669	1	3	0.0437	0	1	1	854.104	2560.3	2560.31	-5.97	-0.00509	HCD (High Energy Collision Dissociation)	30	MS2	69.2086	23	74.9247	99109	F3		2.29	1	0.000361618	0.00408077	0.353535	858793	74.5	250A	250	A	T2(AV_160)	T	2	FALSE
FALSE	High	Sequest HT (A2)	Unambiguous	[K].QISQAyEVLsDAK.[K]	Y6(AV_160); S10(AV_160)	2	P31689	P31689-2; P31689	0	2	0.0878	0	1	1	886.428	1771.85	1771.84	3.9	0.00346	HCD (High Energy Collision Dissociation)	30	MS2	64.9721	23	17.3154	16274	F11		1.48	1	0.000364844	0.00409367	0.353196			Control	Control	Control	Y6(AV_160)	Y	6	FALSE
FALSE	High	Sequest HT (A2)	Unambiguous	[K].QISQAyEVLsDAK.[K]	Y6(AV_160); S10(AV_160)	2	P31689	P31689-2; P31689	0	2	0.0878	0	1	1	886.428	1771.85	1771.84	3.9	0.00346	HCD (High Energy Collision Dissociation)	30	MS2	64.9721	23	17.3154	16274	F11		1.48	1	0.000364844	0.00409367	0.353196			Control	Control	Control	S10(AV_160)	S	10	FALSE
FALSE	High	Sequest HT (A2)	Unambiguous	[R].FEVLGIPFsLQLWDTAGQER.[F]	S9(AV_160)	3	Q9BZG1	Q9BZG1-2; Q9BZG1-4; Q9BZG1	0	3	0.0566	0	1	1	822.743	2466.21	2466.23	-7.74	-0.00636	HCD (High Energy Collision Dissociation)	30	MS2	84.2706	23	48.9703	60112	F8		2.12	1	0.000376808	0.00423999	0.349432			1000B	1000	B	S9(AV_160)	S	9	FALSE
FALSE	High	Sequest HT (A2)	Unambiguous	[R].GLGqLGGLK.[L]	Q4(AV_160)	1	Q6ZUX3	Q6ZUX3	0	2	0.0699	0	1	1	501.785	1002.56	1002.56	-0.01	-1e-05	HCD (High Energy Collision Dissociation)	30	MS2	79.371	23	49.0527	59900	F10		1.43	1	0.000376808	0.00428259	0.348363	2.39378e+06	49.13	2000B	2000	B	Q4(AV_160)	Q	4	FALSE
FALSE	High	Sequest HT (A2)	Unambiguous	[R].KDLyANNVMSGGTTMYPGIADR.[M]	Y4(AV_160)	1	P68133	P68133	1	3		0.0115	2	2	845.399	2534.18	2534.17	4.84	0.00409	HCD (High Energy Collision Dissociation)	30	MS2	91.1627	23	67.1671	87229	F6		2.58	1	0.000391565	0.00455273	0.341846			500B	500	B	Y4(AV_160)	Y	4	FALSE
FALSE	High	Sequest HT (A2)	Unambiguous	[K].SLSASALSLMIPGdMFAVSPLGSPMSPHSLSSDPSSSR.[D]	D14(AV_160)	4	O15021	O15021-6; O15021-2; O15021-3; O15021	0	3	0.0128	0	1	1	1321.97	3963.91	3963.88	6.2	0.00819	HCD (High Energy Collision Dissociation)	30	MS2	63.3897	23	65.6153	85796	F1		1.56	1	0.000394393	0.00462061	0.340274			100A	100	A	D14(AV_160)	D	14	FALSE
FALSE	High	Sequest HT (A2)	Unambiguous	[R].VQEVAeLR.[R]	E6(AV_160)	3	P30622-2	P30622-2; P30622-1; P30622	0	2	0.2426	0	1	1	552.29	1103.57	1103.57	-1.27	-0.0007	HCD (High Energy Collision Dissociation)	30	MS2	94.8378	23	44.2902	53674	F4		1.69	1	0.000400456	0.00469449	0.338593			250B	250	B	E6(AV_160)	E	6	FALSE
FALSE	High	Sequest HT (A2)	Unambiguous	[R].FEVLGIPFsLQLWDTAGQER.[F]	S9(AV_160)	3	Q9BZG1	Q9BZG1-2; Q9BZG1-4; Q9BZG1	0	3	0.0758	0	1	1	822.745	2466.22	2466.23	-5.91	-0.00486	HCD (High Energy Collision Dissociation)	30	MS2	91.8048	23	49.031	59869	F10		2.11	1	0.000428007	0.00496412	0.332692			2000B	2000	B	S9(AV_160)	S	9	FALSE
FALSE	High	Sequest HT (A2)	Unambiguous	[K].EVPSSEAAEDVMVAAPLVCsGK.[V]	S20(AV_160)	3	O75952	O75952-2; O75952-6; O75952	0	3	0.0417	0	1	1	783.701	2349.09	2349.1	-4.88	-0.00382	HCD (High Energy Collision Dissociation)	30	MS2	86.99	23	77.3728	101833	F8		2.4	1	0.000428007	0.00496939	0.33258			1000B	1000	B	S20(AV_160)	S	20	FALSE
FALSE	High	Sequest HT (A2)	Unambiguous	[K].IKQEQeDLELK.[H]	E6(AV_160)	4	Q13439	Q13439-5; Q13439-3; Q13439-4; Q13439	1	3	0.0031	0	1	1	511.599	1532.78	1532.78	-1.91	-0.00098	HCD (High Energy Collision Dissociation)	30	MS2	25.1125	6.94	13.5851	11188	F8		3.2	1	0.000440276	0.00509735	0.329904	28048418	13.55	1000B	1000	B	E6(AV_160)	E	6	FALSE
FALSE	High	Sequest HT (A2)	Unambiguous	[R].LVINLSSSVsTK.[C]	S10(AV_160)	2	Q6R327	Q6R327-3; Q6R327	0	2	0.0051	0	1	2	704.39	1407.77	1407.77	-0.76	-0.00054	HCD (High Energy Collision Dissociation)	30	MS2	88.5523	10.683	49.6048	61274	F5		1.96	1	0.000457265	0.0055717	0.320584	19500474	49.93	500A	500	A	S10(AV_160)	S	10	FALSE
FALSE	High	Sequest HT (A2)	Unambiguous	[R].LVINLSSSVStK.[C]	T11(AV_160)	2	Q6R327	Q6R327-3; Q6R327	0	2	0.0051	0	1	1	704.39	1407.77	1407.77	-0.76	-0.00054	HCD (High Energy Collision Dissociation)	30	MS2	88.5523	10.683	49.6048	61274	F5		1.96	1	0.000457265	0.0055717	0.320584	19500474	49.93	500A	500	A	T11(AV_160)	T	11	FALSE
FALSE	High	Sequest HT (A2)	Unambiguous	[R].CALESPPtsQGPPPTVPPPPR.[V]	T8(AV_160); S9(AV_160)	3	Q9NSU2-1	Q9NSU2-2; Q9NSU2-1; Q9NSU2	0	3		0.0148	2	2	815.727	2445.17	2445.18	-5.65	-0.00461	HCD (High Energy Collision Dissociation)	30	MS2	94.6233	23	68.4584	89548	F3		1.33	1	0.000472388	0.00571232	0.317986			250A	250	A	T8(AV_160)	T	8	FALSE
FALSE	High	Sequest HT (A2)	Unambiguous	[R].CALESPPtsQGPPPTVPPPPR.[V]	T8(AV_160); S9(AV_160)	3	Q9NSU2-1	Q9NSU2-2; Q9NSU2-1; Q9NSU2	0	3		0.0148	2	2	815.727	2445.17	2445.18	-5.65	-0.00461	HCD (High Energy Collision Dissociation)	30	MS2	94.6233	23	68.4584	89548	F3		1.33	1	0.000472388	0.00571232	0.317986			250A	250	A	S9(AV_160)	S	9	FALSE
FALSE	High	Sequest HT (A2)	Unambiguous	[K].dLkVGSVEEFQGQER.[S]	N-Term(AV_N-term_160); K3(AV_160)	1	Q9HCE1	Q9HCE1	1	3	0.0815	0	1	1	680.993	2040.96	2040.96	4.3	0.00293	HCD (High Energy Collision Dissociation)	30	MS2	92.6785	23	21.9743	22143	F3		2.33	1	0.000490457	0.00601361	0.312645	1.2043e+06	22.18	250A	250	A	K3(AV_160)	K	3	TRUE
FALSE	High	Sequest HT (A2)	Unambiguous	[K].GLGLGANLtEAQALtPTGPSR.[M]	T9(AV_160); T15(AV_160)	1	Q92917	Q92917	0	3	0.1754	0	1	1	782.06	2344.17	2344.18	-6.93	-0.00542	HCD (High Energy Collision Dissociation)	30	MS2	94.7257	23	77.5389	102553	F6		1.71	1	0.00050887	0.00617454	0.309909			500B	500	B	T9(AV_160)	T	9	FALSE
FALSE	High	Sequest HT (A2)	Unambiguous	[K].GLGLGANLtEAQALtPTGPSR.[M]	T9(AV_160); T15(AV_160)	1	Q92917	Q92917	0	3	0.1754	0	1	1	782.06	2344.17	2344.18	-6.93	-0.00542	HCD (High Energy Collision Dissociation)	30	MS2	94.7257	23	77.5389	102553	F6		1.71	1	0.00050887	0.00617454	0.309909			500B	500	B	T15(AV_160)	T	15	FALSE
FALSE	High	Sequest HT (A2)	Unambiguous	[R].dGkLVSESSDVLPK.[-]	N-Term(AV_N-term_160); K3(AV_160)	2	P05787	P05787-2; P05787	1	3	0.1746	0	1	1	598.634	1793.89	1793.88	2.35	0.0014	HCD (High Energy Collision Dissociation)	30	MS2	97.8341	23	42.8748	51395	F5		1.89	1	0.00051196	0.00618492	0.309735			500A	500	A	K3(AV_160)	K	3	TRUE
FALSE	High	Sequest HT (A2)	Unambiguous	[K].LTVSCPPGeGSETGVK.[W]	E9(AV_160)	1	Q4G0P3	Q4G0P3	0	3	0.0553	0	1	1	574.275	1720.81	1720.81	0.16	9e-05	HCD (High Energy Collision Dissociation)	30	MS2	45.6853	23	32.2993	36008	F8		1.99	1	0.000520251	0.00642263	0.305837	3836172	32.23	1000B	1000	B	E9(AV_160)	E	9	FALSE
FALSE	High	Sequest HT (A2)	Unambiguous	[R].LVINLSSSVStK.[C]	T11(AV_160)	2	Q6R327	Q6R327-3; Q6R327	0	2		0.0282	7	7	704.391	1407.77	1407.77	1.34	0.00094	HCD (High Energy Collision Dissociation)	30	MS2	91.6619	23	51.0517	64075	F1		1.38	1	0.000520251	0.00642938	0.305729			100A	100	A	T11(AV_160)	T	11	FALSE
FALSE	High	Sequest HT (A2)	Unambiguous	[M].AAAIAssLIR.[Q]	S6(AV_160); S7(AV_160)	2	Q92913	Q92913; P61328	0	2	0.0821	0	1	1	646.85	1292.69	1292.69	3.51	0.00227	HCD (High Energy Collision Dissociation)	30	MS2	76.7706	23	74.3434	98495	F2		1.34	1	0.000525818	0.00658527	0.303259	219369	74.2	100B	100	B	S6(AV_160)	S	6	FALSE
FALSE	High	Sequest HT (A2)	Unambiguous	[M].AAAIAssLIR.[Q]	S6(AV_160); S7(AV_160)	2	Q92913	Q92913; P61328	0	2	0.0821	0	1	1	646.85	1292.69	1292.69	3.51	0.00227	HCD (High Energy Collision Dissociation)	30	MS2	76.7706	23	74.3434	98495	F2		1.34	1	0.000525818	0.00658527	0.303259	219369	74.2	100B	100	B	S7(AV_160)	S	7	FALSE
FALSE	High	Sequest HT (A2)	Unambiguous	[-].MSGEdGPAAGPGAAAAAAR.[E]	D5(AV_160)	4	Q9BZL4	Q9BZL4-3; Q9BZL4-4; Q9BZL4-2; Q9BZL4	0	2	0.1399	0	1	1	894.408	1787.81	1787.8	3.97	0.00355	HCD (High Energy Collision Dissociation)	30	MS2	68.8572	23	24.4699	25478	F3		1.43	1	0.000534407	0.00667769	0.301824	5235227	24.29	250A	250	A	D5(AV_160)	D	5	FALSE
FALSE	High	Sequest HT (A2)	Unambiguous	[R].LVINLSSsVSTK.[C]	S8(AV_160)	2	Q6R327	Q6R327-3; Q6R327	0	2		0.0046	3	3	704.39	1407.77	1407.77	-0.17	-0.00012	HCD (High Energy Collision Dissociation)	30	MS2	85.7703	8.536	49.676	61122	F9		2.17	1	0.000534407	0.00671029	0.301323	18496154	49.87	2000A	2000	A	S8(AV_160)	S	8	FALSE
FALSE	High	Sequest HT (A2)	Unambiguous	[R].FEVLGIPFsLQLWDTAGQER.[F]	S9(AV_160)	3	Q9BZG1	Q9BZG1-2; Q9BZG1-4; Q9BZG1	0	3	0.1286	0	1	1	822.743	2466.22	2466.23	-7.59	-0.00624	HCD (High Energy Collision Dissociation)	30	MS2	91.4248	23	49.044	60292	F7		2.41	1	0.00054057	0.00681529	0.299727			1000A	1000	A	S9(AV_160)	S	9	FALSE
FALSE	High	Sequest HT (A2)	Unambiguous	[R].DIkEkLCYVALDFEQEMATAASSSSLEK.[S]	K3(AV_160); K5(AV_160)	3	P60709	Q6S8J3; P60709; P63261	2	4	0.0265	0	1	1	857.403	3426.59	3426.6	-2.94	-0.00252	HCD (High Energy Collision Dissociation)	30	MS2	91.0298	23	79.8742	105479	F8		3.02	1	0.000543501	0.0068497	0.29921			1000B	1000	B	K3(AV_160)	K	3	TRUE
FALSE	High	Sequest HT (A2)	Unambiguous	[R].DIkEkLCYVALDFEQEMATAASSSSLEK.[S]	K3(AV_160); K5(AV_160)	3	P60709	Q6S8J3; P60709; P63261	2	4	0.0265	0	1	1	857.403	3426.59	3426.6	-2.94	-0.00252	HCD (High Energy Collision Dissociation)	30	MS2	91.0298	23	79.8742	105479	F8		3.02	1	0.000543501	0.0068497	0.29921			1000B	1000	B	K5(AV_160)	K	5	TRUE
FALSE	High	Sequest HT (A2)	Unambiguous	[R].APALGGSFAGLEPMGLLWALePekPLVRLVKR.[D]	E21(AV_160); E23(AV_160); K24(AV_160)	2	Q86TX2	Q86TX2; P49753	2	4	0.0072	0	1	1	974.769	3896.06	3896.09	-7.76	-0.00756	HCD (High Energy Collision Dissociation)	30	MS2	80.4344	23	77.7601	102935	F5		4.19	1	0.000546108	0.00695058	0.297709			500A	500	A	E21(AV_160)	E	21	FALSE
FALSE	High	Sequest HT (A2)	Unambiguous	[R].APALGGSFAGLEPMGLLWALePekPLVRLVKR.[D]	E21(AV_160); E23(AV_160); K24(AV_160)	2	Q86TX2	Q86TX2; P49753	2	4	0.0072	0	1	1	974.769	3896.06	3896.09	-7.76	-0.00756	HCD (High Energy Collision Dissociation)	30	MS2	80.4344	23	77.7601	102935	F5		4.19	1	0.000546108	0.00695058	0.297709			500A	500	A	E23(AV_160)	E	23	FALSE
FALSE	High	Sequest HT (A2)	Unambiguous	[R].APALGGSFAGLEPMGLLWALePekPLVRLVKR.[D]	E21(AV_160); E23(AV_160); K24(AV_160)	2	Q86TX2	Q86TX2; P49753	2	4	0.0072	0	1	1	974.769	3896.06	3896.09	-7.76	-0.00756	HCD (High Energy Collision Dissociation)	30	MS2	80.4344	23	77.7601	102935	F5		4.19	1	0.000546108	0.00695058	0.297709			500A	500	A	K24(AV_160)	K	24	TRUE
FALSE	High	Sequest HT (A2)	Unambiguous	[R].LSAVcGALGGRAGSK.[A]	C5(AV_160)	1	O14521-2	O14521-2	1	2	0.0573	0	1	1	753.892	1506.78	1506.77	1.89	0.00143	HCD (High Energy Collision Dissociation)	30	MS2	81.2842	23	39.8837	47235	F3		1.57	1	0.000546108	0.00695822	0.297596			250A	250	A	C5(AV_160)	C	5	FALSE
FALSE	High	Sequest HT (A2)	Unambiguous	[K].dLkVGSVEEFQGQER.[S]	N-Term(AV_N-term_160); K3(AV_160)	1	Q9HCE1	Q9HCE1	1	3	0.0844	0	1	1	680.993	2040.96	2040.96	4.2	0.00285	HCD (High Energy Collision Dissociation)	30	MS2	90.3064	23	21.943	21948	F9		2.37	1	0.000558558	0.0070326	0.296506	435849	22.05	2000A	2000	A	K3(AV_160)	K	3	TRUE
FALSE	High	Sequest HT (A2)	Unambiguous	[R].SLLCSKhPAAAAAAAAAAAAAAAAAAAAAYYQVSAAGPQPK.[A]	H7(AV_160)	1	Q1XH10	Q1XH10	1	3	0.1711	0	1	4	1275.99	3825.96	3825.94	4.86	0.0062	HCD (High Energy Collision Dissociation)	30	MS2	27.44	23	59.0063	75729	F11		1.52	1	0.000564561	0.00706712	0.296004	1289237	58.94	Control	Control	Control	H7(AV_160)	H	7	FALSE
FALSE	High	Sequest HT (A2)	Unambiguous	[R].sLLCSKHPAAAAAAAAAAAAAAAAAAAAAYYQVSAAGPQPK.[A]	S1(AV_160)	1	Q1XH10	Q1XH10	1	3	0.1711	0	1	5	1275.99	3825.96	3825.94	4.86	0.0062	HCD (High Energy Collision Dissociation)	30	MS2	27.44	23	59.0063	75729	F11		1.52	1	0.000564561	0.00706712	0.296004	1289237	58.94	Control	Control	Control	S1(AV_160)	S	1	FALSE
FALSE	High	Sequest HT (A2)	Unambiguous	[R].SLLCSkHPAAAAAAAAAAAAAAAAAAAAAYYQVSAAGPQPK.[A]	K6(AV_160)	1	Q1XH10	Q1XH10	1	3	0.1711	0	1	3	1275.99	3825.96	3825.94	4.86	0.0062	HCD (High Energy Collision Dissociation)	30	MS2	27.44	23	59.0063	75729	F11		1.52	1	0.000564561	0.00706712	0.296004	1289237	58.94	Control	Control	Control	K6(AV_160)	K	6	TRUE
FALSE	High	Sequest HT (A2)	Unambiguous	[R].SLLCsKHPAAAAAAAAAAAAAAAAAAAAAYYQVSAAGPQPK.[A]	S5(AV_160)	1	Q1XH10	Q1XH10	1	3	0.1711	0	1	1	1275.99	3825.96	3825.94	4.86	0.0062	HCD (High Energy Collision Dissociation)	30	MS2	27.44	23	59.0063	75729	F11		1.52	1	0.000564561	0.00706712	0.296004	1289237	58.94	Control	Control	Control	S5(AV_160)	S	5	FALSE
FALSE	High	Sequest HT (A2)	Unambiguous	[R].SLLcSKHPAAAAAAAAAAAAAAAAAAAAAYYQVSAAGPQPK.[A]	C4(AV_160)	1	Q1XH10	Q1XH10	1	3	0.1711	0	1	2	1275.99	3825.96	3825.94	4.86	0.0062	HCD (High Energy Collision Dissociation)	30	MS2	27.44	23	59.0063	75729	F11		1.52	1	0.000564561	0.00706712	0.296004	1289237	58.94	Control	Control	Control	C4(AV_160)	C	4	FALSE
FALSE	High	Sequest HT (A2)	Unambiguous	[K].SASLQQQISEDVGATTsAR.[N]	S17(AV_160)	1	Q7Z3Z0	Q7Z3Z0	0	3	0.0479	0	1	1	703.675	2109.01	2109.01	0.62	0.00043	HCD (High Energy Collision Dissociation)	30	MS2	67.6746	23	75.3401	99417	F5		1.46	1	0.000585473	0.00735381	0.291935			500A	500	A	S17(AV_160)	S	17	FALSE
FALSE	High	Sequest HT (A2)	Unambiguous	[R].FEVLGIPFsLQLWDTAGQER.[F]	S9(AV_160)	3	Q9BZG1	Q9BZG1-2; Q9BZG1-4; Q9BZG1	0	3	0.1014	0	1	1	822.742	2466.21	2466.23	-9.02	-0.00742	HCD (High Energy Collision Dissociation)	30	MS2	94.3248	23	48.5619	59183	F10		2.76	1	0.000588263	0.00737738	0.291608			2000B	2000	B	S9(AV_160)	S	9	FALSE
FALSE	High	Sequest HT (A2)	Unambiguous	[R].TLNETeLTELQSQISDTSVVLSMDNSR.[S]	E6(AV_160)	1	P08729	P08729	0	3	0.0133	0	1	1	1057.51	3170.51	3170.5	1.18	0.00125	HCD (High Energy Collision Dissociation)	30	MS2	69.8743	23	77.6076	103571	F1		3	1	0.000588263	0.00739617	0.291348			100A	100	A	E6(AV_160)	E	6	FALSE
FALSE	High	Sequest HT (A2)	Unambiguous	[K].GLAAtTSMAYAK.[L]	T5(AV_160)	1	Q9HB96	Q9HB96	0	2	0.1102	0	1	1	672.825	1344.64	1344.65	-5.97	-0.00401	HCD (High Energy Collision Dissociation)	30	MS2	97.2059	23	22.8118	22986	F8		1.27	1	0.000588263	0.00736262	0.291813	14302559	22.51	1000B	1000	B	T5(AV_160)	T	5	FALSE
FALSE	High	Sequest HT (A2)	Unambiguous	[R].EKAAAAsVPnADGLK.[D]	S7(AV_160); N10(AV_160)	1	A1X283	A1X283	1	2	0.0814	0	1	1	881.437	1761.87	1761.87	-1.17	-0.00103	HCD (High Energy Collision Dissociation)	30	MS2	11.7577	23	45.0362	54980	F2		1.72	1	0.000609535	0.00758448	0.288782	10520397	44.97	100B	100	B	S7(AV_160)	S	7	FALSE
FALSE	High	Sequest HT (A2)	Unambiguous	[R].EKAAAAsVPnADGLK.[D]	S7(AV_160); N10(AV_160)	1	A1X283	A1X283	1	2	0.0814	0	1	1	881.437	1761.87	1761.87	-1.17	-0.00103	HCD (High Energy Collision Dissociation)	30	MS2	11.7577	23	45.0362	54980	F2		1.72	1	0.000609535	0.00758448	0.288782	10520397	44.97	100B	100	B	N10(AV_160)	N	10	FALSE
FALSE	High	Sequest HT (A2)	Unambiguous	[K].SQEEVVsLLR.[S]	S7(AV_160)	11	Q8TEW0	Q8TEW0-7; Q8TEW0-8; Q8TEW0-6; Q8TEW0-3; Q8TEW0-10; Q8TEW0-11; Q8TEW0-4; Q8TEW0-5; Q8TEW0-2; Q8TEW0-9; Q8TEW0	0	2	0.0615	0	1	1	660.347	1319.69	1319.68	1.3	0.00086	HCD (High Energy Collision Dissociation)	30	MS2	93.1497	23	69.0273	89736	F8		1.3	1	0.000612403	0.00760619	0.288491	238733	69.09	1000B	1000	B	S7(AV_160)	S	7	FALSE
FALSE	High	Sequest HT (A2)	Unambiguous	[R].LVINLSSsVSTK.[C]	S8(AV_160)	2	Q6R327	Q6R327-3; Q6R327	0	2	0.0047	0	1	1	704.391	1407.77	1407.77	1.37	0.00096	HCD (High Energy Collision Dissociation)	30	MS2	78.6992	9.516	49.7016	61953	F11		2.12	1	0.000628734	0.00809227	0.282189	21102028	49.93	Control	Control	Control	S8(AV_160)	S	8	FALSE
FALSE	High	Sequest HT (A2)	Unambiguous	[R].IVIeNAESIDLK.[Q]	E4(AV_160)	7	Q6GYQ0	Q6GYQ0-2; Q6GYQ0-3; Q6GYQ0-5; Q6GYQ0-7; Q6GYQ0-6; Q6GYQ0-4; Q6GYQ0	0	2		0.0417	3	3	752.397	1503.79	1503.79	-4.94	-0.00371	HCD (High Energy Collision Dissociation)	30	MS2	70.2138	23	60.2826	76924	F7		1.84	1	0.000628734	0.00808821	0.28224			1000A	1000	A	E4(AV_160)	E	4	FALSE
FALSE	High	Sequest HT (A2)	Unambiguous	[R].TLNETeLTELQSQISDTSVVLSMDNSR.[S]	E6(AV_160)	1	P08729	P08729	0	3	0.0047	0	1	1	1057.51	3170.51	3170.5	1.07	0.00113	HCD (High Energy Collision Dissociation)	30	MS2	77.1212	23	78.0747	102897	F9		2.13	1	0.000628734	0.00794554	0.284048			2000A	2000	A	E6(AV_160)	E	6	FALSE
FALSE	High	Sequest HT (A2)	Unambiguous	[R].LVINLSSSVsTK.[C]	S10(AV_160)	2	Q6R327	Q6R327-3; Q6R327	0	2	0.0209	0	1	2	704.39	1407.77	1407.77	-0.45	-0.00032	HCD (High Energy Collision Dissociation)	30	MS2	81.9641	10.886	49.6701	61277	F6		1.91	1	0.000634864	0.00812644	0.281762	19041280	49.87	500B	500	B	S10(AV_160)	S	10	FALSE
FALSE	High	Sequest HT (A2)	Unambiguous	[R].LVINLSSSVStK.[C]	T11(AV_160)	2	Q6R327	Q6R327-3; Q6R327	0	2	0.0209	0	1	1	704.39	1407.77	1407.77	-0.45	-0.00032	HCD (High Energy Collision Dissociation)	30	MS2	81.9641	10.886	49.6701	61277	F6		1.91	1	0.000634864	0.00812644	0.281762	19041280	49.87	500B	500	B	T11(AV_160)	T	11	FALSE
FALSE	High	Sequest HT (A2)	Unambiguous	[K].IGIGELItR.[S]	T8(AV_160)	1	O75153	O75153	0	2	0.103	0	1	1	566.323	1131.64	1131.64	-1.84	-0.00104	HCD (High Energy Collision Dissociation)	30	MS2	87.5468	23	57.5275	73529	F11		1.65	1	0.000637816	0.00814333	0.281551			Control	Control	Control	T8(AV_160)	T	8	FALSE
FALSE	High	Sequest HT (A2)	Unambiguous	[M].aSGSAGkPTGeAASPAPASAIGGASSQPR.[K]	N-Term(AV_N-term_160); K7(AV_160); E11(AV_160)	1	Q9H1K6	Q9H1K6	0	3	0.1382	0	1	1	1006.81	3018.41	3018.41	-2.13	-0.00214	HCD (High Energy Collision Dissociation)	30	MS2	61.9924	23	70.5671	92671	F3		2.17	1	0.000687637	0.00881324	0.273552	1.34233e+06	70.42	250A	250	A	K7(AV_160)	K	7	TRUE
FALSE	High	Sequest HT (A2)	Unambiguous	[M].aSGSAGkPTGeAASPAPASAIGGASSQPR.[K]	N-Term(AV_N-term_160); K7(AV_160); E11(AV_160)	1	Q9H1K6	Q9H1K6	0	3	0.1382	0	1	1	1006.81	3018.41	3018.41	-2.13	-0.00214	HCD (High Energy Collision Dissociation)	30	MS2	61.9924	23	70.5671	92671	F3		2.17	1	0.000687637	0.00881324	0.273552	1.34233e+06	70.42	250A	250	A	E11(AV_160)	E	11	FALSE
FALSE	High	Sequest HT (A2)	Unambiguous	[R].AGAGAGtGAGAAAAAASPGSPGSAGTAAESR.[L]	T7(AV_160)	3	O75129	O75129-3; O75129-2; O75129	0	3		0.0426	2	2	863.403	2588.19	2588.2	-1.15	-0.00099	HCD (High Energy Collision Dissociation)	30	MS2	96.424	23	34.3842	38961	F9		2.47	1	0.00070212	0.0089417	0.272092	911773	34.41	2000A	2000	A	T7(AV_160)	T	7	FALSE
FALSE	High	Sequest HT (A2)	Unambiguous	[K].AEPPKAPEQEQAAPGPAAGGeAPK.[A]	E21(AV_160)	1	P80723	P80723	1	3	0.1738	0	1	1	820.07	2458.2	2458.19	3.16	0.00259	HCD (High Energy Collision Dissociation)	30	MS2	77.8874	23	70.0187	91198	F9		3.05	1	0.000707896	0.00909314	0.2704			2000A	2000	A	E21(AV_160)	E	21	FALSE
FALSE	High	Sequest HT (A2)	Unambiguous	[R].HPVAQstDGIR.[G]	S6(AV_160); T7(AV_160)	1	Q96A44	Q96A44	0	2	0.0631	0	1	1	750.861	1500.71	1500.71	1.93	0.00145	HCD (High Energy Collision Dissociation)	30	MS2	89.9631	23	36.5904	42262	F5		1.11	1	0.000713687	0.00920834	0.269133			500A	500	A	S6(AV_160)	S	6	FALSE
FALSE	High	Sequest HT (A2)	Unambiguous	[R].HPVAQstDGIR.[G]	S6(AV_160); T7(AV_160)	1	Q96A44	Q96A44	0	2	0.0631	0	1	1	750.861	1500.71	1500.71	1.93	0.00145	HCD (High Energy Collision Dissociation)	30	MS2	89.9631	23	36.5904	42262	F5		1.11	1	0.000713687	0.00920834	0.269133			500A	500	A	T7(AV_160)	T	7	FALSE
FALSE	High	Sequest HT (A2)	Unambiguous	[R].LVINLSSSVStK.[C]	T11(AV_160)	2	Q6R327	Q6R327-3; Q6R327	0	2	0.0043	0	1	2	704.391	1407.77	1407.77	0.87	0.00062	HCD (High Energy Collision Dissociation)	30	MS2	59.3853	5.485	49.666	61590	F3		2.3	1	0.000725029	0.00936268	0.267462	43691800	49.86	250A	250	A	T11(AV_160)	T	11	FALSE
FALSE	High	Sequest HT (A2)	Unambiguous	[R].LVINLSSSVsTK.[C]	S10(AV_160)	2	Q6R327	Q6R327-3; Q6R327	0	2	0.0043	0	1	1	704.391	1407.77	1407.77	0.87	0.00062	HCD (High Energy Collision Dissociation)	30	MS2	59.3853	5.485	49.666	61590	F3		2.3	1	0.000725029	0.00936268	0.267462	43691800	49.86	250A	250	A	S10(AV_160)	S	10	FALSE
FALSE	High	Sequest HT (A2)	Unambiguous	[R].LAGVGHdFPFTINNGTGWISVAAELDR.[E]	D7(AV_160)	1	Q9HCU4	Q9HCU4	0	3	0.0124	0	1	1	1006.5	3017.47	3017.48	-2.8	-0.00282	HCD (High Energy Collision Dissociation)	30	MS2	92.025	23	74.1664	98497	F1		2.41	1	0.000729995	0.00959685	0.264981			100A	100	A	D7(AV_160)	D	7	FALSE
FALSE	High	Sequest HT (A2)	Unambiguous	[R].LVINLSSSVsTK.[C]	S10(AV_160)	2	Q6R327	Q6R327-3; Q6R327	0	2	0.0049	0	1	1	704.391	1407.77	1407.77	1.19	0.00084	HCD (High Energy Collision Dissociation)	30	MS2	78.0867	23	50.8583	63603	F2		2.06	1	0.000729995	0.00960574	0.264888			100B	100	B	S10(AV_160)	S	10	FALSE
FALSE	High	Sequest HT (A2)	Unambiguous	[K].IACLdFSLQK.[T]	D5(AV_160)	1	P17987	P17987	0	2	0.1596	0	1	1	649.33	1297.65	1297.65	1.65	0.00107	HCD (High Energy Collision Dissociation)	30	MS2	87.4996	22.392	40.8208	48611	F3		1.88	1	0.000749856	0.00986632	0.262205			250A	250	A	D5(AV_160)	D	5	FALSE
FALSE	High	Sequest HT (A2)	Unambiguous	[R].LVINLSSSVsTK.[C]	S10(AV_160)	2	Q6R327	Q6R327-3; Q6R327	0	2	0.0049	0	1	1	704.39	1407.77	1407.77	-0.01	-1e-05	HCD (High Energy Collision Dissociation)	30	MS2	63.0333	7.353	49.8809	62221	F11		2.06	1	0.000749856	0.00998357	0.261023	21102028	49.93	Control	Control	Control	S10(AV_160)	S	10	FALSE
FALSE	High	Sequest HT (A2)	Unambiguous	[K].TPGYVVTPHTmNLLK.[Q]	M11(AV_160)	2	P47897	P47897-2; P47897	0	4		0.016	2	2	458.492	1830.95	1830.95	0.45	0.00021	HCD (High Energy Collision Dissociation)	30	MS2	89.713	23	51.8366	64302	F9		1.23	1	0.000749856	0.00995699	0.261289			2000A	2000	A	M11(AV_160)	M	11	FALSE
FALSE	High	Sequest HT (A2)	Unambiguous	[K].vAAIeALNDGELQK.[A]	N-Term(AV_N-term_160); E5(AV_160)	2	P50502	Q8IZP2; P50502	0	2	0.1605	0	1	1	895.953	1790.9	1790.88	7.43	0.00665	HCD (High Energy Collision Dissociation)	30	MS2	92.3798	23	55.9783	70423	F9		1.62	1	0.000749856	0.00998038	0.261055			2000A	2000	A	E5(AV_160)	E	5	FALSE
FALSE	High	Sequest HT (A2)	Unambiguous	[R].LVINLSSSVsTK.[C]	S10(AV_160)	2	Q6R327	Q6R327-3; Q6R327	0	2	0.0396	0	1	1	704.39	1407.77	1407.77	-0.8	-0.00056	HCD (High Energy Collision Dissociation)	30	MS2	80.0992	23	51.7835	64739	F3		2.02	1	0.000755771	0.0100367	0.260491	3031537	51.7	250A	250	A	S10(AV_160)	S	10	FALSE
FALSE	High	Sequest HT (A2)	Unambiguous	[R].lQAeIEGLK.[G]	N-Term(AV_N-term_160); E4(AV_160)	2	P05787	P05787-2; P05787	0	2	0.1342	0	1	1	660.84	1320.67	1320.67	-0.42	-0.00028	HCD (High Energy Collision Dissociation)	30	MS2	78.0621	23	61.5492	79112	F4		1.49	1	0.000770672	0.0101503	0.259366			250B	250	B	E4(AV_160)	E	4	FALSE
FALSE	High	Sequest HT (A2)	Unambiguous	[K].GETIqGLR.[A]	Q5(AV_160)	2	Q14232	Q14232-2; Q14232	0	2	0.0323	0	1	1	517.27	1033.53	1033.53	0.93	0.00048	HCD (High Energy Collision Dissociation)	30	MS2	96.1877	23	57.7189	73209	F6		1.24	1	0.000779583	0.0102635	0.258258			500B	500	B	Q5(AV_160)	Q	5	FALSE
FALSE	High	Sequest HT (A2)	Unambiguous	[K].EVPSSEAAEDVMVAAPLVcSGK.[V]	C19(AV_160)	3	O75952	O75952-2; O75952-6; O75952	0	3	0.1503	0	1	2	783.7	2349.09	2349.1	-5.48	-0.00429	HCD (High Energy Collision Dissociation)	30	MS2	92.7548	23	76.9835	101340	F9		1.53	1	0.000785156	0.0103798	0.257133			2000A	2000	A	C19(AV_160)	C	19	FALSE
FALSE	High	Sequest HT (A2)	Unambiguous	[K].EVPSSEAAEDVMVAAPLVCsGK.[V]	S20(AV_160)	3	O75952	O75952-2; O75952-6; O75952	0	3	0.1503	0	1	1	783.7	2349.09	2349.1	-5.48	-0.00429	HCD (High Energy Collision Dissociation)	30	MS2	92.7548	23	76.9835	101340	F9		1.53	1	0.000785156	0.0103798	0.257133			2000A	2000	A	S20(AV_160)	S	20	FALSE
FALSE	High	Sequest HT (A2)	Unambiguous	[R].LVINLSSSVsTK.[C]	S10(AV_160)	2	Q6R327	Q6R327-3; Q6R327	0	2	0.0198	0	1	2	704.39	1407.77	1407.77	-0.03	-2e-05	HCD (High Energy Collision Dissociation)	30	MS2	67.2747	13.178	50.1288	62239	F4		2.02	1	0.000788198	0.0103881	0.257053	20738916	49.97	250B	250	B	S10(AV_160)	S	10	FALSE
FALSE	High	Sequest HT (A2)	Unambiguous	[R].LVINLSSSVStK.[C]	T11(AV_160)	2	Q6R327	Q6R327-3; Q6R327	0	2	0.0198	0	1	1	704.39	1407.77	1407.77	-0.03	-2e-05	HCD (High Energy Collision Dissociation)	30	MS2	67.2747	13.178	50.1288	62239	F4		2.02	1	0.000788198	0.0103881	0.257053	20738916	49.97	250B	250	B	T11(AV_160)	T	11	FALSE
FALSE	High	Sequest HT (A2)	Unambiguous	[R].DIkEkLCYVALDFEQEMATAASSSSLEK.[S]	K3(AV_160); K5(AV_160)	3	P60709	Q6S8J3; P60709; P63261	2	4	0.0516	0	1	1	857.4	3426.58	3426.6	-7.05	-0.00604	HCD (High Energy Collision Dissociation)	30	MS2	96.1737	23	79.8851	105000	F10		3.1	1	0.000800047	0.0104592	0.256372			2000B	2000	B	K3(AV_160)	K	3	TRUE
FALSE	High	Sequest HT (A2)	Unambiguous	[R].DIkEkLCYVALDFEQEMATAASSSSLEK.[S]	K3(AV_160); K5(AV_160)	3	P60709	Q6S8J3; P60709; P63261	2	4	0.0516	0	1	1	857.4	3426.58	3426.6	-7.05	-0.00604	HCD (High Energy Collision Dissociation)	30	MS2	96.1737	23	79.8851	105000	F10		3.1	1	0.000800047	0.0104592	0.256372			2000B	2000	B	K5(AV_160)	K	5	TRUE
FALSE	High	Sequest HT (A2)	Unambiguous	[R].ASVAVSSFEHAGPsLPGLsPGACsLPAR.[V]	S14(AV_160); S19(AV_160); S24(AV_160)	2	Q8TER5	Q8TER5-2; Q8TER5	0	3	0.0816	0	1	1	1049.17	3145.5	3145.5	-0.82	-0.00086	HCD (High Energy Collision Dissociation)	30	MS2	67.9149	23	59.4009	75098	F10		1.47	1	0.000800047	0.0104475	0.256484			2000B	2000	B	S14(AV_160)	S	14	FALSE
FALSE	High	Sequest HT (A2)	Unambiguous	[R].ASVAVSSFEHAGPsLPGLsPGACsLPAR.[V]	S14(AV_160); S19(AV_160); S24(AV_160)	2	Q8TER5	Q8TER5-2; Q8TER5	0	3	0.0816	0	1	1	1049.17	3145.5	3145.5	-0.82	-0.00086	HCD (High Energy Collision Dissociation)	30	MS2	67.9149	23	59.4009	75098	F10		1.47	1	0.000800047	0.0104475	0.256484			2000B	2000	B	S19(AV_160)	S	19	FALSE
FALSE	High	Sequest HT (A2)	Unambiguous	[R].ASVAVSSFEHAGPsLPGLsPGACsLPAR.[V]	S14(AV_160); S19(AV_160); S24(AV_160)	2	Q8TER5	Q8TER5-2; Q8TER5	0	3	0.0816	0	1	1	1049.17	3145.5	3145.5	-0.82	-0.00086	HCD (High Energy Collision Dissociation)	30	MS2	67.9149	23	59.4009	75098	F10		1.47	1	0.000800047	0.0104475	0.256484			2000B	2000	B	S24(AV_160)	S	24	FALSE
FALSE	High	Sequest HT (A2)	Unambiguous	[K].gISkTEISDQEK.[E]	N-Term(AV_N-term_160); K4(AV_160)	1	Q6Q759	Q6Q759	1	2	0.0448	0	1	1	827.897	1654.79	1654.78	0.91	0.00075	HCD (High Energy Collision Dissociation)	30	MS2	98.4247	9.671	41.5966	49745	F3		1.34	1	0.000805542	0.0105896	0.255137			250A	250	A	K4(AV_160)	K	4	TRUE
FALSE	High	Sequest HT (A2)	Unambiguous	[R].LNQqPSQGLGPR.[G]	Q4(AV_160)	1	P36915	P36915	0	2	0.0588	0	1	1	727.871	1454.73	1454.74	-3.24	-0.00236	HCD (High Energy Collision Dissociation)	30	MS2	55.748	23	22.1317	22285	F4		1.53	1	0.000813758	0.0106965	0.254137			250B	250	B	Q4(AV_160)	Q	4	FALSE
FALSE	High	Sequest HT (A2)	Unambiguous	[R].LVINLSSSVsTK.[C]	S10(AV_160)	2	Q6R327	Q6R327-3; Q6R327	0	2	0.0046	0	1	1	704.391	1407.78	1407.77	1.9	0.00134	HCD (High Energy Collision Dissociation)	30	MS2	73.9419	9.472	49.7213	61186	F9		2.17	1	0.000813758	0.0107306	0.253819	18496154	49.87	2000A	2000	A	S10(AV_160)	S	10	FALSE
FALSE	High	Sequest HT (A2)	Unambiguous	[R].TVsISEGPDTLGDGMR.[E]	S3(AV_160)	3	Q8NAA4	Q8NAA4-2; Q8NAA4-3; Q8NAA4	0	2	0.0523	0	1	1	897.911	1794.82	1794.82	-3.53	-0.00317	HCD (High Energy Collision Dissociation)	30	MS2	77.1731	23	29.5935	32613	F2		1.53	1	0.000816733	0.0107869	0.253298	1997914	29.57	100B	100	B	S3(AV_160)	S	3	FALSE
FALSE	High	Sequest HT (A2)	Unambiguous	[R].QGGGnGFLR.[F]	N5(AV_160)	1	Q5MJ68	Q5MJ68	0	2	0.2566	0	1	1	533.261	1065.52	1065.51	3.59	0.00191	HCD (High Energy Collision Dissociation)	30	MS2	91.8455	7.958	38.6231	45166	F6		1.52	1	0.000822681	0.0108476	0.252739	2739675	38.57	500B	500	B	N5(AV_160)	N	5	FALSE
FALSE	High	Sequest HT (A2)	Unambiguous	[R].LVINLSSsVSTK.[C]	S8(AV_160)	2	Q6R327	Q6R327-3; Q6R327	0	2		0.0051	4	4	704.391	1407.77	1407.77	1.19	0.00083	HCD (High Energy Collision Dissociation)	30	MS2	71.7101	6.716	49.7863	62180	F1		1.97	1	0.000822681	0.0108371	0.252836	20555300	49.97	100A	100	A	S8(AV_160)	S	8	FALSE
FALSE	High	Sequest HT (A2)	Unambiguous	[R].LVINLSSsVSTK.[C]	S8(AV_160)	2	Q6R327	Q6R327-3; Q6R327	0	2	0.0045	0	1	1	704.389	1407.77	1407.77	-0.98	-0.00069	HCD (High Energy Collision Dissociation)	30	MS2	65.6788	7.39	49.8825	62321	F1		2.2	1	0.000848949	0.011078	0.250649	20555300	49.97	100A	100	A	S8(AV_160)	S	8	FALSE
FALSE	High	Sequest HT (A2)	Unambiguous	[R].VPLEIPEEQTLMeEAPPR.[A]	E13(AV_160)	2	Q9H6A9	Q9H6A9-2; Q9H6A9	0	2	0.0604	0	1	2	1119.56	2238.12	2238.1	8.2	0.00917	HCD (High Energy Collision Dissociation)	30	MS2	75.4916	23	61.1517	78217	F7		1.49	1	0.000854835	0.0111175	0.250296			1000A	1000	A	E13(AV_160)	E	13	FALSE
FALSE	High	Sequest HT (A2)	Unambiguous	[R].VPLEIPEEQTLMEeAPPR.[A]	E14(AV_160)	2	Q9H6A9	Q9H6A9-2; Q9H6A9	0	2	0.0604	0	1	1	1119.56	2238.12	2238.1	8.2	0.00917	HCD (High Energy Collision Dissociation)	30	MS2	75.4916	23	61.1517	78217	F7		1.49	1	0.000854835	0.0111175	0.250296			1000A	1000	A	E14(AV_160)	E	14	FALSE
FALSE	High	Sequest HT (A2)	Unambiguous	[R].SNPGGFGIAPHCLDeGTVR.[S]	E15(AV_160)	3	Q7Z7K6	Q7Z7K6-3; Q7Z7K6-2; Q7Z7K6	0	2		0.0159	3	3	1043.98	2086.96	2086.97	-2.59	-0.0027	HCD (High Energy Collision Dissociation)	30	MS2	35.7291	23	52.5762	65544	F7		1.24	1	0.00086618	0.0112919	0.248749	8665129	52.56	1000A	1000	A	E15(AV_160)	E	15	FALSE
FALSE	High	Sequest HT (A2)	Unambiguous	[R].ALASGTEASSTDPGAPGGPGGAEGPmAK.[K]	M26(AV_160)	1	Q16763	Q16763	0	3	0.0059	0	1	1	867.735	2601.19	2601.18	4.82	0.00418	HCD (High Energy Collision Dissociation)	30	MS2	99.3097	23	68.796	90537	F1		1.7	1	0.000869008	0.0113346	0.248375			100A	100	A	M26(AV_160)	M	26	FALSE
FALSE	High	Sequest HT (A2)	Unambiguous	[R].LVINLSSSVsTK.[C]	S10(AV_160)	2	Q6R327	Q6R327-3; Q6R327	0	2	0.0172	0	1	1	704.39	1407.77	1407.77	-0.68	-0.00048	HCD (High Energy Collision Dissociation)	30	MS2	65.5605	7.667	49.8743	61674	F5		2.32	1	0.000877966	0.0114014	0.247792	19500474	49.93	500A	500	A	S10(AV_160)	S	10	FALSE
FALSE	High	Sequest HT (A2)	Unambiguous	[R].LVINLSSSVStK.[C]	T11(AV_160)	2	Q6R327	Q6R327-3; Q6R327	0	2	0.0172	0	1	2	704.39	1407.77	1407.77	-0.68	-0.00048	HCD (High Energy Collision Dissociation)	30	MS2	65.5605	7.667	49.8743	61674	F5		2.32	1	0.000877966	0.0114014	0.247792	19500474	49.93	500A	500	A	T11(AV_160)	T	11	FALSE
FALSE	High	Sequest HT (A2)	Unambiguous	[R].TLNETELTELQSqISDTSVVLSMDNSR.[S]	Q13(AV_160)	1	P08729	P08729	0	3	0.0043	0	1	1	1057.51	3170.51	3170.5	1.89	0.002	HCD (High Energy Collision Dissociation)	30	MS2	52.8936	23	77.6389	103095	F3		2.31	1	0.000883795	0.0114586	0.247295	335058	77.62	250A	250	A	Q13(AV_160)	Q	13	FALSE
FALSE	High	Sequest HT (A2)	Unambiguous	[R].TLNETELTELQsQISDTSVVLSMDNSR.[S]	S12(AV_160)	1	P08729	P08729	0	3	0.0043	0	1	2	1057.51	3170.51	3170.5	1.89	0.002	HCD (High Energy Collision Dissociation)	30	MS2	52.8936	23	77.6389	103095	F3		2.31	1	0.000883795	0.0114586	0.247295	335058	77.62	250A	250	A	S12(AV_160)	S	12	FALSE
FALSE	High	Sequest HT (A2)	Unambiguous	[K].SISeVGLASNGISTEGGK.[S]	E4(AV_160)	1	Q9Y239-3	Q9Y239-3	0	2	0.1176	0	1	1	933.457	1865.91	1865.91	-3.53	-0.00329	HCD (High Energy Collision Dissociation)	30	MS2	93.5393	23	64.0658	82539	F7		1.87	1	0.000886749	0.0114738	0.247164			1000A	1000	A	E4(AV_160)	E	4	FALSE
FALSE	High	Sequest HT (A2)	Unambiguous	[R].ALGSTAAQsLSPK.[L]	S9(AV_160)	1	Q9NRC6	Q9NRC6	0	2		0.005	2	2	695.864	1390.72	1390.72	-0.86	-0.0006	HCD (High Energy Collision Dissociation)	30	MS2	82.8609	23	45.3281	54923	F6		2.01	1	0.000886749	0.0114846	0.247071			500B	500	B	S9(AV_160)	S	9	FALSE
FALSE	High	Sequest HT (A2)	Unambiguous	[R].LVINLSSSVsTK.[C]	S10(AV_160)	2	Q6R327	Q6R327-3; Q6R327	0	2	0.0199	0	1	1	704.39	1407.77	1407.77	-0.9	-0.00063	HCD (High Energy Collision Dissociation)	30	MS2	67.6157	7.542	50.0692	62601	F1		2.01	1	0.000918465	0.0118025	0.244365	20555300	49.97	100A	100	A	S10(AV_160)	S	10	FALSE
FALSE	High	Sequest HT (A2)	Unambiguous	[R].LVINLSSSVStK.[C]	T11(AV_160)	2	Q6R327	Q6R327-3; Q6R327	0	2	0.0199	0	1	2	704.39	1407.77	1407.77	-0.9	-0.00063	HCD (High Energy Collision Dissociation)	30	MS2	67.6157	7.542	50.0692	62601	F1		2.01	1	0.000918465	0.0118025	0.244365	20555300	49.97	100A	100	A	T11(AV_160)	T	11	FALSE
FALSE	High	Sequest HT (A2)	Unambiguous	[R].LVINLSSSVStK.[C]	T11(AV_160)	2	Q6R327	Q6R327-3; Q6R327	0	2	0.0204	0	1	2	704.391	1407.77	1407.77	1.2	0.00084	HCD (High Energy Collision Dissociation)	30	MS2	70.861	12.721	50.1379	61974	F6		1.96	1	0.000930324	0.0118806	0.243713	19041280	49.87	500B	500	B	T11(AV_160)	T	11	FALSE
FALSE	High	Sequest HT (A2)	Unambiguous	[R].LVINLSSSVsTK.[C]	S10(AV_160)	2	Q6R327	Q6R327-3; Q6R327	0	2	0.0204	0	1	1	704.391	1407.77	1407.77	1.2	0.00084	HCD (High Energy Collision Dissociation)	30	MS2	70.861	12.721	50.1379	61974	F6		1.96	1	0.000930324	0.0118806	0.243713	19041280	49.87	500B	500	B	S10(AV_160)	S	10	FALSE
FALSE	High	Sequest HT (A2)	Unambiguous	[R].LVINLSSSVsTK.[C]	S10(AV_160)	2	Q6R327	Q6R327-3; Q6R327	0	2	0.0044	0	1	1	704.391	1407.78	1407.77	1.66	0.00117	HCD (High Energy Collision Dissociation)	30	MS2	69.3018	23	50.5117	62847	F3		2.28	1	0.000930324	0.0118778	0.243737			250A	250	A	S10(AV_160)	S	10	FALSE
FALSE	High	Sequest HT (A2)	Unambiguous	[K].ALeTYEIIFK.[I]	E3(AV_160)	3	Q9Y3R5	Q5JWR5; Q9Y3R5-2; Q9Y3R5	0	3	0.1057	0	1	1	462.909	1386.71	1386.72	-5.92	-0.00274	HCD (High Energy Collision Dissociation)	30	MS2	89.0557	23	65.1026	84551	F3		1.23	1	0.00093279	0.0119367	0.243247	128806	64.94	250A	250	A	E3(AV_160)	E	3	FALSE
FALSE	High	Sequest HT (A2)	Unambiguous	[K].ALEtYEIIFK.[I]	T4(AV_160)	3	Q9Y3R5	Q5JWR5; Q9Y3R5-2; Q9Y3R5	0	3	0.1057	0	1	2	462.909	1386.71	1386.72	-5.92	-0.00274	HCD (High Energy Collision Dissociation)	30	MS2	89.0557	23	65.1026	84551	F3		1.23	1	0.00093279	0.0119367	0.243247	128806	64.94	250A	250	A	T4(AV_160)	T	4	FALSE
FALSE	High	Sequest HT (A2)	Unambiguous	[K].GEKGQkGEPGFQGMPGVGEK.[G]	K6(AV_160)	2	P02462	P02462-2; P02462	2	2	0.1422	0	1	1	1089.01	2177.01	2177.03	-9.19	-0.01	HCD (High Energy Collision Dissociation)	30	MS2	45.7422	23	14.0741	12132	F2		2.18	1	0.000938679	0.012005	0.242683			100B	100	B	K6(AV_160)	K	6	TRUE
FALSE	High	Sequest HT (A2)	Unambiguous	[R].NAYIMIAIYGTNFCtSAR.[N]	T15(AV_160)	3	Q8IWA5	Q8IWA5-2; Q8IWA5-3; Q8IWA5	0	3		0.0134	2	2	723.674	2169.01	2169.01	-2.76	-0.00199	HCD (High Energy Collision Dissociation)	30	MS2	55.9198	23	12.7635	10233	F5		1.47	1	0.000944047	0.0121223	0.241722	5.54989e+06	12.88	500A	500	A	T15(AV_160)	T	15	FALSE
FALSE	High	Sequest HT (A2)	Unambiguous	[R].LLNPSRPQStESQStSGEPATPK.[R]	T10(AV_160); T15(AV_160)	1	P0C860	P0C860	0	3	0.0747	0	1	1	911.445	2732.32	2732.31	5.71	0.0052	HCD (High Energy Collision Dissociation)	30	MS2	93.5894	23	61.7011	79333	F4		2.41	1	0.000944047	0.0121107	0.241817	846412	60.69	250B	250	B	T10(AV_160)	T	10	FALSE
FALSE	High	Sequest HT (A2)	Unambiguous	[R].LLNPSRPQStESQStSGEPATPK.[R]	T10(AV_160); T15(AV_160)	1	P0C860	P0C860	0	3	0.0747	0	1	1	911.445	2732.32	2732.31	5.71	0.0052	HCD (High Energy Collision Dissociation)	30	MS2	93.5894	23	61.7011	79333	F4		2.41	1	0.000944047	0.0121107	0.241817	846412	60.69	250B	250	B	T15(AV_160)	T	15	FALSE
FALSE	High	Sequest HT (A2)	Unambiguous	[R].LVINLSSsVSTK.[C]	S8(AV_160)	2	Q6R327	Q6R327-3; Q6R327	0	2	0.0047	0	1	1	704.391	1407.78	1407.77	1.79	0.00126	HCD (High Energy Collision Dissociation)	30	MS2	70.5286	21.557	50.2569	62882	F1		2.11	1	0.0009853	0.0123991	0.239493	20555300	49.97	100A	100	A	S8(AV_160)	S	8	FALSE
FALSE	High	Sequest HT (A2)	Unambiguous	[K].sPLGLFIR.[K]	S1(AV_160)	6	Q9UBN4	Q9UBN4-5; Q9UBN4-2; Q9UBN4-3; Q9UBN4-6; Q9UBN4-4; Q9UBN4	0	3		0.0348	2	3	354.871	1062.6	1062.6	-0.7	-0.00025	HCD (High Energy Collision Dissociation)	30	MS2	96.4059	23	31.7899	35350	F9		1.11	1	0.000989794	0.0125838	0.238035	214509	31.92	2000A	2000	A	S1(AV_160)	S	1	FALSE
FALSE	High	Sequest HT (A2)	Unambiguous	[R].EVSADGPIQVTSTVknGHAVPGEDPR.[G]	K15(AV_160); N16(AV_160)	3	Q5T7B8	Q5T7B8-2; Q5T7B8-4; Q5T7B8	1	3	0.0684	0	1	1	994.148	2980.43	2980.43	-1.43	-0.00142	HCD (High Energy Collision Dissociation)	30	MS2	81.677	23	80.0745	105284	F10		1.9	1	0.00101268	0.0129048	0.235555			2000B	2000	B	K15(AV_160)	K	15	TRUE
FALSE	High	Sequest HT (A2)	Unambiguous	[R].EVSADGPIQVTSTVknGHAVPGEDPR.[G]	K15(AV_160); N16(AV_160)	3	Q5T7B8	Q5T7B8-2; Q5T7B8-4; Q5T7B8	1	3	0.0684	0	1	1	994.148	2980.43	2980.43	-1.43	-0.00142	HCD (High Energy Collision Dissociation)	30	MS2	81.677	23	80.0745	105284	F10		1.9	1	0.00101268	0.0129048	0.235555			2000B	2000	B	N16(AV_160)	N	16	FALSE
FALSE	High	Sequest HT (A2)	Unambiguous	[K].kPsVEVADPK.[Y]	N-Term(AV_N-term_160); S3(AV_160)	1	Q8N1C3	Q8N1C3	0	2	0.3568	0	1	1	695.349	1389.69	1389.69	-1.74	-0.00121	HCD (High Energy Collision Dissociation)	30	MS2	98.1957	3.749	34.7443	39466	F9		1.99	1	0.00102742	0.0130167	0.234707			2000A	2000	A	S3(AV_160)	S	3	FALSE
FALSE	High	Sequest HT (A2)	Unambiguous	[K].LLNqLGMIEEPR.[L]	Q4(AV_160)	6	Q6XZB0	Q6XZB0-3; Q6XZB0-5; Q6XZB0-4; Q6XZB0-8; Q6XZB0-2; Q6XZB0	0	3	0.0556	0	1	1	524.94	1572.8	1572.81	-2.9	-0.00152	HCD (High Energy Collision Dissociation)	30	MS2	89.919	23	62.5547	80597	F4		1.44	1	0.00103301	0.0130954	0.234114	1.21144e+06	62.95	250B	250	B	Q4(AV_160)	Q	4	FALSE
FALSE	High	Sequest HT (A2)	Unambiguous	[R].LVINLSSsVSTK.[C]	S8(AV_160)	2	Q6R327	Q6R327-3; Q6R327	0	2		0.0176	2	3	704.39	1407.77	1407.77	-0.2	-0.00014	HCD (High Energy Collision Dissociation)	30	MS2	97.6283	16.184	49.5685	61404	F4		1.67	1	0.00103557	0.0131941	0.233377	20738916	49.97	250B	250	B	S8(AV_160)	S	8	FALSE
FALSE	High	Sequest HT (A2)	Unambiguous	[R].LVINLSSSVsTK.[C]	S10(AV_160)	2	Q6R327	Q6R327-3; Q6R327	0	2		0.0176	2	2	704.39	1407.77	1407.77	-0.2	-0.00014	HCD (High Energy Collision Dissociation)	30	MS2	97.6283	16.184	49.5685	61404	F4		1.67	1	0.00103557	0.0131941	0.233377	20738916	49.97	250B	250	B	S10(AV_160)	S	10	FALSE
FALSE	High	Sequest HT (A2)	Unambiguous	[K].GAILYAFEmFR.[L]	M9(AV_160)	1	Q16819	Q16819	0	2	0.1048	0	1	1	739.363	1477.72	1477.72	0.07	5e-05	HCD (High Energy Collision Dissociation)	30	MS2	80.8308	23	39.1108	46112	F3		2.1	1	0.00103557	0.013164	0.233601			250A	250	A	M9(AV_160)	M	9	FALSE
FALSE	High	Sequest HT (A2)	Unambiguous	[K].ENEKKLKsMEAEMIQLQEELAAAER.[A]	S8(AV_160)	2	P35579	P35579-2; P35579	3	3		0.0057	2	2	1026.84	3078.51	3078.51	0.57	0.00059	HCD (High Energy Collision Dissociation)	30	MS2	94.6091	23	66.3948	86269	F4		1.74	1	0.00105042	0.0132519	0.232948	324126	66.36	250B	250	B	S8(AV_160)	S	8	FALSE
FALSE	High	Sequest HT (A2)	Unambiguous	[K].aASAGEQLeLEK.[L]	N-Term(AV_N-term_160); E9(AV_160)	2	Q86SQ7	Q86SQ7-2; Q86SQ7	0	2	0.0654	0	1	1	783.374	1565.74	1565.74	1.72	0.00134	HCD (High Energy Collision Dissociation)	30	MS2	41.3346	23	30.6074	33636	F8		1.53	1	0.00109005	0.0137272	0.229493	1.31505e+06	30.51	1000B	1000	B	E9(AV_160)	E	9	FALSE
FALSE	High	Sequest HT (A2)	Unambiguous	[R].LVINLSSsVSTK.[C]	S8(AV_160)	2	Q6R327	Q6R327-3; Q6R327	0	2	0.0095	0	1	1	704.389	1407.77	1407.77	-1.92	-0.00135	HCD (High Energy Collision Dissociation)	30	MS2	82.2622	23	51.5932	64455	F3		2.11	1	0.00112651	0.0141768	0.226343	3031537	51.7	250A	250	A	S8(AV_160)	S	8	FALSE
FALSE	High	Sequest HT (A2)	Unambiguous	[K].SATVIPEIeGIK.[A]	E9(AV_160)	3	P13611	P13611-2; P13611-5; P13611	0	3	0.1111	0	1	1	472.925	1416.76	1416.76	-1.91	-0.0009	HCD (High Energy Collision Dissociation)	30	MS2	86.6081	10.788	20.5948	20523	F11		2.52	1	0.00113788	0.0143032	0.225477	4.85598e+06	20.62	Control	Control	Control	E9(AV_160)	E	9	FALSE
FALSE	High	Sequest HT (A2)	Unambiguous	[R].GADQPPLPPGAWTSLRYRWSsTTTPPGsPR.[S]	S21(AV_160); S28(AV_160)	1	Q9Y6V7-2	Q9Y6V7-2	2	4	0.0821	0	1	1	889.931	3556.7	3556.73	-7.68	-0.00683	HCD (High Energy Collision Dissociation)	30	MS2	34.241	23	80.8684	107645	F4		1.95	1	0.00114022	0.0143822	0.22494	1.498e+06	80.59	250B	250	B	S21(AV_160)	S	21	FALSE
FALSE	High	Sequest HT (A2)	Unambiguous	[R].GADQPPLPPGAWTSLRYRWSsTTTPPGsPR.[S]	S21(AV_160); S28(AV_160)	1	Q9Y6V7-2	Q9Y6V7-2	2	4	0.0821	0	1	1	889.931	3556.7	3556.73	-7.68	-0.00683	HCD (High Energy Collision Dissociation)	30	MS2	34.241	23	80.8684	107645	F4		1.95	1	0.00114022	0.0143822	0.22494	1.498e+06	80.59	250B	250	B	S28(AV_160)	S	28	FALSE
FALSE	High	Sequest HT (A2)	Unambiguous	[R].hQLEDQDTEIER.[L]	H1(AV_160)	1	O14827	O14827	0	3	0.0755	0	1	1	558.258	1672.76	1672.74	7.96	0.00444	HCD (High Energy Collision Dissociation)	30	MS2	87.7613	23	19.4797	18854	F3		1.59	1	0.00114022	0.0144004	0.224817	2.79379e+06	19.43	250A	250	A	H1(AV_160)	H	1	FALSE
FALSE	High	Sequest HT (A2)	Unambiguous	[K].NEVNGtSEDIK.[S]	T6(AV_160)	1	O95232	O95232	0	2	0.0105	0	1	1	683.311	1365.62	1365.62	-1.36	-0.00093	HCD (High Energy Collision Dissociation)	30	MS2	70.2843	23	26.4729	28154	F4		0.95	1	0.00114022	0.0144005	0.224816	2.74346e+06	26.57	250B	250	B	T6(AV_160)	T	6	FALSE
FALSE	High	Sequest HT (A2)	Unambiguous	[R].sFGPAECLGLR.[L]	S1(AV_160)	1	Q8NHY3	Q8NHY3	0	3	0.128	0	1	2	437.213	1309.62	1309.62	-0.81	-0.00035	HCD (High Energy Collision Dissociation)	30	MS2	96.6805	12.756	28.6891	31238	F4		1.25	1	0.00115634	0.0146709	0.223004			250B	250	B	S1(AV_160)	S	1	FALSE
FALSE	High	Sequest HT (A2)	Unambiguous	[R].LsEAGLR.[M]	S2(AV_160)	2	P59044	P59044-2; P59044	0	2	0.0529	0	1	1	453.24	905.472	905.473	-1	-0.00045	HCD (High Energy Collision Dissociation)	30	MS2	87.1625	8.656	29.8645	32448	F10		1.7	1	0.00116202	0.0147771	0.222302	4518405	29.85	2000B	2000	B	S2(AV_160)	S	2	FALSE
FALSE	High	Sequest HT (A2)	Unambiguous	[R].dMGNSGATSPR.[T]	D1(AV_160)	2	Q9NSY0-4	Q9NSY0-4; Q9NSY0-2	0	2	0.129	0	1	2	626.764	1252.52	1252.53	-4.21	-0.00264	HCD (High Energy Collision Dissociation)	30	MS2	73.6824	23	9.9823	7355	F2		1.24	1	0.00117269	0.0149708	0.221036	1.33774e+06	10.05	100B	100	B	D1(AV_160)	D	1	FALSE
FALSE	High	Sequest HT (A2)	Unambiguous	[R].LVINLSSsVSTK.[C]	S8(AV_160)	2	Q6R327	Q6R327-3; Q6R327	0	2	0.0041	0	1	1	704.391	1407.78	1407.77	1.74	0.00123	HCD (High Energy Collision Dissociation)	30	MS2	58.5291	9.428	50.3093	62546	F3		2.43	1	0.00118846	0.0152586	0.219188			250A	250	A	S8(AV_160)	S	8	FALSE
FALSE	High	Sequest HT (A2)	Unambiguous	[K].qSLQVLK.[K]	Q1(AV_160)	2	Q8IVU3	Q8IVU3-2; Q8IVU3	0	2	0.1629	0	1	2	488.279	975.551	975.551	0.24	0.00012	HCD (High Energy Collision Dissociation)	30	MS2	89.3238	2.641	35.1767	40739	F11		1.78	1	0.00118846	0.0151906	0.219621	6.82558e+06	35.12	Control	Control	Control	Q1(AV_160)	Q	1	FALSE
FALSE	High	Sequest HT (A2)	Unambiguous	[K].VEAPPAkVPEVPK.[K]	K7(AV_160)	9	Q8WZ42	Q8WZ42-13; Q8WZ42-7; Q8WZ42-4; Q8WZ42-2; Q8WZ42-8; Q8WZ42-12; Q8WZ42-5; Q8WZ42-11; Q8WZ42	1	2	0.0539	0	1	1	760.921	1520.84	1520.84	-0.51	-0.00039	HCD (High Energy Collision Dissociation)	30	MS2	89.9406	23	56.8385	72680	F1		2.04	1	0.00119664	0.0154721	0.217842			100A	100	A	K7(AV_160)	K	7	TRUE
FALSE	High	Sequest HT (A2)	Unambiguous	[R].LVINLSSSVStK.[C]	T11(AV_160)	2	Q6R327	Q6R327-3; Q6R327	0	2	0.0879	0	1	2	704.391	1407.77	1407.77	0.65	0.00046	HCD (High Energy Collision Dissociation)	30	MS2	94.703	23	51.0943	63213	F9		1.82	1	0.00120205	0.0155383	0.217429			2000A	2000	A	T11(AV_160)	T	11	FALSE
FALSE	High	Sequest HT (A2)	Unambiguous	[R].LVINLSSSVsTK.[C]	S10(AV_160)	2	Q6R327	Q6R327-3; Q6R327	0	2	0.0879	0	1	1	704.391	1407.77	1407.77	0.65	0.00046	HCD (High Energy Collision Dissociation)	30	MS2	94.703	23	51.0943	63213	F9		1.82	1	0.00120205	0.0155383	0.217429			2000A	2000	A	S10(AV_160)	S	10	FALSE
FALSE	High	Sequest HT (A2)	Unambiguous	[R].SLFSSIGEVeSAK.[L]	E10(AV_160)	2	Q15717	Q15717-2; Q15717	0	2	0.0325	0	1	1	757.374	1513.74	1513.74	-0.99	-0.00075	HCD (High Energy Collision Dissociation)	30	MS2	13.0169	23	21.4195	21637	F11		1.23	1	0.00120205	0.0154837	0.217769	2.49877e+06	21.39	Control	Control	Control	E10(AV_160)	E	10	FALSE
FALSE	High	Sequest HT (A2)	Unambiguous	[R].LVINLSSSVsTK.[C]	S10(AV_160)	2	Q6R327	Q6R327-3; Q6R327	0	2	0.0153	0	1	1	704.389	1407.77	1407.77	-1.12	-0.00079	HCD (High Energy Collision Dissociation)	30	MS2	78.3913	23	51.7383	64913	F2		1.96	1	0.00121005	0.0157473	0.216136	3.15755e+06	51.66	100B	100	B	S10(AV_160)	S	10	FALSE
FALSE	High	Sequest HT (A2)	Unambiguous	[K].dLkVGSVEEFQGQER.[S]	N-Term(AV_N-term_160); K3(AV_160)	1	Q9HCE1	Q9HCE1	1	3	0.0842	0	1	1	680.99	2040.96	2040.96	0.06	4e-05	HCD (High Energy Collision Dissociation)	30	MS2	96.6992	18.217	22.0258	22148	F4		2.02	1	0.00121227	0.0158605	0.215444	1.31564e+06	22.12	250B	250	B	K3(AV_160)	K	3	TRUE
FALSE	High	Sequest HT (A2)	Unambiguous	[R].LVINLSSsVSTK.[C]	S8(AV_160)	2	Q6R327	Q6R327-3; Q6R327	0	2	0.0317	0	1	1	704.39	1407.77	1407.77	-0.21	-0.00015	HCD (High Energy Collision Dissociation)	30	MS2	78.9514	18.584	50.4448	63164	F1		1.89	1	0.0012234	0.0159623	0.214826			100A	100	A	S8(AV_160)	S	8	FALSE
FALSE	High	Sequest HT (A2)	Unambiguous	[R].LVINLSSSVStK.[C]	T11(AV_160)	2	Q6R327	Q6R327-3; Q6R327	0	2	0.0317	0	1	2	704.39	1407.77	1407.77	-0.21	-0.00015	HCD (High Energy Collision Dissociation)	30	MS2	78.9514	18.584	50.4448	63164	F1		1.89	1	0.0012234	0.0159623	0.214826			100A	100	A	T11(AV_160)	T	11	FALSE
FALSE	High	Sequest HT (A2)	Unambiguous	[R].LVINLSSSVsTK.[C]	S10(AV_160)	2	Q6R327	Q6R327-3; Q6R327	0	2	0.0317	0	1	3	704.39	1407.77	1407.77	-0.21	-0.00015	HCD (High Energy Collision Dissociation)	30	MS2	78.9514	18.584	50.4448	63164	F1		1.89	1	0.0012234	0.0159623	0.214826			100A	100	A	S10(AV_160)	S	10	FALSE
FALSE	High	Sequest HT (A2)	Unambiguous	[M].AqPPPDVEGDDCLPAYR.[H]	Q2(AV_160)	2	Q9NUI1	Q9NUI1-2; Q9NUI1	0	2	0.399	0	1	1	1001.95	2002.9	2002.89	5.94	0.00595	HCD (High Energy Collision Dissociation)	30	MS2	12.5581	23	64.629	84328	F1		1.98	1	0.00122611	0.0160208	0.214473			100A	100	A	Q2(AV_160)	Q	2	FALSE
FALSE	High	Sequest HT (A2)	Unambiguous	[R].EVYAhAGATLeGK.[M]	H5(AV_160); E11(AV_160)	2	Q53GT1	Q53GT1-3; Q53GT1	0	2		0.0081	2	2	833.394	1665.78	1665.78	0.21	0.00018	HCD (High Energy Collision Dissociation)	30	MS2	94.4872	23	28.7159	31107	F5		1.23	1	0.00123152	0.0161321	0.213805			500A	500	A	H5(AV_160)	H	5	FALSE
FALSE	High	Sequest HT (A2)	Unambiguous	[R].EVYAhAGATLeGK.[M]	H5(AV_160); E11(AV_160)	2	Q53GT1	Q53GT1-3; Q53GT1	0	2		0.0081	2	2	833.394	1665.78	1665.78	0.21	0.00018	HCD (High Energy Collision Dissociation)	30	MS2	94.4872	23	28.7159	31107	F5		1.23	1	0.00123152	0.0161321	0.213805			500A	500	A	E11(AV_160)	E	11	FALSE
FALSE	High	Sequest HT (A2)	Unambiguous	[K].gPALLVLGPDAIqLR.[E]	N-Term(AV_N-term_160); Q13(AV_160)	4	Q7L591	Q7L591-3; Q7L591-2; Q7L591-4; Q7L591	0	2	0.2077	0	1	2	927.012	1853.02	1853.02	-1.87	-0.00174	HCD (High Energy Collision Dissociation)	30	MS2	54.5907	23	64.6348	84126	F11		1.83	1	0.00123152	0.0161299	0.213818	3092654	64.75	Control	Control	Control	Q13(AV_160)	Q	13	FALSE
FALSE	High	Sequest HT (A2)	Unambiguous	[K].gPALLVLGPdAIQLR.[E]	N-Term(AV_N-term_160); D10(AV_160)	4	Q7L591	Q7L591-3; Q7L591-2; Q7L591-4; Q7L591	0	2	0.2077	0	1	1	927.012	1853.02	1853.02	-1.87	-0.00174	HCD (High Energy Collision Dissociation)	30	MS2	54.5907	23	64.6348	84126	F11		1.83	1	0.00123152	0.0161299	0.213818	3092654	64.75	Control	Control	Control	D10(AV_160)	D	10	FALSE
FALSE	High	Sequest HT (A2)	Unambiguous	[K].VLTIStLR.[L]	T6(AV_160)	3	Q12830	Q12830-2; Q12830-4; Q12830	0	3		0.0403	2	2	354.878	1062.62	1062.62	-0.12	-4e-05	HCD (High Energy Collision Dissociation)	30	MS2	42.1553	9.539	15.2382	13375	F7		1.43	1	0.00124986	0.0164922	0.211678	26731826	15.19	1000A	1000	A	T6(AV_160)	T	6	FALSE
FALSE	High	Sequest HT (A2)	Unambiguous	[R].HPGLsNLAtPHR.[L]	S5(AV_160); T9(AV_160)	2	Q5T011	Q5T011-5; Q5T011	0	3	0.0533	0	1	1	540.604	1619.8	1619.8	0.18	9e-05	HCD (High Energy Collision Dissociation)	30	MS2	89.4029	16.631	40.8864	48088	F10		2.44	1	0.00126099	0.0166904	0.21053			2000B	2000	B	S5(AV_160)	S	5	FALSE
FALSE	High	Sequest HT (A2)	Unambiguous	[R].HPGLsNLAtPHR.[L]	S5(AV_160); T9(AV_160)	2	Q5T011	Q5T011-5; Q5T011	0	3	0.0533	0	1	1	540.604	1619.8	1619.8	0.18	9e-05	HCD (High Energy Collision Dissociation)	30	MS2	89.4029	16.631	40.8864	48088	F10		2.44	1	0.00126099	0.0166904	0.21053			2000B	2000	B	T9(AV_160)	T	9	FALSE
FALSE	High	Sequest HT (A2)	Unambiguous	[K].VSGeILLHISYCYK.[T]	E4(AV_160)	2	Q8TDW5	Q8TDW5-2; Q8TDW5	0	3	0.1568	0	1	1	595.64	1784.91	1784.89	7.77	0.00462	HCD (High Energy Collision Dissociation)	30	MS2	82.7015	6.41	46.6264	57103	F3		1.85	1	0.00126346	0.0167948	0.20993			250A	250	A	E4(AV_160)	E	4	FALSE
FALSE	High	Sequest HT (A2)	Unambiguous	[R].LQhQTELTNQLEYNK.[R]	H3(AV_160)	1	Q7L7X3	Q7L7X3	0	2		0.0488	4	4	1009.99	2018.98	2018.98	-2.83	-0.00286	HCD (High Energy Collision Dissociation)	30	MS2	76.8133	23	58.9527	75651	F11		1.95	1	0.00126346	0.0167483	0.210197			Control	Control	Control	H3(AV_160)	H	3	FALSE
FALSE	High	Sequest HT (A2)	Unambiguous	[R].LVINLSSSVStK.[C]	T11(AV_160)	2	Q6R327	Q6R327-3; Q6R327	0	2	0.0169	0	1	1	704.39	1407.77	1407.77	-0.93	-0.00065	HCD (High Energy Collision Dissociation)	30	MS2	40.2993	4.052	49.9184	62197	F2		2.36	1	0.00126346	0.0167408	0.21024	50354324	49.89	100B	100	B	T11(AV_160)	T	11	FALSE
FALSE	High	Sequest HT (A2)	Unambiguous	[K].aVGTPVAAAPSsGFAPGFLR.[R]	N-Term(AV_N-term_160); S12(AV_160)	1	P47974	P47974	0	4	0.0588	0	1	1	549.027	2193.09	2193.1	-7.47	-0.0041	HCD (High Energy Collision Dissociation)	30	MS2	39.9349	23	77.7154	102545	F7		1.36	1	0.00126546	0.0168533	0.209596			1000A	1000	A	S12(AV_160)	S	12	FALSE
FALSE	High	Sequest HT (A2)	Unambiguous	[K].aVGTPVAAAPsSGFAPGFLR.[R]	N-Term(AV_N-term_160); S11(AV_160)	1	P47974	P47974	0	4	0.0588	0	1	2	549.027	2193.09	2193.1	-7.47	-0.0041	HCD (High Energy Collision Dissociation)	30	MS2	39.9349	23	77.7154	102545	F7		1.36	1	0.00126546	0.0168533	0.209596			1000A	1000	A	S11(AV_160)	S	11	FALSE
FALSE	High	Sequest HT (A2)	Unambiguous	[K].LELAkFLQDTIEEMALK.[N]	K5(AV_160)	3	O95202	O95202-2; O95202-3; O95202	1	3	0.037	0	1	1	718.044	2152.12	2152.12	-3.27	-0.00235	HCD (High Energy Collision Dissociation)	30	MS2	94.7133	16.598	54.1473	68671	F1		1.35	1	0.00127044	0.0170125	0.208694			100A	100	A	K5(AV_160)	K	5	TRUE
FALSE	High	Sequest HT (A2)	Unambiguous	[R].LVINLSSSVStK.[C]	T11(AV_160)	2	Q6R327	Q6R327-3; Q6R327	0	2	0.014	0	1	2	704.391	1407.77	1407.77	0.67	0.00047	HCD (High Energy Collision Dissociation)	30	MS2	68.6305	10.797	49.7908	61734	F4		2.15	1	0.00127044	0.0170822	0.208302	20738916	49.97	250B	250	B	T11(AV_160)	T	11	FALSE
FALSE	High	Sequest HT (A2)	Unambiguous	[R].LVINLSSSVsTK.[C]	S10(AV_160)	2	Q6R327	Q6R327-3; Q6R327	0	2	0.014	0	1	1	704.391	1407.77	1407.77	0.67	0.00047	HCD (High Energy Collision Dissociation)	30	MS2	68.6305	10.797	49.7908	61734	F4		2.15	1	0.00127044	0.0170822	0.208302	20738916	49.97	250B	250	B	S10(AV_160)	S	10	FALSE
FALSE	High	Sequest HT (A2)	Unambiguous	[R].QQLDLEIGEAAPPGqR.[F]	Q15(AV_160)	2	Q9Y5F7	Q9Y5F7-2; Q9Y5F7	0	2	0.0634	0	1	1	941.47	1881.93	1881.93	-0.76	-0.00072	HCD (High Energy Collision Dissociation)	30	MS2	76.9556	23	56.1132	71098	F4		2.05	1	0.00127318	0.017131	0.208029			250B	250	B	Q15(AV_160)	Q	15	FALSE
FALSE	High	Sequest HT (A2)	Unambiguous	[K].SQEEVVsLLR.[S]	S7(AV_160)	11	Q8TEW0	Q8TEW0-7; Q8TEW0-8; Q8TEW0-6; Q8TEW0-3; Q8TEW0-10; Q8TEW0-11; Q8TEW0-4; Q8TEW0-5; Q8TEW0-2; Q8TEW0-9; Q8TEW0	0	2	0.0959	0	1	1	660.344	1319.68	1319.68	-3.07	-0.00203	HCD (High Energy Collision Dissociation)	30	MS2	96.9221	23	69.2078	90907	F11		1.46	1	0.00127318	0.0171407	0.207974	221561	68.94	Control	Control	Control	S7(AV_160)	S	7	FALSE
FALSE	High	Sequest HT (A2)	Unambiguous	[R].dVLEAIK.[A]	D1(AV_160)	4	Q9H1R2	Q9H1R2-3; Q9H1R2-2; Q9H1R2-4; Q9H1R2	0	2	0.2613	0	1	2	474.257	947.506	947.509	-2.54	-0.00121	HCD (High Energy Collision Dissociation)	30	MS2	92.7852	23	73.5014	97214	F11		1.11	1	0.00129523	0.0174445	0.206292			Control	Control	Control	D1(AV_160)	D	1	FALSE
FALSE	High	Sequest HT (A2)	Unambiguous	[R].aSAPLDLLWLEEVVPMMGVqVGP.[-]	N-Term(AV_N-term_160); Q20(AV_160)	1	Q9NQZ7	Q9NQZ7	0	3	0.0983	0	1	2	924.467	2771.39	2771.37	5.87	0.00543	HCD (High Energy Collision Dissociation)	30	MS2	61.6587	23	47.9179	58775	F5		2.34	1	0.00131192	0.0176416	0.205217	2.63643e+06	48.19	500A	500	A	Q20(AV_160)	Q	20	FALSE
FALSE	High	Sequest HT (A2)	Unambiguous	[R].AsAPLDLLWLEEVVPMMGVqVGP.[-]	S2(AV_160); Q20(AV_160)	1	Q9NQZ7	Q9NQZ7	0	3	0.0983	0	1	1	924.467	2771.39	2771.37	5.87	0.00543	HCD (High Energy Collision Dissociation)	30	MS2	61.6587	23	47.9179	58775	F5		2.34	1	0.00131192	0.0176416	0.205217	2.63643e+06	48.19	500A	500	A	S2(AV_160)	S	2	FALSE
FALSE	High	Sequest HT (A2)	Unambiguous	[R].AsAPLDLLWLEEVVPMMGVqVGP.[-]	S2(AV_160); Q20(AV_160)	1	Q9NQZ7	Q9NQZ7	0	3	0.0983	0	1	1	924.467	2771.39	2771.37	5.87	0.00543	HCD (High Energy Collision Dissociation)	30	MS2	61.6587	23	47.9179	58775	F5		2.34	1	0.00131192	0.0176416	0.205217	2.63643e+06	48.19	500A	500	A	Q20(AV_160)	Q	20	FALSE
FALSE	High	Sequest HT (A2)	Unambiguous	[K].qSLQVLK.[K]	Q1(AV_160)	2	Q8IVU3	Q8IVU3-2; Q8IVU3	0	2	0.125	0	1	2	488.279	975.55	975.551	-0.86	-0.00042	HCD (High Energy Collision Dissociation)	30	MS2	82.7578	8.15	35.074	40625	F1		1.76	1	0.00132234	0.0178785	0.203943	7188353	35.11	100A	100	A	Q1(AV_160)	Q	1	FALSE
FALSE	High	Sequest HT (A2)	Unambiguous	[R].LVINLSSSVsTK.[C]	S10(AV_160)	2	Q6R327	Q6R327-3; Q6R327	0	2	0.0049	0	1	1	704.391	1407.77	1407.77	1.22	0.00086	HCD (High Energy Collision Dissociation)	30	MS2	81.4235	14.249	50.4631	63092	F11		2.04	1	0.00133344	0.0180026	0.203282			Control	Control	Control	S10(AV_160)	S	10	FALSE
FALSE	High	Sequest HT (A2)	Unambiguous	[K].QLPTSeAVVSAVSeAGASGITeAQAR.[A]	E6(AV_160); E14(AV_160); E22(AV_160)	4	O94901	O94901-9; O94901-5; O94901-6; O94901	0	3		0	2	2	1003.82	3009.46	3009.44	6.67	0.0067	HCD (High Energy Collision Dissociation)	30	MS2	97.3669	23	73.6888	96562	F8		1.27	1	0.00133636	0.0180596	0.202981			1000B	1000	B	E6(AV_160)	E	6	FALSE
FALSE	High	Sequest HT (A2)	Unambiguous	[K].QLPTSeAVVSAVSeAGASGITeAQAR.[A]	E6(AV_160); E14(AV_160); E22(AV_160)	4	O94901	O94901-9; O94901-5; O94901-6; O94901	0	3		0	2	2	1003.82	3009.46	3009.44	6.67	0.0067	HCD (High Energy Collision Dissociation)	30	MS2	97.3669	23	73.6888	96562	F8		1.27	1	0.00133636	0.0180596	0.202981			1000B	1000	B	E14(AV_160)	E	14	FALSE
FALSE	High	Sequest HT (A2)	Unambiguous	[K].QLPTSeAVVSAVSeAGASGITeAQAR.[A]	E6(AV_160); E14(AV_160); E22(AV_160)	4	O94901	O94901-9; O94901-5; O94901-6; O94901	0	3		0	2	2	1003.82	3009.46	3009.44	6.67	0.0067	HCD (High Energy Collision Dissociation)	30	MS2	97.3669	23	73.6888	96562	F8		1.27	1	0.00133636	0.0180596	0.202981			1000B	1000	B	E22(AV_160)	E	22	FALSE
FALSE	High	Sequest HT (A2)	Unambiguous	[R].TLNETELtELQSQISDTSVVLSMDNSR.[S]	T8(AV_160)	1	P08729	P08729	0	3	0.0066	0	1	1	1057.5	3170.5	3170.5	-1.6	-0.0017	HCD (High Energy Collision Dissociation)	30	MS2	83.7989	23	77.3405	102015	F7		3.03	1	0.00133919	0.0180701	0.202925			1000A	1000	A	T8(AV_160)	T	8	FALSE
FALSE	High	Sequest HT (A2)	Unambiguous	[K].qSLQVLK.[K]	Q1(AV_160)	2	Q8IVU3	Q8IVU3-2; Q8IVU3	0	2	0.1282	0	1	2	488.28	975.552	975.551	1.02	0.0005	HCD (High Energy Collision Dissociation)	30	MS2	94.1302	10.915	35.2332	40494	F4		1.56	1	0.00134725	0.0182008	0.202238	5.70294e+06	35.07	250B	250	B	Q1(AV_160)	Q	1	FALSE
FALSE	High	Sequest HT (A2)	Unambiguous	[K].EtIPDIDPNAK.[L]	T2(AV_160)	2	P53621	P53621-2; P53621	0	2	0.0273	0	1	1	686.838	1372.67	1372.66	4.19	0.00287	HCD (High Energy Collision Dissociation)	30	MS2	47.3422	23	41.3923	49242	F5		1.83	1	0.00135006	0.0182434	0.202015	8543739	41.2	500A	500	A	T2(AV_160)	T	2	FALSE
FALSE	High	Sequest HT (A2)	Unambiguous	[R].LDAELQLsAR.[L]	S8(AV_160)	3	Q8TD31	Q8TD31-2; Q8TD31; Q8TD31-3	0	2	0.0656	0	1	1	638.334	1275.66	1275.66	1.94	0.00124	HCD (High Energy Collision Dissociation)	30	MS2	98.4896	13.371	57.6551	73349	F4		1.22	1	0.00135248	0.0182907	0.201768			250B	250	B	S8(AV_160)	S	8	FALSE
FALSE	High	Sequest HT (A2)	Unambiguous	[R].VPSLAGAAGyISSAR.[S]	Y10(AV_160)	1	O76013	O76013	0	2	0.1538	0	1	1	790.408	1579.81	1579.81	-1.23	-0.00098	HCD (High Energy Collision Dissociation)	30	MS2	68.0794	23	24.6343	25303	F10		1.17	1	0.00135248	0.0182774	0.201838	4243097	24.51	2000B	2000	B	Y10(AV_160)	Y	10	FALSE
FALSE	High	Sequest HT (A2)	Unambiguous	[K].kPsVEVADPK.[Y]	N-Term(AV_N-term_160); S3(AV_160)	1	Q8N1C3	Q8N1C3	0	2	0.1477	0	1	1	695.348	1389.69	1389.69	-3.82	-0.00265	HCD (High Energy Collision Dissociation)	30	MS2	97.3622	3.859	34.659	39483	F5		1.76	1	0.00135462	0.0185001	0.200685			500A	500	A	S3(AV_160)	S	3	FALSE
FALSE	High	Sequest HT (A2)	Unambiguous	[R].LVINLSSsVSTK.[C]	S8(AV_160)	2	Q6R327	Q6R327-3; Q6R327	0	2		0.0288	4	4	704.39	1407.77	1407.77	0.28	0.0002	HCD (High Energy Collision Dissociation)	30	MS2	92.0035	23	51.7451	65106	F1		1.35	1	0.00135462	0.0184086	0.201157			100A	100	A	S8(AV_160)	S	8	FALSE
FALSE	High	Sequest HT (A2)	Unambiguous	[R].TLNETELtELQSQISDTSVVLSMDNSR.[S]	T8(AV_160)	1	P08729	P08729	0	3	0.0038	0	1	1	1057.51	3170.52	3170.5	3.94	0.00416	HCD (High Energy Collision Dissociation)	30	MS2	47.0555	23	77.6364	102822	F4		2.66	1	0.00136026	0.0185317	0.200522	338999	77.63	250B	250	B	T8(AV_160)	T	8	FALSE
FALSE	High	Sequest HT (A2)	Unambiguous	[R].dGkLVSESSDVLPK.[-]	N-Term(AV_N-term_160); K3(AV_160)	2	P05787	P05787-2; P05787	1	3	0.1641	0	1	1	598.636	1793.89	1793.88	5.28	0.00316	HCD (High Energy Collision Dissociation)	30	MS2	89.6797	22.754	42.8587	51158	F9		1.95	1	0.00136264	0.0185549	0.200403			2000A	2000	A	K3(AV_160)	K	3	TRUE
FALSE	High	Sequest HT (A2)	Unambiguous	[R].SPPGPLEPsPAAAAAAAAPAPTPAAsAAAAAATAGAR.[R]	S9(AV_160); S26(AV_160)	3	P33402	P33402-3; P33402-2; P33402	0	3	0.0228	0	1	1	1147.58	3440.73	3440.71	6.31	0.00724	HCD (High Energy Collision Dissociation)	30	MS2	76.546	23	81.8918	109161	F4		2.19	1	0.00136264	0.0186264	0.200037			250B	250	B	S9(AV_160)	S	9	FALSE
FALSE	High	Sequest HT (A2)	Unambiguous	[R].SPPGPLEPsPAAAAAAAAPAPTPAAsAAAAAATAGAR.[R]	S9(AV_160); S26(AV_160)	3	P33402	P33402-3; P33402-2; P33402	0	3	0.0228	0	1	1	1147.58	3440.73	3440.71	6.31	0.00724	HCD (High Energy Collision Dissociation)	30	MS2	76.546	23	81.8918	109161	F4		2.19	1	0.00136264	0.0186264	0.200037			250B	250	B	S26(AV_160)	S	26	FALSE
FALSE	High	Sequest HT (A2)	Unambiguous	[K].nLDYLEKPR.[L]	N1(AV_160)	2	Q587J7	Q587J7-2; Q587J7	0	2	0.1111	0	1	2	654.336	1307.66	1307.66	0.94	0.00062	HCD (High Energy Collision Dissociation)	30	MS2	75.829	23	80.8187	106384	F10		1.53	1	0.00136264	0.0186131	0.200105	314898	80.85	2000B	2000	B	N1(AV_160)	N	1	FALSE
FALSE	High	Sequest HT (A2)	Unambiguous	[R].LVESNNAqIK.[H]	Q8(AV_160)	1	Q96M91	Q96M91	0	2	0.0457	0	1	1	638.332	1275.66	1275.66	-1.47	-0.00094	HCD (High Energy Collision Dissociation)	30	MS2	88.5842	23	36.7504	42326	F9		1.75	1	0.00138961	0.0190249	0.198026	9976273	36.91	2000A	2000	A	Q8(AV_160)	Q	8	FALSE
FALSE	High	Sequest HT (A2)	Unambiguous	[R].LVINLSSSVsTK.[C]	S10(AV_160)	2	Q6R327	Q6R327-3; Q6R327	0	2	0.0115	0	1	1	704.39	1407.77	1407.77	-0.53	-0.00037	HCD (High Energy Collision Dissociation)	30	MS2	82.4823	21.942	51.2473	64184	F2		1.74	1	0.00142509	0.0195993	0.195206			100B	100	B	S10(AV_160)	S	10	FALSE
FALSE	High	Sequest HT (A2)	Unambiguous	[R].LVINLSSsVSTK.[C]	S8(AV_160)	2	Q6R327	Q6R327-3; Q6R327	0	2	0.0115	0	1	2	704.39	1407.77	1407.77	-0.53	-0.00037	HCD (High Energy Collision Dissociation)	30	MS2	82.4823	21.942	51.2473	64184	F2		1.74	1	0.00142509	0.0195993	0.195206			100B	100	B	S8(AV_160)	S	8	FALSE
FALSE	High	Sequest HT (A2)	Unambiguous	[R].LSAVcGALGGRAGSK.[A]	C5(AV_160)	1	O14521-2	O14521-2	1	2	0.1886	0	1	1	753.896	1506.78	1506.77	7.09	0.00534	HCD (High Energy Collision Dissociation)	30	MS2	91.2296	23	39.9653	47529	F2		1.75	1	0.00143029	0.0196967	0.194736			100B	100	B	C5(AV_160)	C	5	FALSE
FALSE	High	Sequest HT (A2)	Unambiguous	[R].LVINLSSSVsTK.[C]	S10(AV_160)	2	Q6R327	Q6R327-3; Q6R327	0	2	0.0144	0	1	1	704.389	1407.77	1407.77	-1.57	-0.00111	HCD (High Energy Collision Dissociation)	30	MS2	82.0284	23	51.5787	64435	F3		2.08	1	0.00143833	0.019862	0.193946	3031537	51.7	250A	250	A	S10(AV_160)	S	10	FALSE
FALSE	High	Sequest HT (A2)	Unambiguous	[R].TLNEtELTELQSQISDTSVVLSMDNSR.[S]	T5(AV_160)	1	P08729	P08729	0	3		0.0476	5	5	1057.5	3170.49	3170.5	-3.27	-0.00346	HCD (High Energy Collision Dissociation)	30	MS2	80.9027	23	66.8927	86955	F5		2.4	1	0.00147557	0.0206112	0.190449			500A	500	A	T5(AV_160)	T	5	FALSE
FALSE	High	Sequest HT (A2)	Unambiguous	[R].TLNETELtELQSQISDTSVVLSMDNSR.[S]	T8(AV_160)	1	P08729	P08729	0	3		0.0476	5	7	1057.5	3170.49	3170.5	-3.27	-0.00346	HCD (High Energy Collision Dissociation)	30	MS2	80.9027	23	66.8927	86955	F5		2.4	1	0.00147557	0.0206112	0.190449			500A	500	A	T8(AV_160)	T	8	FALSE
FALSE	High	Sequest HT (A2)	Unambiguous	[R].TLNETeLTELQSQISDTSVVLSMDNSR.[S]	E6(AV_160)	1	P08729	P08729	0	3		0.0476	5	6	1057.5	3170.49	3170.5	-3.27	-0.00346	HCD (High Energy Collision Dissociation)	30	MS2	80.9027	23	66.8927	86955	F5		2.4	1	0.00147557	0.0206112	0.190449			500A	500	A	E6(AV_160)	E	6	FALSE
FALSE	High	Sequest HT (A2)	Unambiguous	[R].LVINLSSSVsTK.[C]	S10(AV_160)	2	Q6R327	Q6R327-3; Q6R327	0	2	0.0392	0	1	2	704.39	1407.77	1407.77	-0.32	-0.00023	HCD (High Energy Collision Dissociation)	30	MS2	84.2598	15.931	50.4189	62214	F9		2.04	1	0.00147811	0.0207061	0.190016			2000A	2000	A	S10(AV_160)	S	10	FALSE
FALSE	High	Sequest HT (A2)	Unambiguous	[R].LVINLSSSVStK.[C]	T11(AV_160)	2	Q6R327	Q6R327-3; Q6R327	0	2	0.0392	0	1	1	704.39	1407.77	1407.77	-0.32	-0.00023	HCD (High Energy Collision Dissociation)	30	MS2	84.2598	15.931	50.4189	62214	F9		2.04	1	0.00147811	0.0207061	0.190016			2000A	2000	A	T11(AV_160)	T	11	FALSE
FALSE	High	Sequest HT (A2)	Unambiguous	[R].FEVLGIPFsLQLWDTAGQER.[F]	S9(AV_160)	3	Q9BZG1	Q9BZG1-2; Q9BZG1-4; Q9BZG1	0	3	0.0185	0	1	1	822.742	2466.21	2466.23	-9.02	-0.00742	HCD (High Energy Collision Dissociation)	30	MS2	93.0705	23	48.7755	59495	F10		2.71	1	0.00149211	0.020829	0.189458			2000B	2000	B	S9(AV_160)	S	9	FALSE
FALSE	High	Sequest HT (A2)	Unambiguous	[R].LVINLSSSVsTK.[C]	S10(AV_160)	2	Q6R327	Q6R327-3; Q6R327	0	2	0.0171	0	1	1	704.391	1407.77	1407.77	0.52	0.00037	HCD (High Energy Collision Dissociation)	30	MS2	85.6616	23	51.4562	64495	F2		1.75	1	0.0015059	0.020989	0.188738	3.15755e+06	51.66	100B	100	B	S10(AV_160)	S	10	FALSE
FALSE	High	Sequest HT (A2)	Unambiguous	[R].LVINLSSsVSTK.[C]	S8(AV_160)	2	Q6R327	Q6R327-3; Q6R327	0	2	0.0171	0	1	2	704.391	1407.77	1407.77	0.52	0.00037	HCD (High Energy Collision Dissociation)	30	MS2	85.6616	23	51.4562	64495	F2		1.75	1	0.0015059	0.020989	0.188738	3.15755e+06	51.66	100B	100	B	S8(AV_160)	S	8	FALSE
FALSE	High	Sequest HT (A2)	Unambiguous	[R].LVINLSSSVStK.[C]	T11(AV_160)	2	Q6R327	Q6R327-3; Q6R327	0	2	0.0059	0	1	1	704.391	1407.77	1407.77	0.53	0.00037	HCD (High Energy Collision Dissociation)	30	MS2	83.4866	23	50.4417	62521	F5		1.7	1	0.00151982	0.0211494	0.188021			500A	500	A	T11(AV_160)	T	11	FALSE
FALSE	High	Sequest HT (A2)	Unambiguous	[R].LVINLSSSVsTK.[C]	S10(AV_160)	2	Q6R327	Q6R327-3; Q6R327	0	2	0.0059	0	1	2	704.391	1407.77	1407.77	0.53	0.00037	HCD (High Energy Collision Dissociation)	30	MS2	83.4866	23	50.4417	62521	F5		1.7	1	0.00151982	0.0211494	0.188021			500A	500	A	S10(AV_160)	S	10	FALSE
FALSE	High	Sequest HT (A2)	Unambiguous	[R].LVINLSSSVsTK.[C]	S10(AV_160)	2	Q6R327	Q6R327-3; Q6R327	0	2	0.0051	0	1	1	704.39	1407.77	1407.77	-0.61	-0.00043	HCD (High Energy Collision Dissociation)	30	MS2	67.5891	8.323	50.1243	62583	F11		1.98	1	0.00153568	0.0214476	0.186704	21102028	49.93	Control	Control	Control	S10(AV_160)	S	10	FALSE
FALSE	High	Sequest HT (A2)	Unambiguous	[R].LVINLSSSVsTK.[C]	S10(AV_160)	2	Q6R327	Q6R327-3; Q6R327	0	2	0.0045	0	1	2	704.391	1407.78	1407.77	1.61	0.00114	HCD (High Energy Collision Dissociation)	30	MS2	64.9428	16.477	50.5022	63071	F2		2.22	1	0.00153826	0.0215376	0.18631			100B	100	B	S10(AV_160)	S	10	FALSE
FALSE	High	Sequest HT (A2)	Unambiguous	[R].LVINLSSsVSTK.[C]	S8(AV_160)	2	Q6R327	Q6R327-3; Q6R327	0	2	0.0045	0	1	1	704.391	1407.78	1407.77	1.61	0.00114	HCD (High Energy Collision Dissociation)	30	MS2	64.9428	16.477	50.5022	63071	F2		2.22	1	0.00153826	0.0215376	0.18631			100B	100	B	S8(AV_160)	S	8	FALSE
FALSE	High	Sequest HT (A2)	Unambiguous	[R].FEVLGIPFsLQLWDTAGQER.[F]	S9(AV_160)	3	Q9BZG1	Q9BZG1-2; Q9BZG1-4; Q9BZG1	0	3		0.0038	2	2	822.742	2466.21	2466.23	-9.24	-0.0076	HCD (High Energy Collision Dissociation)	30	MS2	93.6572	23	48.8885	60208	F5		2.65	1	0.00154632	0.0216841	0.185673			500A	500	A	S9(AV_160)	S	9	FALSE
FALSE	High	Sequest HT (A2)	Unambiguous	[R].LVINLSSSVsTK.[C]	S10(AV_160)	2	Q6R327	Q6R327-3; Q6R327	0	2	0.0346	0	1	1	704.391	1407.77	1407.77	0.55	0.00039	HCD (High Energy Collision Dissociation)	30	MS2	67.9999	7.367	49.7453	61335	F7		2.31	1	0.00156599	0.0218	0.185172	21201498	49.83	1000A	1000	A	S10(AV_160)	S	10	FALSE
FALSE	High	Sequest HT (A2)	Unambiguous	[R].LVINLSSSVStK.[C]	T11(AV_160)	2	Q6R327	Q6R327-3; Q6R327	0	2	0.0346	0	1	2	704.391	1407.77	1407.77	0.55	0.00039	HCD (High Energy Collision Dissociation)	30	MS2	67.9999	7.367	49.7453	61335	F7		2.31	1	0.00156599	0.0218	0.185172	21201498	49.83	1000A	1000	A	T11(AV_160)	T	11	FALSE
FALSE	High	Sequest HT (A2)	Unambiguous	[R].LVINLSSsVSTK.[C]	S8(AV_160)	2	Q6R327	Q6R327-3; Q6R327	0	2	0.0346	0	1	3	704.391	1407.77	1407.77	0.55	0.00039	HCD (High Energy Collision Dissociation)	30	MS2	67.9999	7.367	49.7453	61335	F7		2.31	1	0.00156599	0.0218	0.185172	21201498	49.83	1000A	1000	A	S8(AV_160)	S	8	FALSE
FALSE	High	Sequest HT (A2)	Unambiguous	[R].DIkEkLCYVALDFEQEMATAASSSSLEK.[S]	K3(AV_160); K5(AV_160)	3	P60709	Q6S8J3; P60709; P63261	2	4	0.0147	0	1	1	857.407	3426.61	3426.6	2.11	0.00181	HCD (High Energy Collision Dissociation)	30	MS2	92.8448	23	79.9722	106172	F6		3.4	1	0.00156599	0.0218254	0.185063			500B	500	B	K3(AV_160)	K	3	TRUE
FALSE	High	Sequest HT (A2)	Unambiguous	[R].DIkEkLCYVALDFEQEMATAASSSSLEK.[S]	K3(AV_160); K5(AV_160)	3	P60709	Q6S8J3; P60709; P63261	2	4	0.0147	0	1	1	857.407	3426.61	3426.6	2.11	0.00181	HCD (High Energy Collision Dissociation)	30	MS2	92.8448	23	79.9722	106172	F6		3.4	1	0.00156599	0.0218254	0.185063			500B	500	B	K5(AV_160)	K	5	TRUE
FALSE	High	Sequest HT (A2)	Unambiguous	[R].LVINLSSsVSTK.[C]	S8(AV_160)	2	Q6R327	Q6R327-3; Q6R327	0	2	0.0158	0	1	1	704.391	1407.77	1407.77	0.59	0.00041	HCD (High Energy Collision Dissociation)	30	MS2	78.9901	16.956	50.3255	62250	F6		1.9	1	0.0015938	0.0221137	0.183831			500B	500	B	S8(AV_160)	S	8	FALSE
FALSE	High	Sequest HT (A2)	Unambiguous	[R].LVINLSSSVsTK.[C]	S10(AV_160)	2	Q6R327	Q6R327-3; Q6R327	0	2	0.0125	0	1	2	704.391	1407.77	1407.77	1.23	0.00087	HCD (High Energy Collision Dissociation)	30	MS2	53.2433	4.77	49.7181	61896	F2		2.4	1	0.00160446	0.0223586	0.182798	50354324	49.89	100B	100	B	S10(AV_160)	S	10	FALSE
FALSE	High	Sequest HT (A2)	Unambiguous	[R].LVINLSSSVStK.[C]	T11(AV_160)	2	Q6R327	Q6R327-3; Q6R327	0	2	0.0125	0	1	1	704.391	1407.77	1407.77	1.23	0.00087	HCD (High Energy Collision Dissociation)	30	MS2	53.2433	4.77	49.7181	61896	F2		2.4	1	0.00160446	0.0223586	0.182798	50354324	49.89	100B	100	B	T11(AV_160)	T	11	FALSE
FALSE	High	Sequest HT (A2)	Unambiguous	[R].LTEAAAAGsGSR.[A]	S9(AV_160)	2	B0YJ81	B0YJ81-2; B0YJ81	0	2	0.04	0	1	1	625.801	1250.59	1250.6	-5.79	-0.00362	HCD (High Energy Collision Dissociation)	30	MS2	56.1222	23	21.3451	20942	F10		1.75	1	0.00160446	0.0222649	0.183192	4.25781e+06	21.45	2000B	2000	B	S9(AV_160)	S	9	FALSE
FALSE	High	Sequest HT (A2)	Unambiguous	[R].LVINLSSSVStK.[C]	T11(AV_160)	2	Q6R327	Q6R327-3; Q6R327	0	2	0.0207	0	1	2	704.39	1407.77	1407.77	-0.38	-0.00027	HCD (High Energy Collision Dissociation)	30	MS2	82.6695	11.68	49.7005	61191	F8		1.93	1	0.00160953	0.0224545	0.182397	11895366	49.92	1000B	1000	B	T11(AV_160)	T	11	FALSE
FALSE	High	Sequest HT (A2)	Unambiguous	[R].LVINLSSSVsTK.[C]	S10(AV_160)	2	Q6R327	Q6R327-3; Q6R327	0	2	0.0207	0	1	1	704.39	1407.77	1407.77	-0.38	-0.00027	HCD (High Energy Collision Dissociation)	30	MS2	82.6695	11.68	49.7005	61191	F8		1.93	1	0.00160953	0.0224545	0.182397	11895366	49.92	1000B	1000	B	S10(AV_160)	S	10	FALSE
FALSE	High	Sequest HT (A2)	Unambiguous	[R].LVINLSSSVStK.[C]	T11(AV_160)	2	Q6R327	Q6R327-3; Q6R327	0	2	0.0048	0	1	2	704.391	1407.77	1407.77	1.05	0.00074	HCD (High Energy Collision Dissociation)	30	MS2	76.1615	15.189	50.2593	62248	F5		2.07	1	0.00160953	0.0224578	0.182383			500A	500	A	T11(AV_160)	T	11	FALSE
FALSE	High	Sequest HT (A2)	Unambiguous	[R].LVINLSSSVsTK.[C]	S10(AV_160)	2	Q6R327	Q6R327-3; Q6R327	0	2	0.0048	0	1	1	704.391	1407.77	1407.77	1.05	0.00074	HCD (High Energy Collision Dissociation)	30	MS2	76.1615	15.189	50.2593	62248	F5		2.07	1	0.00160953	0.0224578	0.182383			500A	500	A	S10(AV_160)	S	10	FALSE
FALSE	High	Sequest HT (A2)	Unambiguous	[-].MSGEdGPAAGPGAAAAAAR.[E]	D5(AV_160)	4	Q9BZL4	Q9BZL4-3; Q9BZL4-4; Q9BZL4-2; Q9BZL4	0	2	0.0889	0	1	1	894.412	1787.82	1787.8	7.97	0.00712	HCD (High Energy Collision Dissociation)	30	MS2	40.9633	23	24.5038	25430	F4		1.35	1	0.00165141	0.0228474	0.180772	4.34468e+06	24.32	250B	250	B	D5(AV_160)	D	5	FALSE
FALSE	High	Sequest HT (A2)	Unambiguous	[K].GETIqGLR.[A]	Q5(AV_160)	2	Q14232	Q14232-2; Q14232	0	2	0.1486	0	1	1	517.27	1033.53	1033.53	0.84	0.00043	HCD (High Energy Collision Dissociation)	30	MS2	88.99	23	57.6464	72881	F8		1.48	1	0.00165666	0.0229908	0.180186	291947	57.62	1000B	1000	B	Q5(AV_160)	Q	5	FALSE
FALSE	High	Sequest HT (A2)	Unambiguous	[R].LVINLSSSVStK.[C]	T11(AV_160)	2	Q6R327	Q6R327-3; Q6R327	0	2	0.0149	0	1	2	704.39	1407.77	1407.77	-0.36	-0.00025	HCD (High Energy Collision Dissociation)	30	MS2	63.7244	11.497	49.8713	61577	F6		2.01	1	0.0016622	0.0230819	0.179816	19041280	49.87	500B	500	B	T11(AV_160)	T	11	FALSE
FALSE	High	Sequest HT (A2)	Unambiguous	[R].LVINLSSSVsTK.[C]	S10(AV_160)	2	Q6R327	Q6R327-3; Q6R327	0	2	0.0149	0	1	1	704.39	1407.77	1407.77	-0.36	-0.00025	HCD (High Energy Collision Dissociation)	30	MS2	63.7244	11.497	49.8713	61577	F6		2.01	1	0.0016622	0.0230819	0.179816	19041280	49.87	500B	500	B	S10(AV_160)	S	10	FALSE
FALSE	High	Sequest HT (A2)	Unambiguous	[K].kPsVEVADPK.[Y]	N-Term(AV_N-term_160); S3(AV_160)	1	Q8N1C3	Q8N1C3	0	2	0.2402	0	1	1	695.348	1389.69	1389.69	-3.64	-0.00253	HCD (High Energy Collision Dissociation)	30	MS2	97.6195	3.58	34.5923	39564	F4		1.79	1	0.00168051	0.0234742	0.17824			250B	250	B	S3(AV_160)	S	3	FALSE
FALSE	High	Sequest HT (A2)	Unambiguous	[R].aHVsPQEAPLGQVPGAEwLPPtR.[G]	N-Term(AV_N-term_160); S4(AV_160); W18(AV_160); T22(AV_160)	1	Q6ZR54	Q6ZR54	0	3	0.1844	0	1	1	1026.5	3077.48	3077.47	2.62	0.00269	HCD (High Energy Collision Dissociation)	30	MS2	78.3014	23	56.3816	71565	F3		2.44	1	0.00172187	0.0239406	0.176402			250A	250	A	S4(AV_160)	S	4	FALSE
FALSE	High	Sequest HT (A2)	Unambiguous	[R].aHVsPQEAPLGQVPGAEwLPPtR.[G]	N-Term(AV_N-term_160); S4(AV_160); W18(AV_160); T22(AV_160)	1	Q6ZR54	Q6ZR54	0	3	0.1844	0	1	1	1026.5	3077.48	3077.47	2.62	0.00269	HCD (High Energy Collision Dissociation)	30	MS2	78.3014	23	56.3816	71565	F3		2.44	1	0.00172187	0.0239406	0.176402			250A	250	A	W18(AV_160)	W	18	FALSE
FALSE	High	Sequest HT (A2)	Unambiguous	[R].aHVsPQEAPLGQVPGAEwLPPtR.[G]	N-Term(AV_N-term_160); S4(AV_160); W18(AV_160); T22(AV_160)	1	Q6ZR54	Q6ZR54	0	3	0.1844	0	1	1	1026.5	3077.48	3077.47	2.62	0.00269	HCD (High Energy Collision Dissociation)	30	MS2	78.3014	23	56.3816	71565	F3		2.44	1	0.00172187	0.0239406	0.176402			250A	250	A	T22(AV_160)	T	22	FALSE
FALSE	High	Sequest HT (A2)	Unambiguous	[R].LVINLSSSVStK.[C]	T11(AV_160)	2	Q6R327	Q6R327-3; Q6R327	0	2	0.0413	0	1	2	704.389	1407.77	1407.77	-1.29	-0.0009	HCD (High Energy Collision Dissociation)	30	MS2	63.2593	7.421	49.9314	61614	F7		2.42	1	0.00174621	0.0243196	0.174936	21201498	49.83	1000A	1000	A	T11(AV_160)	T	11	FALSE
FALSE	High	Sequest HT (A2)	Unambiguous	[R].LVINLSSSVsTK.[C]	S10(AV_160)	2	Q6R327	Q6R327-3; Q6R327	0	2	0.0413	0	1	1	704.389	1407.77	1407.77	-1.29	-0.0009	HCD (High Energy Collision Dissociation)	30	MS2	63.2593	7.421	49.9314	61614	F7		2.42	1	0.00174621	0.0243196	0.174936	21201498	49.83	1000A	1000	A	S10(AV_160)	S	10	FALSE
FALSE	High	Sequest HT (A2)	Unambiguous	[R].EVYAhAGATLeGK.[M]	H5(AV_160); E11(AV_160)	2	Q53GT1	Q53GT1-3; Q53GT1	0	2	0.0782	0	1	1	833.395	1665.78	1665.78	2.44	0.00204	HCD (High Energy Collision Dissociation)	30	MS2	35.1097	22.489	28.9037	31539	F4		2.43	1	0.00176754	0.0247523	0.173291	21301848	28.95	250B	250	B	H5(AV_160)	H	5	FALSE
FALSE	High	Sequest HT (A2)	Unambiguous	[R].EVYAhAGATLeGK.[M]	H5(AV_160); E11(AV_160)	2	Q53GT1	Q53GT1-3; Q53GT1	0	2	0.0782	0	1	1	833.395	1665.78	1665.78	2.44	0.00204	HCD (High Energy Collision Dissociation)	30	MS2	35.1097	22.489	28.9037	31539	F4		2.43	1	0.00176754	0.0247523	0.173291	21301848	28.95	250B	250	B	E11(AV_160)	E	11	FALSE
FALSE	High	Sequest HT (A2)	Unambiguous	[R].LNQqPSQGLGPR.[G]	Q4(AV_160)	1	P36915	P36915	0	2	0.119	0	1	1	727.87	1454.73	1454.74	-4.31	-0.00314	HCD (High Energy Collision Dissociation)	30	MS2	25.838	23	22.152	22218	F6		1.68	1	0.00183527	0.0257317	0.169678			500B	500	B	Q4(AV_160)	Q	4	FALSE
FALSE	High	Sequest HT (A2)	Unambiguous	[R].LVINLSSSVStK.[C]	T11(AV_160)	2	Q6R327	Q6R327-3; Q6R327	0	2	0.0249	0	1	1	704.391	1407.77	1407.77	1.37	0.00097	HCD (High Energy Collision Dissociation)	30	MS2	82.8421	18.765	50.445	62378	F7		2.01	1	0.00184038	0.0258508	0.169249			1000A	1000	A	T11(AV_160)	T	11	FALSE
FALSE	High	Sequest HT (A2)	Unambiguous	[R].LVINLSSSVsTK.[C]	S10(AV_160)	2	Q6R327	Q6R327-3; Q6R327	0	2	0.0249	0	1	2	704.391	1407.77	1407.77	1.37	0.00097	HCD (High Energy Collision Dissociation)	30	MS2	82.8421	18.765	50.445	62378	F7		2.01	1	0.00184038	0.0258508	0.169249			1000A	1000	A	S10(AV_160)	S	10	FALSE
FALSE	High	Sequest HT (A2)	Unambiguous	[R].LVINLSSSVsTK.[C]	S10(AV_160)	2	Q6R327	Q6R327-3; Q6R327	0	2	0.005	0	1	2	704.391	1407.77	1407.77	1.01	0.00071	HCD (High Energy Collision Dissociation)	30	MS2	76.1592	23	50.3027	62497	F4		2.02	1	0.00187899	0.0269313	0.165445			250B	250	B	S10(AV_160)	S	10	FALSE
FALSE	High	Sequest HT (A2)	Unambiguous	[R].LVINLSsSVSTK.[C]	S7(AV_160)	2	Q6R327	Q6R327-3; Q6R327	0	2	0.005	0	1	3	704.391	1407.77	1407.77	1.01	0.00071	HCD (High Energy Collision Dissociation)	30	MS2	76.1592	23	50.3027	62497	F4		2.02	1	0.00187899	0.0269313	0.165445			250B	250	B	S7(AV_160)	S	7	FALSE
FALSE	High	Sequest HT (A2)	Unambiguous	[R].LVINLSSSVStK.[C]	T11(AV_160)	2	Q6R327	Q6R327-3; Q6R327	0	2	0.005	0	1	1	704.391	1407.77	1407.77	1.01	0.00071	HCD (High Energy Collision Dissociation)	30	MS2	76.1592	23	50.3027	62497	F4		2.02	1	0.00187899	0.0269313	0.165445			250B	250	B	T11(AV_160)	T	11	FALSE
FALSE	High	Sequest HT (A2)	Unambiguous	[R].EVYAhAGATLeGK.[M]	H5(AV_160); E11(AV_160)	2	Q53GT1	Q53GT1-3; Q53GT1	0	2	0.0511	0	1	1	833.392	1665.78	1665.78	-1.53	-0.00128	HCD (High Energy Collision Dissociation)	30	MS2	92.9198	23	28.6911	30999	F7		1.37	1	0.00190954	0.0272479	0.164361	27128098	28.93	1000A	1000	A	H5(AV_160)	H	5	FALSE
FALSE	High	Sequest HT (A2)	Unambiguous	[R].EVYAhAGATLeGK.[M]	H5(AV_160); E11(AV_160)	2	Q53GT1	Q53GT1-3; Q53GT1	0	2	0.0511	0	1	1	833.392	1665.78	1665.78	-1.53	-0.00128	HCD (High Energy Collision Dissociation)	30	MS2	92.9198	23	28.6911	30999	F7		1.37	1	0.00190954	0.0272479	0.164361	27128098	28.93	1000A	1000	A	E11(AV_160)	E	11	FALSE
FALSE	High	Sequest HT (A2)	Unambiguous	[R].LDAELQLsAR.[L]	S8(AV_160)	3	Q8TD31	Q8TD31-2; Q8TD31; Q8TD31-3	0	2	0.1111	0	1	1	638.337	1275.67	1275.66	6.22	0.00396	HCD (High Energy Collision Dissociation)	30	MS2	98.8966	6.386	57.7125	73798	F11		1.08	1	0.00192033	0.0274011	0.163841			Control	Control	Control	S8(AV_160)	S	8	FALSE
FALSE	High	Sequest HT (A2)	Unambiguous	[R].LVINLSSSVsTK.[C]	S10(AV_160)	2	Q6R327	Q6R327-3; Q6R327	0	2	0.0161	0	1	1	704.39	1407.77	1407.77	-0.01	0	HCD (High Energy Collision Dissociation)	30	MS2	84.6821	23	51.3915	64161	F3		1.86	1	0.00192551	0.0275049	0.163491			250A	250	A	S10(AV_160)	S	10	FALSE
FALSE	High	Sequest HT (A2)	Unambiguous	[R].LVINLSSsVSTK.[C]	S8(AV_160)	2	Q6R327	Q6R327-3; Q6R327	0	2	0.0045	0	1	1	704.39	1407.77	1407.77	-0.07	-5e-05	HCD (High Energy Collision Dissociation)	30	MS2	64.6314	12.935	50.0493	61935	F5		2.23	1	0.001944	0.0279188	0.162106	19500474	49.93	500A	500	A	S8(AV_160)	S	8	FALSE
FALSE	High	Sequest HT (A2)	Unambiguous	[R].LVINLSSSVsTK.[C]	S10(AV_160)	2	Q6R327	Q6R327-3; Q6R327	0	2	0.0062	0	1	1	704.39	1407.77	1407.77	-0.61	-0.00043	HCD (High Energy Collision Dissociation)	30	MS2	81.5371	23	51.1957	63871	F3		1.62	1	0.001944	0.027911	0.162132			250A	250	A	S10(AV_160)	S	10	FALSE
FALSE	High	Sequest HT (A2)	Unambiguous	[R].LVINLSSsVSTK.[C]	S8(AV_160)	2	Q6R327	Q6R327-3; Q6R327	0	2		0.0071	3	3	704.391	1407.77	1407.77	0.75	0.00053	HCD (High Energy Collision Dissociation)	30	MS2	92.842	22.035	50.5708	62488	F8		1.39	1	0.001944	0.0279094	0.162137			1000B	1000	B	S8(AV_160)	S	8	FALSE
FALSE	High	Sequest HT (A2)	Unambiguous	[R].FEVLGIPFsLQLWDTAGQER.[F]	S9(AV_160)	3	Q9BZG1	Q9BZG1-2; Q9BZG1-4; Q9BZG1	0	3		0.0357	2	2	822.742	2466.21	2466.23	-9.61	-0.0079	HCD (High Energy Collision Dissociation)	30	MS2	88.9914	23	48.8746	60097	F6		2.16	1	0.00195368	0.0282357	0.161061	1.67578e+06	48.63	500B	500	B	S9(AV_160)	S	9	FALSE
FALSE	High	Sequest HT (A2)	Unambiguous	[R].FeVLGIPFSLQLWDTAGQER.[F]	E2(AV_160)	3	Q9BZG1	Q9BZG1-2; Q9BZG1-4; Q9BZG1	0	3	0.0124	0	1	1	822.742	2466.21	2466.23	-9.21	-0.00757	HCD (High Energy Collision Dissociation)	30	MS2	89.7341	23	48.8561	60346	F4		2.41	1	0.00198038	0.0287463	0.159402	1.87371e+06	48.57	250B	250	B	E2(AV_160)	E	2	FALSE
FALSE	High	Sequest HT (A2)	Unambiguous	[R].LVINLSSSVsTK.[C]	S10(AV_160)	2	Q6R327	Q6R327-3; Q6R327	0	2		0.0065	2	2	704.389	1407.77	1407.77	-1.14	-0.00081	HCD (High Energy Collision Dissociation)	30	MS2	93.3175	23	51.1068	63513	F5		1.52	1	0.00198481	0.0289787	0.158657			500A	500	A	S10(AV_160)	S	10	FALSE
FALSE	High	Sequest HT (A2)	Unambiguous	[R].dGkLVSESSDVLPK.[-]	N-Term(AV_N-term_160); K3(AV_160)	2	P05787	P05787-2; P05787	1	3	0.2212	0	1	1	598.636	1793.89	1793.88	5.02	0.003	HCD (High Energy Collision Dissociation)	30	MS2	98.3164	23	42.8348	51563	F4		2.26	1	0.00199856	0.0292157	0.157903			250B	250	B	K3(AV_160)	K	3	TRUE
FALSE	High	Sequest HT (A2)	Unambiguous	[R].EVYAhAGATLeGK.[M]	H5(AV_160); E11(AV_160)	2	Q53GT1	Q53GT1-3; Q53GT1	0	2	0.0592	0	1	1	833.396	1665.79	1665.78	3.63	0.00302	HCD (High Energy Collision Dissociation)	30	MS2	14.7871	23	29.0506	31460	F8		1.69	1	0.00199856	0.0292111	0.157918			1000B	1000	B	H5(AV_160)	H	5	FALSE
FALSE	High	Sequest HT (A2)	Unambiguous	[R].EVYAhAGATLeGK.[M]	H5(AV_160); E11(AV_160)	2	Q53GT1	Q53GT1-3; Q53GT1	0	2	0.0592	0	1	1	833.396	1665.79	1665.78	3.63	0.00302	HCD (High Energy Collision Dissociation)	30	MS2	14.7871	23	29.0506	31460	F8		1.69	1	0.00199856	0.0292111	0.157918			1000B	1000	B	E11(AV_160)	E	11	FALSE
FALSE	High	Sequest HT (A2)	Unambiguous	[K].qSLQVLK.[K]	Q1(AV_160)	2	Q8IVU3	Q8IVU3-2; Q8IVU3	0	2	0.1329	0	1	2	488.28	975.552	975.551	1.2	0.00058	HCD (High Energy Collision Dissociation)	30	MS2	83.987	11.864	35.1208	39999	F9		1.58	1	0.00203518	0.0299752	0.155531	3.37135e+06	35.08	2000A	2000	A	Q1(AV_160)	Q	1	FALSE
FALSE	High	Sequest HT (A2)	Unambiguous	[R].VAAVStHVALGAYAPLtK.[H]	T6(AV_160); T17(AV_160)	1	Q14623	Q14623	0	3	0.0698	0	1	1	697.037	2089.1	2089.1	-2.47	-0.00172	HCD (High Energy Collision Dissociation)	30	MS2	95.9985	23	67.7221	87811	F8		1.29	1	0.0020486	0.0301708	0.15493	462219	67.05	1000B	1000	B	T6(AV_160)	T	6	FALSE
FALSE	High	Sequest HT (A2)	Unambiguous	[R].VAAVStHVALGAYAPLtK.[H]	T6(AV_160); T17(AV_160)	1	Q14623	Q14623	0	3	0.0698	0	1	1	697.037	2089.1	2089.1	-2.47	-0.00172	HCD (High Energy Collision Dissociation)	30	MS2	95.9985	23	67.7221	87811	F8		1.29	1	0.0020486	0.0301708	0.15493	462219	67.05	1000B	1000	B	T17(AV_160)	T	17	FALSE
FALSE	High	Sequest HT (A2)	Unambiguous	[R].TLnETELTELQSQISDTSVVLSMDNSR.[S]	N3(AV_160)	1	P08729	P08729	0	3	0.0342	0	1	1	1057.51	3170.52	3170.5	5.59	0.00591	HCD (High Energy Collision Dissociation)	30	MS2	76.664	23	78.17	104065	F11		1.46	1	0.00205946	0.030438	0.154115			Control	Control	Control	N3(AV_160)	N	3	FALSE
FALSE	High	Sequest HT (A2)	Unambiguous	[R].TLnETELTELQSQISDTSVVLSMDNSR.[S]	N3(AV_160)	1	P08729	P08729	0	3		0.0324	7	7	1057.51	3170.53	3170.5	7.61	0.00804	HCD (High Energy Collision Dissociation)	30	MS2	85.3988	23	78.2892	104576	F1		2.09	1	0.00207045	0.0305333	0.153826			100A	100	A	N3(AV_160)	N	3	FALSE
FALSE	High	Sequest HT (A2)	Unambiguous	[R].EKAAAAsVPnADGLK.[D]	S7(AV_160); N10(AV_160)	1	A1X283	A1X283	1	2		0.0127	3	3	881.437	1761.87	1761.87	-1.73	-0.00152	HCD (High Energy Collision Dissociation)	30	MS2	7.82667	23	44.9962	54433	F6		1.55	1	0.0020731	0.0305925	0.153648	8323230	45	500B	500	B	S7(AV_160)	S	7	FALSE
FALSE	High	Sequest HT (A2)	Unambiguous	[R].EKAAAAsVPnADGLK.[D]	S7(AV_160); N10(AV_160)	1	A1X283	A1X283	1	2		0.0127	3	3	881.437	1761.87	1761.87	-1.73	-0.00152	HCD (High Energy Collision Dissociation)	30	MS2	7.82667	23	44.9962	54433	F6		1.55	1	0.0020731	0.0305925	0.153648	8323230	45	500B	500	B	N10(AV_160)	N	10	FALSE
FALSE	High	Sequest HT (A2)	Unambiguous	[R].LVINLSSSVsTK.[C]	S10(AV_160)	2	Q6R327	Q6R327-3; Q6R327	0	2	0.0189	0	1	1	704.39	1407.77	1407.77	-0.57	-0.0004	HCD (High Energy Collision Dissociation)	30	MS2	91.9422	20.692	51.2494	64371	F1		1.59	1	0.00207579	0.0306262	0.153546			100A	100	A	S10(AV_160)	S	10	FALSE
FALSE	High	Sequest HT (A2)	Unambiguous	[R].LVINLSSSVStK.[C]	T11(AV_160)	2	Q6R327	Q6R327-3; Q6R327	0	2	0.0051	0	1	2	704.391	1407.77	1407.77	1.35	0.00095	HCD (High Energy Collision Dissociation)	30	MS2	75.0554	15.812	50.1551	61867	F8		1.96	1	0.0020975	0.0308893	0.152756	11895366	49.92	1000B	1000	B	T11(AV_160)	T	11	FALSE
FALSE	High	Sequest HT (A2)	Unambiguous	[R].LVINLSSSVsTK.[C]	S10(AV_160)	2	Q6R327	Q6R327-3; Q6R327	0	2	0.0051	0	1	1	704.391	1407.77	1407.77	1.35	0.00095	HCD (High Energy Collision Dissociation)	30	MS2	75.0554	15.812	50.1551	61867	F8		1.96	1	0.0020975	0.0308893	0.152756	11895366	49.92	1000B	1000	B	S10(AV_160)	S	10	FALSE
FALSE	High	Sequest HT (A2)	Unambiguous	[R].LVINLSsSVSTK.[C]	S7(AV_160)	2	Q6R327	Q6R327-3; Q6R327	0	2	0.0051	0	1	3	704.391	1407.77	1407.77	1.35	0.00095	HCD (High Energy Collision Dissociation)	30	MS2	75.0554	15.812	50.1551	61867	F8		1.96	1	0.0020975	0.0308893	0.152756	11895366	49.92	1000B	1000	B	S7(AV_160)	S	7	FALSE
FALSE	High	Sequest HT (A2)	Unambiguous	[R].LVINLSSsVSTK.[C]	S8(AV_160)	2	Q6R327	Q6R327-3; Q6R327	0	2	0.0064	0	1	1	704.391	1407.77	1407.77	0.75	0.00053	HCD (High Energy Collision Dissociation)	30	MS2	89.5281	23	50.7091	63099	F4		1.57	1	0.00211485	0.0314868	0.150988			250B	250	B	S8(AV_160)	S	8	FALSE
FALSE	High	Sequest HT (A2)	Unambiguous	[R].AEAEAWYQTkYEELQVTAGK.[H]	K10(AV_160)	1	Q5XKE5	Q5XKE5	1	3		0.0067	3	3	825.726	2475.16	2475.17	-2.96	-0.00244	HCD (High Energy Collision Dissociation)	30	MS2	88.2104	23	74.5785	97311	F10		1.49	1	0.00211485	0.0314167	0.151193			2000B	2000	B	K10(AV_160)	K	10	TRUE
FALSE	High	Sequest HT (A2)	Unambiguous	[R].AEAEAWYQtKYEELQVTAGK.[H]	T9(AV_160)	1	Q5XKE5	Q5XKE5	1	3		0.0067	3	4	825.726	2475.16	2475.17	-2.96	-0.00244	HCD (High Energy Collision Dissociation)	30	MS2	88.2104	23	74.5785	97311	F10		1.49	1	0.00211485	0.0314167	0.151193			2000B	2000	B	T9(AV_160)	T	9	FALSE
FALSE	High	Sequest HT (A2)	Unambiguous	[R].LVINLSSSVsTK.[C]	S10(AV_160)	2	Q6R327	Q6R327-3; Q6R327	0	2	0.0085	0	1	1	704.391	1407.78	1407.77	1.79	0.00126	HCD (High Energy Collision Dissociation)	30	MS2	70.2373	23	50.6804	63337	F2		2.36	1	0.00213609	0.0319722	0.149576			100B	100	B	S10(AV_160)	S	10	FALSE
FALSE	High	Sequest HT (A2)	Unambiguous	[R].TLNETELTELQSqISDTSVVLSMDNSR.[S]	Q13(AV_160)	1	P08729	P08729	0	3	0.013	0	1	3	1057.51	3170.51	3170.5	2.36	0.0025	HCD (High Energy Collision Dissociation)	30	MS2	83.0027	23	76.9659	102110	F3		2.3	1	0.00215697	0.0324107	0.148319			250A	250	A	Q13(AV_160)	Q	13	FALSE
FALSE	High	Sequest HT (A2)	Unambiguous	[R].TLNETELtELQSQISDTSVVLSMDNSR.[S]	T8(AV_160)	1	P08729	P08729	0	3	0.013	0	1	2	1057.51	3170.51	3170.5	2.36	0.0025	HCD (High Energy Collision Dissociation)	30	MS2	83.0027	23	76.9659	102110	F3		2.3	1	0.00215697	0.0324107	0.148319			250A	250	A	T8(AV_160)	T	8	FALSE
FALSE	High	Sequest HT (A2)	Unambiguous	[R].TLNETELTeLQSQISDTSVVLSMDNSR.[S]	E9(AV_160)	1	P08729	P08729	0	3	0.013	0	1	1	1057.51	3170.51	3170.5	2.36	0.0025	HCD (High Energy Collision Dissociation)	30	MS2	83.0027	23	76.9659	102110	F3		2.3	1	0.00215697	0.0324107	0.148319			250A	250	A	E9(AV_160)	E	9	FALSE
FALSE	High	Sequest HT (A2)	Unambiguous	[R].LAGVGHDFPFTInNGTGWISVAAELDR.[E]	N13(AV_160)	1	Q9HCU4	Q9HCU4	0	3	0.0408	0	1	1	1006.5	3017.48	3017.48	-0.37	-0.00037	HCD (High Energy Collision Dissociation)	30	MS2	90.6219	23	74.0789	96591	F10		1.96	1	0.00215697	0.032462	0.148174	245593	73.4	2000B	2000	B	N13(AV_160)	N	13	FALSE
FALSE	High	Sequest HT (A2)	Unambiguous	[R].DIkEkLCYVALDFEQEMATAASSSSLEK.[S]	K3(AV_160); K5(AV_160)	3	P60709	Q6S8J3; P60709; P63261	2	4	0.0745	0	1	1	857.405	3426.6	3426.6	-1.09	-0.00094	HCD (High Energy Collision Dissociation)	30	MS2	95.9062	23	80.0491	106874	F2		3.49	1	0.00216777	0.0326062	0.147765	508008	79.79	100B	100	B	K3(AV_160)	K	3	TRUE
FALSE	High	Sequest HT (A2)	Unambiguous	[R].DIkEkLCYVALDFEQEMATAASSSSLEK.[S]	K3(AV_160); K5(AV_160)	3	P60709	Q6S8J3; P60709; P63261	2	4	0.0745	0	1	1	857.405	3426.6	3426.6	-1.09	-0.00094	HCD (High Energy Collision Dissociation)	30	MS2	95.9062	23	80.0491	106874	F2		3.49	1	0.00216777	0.0326062	0.147765	508008	79.79	100B	100	B	K5(AV_160)	K	5	TRUE
FALSE	High	Sequest HT (A2)	Unambiguous	[R].TLNETELTELQSqISDTSVVLSMDNSR.[S]	Q13(AV_160)	1	P08729	P08729	0	3		0.0192	6	6	1057.51	3170.52	3170.5	5.96	0.0063	HCD (High Energy Collision Dissociation)	30	MS2	41.5658	23	75.2432	98280	F10		2.04	1	0.00218352	0.0329407	0.146823			2000B	2000	B	Q13(AV_160)	Q	13	FALSE
FALSE	High	Sequest HT (A2)	Unambiguous	[R].TLNETELtELQSQISDTSVVLSMDNSR.[S]	T8(AV_160)	1	P08729	P08729	0	3	0.0081	0	1	1	1057.52	3170.53	3170.5	8.31	0.00879	HCD (High Energy Collision Dissociation)	30	MS2	53.5618	23	77.5164	102574	F5		2.46	1	0.00222227	0.0339074	0.144156	402365	77.62	500A	500	A	T8(AV_160)	T	8	FALSE
FALSE	High	Sequest HT (A2)	Unambiguous	[R].LVINLSSSVsTK.[C]	S10(AV_160)	2	Q6R327	Q6R327-3; Q6R327	0	2	0.0046	0	1	1	704.391	1407.77	1407.77	0.78	0.00055	HCD (High Energy Collision Dissociation)	30	MS2	73.8472	14.287	50.2392	62072	F7		2.16	1	0.0022593	0.0345097	0.142532	21201498	49.83	1000A	1000	A	S10(AV_160)	S	10	FALSE
FALSE	High	Sequest HT (A2)	Unambiguous	[R].EVYAhAGATLeGK.[M]	H5(AV_160); E11(AV_160)	2	Q53GT1	Q53GT1-3; Q53GT1	0	2	0.0805	0	1	1	833.396	1665.79	1665.78	3.21	0.00268	HCD (High Energy Collision Dissociation)	30	MS2	27.3387	23	29.0764	31664	F6		1.74	1	0.00227215	0.0350481	0.141105			500B	500	B	H5(AV_160)	H	5	FALSE
FALSE	High	Sequest HT (A2)	Unambiguous	[R].EVYAhAGATLeGK.[M]	H5(AV_160); E11(AV_160)	2	Q53GT1	Q53GT1-3; Q53GT1	0	2	0.0805	0	1	1	833.396	1665.79	1665.78	3.21	0.00268	HCD (High Energy Collision Dissociation)	30	MS2	27.3387	23	29.0764	31664	F6		1.74	1	0.00227215	0.0350481	0.141105			500B	500	B	E11(AV_160)	E	11	FALSE
FALSE	High	Sequest HT (A2)	Unambiguous	[R].LVINLSSsVSTK.[C]	S8(AV_160)	2	Q6R327	Q6R327-3; Q6R327	0	2	0.006	0	1	1	704.391	1407.77	1407.77	0.93	0.00066	HCD (High Energy Collision Dissociation)	30	MS2	90.4365	23	50.6306	62705	F6		1.67	1	0.00227215	0.0349009	0.141493			500B	500	B	S8(AV_160)	S	8	FALSE
FALSE	High	Sequest HT (A2)	Unambiguous	[R].LVINLSSSVsTK.[C]	S10(AV_160)	2	Q6R327	Q6R327-3; Q6R327	0	2	0.0161	0	1	1	704.39	1407.77	1407.77	0.01	1e-05	HCD (High Energy Collision Dissociation)	30	MS2	84.3966	23	50.6716	63403	F11		1.86	1	0.00227215	0.0350163	0.141189			Control	Control	Control	S10(AV_160)	S	10	FALSE
FALSE	High	Sequest HT (A2)	Unambiguous	[K].qSLQVLK.[K]	Q1(AV_160)	2	Q8IVU3	Q8IVU3-2; Q8IVU3	0	2	0.1429	0	1	2	488.28	975.552	975.551	1.47	0.00072	HCD (High Energy Collision Dissociation)	30	MS2	87.7948	6.915	35.2001	40109	F7		1.61	1	0.00231263	0.035635	0.139573	4.57764e+06	35.15	1000A	1000	A	Q1(AV_160)	Q	1	FALSE
FALSE	High	Sequest HT (A2)	Unambiguous	[R].LVINLSSsVSTK.[C]	S8(AV_160)	2	Q6R327	Q6R327-3; Q6R327	0	2	0.0068	0	1	1	704.392	1407.78	1407.77	2.63	0.00185	HCD (High Energy Collision Dissociation)	30	MS2	96.2912	23	51.3784	64457	F11		1.46	1	0.0023649	0.0367817	0.136651			Control	Control	Control	S8(AV_160)	S	8	FALSE
FALSE	High	Sequest HT (A2)	Unambiguous	[R].LVINLSSSVsTK.[C]	S10(AV_160)	2	Q6R327	Q6R327-3; Q6R327	0	2	0.0095	0	1	1	704.391	1407.77	1407.77	1.14	0.0008	HCD (High Energy Collision Dissociation)	30	MS2	44.9157	3.832	49.9129	61960	F3		2.11	1	0.00237833	0.0369875	0.136136	43691800	49.86	250A	250	A	S10(AV_160)	S	10	FALSE
FALSE	High	Sequest HT (A2)	Unambiguous	[R].LVINLSSSVStK.[C]	T11(AV_160)	2	Q6R327	Q6R327-3; Q6R327	0	2	0.0095	0	1	2	704.391	1407.77	1407.77	1.14	0.0008	HCD (High Energy Collision Dissociation)	30	MS2	44.9157	3.832	49.9129	61960	F3		2.11	1	0.00237833	0.0369875	0.136136	43691800	49.86	250A	250	A	T11(AV_160)	T	11	FALSE
FALSE	High	Sequest HT (A2)	Unambiguous	[R].LVINLSSsVSTK.[C]	S8(AV_160)	2	Q6R327	Q6R327-3; Q6R327	0	2	0.0095	0	1	3	704.391	1407.77	1407.77	1.14	0.0008	HCD (High Energy Collision Dissociation)	30	MS2	44.9157	3.832	49.9129	61960	F3		2.11	1	0.00237833	0.0369875	0.136136	43691800	49.86	250A	250	A	S8(AV_160)	S	8	FALSE
FALSE	High	Sequest HT (A2)	Unambiguous	[K].dLYAnTVLSGGTTMYPGIADR.[M]	N-Term(AV_N-term_160); N5(AV_160)	2	P60709	P60709; P63261	0	3		0.0095	3	3	845.735	2535.19	2535.17	6.05	0.00511	HCD (High Energy Collision Dissociation)	30	MS2	92.6361	23	67.5203	87698	F7		3.14	1	0.00239962	0.0373724	0.135181	267141	67.7	1000A	1000	A	N5(AV_160)	N	5	FALSE
FALSE	High	Sequest HT (A2)	Unambiguous	[K].kPsVEVADPK.[Y]	N-Term(AV_N-term_160); S3(AV_160)	1	Q8N1C3	Q8N1C3	0	2	0.2775	0	1	1	695.347	1389.69	1389.69	-4.9	-0.0034	HCD (High Energy Collision Dissociation)	30	MS2	93.7839	6.945	34.9569	39910	F5		1.91	1	0.00240449	0.0375539	0.134733			500A	500	A	S3(AV_160)	S	3	FALSE
FALSE	High	Sequest HT (A2)	Unambiguous	[K].ALEtYEIIFK.[I]	T4(AV_160)	3	Q9Y3R5	Q5JWR5; Q9Y3R5-2; Q9Y3R5	0	3	0.0599	0	1	2	462.908	1386.71	1386.72	-7.4	-0.00342	HCD (High Energy Collision Dissociation)	30	MS2	79.7769	23	64.923	84093	F4		1.67	1	0.00242338	0.0378253	0.134068	171487	64.96	250B	250	B	T4(AV_160)	T	4	FALSE
FALSE	High	Sequest HT (A2)	Unambiguous	[K].ALeTYEIIFK.[I]	E3(AV_160)	3	Q9Y3R5	Q5JWR5; Q9Y3R5-2; Q9Y3R5	0	3	0.0599	0	1	1	462.908	1386.71	1386.72	-7.4	-0.00342	HCD (High Energy Collision Dissociation)	30	MS2	79.7769	23	64.923	84093	F4		1.67	1	0.00242338	0.0378253	0.134068	171487	64.96	250B	250	B	E3(AV_160)	E	3	FALSE
FALSE	High	Sequest HT (A2)	Unambiguous	[K].kPsVEVADPK.[Y]	N-Term(AV_N-term_160); S3(AV_160)	1	Q8N1C3	Q8N1C3	0	2	0.1356	0	1	1	695.345	1389.68	1389.69	-7.81	-0.00543	HCD (High Energy Collision Dissociation)	30	MS2	97.5419	3.168	34.5688	39559	F3		1.77	1	0.00242819	0.0379698	0.133716			250A	250	A	S3(AV_160)	S	3	FALSE
FALSE	High	Sequest HT (A2)	Unambiguous	[R].EVYAhAGATLeGK.[M]	H5(AV_160); E11(AV_160)	2	Q53GT1	Q53GT1-3; Q53GT1	0	2	0.1313	0	1	1	833.397	1665.79	1665.78	4.19	0.00349	HCD (High Energy Collision Dissociation)	30	MS2	33.5393	23	29.0827	31790	F4		1.6	1	0.00243899	0.0381888	0.133185	21301848	28.95	250B	250	B	H5(AV_160)	H	5	FALSE
FALSE	High	Sequest HT (A2)	Unambiguous	[R].EVYAhAGATLeGK.[M]	H5(AV_160); E11(AV_160)	2	Q53GT1	Q53GT1-3; Q53GT1	0	2	0.1313	0	1	1	833.397	1665.79	1665.78	4.19	0.00349	HCD (High Energy Collision Dissociation)	30	MS2	33.5393	23	29.0827	31790	F4		1.6	1	0.00243899	0.0381888	0.133185	21301848	28.95	250B	250	B	E11(AV_160)	E	11	FALSE
FALSE	High	Sequest HT (A2)	Unambiguous	[R].dMGNSGATSPR.[T]	D1(AV_160)	2	Q9NSY0-4	Q9NSY0-4; Q9NSY0-2	0	2	0.3333	0	1	2	626.765	1252.52	1252.53	-2.33	-0.00146	HCD (High Energy Collision Dissociation)	30	MS2	90.2715	23	9.9923	6838	F10		0.9	1	0.00244953	0.0382814	0.132961	788433	10.02	2000B	2000	B	D1(AV_160)	D	1	FALSE
FALSE	High	Sequest HT (A2)	Unambiguous	[R].DMGnSGATSPR.[T]	N4(AV_160)	2	Q9NSY0-4	Q9NSY0-4; Q9NSY0-2	0	2	0.3333	0	1	4	626.765	1252.52	1252.53	-2.33	-0.00146	HCD (High Energy Collision Dissociation)	30	MS2	90.2715	23	9.9923	6838	F10		0.9	1	0.00244953	0.0382814	0.132961	788433	10.02	2000B	2000	B	N4(AV_160)	N	4	FALSE
FALSE	High	Sequest HT (A2)	Unambiguous	[R].DmGNSGATSPR.[T]	M2(AV_160)	2	Q9NSY0-4	Q9NSY0-4; Q9NSY0-2	0	2	0.3333	0	1	1	626.765	1252.52	1252.53	-2.33	-0.00146	HCD (High Energy Collision Dissociation)	30	MS2	90.2715	23	9.9923	6838	F10		0.9	1	0.00244953	0.0382814	0.132961	788433	10.02	2000B	2000	B	M2(AV_160)	M	2	FALSE
FALSE	High	Sequest HT (A2)	Unambiguous	[-].MSGeDGPAAGPGAAAAAAR.[E]	E4(AV_160)	4	Q9BZL4	Q9BZL4-3; Q9BZL4-4; Q9BZL4-2; Q9BZL4	0	2		0.0196	3	3	894.408	1787.81	1787.8	3.55	0.00317	HCD (High Energy Collision Dissociation)	30	MS2	7.51503	23	24.2905	25051	F9		1.5	1	0.0024622	0.0386043	0.132185	3819673	24.33	2000A	2000	A	E4(AV_160)	E	4	FALSE
FALSE	High	Sequest HT (A2)	Unambiguous	[-].MSGEdGPAAGPGAAAAAAR.[E]	D5(AV_160)	4	Q9BZL4	Q9BZL4-3; Q9BZL4-4; Q9BZL4-2; Q9BZL4	0	2		0.0196	3	4	894.408	1787.81	1787.8	3.55	0.00317	HCD (High Energy Collision Dissociation)	30	MS2	7.51503	23	24.2905	25051	F9		1.5	1	0.0024622	0.0386043	0.132185	3819673	24.33	2000A	2000	A	D5(AV_160)	D	5	FALSE
FALSE	High	Sequest HT (A2)	Unambiguous	[R].LNQqPSQGLGPR.[G]	Q4(AV_160)	1	P36915	P36915	0	2	0.0578	0	1	2	727.87	1454.73	1454.74	-4.37	-0.00318	HCD (High Energy Collision Dissociation)	30	MS2	52.5081	23	22.1585	22148	F7		1.73	1	0.00249602	0.0394682	0.130139	2763164	22.16	1000A	1000	A	Q4(AV_160)	Q	4	FALSE
FALSE	High	Sequest HT (A2)	Unambiguous	[R].LNqQPSQGLGPR.[G]	Q3(AV_160)	1	P36915	P36915	0	2	0.0578	0	1	1	727.87	1454.73	1454.74	-4.37	-0.00318	HCD (High Energy Collision Dissociation)	30	MS2	52.5081	23	22.1585	22148	F7		1.73	1	0.00249602	0.0394682	0.130139	2763164	22.16	1000A	1000	A	Q3(AV_160)	Q	3	FALSE
FALSE	High	Sequest HT (A2)	Unambiguous	[K].kPsVEVADPK.[Y]	N-Term(AV_N-term_160); S3(AV_160)	1	Q8N1C3	Q8N1C3	0	2	0.3386	0	1	1	695.346	1389.69	1389.69	-5.85	-0.00406	HCD (High Energy Collision Dissociation)	30	MS2	91.9592	4.156	34.5171	39146	F9		1.89	1	0.00251698	0.0400769	0.128723			2000A	2000	A	S3(AV_160)	S	3	FALSE
FALSE	High	Sequest HT (A2)	Unambiguous	[R].LVINLSSSVsTK.[C]	S10(AV_160)	2	Q6R327	Q6R327-3; Q6R327	0	2	0.0113	0	1	1	704.391	1407.78	1407.77	1.61	0.00113	HCD (High Energy Collision Dissociation)	30	MS2	87.3012	23	50.6549	63478	F1		1.77	1	0.00252227	0.0402053	0.128426			100A	100	A	S10(AV_160)	S	10	FALSE
FALSE	High	Sequest HT (A2)	Unambiguous	[K].LLNqLGMIEEPR.[L]	Q4(AV_160)	6	Q6XZB0	Q6XZB0-3; Q6XZB0-5; Q6XZB0-4; Q6XZB0-8; Q6XZB0-2; Q6XZB0	0	3	0.025	0	1	1	524.941	1572.81	1572.81	0.26	0.00014	HCD (High Energy Collision Dissociation)	30	MS2	91.4796	23	62.6163	80243	F9		1.6	1	0.00258298	0.0414121	0.125686	811225	63.13	2000A	2000	A	Q4(AV_160)	Q	4	FALSE
FALSE	High	Sequest HT (A2)	Unambiguous	[R].FEVLGIPFsLQLWDTAGQER.[F]	S9(AV_160)	3	Q9BZG1	Q9BZG1-2; Q9BZG1-4; Q9BZG1	0	3	0.0052	0	1	1	822.744	2466.22	2466.23	-7.13	-0.00586	HCD (High Energy Collision Dissociation)	30	MS2	81.5246	23	49.0682	60660	F4		1.94	1	0.00259062	0.0415821	0.125306	1.87371e+06	48.57	250B	250	B	S9(AV_160)	S	9	FALSE
FALSE	High	Sequest HT (A2)	Unambiguous	[K].SQEEVVsLLR.[S]	S7(AV_160)	11	Q8TEW0	Q8TEW0-7; Q8TEW0-8; Q8TEW0-6; Q8TEW0-3; Q8TEW0-10; Q8TEW0-11; Q8TEW0-4; Q8TEW0-5; Q8TEW0-2; Q8TEW0-9; Q8TEW0	0	2	0.0317	0	1	1	660.345	1319.68	1319.68	-0.58	-0.00038	HCD (High Energy Collision Dissociation)	30	MS2	91.4769	23	69.1603	90176	F6		1.26	1	0.00263094	0.0421471	0.124053	411340	69.16	500B	500	B	S7(AV_160)	S	7	FALSE
FALSE	High	Sequest HT (A2)	Unambiguous	[R].LVINLSSSVStK.[C]	T11(AV_160)	2	Q6R327	Q6R327-3; Q6R327	0	2	0.0048	0	1	1	704.391	1407.78	1407.77	1.6	0.00113	HCD (High Energy Collision Dissociation)	30	MS2	75.8353	11.314	50.1814	61864	F9		2.1	1	0.00263855	0.0423642	0.123576	18496154	49.87	2000A	2000	A	T11(AV_160)	T	11	FALSE
FALSE	High	Sequest HT (A2)	Unambiguous	[R].LVINLSSSVsTK.[C]	S10(AV_160)	2	Q6R327	Q6R327-3; Q6R327	0	2	0.0059	0	1	1	704.392	1407.78	1407.77	1.99	0.0014	HCD (High Energy Collision Dissociation)	30	MS2	89.4202	23	50.6421	62819	F5		1.69	1	0.00265443	0.0426619	0.122925			500A	500	A	S10(AV_160)	S	10	FALSE
FALSE	High	Sequest HT (A2)	Unambiguous	[K].VLTIsTLR.[L]	S5(AV_160)	3	Q12830	Q12830-2; Q12830-4; Q12830	0	2	0.2263	0	1	1	531.813	1062.62	1062.62	-0.23	-0.00012	HCD (High Energy Collision Dissociation)	30	MS2	42.606	23	15.1878	13434	F3		1.37	1	0.00282124	0.0467846	0.114315	11752326	15.17	250A	250	A	S5(AV_160)	S	5	FALSE
FALSE	High	Sequest HT (A2)	Unambiguous	[K].VLTIStLR.[L]	T6(AV_160)	3	Q12830	Q12830-2; Q12830-4; Q12830	0	2	0.2263	0	1	2	531.813	1062.62	1062.62	-0.23	-0.00012	HCD (High Energy Collision Dissociation)	30	MS2	42.606	23	15.1878	13434	F3		1.37	1	0.00282124	0.0467846	0.114315	11752326	15.17	250A	250	A	T6(AV_160)	T	6	FALSE
FALSE	High	Sequest HT (A2)	Unambiguous	[R].DIkEkLCYVALDFEQEMATAASSSSLEK.[S]	K3(AV_160); K5(AV_160)	3	P60709	Q6S8J3; P60709; P63261	2	4	0.0541	0	1	1	857.406	3426.6	3426.6	-0.09	-8e-05	HCD (High Energy Collision Dissociation)	30	MS2	93.3812	23	79.9065	105582	F9		2.96	1	0.00282124	0.046712	0.114461			2000A	2000	A	K3(AV_160)	K	3	TRUE
FALSE	High	Sequest HT (A2)	Unambiguous	[R].DIkEkLCYVALDFEQEMATAASSSSLEK.[S]	K3(AV_160); K5(AV_160)	3	P60709	Q6S8J3; P60709; P63261	2	4	0.0541	0	1	1	857.406	3426.6	3426.6	-0.09	-8e-05	HCD (High Energy Collision Dissociation)	30	MS2	93.3812	23	79.9065	105582	F9		2.96	1	0.00282124	0.046712	0.114461			2000A	2000	A	K5(AV_160)	K	5	TRUE
FALSE	High	Sequest HT (A2)	Unambiguous	[K].GETIqGLR.[A]	Q5(AV_160)	2	Q14232	Q14232-2; Q14232	0	2	0.2333	0	1	1	517.271	1033.53	1033.53	2.64	0.00137	HCD (High Energy Collision Dissociation)	30	MS2	93.1173	23	57.6585	72875	F9		1.5	1	0.00297058	0.049865	0.10831	445075	57.64	2000A	2000	A	Q5(AV_160)	Q	5	FALSE
FALSE	High	Sequest HT (A2)	Unambiguous	[K].qSLQVLK.[K]	Q1(AV_160)	2	Q8IVU3	Q8IVU3-2; Q8IVU3	0	2	0.129	0	1	2	488.281	975.554	975.551	3.56	0.00174	HCD (High Energy Collision Dissociation)	30	MS2	88.4572	6.443	35.1724	40220	F5		1.55	1	0.00301609	0.0506199	0.106887	5.66991e+06	35.1	500A	500	A	Q1(AV_160)	Q	1	FALSE
FALSE	High	Sequest HT (A2)	Unambiguous	[R].LVINLSSSVStK.[C]	T11(AV_160)	2	Q6R327	Q6R327-3; Q6R327	0	2	0.0044	0	1	2	704.392	1407.78	1407.77	2.13	0.0015	HCD (High Energy Collision Dissociation)	30	MS2	55.964	7.616	50.3146	62789	F2		2.27	1	0.00304544	0.0510641	0.106058			100B	100	B	T11(AV_160)	T	11	FALSE
FALSE	High	Sequest HT (A2)	Unambiguous	[R].LVINLSSSVsTK.[C]	S10(AV_160)	2	Q6R327	Q6R327-3; Q6R327	0	2	0.0044	0	1	1	704.392	1407.78	1407.77	2.13	0.0015	HCD (High Energy Collision Dissociation)	30	MS2	55.964	7.616	50.3146	62789	F2		2.27	1	0.00304544	0.0510641	0.106058			100B	100	B	S10(AV_160)	S	10	FALSE
FALSE	High	Sequest HT (A2)	Unambiguous	[K].IKQeQEDLELK.[H]	E4(AV_160)	4	Q13439	Q13439-5; Q13439-3; Q13439-4; Q13439	1	3	0.0067	0	1	1	511.599	1532.78	1532.78	-2.16	-0.0011	HCD (High Energy Collision Dissociation)	30	MS2	67.9527	119	13.568	11116	F10		2.99	1	0.00318356	0.0541268	0.100501	32071316	13.65	2000B	2000	B	E4(AV_160)	E	4	FALSE
FALSE	High	Sequest HT (A2)	Unambiguous	[R].VGASTVPASLDsSR.[S]	S12(AV_160)	1	Q9H7V2	Q9H7V2	0	2	0.0479	0	1	1	753.878	1506.75	1506.74	3.42	0.00258	HCD (High Energy Collision Dissociation)	30	MS2	78.0051	23	33.703	38294	F4		1.67	1	0.00320195	0.0545443	0.0997636	1.37763e+06	33.44	250B	250	B	S12(AV_160)	S	12	FALSE
FALSE	High	Sequest HT (A2)	Unambiguous	[-].MSGeDGPAAGPGAAAAAAR.[E]	E4(AV_160)	4	Q9BZL4	Q9BZL4-3; Q9BZL4-4; Q9BZL4-2; Q9BZL4	0	2	0.0068	0	1	1	894.409	1787.81	1787.8	5.25	0.00469	HCD (High Energy Collision Dissociation)	30	MS2	21.9247	23	24.3269	25207	F4		1.47	1	0.00328132	0.0557411	0.0976746	4.34468e+06	24.32	250B	250	B	E4(AV_160)	E	4	FALSE
FALSE	High	Sequest HT (A2)	Unambiguous	[R].DLAPIGLFGtPLLTSLPEKVCNFLASQVPFPSR.[L]	T10(AV_160)	1	Q99714-2	Q99714-2	1	4	0.0472	0	1	1	922.746	3687.96	3687.95	3.13	0.00289	HCD (High Energy Collision Dissociation)	30	MS2	45.6847	23	81.0498	107201	F8		2.54	1	0.00329147	0.0559916	0.0972418	510160	80.94	1000B	1000	B	T10(AV_160)	T	10	FALSE
FALSE	High	Sequest HT (A2)	Unambiguous	[K].qSLQVLK.[K]	Q1(AV_160)	2	Q8IVU3	Q8IVU3-2; Q8IVU3	0	2	0.1456	0	1	2	488.281	975.555	975.551	3.78	0.00184	HCD (High Energy Collision Dissociation)	30	MS2	93.7598	6.371	35.1966	40463	F3		1.58	1	0.00348882	0.0595605	0.0912373	3450434	35.08	250A	250	A	Q1(AV_160)	Q	1	FALSE
FALSE	High	Sequest HT (A2)	Unambiguous	[R].TLNETELtELQSQISDTSVVLSMDNSR.[S]	T8(AV_160)	1	P08729	P08729	0	3	0.0314	0	1	4	1057.51	3170.53	3170.5	7.5	0.00793	HCD (High Energy Collision Dissociation)	30	MS2	51.2308	23	78.057	104231	F1		2.23	1	0.00379643	0.0657409	0.0814583			100A	100	A	T8(AV_160)	T	8	FALSE
FALSE	High	Sequest HT (A2)	Unambiguous	[R].TLNETELTeLQSQISDTSVVLSMDNSR.[S]	E9(AV_160)	1	P08729	P08729	0	3	0.0314	0	1	3	1057.51	3170.53	3170.5	7.5	0.00793	HCD (High Energy Collision Dissociation)	30	MS2	51.2308	23	78.057	104231	F1		2.23	1	0.00379643	0.0657409	0.0814583			100A	100	A	E9(AV_160)	E	9	FALSE
FALSE	High	Sequest HT (A2)	Unambiguous	[R].TLNETELTELqSQISDTSVVLSMDNSR.[S]	Q11(AV_160)	1	P08729	P08729	0	3	0.0314	0	1	2	1057.51	3170.53	3170.5	7.5	0.00793	HCD (High Energy Collision Dissociation)	30	MS2	51.2308	23	78.057	104231	F1		2.23	1	0.00379643	0.0657409	0.0814583			100A	100	A	Q11(AV_160)	Q	11	FALSE
FALSE	High	Sequest HT (A2)	Unambiguous	[R].TLNETeLTELQSQISDTSVVLSMDNSR.[S]	E6(AV_160)	1	P08729	P08729	0	3	0.0314	0	1	1	1057.51	3170.53	3170.5	7.5	0.00793	HCD (High Energy Collision Dissociation)	30	MS2	51.2308	23	78.057	104231	F1		2.23	1	0.00379643	0.0657409	0.0814583			100A	100	A	E6(AV_160)	E	6	FALSE
FALSE	High	Sequest HT (A2)	Unambiguous	[R].TLNETELTELQSqISDTSVVLSMDNSR.[S]	Q13(AV_160)	1	P08729	P08729	0	3	0.0417	0	1	1	1057.51	3170.5	3170.5	-0.33	-0.00035	HCD (High Energy Collision Dissociation)	30	MS2	74.6575	23	78.5186	104392	F3		2.4	1	0.00380448	0.0658224	0.0813339	335058	77.62	250A	250	A	Q13(AV_160)	Q	13	FALSE
FALSE	High	Sequest HT (A2)	Unambiguous	[R].LQhQTELTNQLEYNK.[R]	H3(AV_160)	1	Q7L7X3	Q7L7X3	0	2	0.0183	0	1	1	1009.99	2018.97	2018.98	-4.45	-0.00449	HCD (High Energy Collision Dissociation)	30	MS2	97.5415	23	59.001	75702	F2		2.18	1	0.0038098	0.0658865	0.0812362			100B	100	B	H3(AV_160)	H	3	FALSE
FALSE	High	Sequest HT (A2)	Unambiguous	[R].GLGqLGGLK.[L]	Q4(AV_160)	1	Q6ZUX3	Q6ZUX3	0	2	0.1016	0	1	1	501.784	1002.56	1002.56	-1.05	-0.00053	HCD (High Energy Collision Dissociation)	30	MS2	53.2064	23	49.0048	60289	F6		1.87	1	0.00389077	0.067333	0.0790493	10281680	49.09	500B	500	B	Q4(AV_160)	Q	4	FALSE
FALSE	High	Sequest HT (A2)	Unambiguous	[R].KDLYANNVMsGGTTMYPGIADR.[M]	S10(AV_160)	1	P68133	P68133	1	3	0.0578	0	1	1	845.39	2534.16	2534.17	-5.3	-0.00447	HCD (High Energy Collision Dissociation)	30	MS2	90.1984	23	76.0434	99434	F10		1.73	1	0.00405341	0.0709865	0.0736709	73753.1	75.79	2000B	2000	B	S10(AV_160)	S	10	FALSE
FALSE	High	Sequest HT (A2)	Unambiguous	[R].KDLYANNVmSGGTTMYPGIADR.[M]	M9(AV_160)	1	P68133	P68133	1	3	0.0578	0	1	2	845.39	2534.16	2534.17	-5.3	-0.00447	HCD (High Energy Collision Dissociation)	30	MS2	90.1984	23	76.0434	99434	F10		1.73	1	0.00405341	0.0709865	0.0736709	73753.1	75.79	2000B	2000	B	M9(AV_160)	M	9	FALSE
FALSE	High	Sequest HT (A2)	Unambiguous	[R].LVINLSSSVsTK.[C]	S10(AV_160)	2	Q6R327	Q6R327-3; Q6R327	0	2	0.006	0	1	1	704.39	1407.77	1407.77	-0.01	0	HCD (High Energy Collision Dissociation)	30	MS2	91.653	19.119	50.8241	63091	F5		1.67	1	0.00406643	0.071217	0.0733382			500A	500	A	S10(AV_160)	S	10	FALSE
FALSE	High	Sequest HT (A2)	Unambiguous	[R].dGkLVSESSDVLPK.[-]	N-Term(AV_N-term_160); K3(AV_160)	2	P05787	P05787-2; P05787	1	3		0.0058	2	2	598.635	1793.89	1793.88	3.81	0.00228	HCD (High Energy Collision Dissociation)	30	MS2	98.5399	23	42.8326	50881	F10		1.72	1	0.00411877	0.0721242	0.0720358			2000B	2000	B	K3(AV_160)	K	3	TRUE
FALSE	High	Sequest HT (A2)	Unambiguous	[R].LAGVGHDFPFTINNGTGwISVAAELDR.[E]	W18(AV_160)	1	Q9HCU4	Q9HCU4	0	3	0.0378	0	1	1	1006.49	3017.47	3017.48	-4.06	-0.00408	HCD (High Energy Collision Dissociation)	30	MS2	73.8337	23	73.8449	97103	F6		2.38	1	0.00414181	0.0726124	0.0713396	575735	73.38	500B	500	B	W18(AV_160)	W	18	FALSE
FALSE	High	Sequest HT (A2)	Unambiguous	[R].TLNETELTELQSQIsDTSVVLSMDNSR.[S]	S15(AV_160)	1	P08729	P08729	0	3	0.0052	0	1	1	1057.5	3170.5	3170.5	-2.86	-0.00302	HCD (High Energy Collision Dissociation)	30	MS2	80.0899	23	78.0736	103392	F5		1.92	1	0.00414685	0.0727638	0.0711243			500A	500	A	S15(AV_160)	S	15	FALSE
FALSE	High	Sequest HT (A2)	Unambiguous	[R].TLNETELTeLQSQISDTSVVLSMDNSR.[S]	E9(AV_160)	1	P08729	P08729	0	3	0.0052	0	1	2	1057.5	3170.5	3170.5	-2.86	-0.00302	HCD (High Energy Collision Dissociation)	30	MS2	80.0899	23	78.0736	103392	F5		1.92	1	0.00414685	0.0727638	0.0711243			500A	500	A	E9(AV_160)	E	9	FALSE
FALSE	High	Sequest HT (A2)	Unambiguous	[R].DMGnSGATSPR.[T]	N4(AV_160)	2	Q9NSY0-4	Q9NSY0-4; Q9NSY0-2	0	2	0.2195	0	1	4	626.765	1252.52	1252.53	-3.29	-0.00206	HCD (High Energy Collision Dissociation)	30	MS2	95.7254	18.382	9.9691	7352	F11		0.82	1	0.00424334	0.0744413	0.0687598	1.77011e+06	10.04	Control	Control	Control	N4(AV_160)	N	4	FALSE
FALSE	High	Sequest HT (A2)	Unambiguous	[R].DmGNSGATSPR.[T]	M2(AV_160)	2	Q9NSY0-4	Q9NSY0-4; Q9NSY0-2	0	2	0.2195	0	1	1	626.765	1252.52	1252.53	-3.29	-0.00206	HCD (High Energy Collision Dissociation)	30	MS2	95.7254	18.382	9.9691	7352	F11		0.82	1	0.00424334	0.0744413	0.0687598	1.77011e+06	10.04	Control	Control	Control	M2(AV_160)	M	2	FALSE
FALSE	High	Sequest HT (A2)	Unambiguous	[R].dMGNSGATSPR.[T]	D1(AV_160)	2	Q9NSY0-4	Q9NSY0-4; Q9NSY0-2	0	2	0.2195	0	1	3	626.765	1252.52	1252.53	-3.29	-0.00206	HCD (High Energy Collision Dissociation)	30	MS2	95.7254	18.382	9.9691	7352	F11		0.82	1	0.00424334	0.0744413	0.0687598	1.77011e+06	10.04	Control	Control	Control	D1(AV_160)	D	1	FALSE
FALSE	High	Sequest HT (A2)	Unambiguous	[R].LVINLSSsVSTK.[C]	S8(AV_160)	2	Q6R327	Q6R327-3; Q6R327	0	2	0.0058	0	1	1	704.39	1407.77	1407.77	-0.04	-3e-05	HCD (High Energy Collision Dissociation)	30	MS2	92.0165	23	51.0197	63562	F4		1.72	1	0.00426865	0.0751764	0.067735			250B	250	B	S8(AV_160)	S	8	FALSE
FALSE	High	Sequest HT (A2)	Unambiguous	[R].TLNETELTELQsQISDTSVVLSMDNSR.[S]	S12(AV_160)	1	P08729	P08729	0	3		0.0199	6	6	1057.51	3170.51	3170.5	0.5	0.00053	HCD (High Energy Collision Dissociation)	30	MS2	80.8819	23	77.5471	102304	F7		2.46	1	0.00428159	0.0754086	0.0674127	403517	77.71	1000A	1000	A	S12(AV_160)	S	12	FALSE
FALSE	High	Sequest HT (A2)	Unambiguous	[R].TLNETELTELqSQISDTSVVLSMDNSR.[S]	Q11(AV_160)	1	P08729	P08729	0	3		0.0199	6	7	1057.51	3170.51	3170.5	0.5	0.00053	HCD (High Energy Collision Dissociation)	30	MS2	80.8819	23	77.5471	102304	F7		2.46	1	0.00428159	0.0754086	0.0674127	403517	77.71	1000A	1000	A	Q11(AV_160)	Q	11	FALSE
FALSE	High	Sequest HT (A2)	Unambiguous	[R].LVINLSSSVsTK.[C]	S10(AV_160)	2	Q6R327	Q6R327-3; Q6R327	0	2	0.0479	0	1	2	704.391	1407.77	1407.77	0.6	0.00042	HCD (High Energy Collision Dissociation)	30	MS2	88.447	17.548	50.1328	61485	F10		1.88	1	0.0043413	0.0764513	0.0659737	7947163	49.89	2000B	2000	B	S10(AV_160)	S	10	FALSE
FALSE	High	Sequest HT (A2)	Unambiguous	[R].LVINLSSSVStK.[C]	T11(AV_160)	2	Q6R327	Q6R327-3; Q6R327	0	2	0.0479	0	1	1	704.391	1407.77	1407.77	0.6	0.00042	HCD (High Energy Collision Dissociation)	30	MS2	88.447	17.548	50.1328	61485	F10		1.88	1	0.0043413	0.0764513	0.0659737	7947163	49.89	2000B	2000	B	T11(AV_160)	T	11	FALSE
FALSE	High	Sequest HT (A2)	Unambiguous	[-].MSGEdGPAAGPGAAAAAAR.[E]	D5(AV_160)	4	Q9BZL4	Q9BZL4-3; Q9BZL4-4; Q9BZL4-2; Q9BZL4	0	2	0.0064	0	1	2	894.407	1787.81	1787.8	3.13	0.0028	HCD (High Energy Collision Dissociation)	30	MS2	71.5708	23	24.3316	25072	F5		1.57	1	0.00441175	0.0775682	0.0644468	3.84776e+06	24.3	500A	500	A	D5(AV_160)	D	5	FALSE
FALSE	High	Sequest HT (A2)	Unambiguous	[-].MSGeDGPAAGPGAAAAAAR.[E]	E4(AV_160)	4	Q9BZL4	Q9BZL4-3; Q9BZL4-4; Q9BZL4-2; Q9BZL4	0	2	0.0064	0	1	1	894.407	1787.81	1787.8	3.13	0.0028	HCD (High Energy Collision Dissociation)	30	MS2	71.5708	23	24.3316	25072	F5		1.57	1	0.00441175	0.0775682	0.0644468	3.84776e+06	24.3	500A	500	A	E4(AV_160)	E	4	FALSE
FALSE	High	Sequest HT (A2)	Unambiguous	[R].LVINLSSSVsTK.[C]	S10(AV_160)	2	Q6R327	Q6R327-3; Q6R327	0	2	0.0136	0	1	1	704.392	1407.78	1407.77	2.26	0.00159	HCD (High Energy Collision Dissociation)	30	MS2	76.2113	16.918	50.7434	63195	F3		2.21	1	0.00444934	0.0787715	0.062818			250A	250	A	S10(AV_160)	S	10	FALSE
FALSE	High	Sequest HT (A2)	Unambiguous	[K].LLNqLGMIEEPR.[L]	Q4(AV_160)	6	Q6XZB0	Q6XZB0-3; Q6XZB0-5; Q6XZB0-4; Q6XZB0-8; Q6XZB0-2; Q6XZB0	0	3	0.0755	0	1	1	524.941	1572.81	1572.81	-1.07	-0.00056	HCD (High Energy Collision Dissociation)	30	MS2	79.0957	23	62.8333	80822	F6		1.59	1	0.00447026	0.0791226	0.0623459	1.09145e+06	62.97	500B	500	B	Q4(AV_160)	Q	4	FALSE
FALSE	High	Sequest HT (A2)	Unambiguous	[K].VLTIsTLR.[L]	S5(AV_160)	3	Q12830	Q12830-2; Q12830-4; Q12830	0	3	0.0368	0	1	1	354.878	1062.62	1062.62	-0.46	-0.00016	HCD (High Energy Collision Dissociation)	30	MS2	49.9665	12.302	15.2367	13196	F8		1.63	1	0.0044934	0.0795031	0.0618357	18108662	15.2	1000B	1000	B	S5(AV_160)	S	5	FALSE
FALSE	High	Sequest HT (A2)	Unambiguous	[R].GLGqLGGLK.[L]	Q4(AV_160)	1	Q6ZUX3	Q6ZUX3	0	2	0.0872	0	1	1	501.785	1002.56	1002.56	0.19	9e-05	HCD (High Energy Collision Dissociation)	30	MS2	67.3057	23	49.0578	60238	F8		1.49	1	0.00451672	0.0800033	0.0611676	4463671	49.07	1000B	1000	B	Q4(AV_160)	Q	4	FALSE
FALSE	High	Sequest HT (A2)	Unambiguous	[K].SQEEVVsLLR.[S]	S7(AV_160)	11	Q8TEW0	Q8TEW0-7; Q8TEW0-8; Q8TEW0-6; Q8TEW0-3; Q8TEW0-10; Q8TEW0-11; Q8TEW0-4; Q8TEW0-5; Q8TEW0-2; Q8TEW0-9; Q8TEW0	0	2	0.0414	0	1	1	660.347	1319.69	1319.68	1.99	0.00131	HCD (High Energy Collision Dissociation)	30	MS2	94.1683	23	69.3088	90548	F5		1.45	1	0.0046453	0.0825334	0.0578288	355737	69.16	500A	500	A	S7(AV_160)	S	7	FALSE
FALSE	High	Sequest HT (A2)	Unambiguous	[R].LVINLSSSVStK.[C]	T11(AV_160)	2	Q6R327	Q6R327-3; Q6R327	0	2	0.0052	0	1	1	704.392	1407.78	1407.77	2.26	0.00159	HCD (High Energy Collision Dissociation)	30	MS2	80.4212	23	50.9782	63546	F3		1.94	1	0.00465575	0.0827802	0.0575067			250A	250	A	T11(AV_160)	T	11	FALSE
FALSE	High	Sequest HT (A2)	Unambiguous	[R].LVINLSSSVsTK.[C]	S10(AV_160)	2	Q6R327	Q6R327-3; Q6R327	0	2	0.0275	0	1	2	704.387	1407.77	1407.77	-4.28	-0.00301	HCD (High Energy Collision Dissociation)	30	MS2	83.8718	23	50.5063	62799	F4		1.82	1	0.0046579	0.082858	0.0574053			250B	250	B	S10(AV_160)	S	10	FALSE
FALSE	High	Sequest HT (A2)	Unambiguous	[R].LVINLSSSVStK.[C]	T11(AV_160)	2	Q6R327	Q6R327-3; Q6R327	0	2	0.0275	0	1	1	704.387	1407.77	1407.77	-4.28	-0.00301	HCD (High Energy Collision Dissociation)	30	MS2	83.8718	23	50.5063	62799	F4		1.82	1	0.0046579	0.082858	0.0574053			250B	250	B	T11(AV_160)	T	11	FALSE
FALSE	High	Sequest HT (A2)	Unambiguous	[-].mSGEDGPAAGPGAAAAAAR.[E]	M1(AV_160)	4	Q9BZL4	Q9BZL4-3; Q9BZL4-4; Q9BZL4-2; Q9BZL4	0	2	0.0411	0	1	1	894.41	1787.81	1787.8	6.3	0.00563	HCD (High Energy Collision Dissociation)	30	MS2	77.8484	23	24.3896	25068	F8		1.46	1	0.0049959	0.088731	0.0499192	3.50016e+06	24.28	1000B	1000	B	M1(AV_160)	M	1	FALSE
FALSE	High	Sequest HT (A2)	Unambiguous	[-].MsGEDGPAAGPGAAAAAAR.[E]	S2(AV_160)	4	Q9BZL4	Q9BZL4-3; Q9BZL4-4; Q9BZL4-2; Q9BZL4	0	2	0.0411	0	1	3	894.41	1787.81	1787.8	6.3	0.00563	HCD (High Energy Collision Dissociation)	30	MS2	77.8484	23	24.3896	25068	F8		1.46	1	0.0049959	0.088731	0.0499192	3.50016e+06	24.28	1000B	1000	B	S2(AV_160)	S	2	FALSE
FALSE	High	Sequest HT (A2)	Unambiguous	[-].MSGEdGPAAGPGAAAAAAR.[E]	D5(AV_160)	4	Q9BZL4	Q9BZL4-3; Q9BZL4-4; Q9BZL4-2; Q9BZL4	0	2	0.0411	0	1	4	894.41	1787.81	1787.8	6.3	0.00563	HCD (High Energy Collision Dissociation)	30	MS2	77.8484	23	24.3896	25068	F8		1.46	1	0.0049959	0.088731	0.0499192	3.50016e+06	24.28	1000B	1000	B	D5(AV_160)	D	5	FALSE
FALSE	High	Sequest HT (A2)	Unambiguous	[-].MSGeDGPAAGPGAAAAAAR.[E]	E4(AV_160)	4	Q9BZL4	Q9BZL4-3; Q9BZL4-4; Q9BZL4-2; Q9BZL4	0	2	0.0411	0	1	5	894.41	1787.81	1787.8	6.3	0.00563	HCD (High Energy Collision Dissociation)	30	MS2	77.8484	23	24.3896	25068	F8		1.46	1	0.0049959	0.088731	0.0499192	3.50016e+06	24.28	1000B	1000	B	E4(AV_160)	E	4	FALSE
FALSE	High	Sequest HT (A2)	Unambiguous	[R].TLNEtELTELQSQISDTSVVLSMDNSR.[S]	T5(AV_160)	1	P08729	P08729	0	3		0.0048	2	2	1057.5	3170.49	3170.5	-3.4	-0.00359	HCD (High Energy Collision Dissociation)	30	MS2	84.9682	23	70.3545	91911	F7		2.06	1	0.00506871	0.0898462	0.0485336			1000A	1000	A	T5(AV_160)	T	5	FALSE
FALSE	High	Sequest HT (A2)	Unambiguous	[R].LNQqPSQGLGPR.[G]	Q4(AV_160)	1	P36915	P36915	0	2	0.068	0	1	1	727.867	1454.73	1454.74	-8.14	-0.00592	HCD (High Energy Collision Dissociation)	30	MS2	85.0086	23	22.0891	22531	F11		1.47	1	0.00513334	0.0908491	0.0472968	2.91004e+06	22.16	Control	Control	Control	Q4(AV_160)	Q	4	FALSE
FALSE	High	Sequest HT (A2)	Unambiguous	[R].LVINLSSSVsTK.[C]	S10(AV_160)	2	Q6R327	Q6R327-3; Q6R327	0	2	0.0128	0	1	1	704.391	1407.78	1407.77	1.64	0.00116	HCD (High Energy Collision Dissociation)	30	MS2	71.1369	13.154	50.3303	62894	F11		2.34	1	0.00518436	0.0919066	0.0460019			Control	Control	Control	S10(AV_160)	S	10	FALSE
FALSE	High	Sequest HT (A2)	Unambiguous	[R].EKAAAAsVPnADGLK.[D]	S7(AV_160); N10(AV_160)	1	A1X283	A1X283	1	2	0.0656	0	1	1	881.436	1761.87	1761.87	-2.27	-0.002	HCD (High Energy Collision Dissociation)	30	MS2	1.99649	26.855	44.966	54969	F11		1.83	1	0.00527483	0.0932193	0.0444074	14322102	44.95	Control	Control	Control	S7(AV_160)	S	7	FALSE
FALSE	High	Sequest HT (A2)	Unambiguous	[R].EKAAAAsVPnADGLK.[D]	S7(AV_160); N10(AV_160)	1	A1X283	A1X283	1	2	0.0656	0	1	1	881.436	1761.87	1761.87	-2.27	-0.002	HCD (High Energy Collision Dissociation)	30	MS2	1.99649	26.855	44.966	54969	F11		1.83	1	0.00527483	0.0932193	0.0444074	14322102	44.95	Control	Control	Control	N10(AV_160)	N	10	FALSE
FALSE	High	Sequest HT (A2)	Unambiguous	[R].LVINLSSSVsTK.[C]	S10(AV_160)	2	Q6R327	Q6R327-3; Q6R327	0	2	0.0161	0	1	1	704.39	1407.77	1407.77	-0.69	-0.00049	HCD (High Energy Collision Dissociation)	30	MS2	88.1675	23	51.5572	64645	F2		1.86	1	0.00531968	0.0943144	0.0430881	3.15755e+06	51.66	100B	100	B	S10(AV_160)	S	10	FALSE
FALSE	High	Sequest HT (A2)	Unambiguous	[K].aVGTPVAAAPSsGFAPGFLR.[R]	N-Term(AV_N-term_160); S12(AV_160)	1	P47974	P47974	0	4	0.0056	0	1	1	549.025	2193.08	2193.1	-9.81	-0.00538	HCD (High Energy Collision Dissociation)	30	MS2	57.1919	23	78.2019	103663	F4		1.77	1	0.00532707	0.0944865	0.0428816	194625	78.77	250B	250	B	S12(AV_160)	S	12	FALSE
FALSE	High	Sequest HT (A2)	Unambiguous	[R].EKAAAAsVPnADGLK.[D]	S7(AV_160); N10(AV_160)	1	A1X283	A1X283	1	2	0.1615	0	1	1	881.44	1761.87	1761.87	2.33	0.00205	HCD (High Energy Collision Dissociation)	30	MS2	46.9098	23	45.7605	55825	F4		1.92	1	0.00532966	0.0945761	0.0427742			250B	250	B	S7(AV_160)	S	7	FALSE
FALSE	High	Sequest HT (A2)	Unambiguous	[R].EKAAAAsVPnADGLK.[D]	S7(AV_160); N10(AV_160)	1	A1X283	A1X283	1	2	0.1615	0	1	1	881.44	1761.87	1761.87	2.33	0.00205	HCD (High Energy Collision Dissociation)	30	MS2	46.9098	23	45.7605	55825	F4		1.92	1	0.00532966	0.0945761	0.0427742			250B	250	B	N10(AV_160)	N	10	FALSE
FALSE	High	Sequest HT (A2)	Unambiguous	[R].LVINLSSSVsTK.[C]	S10(AV_160)	2	Q6R327	Q6R327-3; Q6R327	0	2	0.0118	0	1	1	704.389	1407.77	1407.77	-1.14	-0.0008	HCD (High Energy Collision Dissociation)	30	MS2	82.5127	12.865	49.9027	61147	F10		1.7	1	0.00535752	0.0950679	0.0421857	7947163	49.89	2000B	2000	B	S10(AV_160)	S	10	FALSE
FALSE	High	Sequest HT (A2)	Unambiguous	[R].LVINLSSSVStK.[C]	T11(AV_160)	2	Q6R327	Q6R327-3; Q6R327	0	2	0.0118	0	1	2	704.389	1407.77	1407.77	-1.14	-0.0008	HCD (High Energy Collision Dissociation)	30	MS2	82.5127	12.865	49.9027	61147	F10		1.7	1	0.00535752	0.0950679	0.0421857	7947163	49.89	2000B	2000	B	T11(AV_160)	T	11	FALSE
FALSE	High	Sequest HT (A2)	Unambiguous	[R].LVINLSSSVsTK.[C]	S10(AV_160)	2	Q6R327	Q6R327-3; Q6R327	0	2	0.019	0	1	1	704.386	1407.76	1407.77	-6.53	-0.0046	HCD (High Energy Collision Dissociation)	30	MS2	93.596	23	51.3062	63806	F5		1.58	1	0.00547615	0.0974865	0.0393194			500A	500	A	S10(AV_160)	S	10	FALSE
FALSE	High	Sequest HT (A2)	Unambiguous	[R].TLNETELTELQSqISDTSVVLSMDNSR.[S]	Q13(AV_160)	1	P08729	P08729	0	3		0.0174	2	2	1057.51	3170.52	3170.5	5.96	0.0063	HCD (High Energy Collision Dissociation)	30	MS2	34.7155	23	75.2567	99786	F11		1.69	1	0.00554892	0.098758	0.0378303	560119	75.37	Control	Control	Control	Q13(AV_160)	Q	13	FALSE
FALSE	High	Sequest HT (A2)	Unambiguous	[R].DIkEkLCYVALDFEQEMATAASSSSLEK.[S]	K3(AV_160); K5(AV_160)	3	P60709	Q6S8J3; P60709; P63261	2	4	0.0337	0	1	1	857.403	3426.59	3426.6	-3.66	-0.00314	HCD (High Energy Collision Dissociation)	30	MS2	98.2348	23	80.7933	107972	F2		2.08	1	0.00563392	0.100355	0.0359771			100B	100	B	K3(AV_160)	K	3	TRUE
FALSE	High	Sequest HT (A2)	Unambiguous	[R].DIkEkLCYVALDFEQEMATAASSSSLEK.[S]	K3(AV_160); K5(AV_160)	3	P60709	Q6S8J3; P60709; P63261	2	4	0.0337	0	1	1	857.403	3426.59	3426.6	-3.66	-0.00314	HCD (High Energy Collision Dissociation)	30	MS2	98.2348	23	80.7933	107972	F2		2.08	1	0.00563392	0.100355	0.0359771			100B	100	B	K5(AV_160)	K	5	TRUE
FALSE	High	Sequest HT (A2)	Unambiguous	[R].LVINLSSSVsTK.[C]	S10(AV_160)	2	Q6R327	Q6R327-3; Q6R327	0	2	0.0286	0	1	1	704.388	1407.77	1407.77	-2.56	-0.0018	HCD (High Energy Collision Dissociation)	30	MS2	96.4665	23	51.5318	64318	F4		1.4	1	0.00565392	0.100921	0.0353242	1.60888e+06	51.64	250B	250	B	S10(AV_160)	S	10	FALSE
FALSE	High	Sequest HT (A2)	Unambiguous	[R].LQhQTELTNQLEYNK.[R]	H3(AV_160)	1	Q7L7X3	Q7L7X3	0	2	0.0057	0	1	1	1009.99	2018.97	2018.98	-7.02	-0.00708	HCD (High Energy Collision Dissociation)	30	MS2	97.8722	12.472	59.0794	75461	F4		1.76	1	0.00568089	0.101709	0.0344193			250B	250	B	H3(AV_160)	H	3	FALSE
FALSE	High	Sequest HT (A2)	Unambiguous	[R].LDAELQLsAR.[L]	S8(AV_160)	3	Q8TD31	Q8TD31-2; Q8TD31; Q8TD31-3	0	2	0.1727	0	1	1	638.336	1275.66	1275.66	5.14	0.00328	HCD (High Energy Collision Dissociation)	30	MS2	98.0891	10.255	57.8888	73463	F6		1.39	1	0.00568568	0.101921	0.0341765			500B	500	B	S8(AV_160)	S	8	FALSE
FALSE	High	Sequest HT (A2)	Unambiguous	[-].MSGeDGPAAGPGAAAAAAR.[E]	E4(AV_160)	4	Q9BZL4	Q9BZL4-3; Q9BZL4-4; Q9BZL4-2; Q9BZL4	0	2	0.0065	0	1	1	894.409	1787.81	1787.8	4.58	0.00409	HCD (High Energy Collision Dissociation)	30	MS2	58.0275	23	24.2743	25249	F2		1.55	1	0.00579312	0.103665	0.0321927	5849756	24.25	100B	100	B	E4(AV_160)	E	4	FALSE
FALSE	High	Sequest HT (A2)	Unambiguous	[R].LVINLSSSVStK.[C]	T11(AV_160)	2	Q6R327	Q6R327-3; Q6R327	0	2	0.0068	0	1	1	704.388	1407.77	1407.77	-3.23	-0.00228	HCD (High Energy Collision Dissociation)	30	MS2	95.4228	6.325	49.5706	61855	F1		1.47	1	0.00581909	0.103978	0.0318384	20555300	49.97	100A	100	A	T11(AV_160)	T	11	FALSE
FALSE	High	Sequest HT (A2)	Unambiguous	[R].LVINLSSSVsTK.[C]	S10(AV_160)	2	Q6R327	Q6R327-3; Q6R327	0	2		0	2	2	704.391	1407.77	1407.77	0.91	0.00064	HCD (High Energy Collision Dissociation)	30	MS2	94.7533	23	51.0368	63265	F7		1.76	1	0.00590054	0.105343	0.030303			1000A	1000	A	S10(AV_160)	S	10	FALSE
FALSE	High	Sequest HT (A2)	Unambiguous	[R].LVINLSSSVStK.[C]	T11(AV_160)	2	Q6R327	Q6R327-3; Q6R327	0	2		0.0046	3	4	704.39	1407.77	1407.77	-0.48	-0.00034	HCD (High Energy Collision Dissociation)	30	MS2	46.2315	4.5	50.1113	62486	F2		2.16	1	0.00591329	0.105657	0.0299514	50354324	49.89	100B	100	B	T11(AV_160)	T	11	FALSE
FALSE	High	Sequest HT (A2)	Unambiguous	[R].LVINLSSSVsTK.[C]	S10(AV_160)	2	Q6R327	Q6R327-3; Q6R327	0	2		0.0046	3	3	704.39	1407.77	1407.77	-0.48	-0.00034	HCD (High Energy Collision Dissociation)	30	MS2	46.2315	4.5	50.1113	62486	F2		2.16	1	0.00591329	0.105657	0.0299514	50354324	49.89	100B	100	B	S10(AV_160)	S	10	FALSE
FALSE	High	Sequest HT (A2)	Unambiguous	[K].sDAEEdGGTVSQEEEDR.[K]	N-Term(AV_N-term_160); D6(AV_160)	3	P27824	P27824-3; P27824-2; P27824	0	2	0.4167	0	1	1	1086.92	2172.82	2172.84	-5.31	-0.00577	HCD (High Energy Collision Dissociation)	30	MS2	96.9602	23	23.2387	23763	F4		0.6	1	0.00603708	0.107706	0.0276731	949233	23.12	250B	250	B	D6(AV_160)	D	6	FALSE
FALSE	High	Sequest HT (A2)	Unambiguous	[K].sDAeEDGGTVSQEEEDR.[K]	N-Term(AV_N-term_160); E4(AV_160)	3	P27824	P27824-3; P27824-2; P27824	0	2	0.4167	0	1	2	1086.92	2172.82	2172.84	-5.31	-0.00577	HCD (High Energy Collision Dissociation)	30	MS2	96.9602	23	23.2387	23763	F4		0.6	1	0.00603708	0.107706	0.0276731	949233	23.12	250B	250	B	E4(AV_160)	E	4	FALSE
FALSE	High	Sequest HT (A2)	Unambiguous	[K].sDAEeDGGTVSQEEEDR.[K]	N-Term(AV_N-term_160); E5(AV_160)	3	P27824	P27824-3; P27824-2; P27824	0	2	0.4167	0	1	3	1086.92	2172.82	2172.84	-5.31	-0.00577	HCD (High Energy Collision Dissociation)	30	MS2	96.9602	23	23.2387	23763	F4		0.6	1	0.00603708	0.107706	0.0276731	949233	23.12	250B	250	B	E5(AV_160)	E	5	FALSE
FALSE	High	Sequest HT (A2)	Unambiguous	[K].sdAEEDGGTVSQEEEDR.[K]	N-Term(AV_N-term_160); D2(AV_160)	3	P27824	P27824-3; P27824-2; P27824	0	2	0.4167	0	1	4	1086.92	2172.82	2172.84	-5.31	-0.00577	HCD (High Energy Collision Dissociation)	30	MS2	96.9602	23	23.2387	23763	F4		0.6	1	0.00603708	0.107706	0.0276731	949233	23.12	250B	250	B	D2(AV_160)	D	2	FALSE
FALSE	High	Sequest HT (A2)	Unambiguous	[K].SdAEEdGGTVSQEEEDR.[K]	D2(AV_160); D6(AV_160)	3	P27824	P27824-3; P27824-2; P27824	0	2	0.4167	0	1	5	1086.92	2172.82	2172.84	-5.31	-0.00577	HCD (High Energy Collision Dissociation)	30	MS2	96.9602	23	23.2387	23763	F4		0.6	1	0.00603708	0.107706	0.0276731	949233	23.12	250B	250	B	D2(AV_160)	D	2	FALSE
FALSE	High	Sequest HT (A2)	Unambiguous	[K].SdAEEdGGTVSQEEEDR.[K]	D2(AV_160); D6(AV_160)	3	P27824	P27824-3; P27824-2; P27824	0	2	0.4167	0	1	5	1086.92	2172.82	2172.84	-5.31	-0.00577	HCD (High Energy Collision Dissociation)	30	MS2	96.9602	23	23.2387	23763	F4		0.6	1	0.00603708	0.107706	0.0276731	949233	23.12	250B	250	B	D6(AV_160)	D	6	FALSE
FALSE	High	Sequest HT (A2)	Unambiguous	[K].SDAeeDGGTVSQEEEDR.[K]	E4(AV_160); E5(AV_160)	3	P27824	P27824-3; P27824-2; P27824	0	2	0.4167	0	1	6	1086.92	2172.82	2172.84	-5.31	-0.00577	HCD (High Energy Collision Dissociation)	30	MS2	96.9602	23	23.2387	23763	F4		0.6	1	0.00603708	0.107706	0.0276731	949233	23.12	250B	250	B	E4(AV_160)	E	4	FALSE
FALSE	High	Sequest HT (A2)	Unambiguous	[K].SDAeeDGGTVSQEEEDR.[K]	E4(AV_160); E5(AV_160)	3	P27824	P27824-3; P27824-2; P27824	0	2	0.4167	0	1	6	1086.92	2172.82	2172.84	-5.31	-0.00577	HCD (High Energy Collision Dissociation)	30	MS2	96.9602	23	23.2387	23763	F4		0.6	1	0.00603708	0.107706	0.0276731	949233	23.12	250B	250	B	E5(AV_160)	E	5	FALSE
FALSE	High	Sequest HT (A2)	Unambiguous	[R].LVINLSSSVsTK.[C]	S10(AV_160)	2	Q6R327	Q6R327-3; Q6R327	0	2	0.0247	0	1	1	704.389	1407.77	1407.77	-1.02	-0.00072	HCD (High Energy Collision Dissociation)	30	MS2	95.0347	23	51.5454	64810	F1		1.62	1	0.00627494	0.112045	0.0229365			100A	100	A	S10(AV_160)	S	10	FALSE
FALSE	High	Sequest HT (A2)	Unambiguous	[M].AqPPPDVEGDDCLPAYR.[H]	Q2(AV_160)	2	Q9NUI1	Q9NUI1-2; Q9NUI1	0	2	0.0763	0	1	1	1001.95	2002.89	2002.89	3.66	0.00366	HCD (High Energy Collision Dissociation)	30	MS2	38.6239	23	64.7113	83705	F5		1.18	1	0.00628731	0.11223	0.022738			500A	500	A	Q2(AV_160)	Q	2	FALSE
FALSE	High	Sequest HT (A2)	Unambiguous	[-].MSGEdGPAAGPGAAAAAAR.[E]	D5(AV_160)	4	Q9BZL4	Q9BZL4-3; Q9BZL4-4; Q9BZL4-2; Q9BZL4	0	2	0.0119	0	1	1	894.408	1787.81	1787.8	3.83	0.00342	HCD (High Energy Collision Dissociation)	30	MS2	0	23	24.3321	24910	F10		1.68	1	0.00635356	0.113202	0.0216934	3.43172e+06	24.33	2000B	2000	B	D5(AV_160)	D	5	FALSE
FALSE	High	Sequest HT (A2)	Unambiguous	[-].MSGeDGPAAGPGAAAAAAR.[E]	E4(AV_160)	4	Q9BZL4	Q9BZL4-3; Q9BZL4-4; Q9BZL4-2; Q9BZL4	0	2	0.0119	0	1	2	894.408	1787.81	1787.8	3.83	0.00342	HCD (High Energy Collision Dissociation)	30	MS2	0	23	24.3321	24910	F10		1.68	1	0.00635356	0.113202	0.0216934	3.43172e+06	24.33	2000B	2000	B	E4(AV_160)	E	4	FALSE
FALSE	High	Sequest HT (A2)	Unambiguous	[R].IEIsCALATEASR.[R]	S4(AV_160)	1	Q9Y2H5	Q9Y2H5	0	2	0.1117	0	1	1	762.374	1523.74	1523.74	-0.35	-0.00027	HCD (High Energy Collision Dissociation)	30	MS2	69.0758	23	38.9266	46193	F1		1.88	1	0.00652115	0.115548	0.0191949	16138430	38.09	100A	100	A	S4(AV_160)	S	4	FALSE
FALSE	High	Sequest HT (A2)	Unambiguous	[K].kPsVEVADPK.[Y]	N-Term(AV_N-term_160); S3(AV_160)	1	Q8N1C3	Q8N1C3	0	2	0.1477	0	1	1	695.349	1389.69	1389.69	-1.91	-0.00133	HCD (High Energy Collision Dissociation)	30	MS2	97.3738	4.021	34.7288	40124	F1		1.76	1	0.00658961	0.11664	0.0180433			100A	100	A	S3(AV_160)	S	3	FALSE
FALSE	High	Sequest HT (A2)	Unambiguous	[R].GLGqLGGLK.[L]	Q4(AV_160)	1	Q6ZUX3	Q6ZUX3	0	2	0.0719	0	1	1	501.786	1002.57	1002.56	3.26	0.00163	HCD (High Energy Collision Dissociation)	30	MS2	80.5062	10.269	48.9877	60355	F5		1.67	1	0.00663455	0.117477	0.0171658	10295736	49.06	500A	500	A	Q4(AV_160)	Q	4	FALSE
FALSE	High	Sequest HT (A2)	Unambiguous	[R].LVINLSSSVsTK.[C]	S10(AV_160)	2	Q6R327	Q6R327-3; Q6R327	0	2	0.0047	0	1	1	704.391	1407.77	1407.77	1.05	0.00074	HCD (High Energy Collision Dissociation)	30	MS2	46.8874	4.375	50.0861	62217	F3		2.13	1	0.00682898	0.12043	0.014099	43691800	49.86	250A	250	A	S10(AV_160)	S	10	FALSE
FALSE	High	Sequest HT (A2)	Unambiguous	[R].LVINLSSSVStK.[C]	T11(AV_160)	2	Q6R327	Q6R327-3; Q6R327	0	2	0.0047	0	1	2	704.391	1407.77	1407.77	1.05	0.00074	HCD (High Energy Collision Dissociation)	30	MS2	46.8874	4.375	50.0861	62217	F3		2.13	1	0.00682898	0.12043	0.014099	43691800	49.86	250A	250	A	T11(AV_160)	T	11	FALSE
FALSE	High	Sequest HT (A2)	Unambiguous	[R].EVYAhAGATLeGK.[M]	H5(AV_160); E11(AV_160)	2	Q53GT1	Q53GT1-3; Q53GT1	0	2	0.1013	0	1	1	833.396	1665.78	1665.78	2.53	0.00211	HCD (High Energy Collision Dissociation)	30	MS2	35.1199	23	29.0822	31540	F7		1.58	1	0.00689663	0.121509	0.0129901	27128098	28.93	1000A	1000	A	H5(AV_160)	H	5	FALSE
FALSE	High	Sequest HT (A2)	Unambiguous	[R].EVYAhAGATLeGK.[M]	H5(AV_160); E11(AV_160)	2	Q53GT1	Q53GT1-3; Q53GT1	0	2	0.1013	0	1	1	833.396	1665.78	1665.78	2.53	0.00211	HCD (High Energy Collision Dissociation)	30	MS2	35.1199	23	29.0822	31540	F7		1.58	1	0.00689663	0.121509	0.0129901	27128098	28.93	1000A	1000	A	E11(AV_160)	E	11	FALSE
FALSE	High	Sequest HT (A2)	Unambiguous	[R].GLGqLGGLK.[L]	Q4(AV_160)	1	Q6ZUX3	Q6ZUX3	0	2		0.0392	2	2	501.784	1002.56	1002.56	-0.22	-0.00011	HCD (High Energy Collision Dissociation)	30	MS2	60.2914	11.367	49.1727	61166	F11		1.47	1	0.00696675	0.122735	0.0117379	18897402	49.06	Control	Control	Control	Q4(AV_160)	Q	4	FALSE
FALSE	High	Sequest HT (A2)	Unambiguous	[-].MSGeDGPAAGPGAAAAAAR.[E]	E4(AV_160)	4	Q9BZL4	Q9BZL4-3; Q9BZL4-4; Q9BZL4-2; Q9BZL4	0	2	0.007	0	1	1	894.41	1787.81	1787.8	6.36	0.00568	HCD (High Energy Collision Dissociation)	30	MS2	33.3631	23	24.2631	25395	F1		1.42	1	0.00702712	0.123668	0.0107907	4685125	24.23	100A	100	A	E4(AV_160)	E	4	FALSE
FALSE	High	Sequest HT (A2)	Unambiguous	[K].LLNqLGMIEEPR.[L]	Q4(AV_160)	6	Q6XZB0	Q6XZB0-3; Q6XZB0-5; Q6XZB0-4; Q6XZB0-8; Q6XZB0-2; Q6XZB0	0	3		0.0075	2	2	524.94	1572.81	1572.81	-2.13	-0.00112	HCD (High Energy Collision Dissociation)	30	MS2	53.8057	23	62.7749	80924	F4		1.33	1	0.00717451	0.126382	0.00806208	1.21144e+06	62.95	250B	250	B	Q4(AV_160)	Q	4	FALSE
FALSE	High	Sequest HT (A2)	Unambiguous	[R].TLNETELTeLQSQISDTSVVLSMDNSR.[S]	E9(AV_160)	1	P08729	P08729	0	3	0.0246	0	1	1	1057.51	3170.52	3170.5	5.8	0.00613	HCD (High Energy Collision Dissociation)	30	MS2	68.7795	23	76.1605	100620	F5		2.03	1	0.00721635	0.127368	0.00708001			500A	500	A	E9(AV_160)	E	9	FALSE
FALSE	High	Sequest HT (A2)	Unambiguous	[R].TLNETELtELQSQISDTSVVLSMDNSR.[S]	T8(AV_160)	1	P08729	P08729	0	3	0.0246	0	1	3	1057.51	3170.52	3170.5	5.8	0.00613	HCD (High Energy Collision Dissociation)	30	MS2	68.7795	23	76.1605	100620	F5		2.03	1	0.00721635	0.127368	0.00708001			500A	500	A	T8(AV_160)	T	8	FALSE
FALSE	High	Sequest HT (A2)	Unambiguous	[R].TLNETeLTELQSQISDTSVVLSMDNSR.[S]	E6(AV_160)	1	P08729	P08729	0	3	0.0246	0	1	2	1057.51	3170.52	3170.5	5.8	0.00613	HCD (High Energy Collision Dissociation)	30	MS2	68.7795	23	76.1605	100620	F5		2.03	1	0.00721635	0.127368	0.00708001			500A	500	A	E6(AV_160)	E	6	FALSE
FALSE	High	Sequest HT (A2)	Unambiguous	[R].TLNETELTELQSqISDTSVVLSMDNSR.[S]	Q13(AV_160)	1	P08729	P08729	0	3	0.0044	0	1	1	1057.51	3170.52	3170.5	4.45	0.0047	HCD (High Energy Collision Dissociation)	30	MS2	83.4071	23	77.1397	100979	F10		2.29	1	0.00724307	0.127948	0.00650515			2000B	2000	B	Q13(AV_160)	Q	13	FALSE
FALSE	High	Sequest HT (A2)	Unambiguous	[R].TLNETELTELqSQISDTSVVLSMDNSR.[S]	Q11(AV_160)	1	P08729	P08729	0	3	0.0044	0	1	3	1057.51	3170.52	3170.5	4.45	0.0047	HCD (High Energy Collision Dissociation)	30	MS2	83.4071	23	77.1397	100979	F10		2.29	1	0.00724307	0.127948	0.00650515			2000B	2000	B	Q11(AV_160)	Q	11	FALSE
FALSE	High	Sequest HT (A2)	Unambiguous	[R].TLNETELTELQsQISDTSVVLSMDNSR.[S]	S12(AV_160)	1	P08729	P08729	0	3	0.0044	0	1	2	1057.51	3170.52	3170.5	4.45	0.0047	HCD (High Energy Collision Dissociation)	30	MS2	83.4071	23	77.1397	100979	F10		2.29	1	0.00724307	0.127948	0.00650515			2000B	2000	B	S12(AV_160)	S	12	FALSE
FALSE	High	Sequest HT (A2)	Unambiguous	[R].AGAGAGtGAGAAAAAASPGSPGSAGTAAESR.[L]	T7(AV_160)	3	O75129	O75129-3; O75129-2; O75129	0	3	0.0134	0	1	1	863.407	2588.21	2588.2	3.13	0.0027	HCD (High Energy Collision Dissociation)	30	MS2	96.617	23	34.5645	39853	F11		2.24	1	0.00739417	0.13021	0.00427865	1.19597e+06	34.34	Control	Control	Control	T7(AV_160)	T	7	FALSE
FALSE	High	Sequest HT (A2)	Unambiguous	[K].LLNqLGMIEEPR.[L]	Q4(AV_160)	6	Q6XZB0	Q6XZB0-3; Q6XZB0-5; Q6XZB0-4; Q6XZB0-8; Q6XZB0-2; Q6XZB0	0	3	0.0516	0	1	1	524.939	1572.8	1572.81	-3.94	-0.00207	HCD (High Energy Collision Dissociation)	30	MS2	29.9544	23	63.4579	81835	F5		1.55	1	0.00771011	0.134758	-0.000118769	1.10981e+06	62.98	500A	500	A	Q4(AV_160)	Q	4	FALSE
FALSE	High	Sequest HT (A2)	Unambiguous	[-].MSGeDGPAAGPGAAAAAAR.[E]	E4(AV_160)	4	Q9BZL4	Q9BZL4-3; Q9BZL4-4; Q9BZL4-2; Q9BZL4	0	2	0.0065	0	1	1	894.409	1787.81	1787.8	5.03	0.00449	HCD (High Energy Collision Dissociation)	30	MS2	42.9418	23	24.2848	25476	F11		1.53	1	0.00776219	0.135539	-0.000863922	5939990	24.23	Control	Control	Control	E4(AV_160)	E	4	FALSE
FALSE	High	Sequest HT (A2)	Unambiguous	[-].MSGEdGPAAGPGAAAAAAR.[E]	D5(AV_160)	4	Q9BZL4	Q9BZL4-3; Q9BZL4-4; Q9BZL4-2; Q9BZL4	0	2	0.0379	0	1	1	894.411	1787.82	1787.8	7.77	0.00695	HCD (High Energy Collision Dissociation)	30	MS2	51.0651	23	24.4517	25482	F2		1.32	1	0.00776219	0.135536	-0.000860485	5849756	24.25	100B	100	B	D5(AV_160)	D	5	FALSE
FALSE	High	Sequest HT (A2)	Unambiguous	[-].MSGEdGPAAGPGAAAAAAR.[E]	D5(AV_160)	4	Q9BZL4	Q9BZL4-3; Q9BZL4-4; Q9BZL4-2; Q9BZL4	0	2	0.0065	0	1	2	894.409	1787.81	1787.8	5.03	0.00449	HCD (High Energy Collision Dissociation)	30	MS2	42.9418	23	24.2848	25476	F11		1.53	1	0.00776219	0.135539	-0.000863922	5939990	24.23	Control	Control	Control	D5(AV_160)	D	5	FALSE
FALSE	High	Sequest HT (A2)	Unambiguous	[R].LVINLSSSVsTK.[C]	S10(AV_160)	2	Q6R327	Q6R327-3; Q6R327	0	2	0.0204	0	1	1	704.389	1407.77	1407.77	-1.62	-0.00114	HCD (High Energy Collision Dissociation)	30	MS2	91.0308	23	51.2987	63652	F7		1.96	1	0.00788807	0.137685	-0.00289498			1000A	1000	A	S10(AV_160)	S	10	FALSE
FALSE	High	Sequest HT (A2)	Unambiguous	[K].IGIGELItR.[S]	T8(AV_160)	1	O75153	O75153	0	2		0.0138	2	2	566.325	1131.64	1131.64	2.08	0.00118	HCD (High Energy Collision Dissociation)	30	MS2	97.4078	17.638	34.264	39236	F2		1.43	1	0.0078975	0.137997	-0.00318854			100B	100	B	T8(AV_160)	T	8	FALSE
FALSE	High	Sequest HT (A2)	Unambiguous	[K].LLNqLGMIEEPR.[L]	Q4(AV_160)	6	Q6XZB0	Q6XZB0-3; Q6XZB0-5; Q6XZB0-4; Q6XZB0-8; Q6XZB0-2; Q6XZB0	0	3	0.0311	0	1	1	524.942	1572.81	1572.81	1.05	0.00055	HCD (High Energy Collision Dissociation)	30	MS2	59.9476	23	62.5315	80986	F2		1.61	1	0.00797188	0.139233	-0.00434665	2.15344e+06	63.14	100B	100	B	Q4(AV_160)	Q	4	FALSE
FALSE	High	Sequest HT (A2)	Unambiguous	[K].aAsDIAMTELPPTHPIR.[L]	N-Term(AV_N-term_160); S3(AV_160)	2	P62258	P62258-2; P62258	0	2	0.0403	0	1	2	1070.52	2140.03	2140.04	-3.41	-0.00364	HCD (High Energy Collision Dissociation)	30	MS2	10.2293	23	50.1396	61496	F10		1.24	1	0.00809881	0.141183	-0.00615823			2000B	2000	B	S3(AV_160)	S	3	FALSE
FALSE	High	Sequest HT (A2)	Unambiguous	[K].aASdIAMTELPPTHPIR.[L]	N-Term(AV_N-term_160); D4(AV_160)	2	P62258	P62258-2; P62258	0	2	0.0403	0	1	1	1070.52	2140.03	2140.04	-3.41	-0.00364	HCD (High Energy Collision Dissociation)	30	MS2	10.2293	23	50.1396	61496	F10		1.24	1	0.00809881	0.141183	-0.00615823			2000B	2000	B	D4(AV_160)	D	4	FALSE
FALSE	High	Sequest HT (A2)	Unambiguous	[K].LLNqLGMIEEPR.[L]	Q4(AV_160)	6	Q6XZB0	Q6XZB0-3; Q6XZB0-5; Q6XZB0-4; Q6XZB0-8; Q6XZB0-2; Q6XZB0	0	3	0.0612	0	1	1	524.94	1572.81	1572.81	-2.28	-0.0012	HCD (High Energy Collision Dissociation)	30	MS2	23.6007	23	63.5348	82042	F4		1.47	1	0.00814249	0.1419	-0.00682015	1.21144e+06	62.95	250B	250	B	Q4(AV_160)	Q	4	FALSE
FALSE	High	Sequest HT (A2)	Unambiguous	[R].SLLcSKHPAAAAAAAAAAAAAAAAAAAAAYYQVSAAGPQPK.[A]	C4(AV_160)	1	Q1XH10	Q1XH10	1	3	0.0915	0	1	6	1275.99	3825.95	3825.94	1.8	0.00229	HCD (High Energy Collision Dissociation)	30	MS2	45.93	23	58.8227	75631	F1		1.53	1	0.00822988	0.143157	-0.00797419			100A	100	A	C4(AV_160)	C	4	FALSE
FALSE	High	Sequest HT (A2)	Unambiguous	[R].SLLCSKhPAAAAAAAAAAAAAAAAAAAAAYYQVSAAGPQPK.[A]	H7(AV_160)	1	Q1XH10	Q1XH10	1	3	0.0915	0	1	1	1275.99	3825.95	3825.94	1.8	0.00229	HCD (High Energy Collision Dissociation)	30	MS2	45.93	23	58.8227	75631	F1		1.53	1	0.00822988	0.143157	-0.00797419			100A	100	A	H7(AV_160)	H	7	FALSE
FALSE	High	Sequest HT (A2)	Unambiguous	[R].SLLCSkHPAAAAAAAAAAAAAAAAAAAAAYYQVSAAGPQPK.[A]	K6(AV_160)	1	Q1XH10	Q1XH10	1	3	0.0915	0	1	2	1275.99	3825.95	3825.94	1.8	0.00229	HCD (High Energy Collision Dissociation)	30	MS2	45.93	23	58.8227	75631	F1		1.53	1	0.00822988	0.143157	-0.00797419			100A	100	A	K6(AV_160)	K	6	TRUE
FALSE	High	Sequest HT (A2)	Unambiguous	[R].SLLCsKHPAAAAAAAAAAAAAAAAAAAAAYYQVSAAGPQPK.[A]	S5(AV_160)	1	Q1XH10	Q1XH10	1	3	0.0915	0	1	3	1275.99	3825.95	3825.94	1.8	0.00229	HCD (High Energy Collision Dissociation)	30	MS2	45.93	23	58.8227	75631	F1		1.53	1	0.00822988	0.143157	-0.00797419			100A	100	A	S5(AV_160)	S	5	FALSE
FALSE	High	Sequest HT (A2)	Unambiguous	[R].sLLCSKHPAAAAAAAAAAAAAAAAAAAAAYYQVSAAGPQPK.[A]	S1(AV_160)	1	Q1XH10	Q1XH10	1	3	0.0915	0	1	5	1275.99	3825.95	3825.94	1.8	0.00229	HCD (High Energy Collision Dissociation)	30	MS2	45.93	23	58.8227	75631	F1		1.53	1	0.00822988	0.143157	-0.00797419			100A	100	A	S1(AV_160)	S	1	FALSE
FALSE	High	Sequest HT (A2)	Unambiguous	[K].aVGTPVAAAPsSGFAPGFLR.[R]	N-Term(AV_N-term_160); S11(AV_160)	1	P47974	P47974	0	4	0.028	0	1	1	549.026	2193.08	2193.1	-8.12	-0.00445	HCD (High Energy Collision Dissociation)	30	MS2	81.9364	23	68.4156	89077	F6		1.43	1	0.00838466	0.146038	-0.010592			500B	500	B	S11(AV_160)	S	11	FALSE
FALSE	High	Sequest HT (A2)	Unambiguous	[R].EKAAAAsVPnADGLK.[D]	S7(AV_160); N10(AV_160)	1	A1X283	A1X283	1	2	0.0694	0	1	1	881.437	1761.87	1761.87	-1.09	-0.00096	HCD (High Energy Collision Dissociation)	30	MS2	12.9956	23	44.8902	54335	F5		1.73	1	0.00843776	0.147157	-0.0115981	8860909	44.98	500A	500	A	S7(AV_160)	S	7	FALSE
FALSE	High	Sequest HT (A2)	Unambiguous	[R].EKAAAAsVPnADGLK.[D]	S7(AV_160); N10(AV_160)	1	A1X283	A1X283	1	2	0.0694	0	1	1	881.437	1761.87	1761.87	-1.09	-0.00096	HCD (High Energy Collision Dissociation)	30	MS2	12.9956	23	44.8902	54335	F5		1.73	1	0.00843776	0.147157	-0.0115981	8860909	44.98	500A	500	A	N10(AV_160)	N	10	FALSE
FALSE	High	Sequest HT (A2)	Unambiguous	[K].EtIPDIDPNAK.[L]	T2(AV_160)	2	P53621	P53621-2; P53621	0	2	0.0335	0	1	1	686.84	1372.67	1372.66	6.25	0.00429	HCD (High Energy Collision Dissociation)	30	MS2	46.6757	23	41.3999	49454	F3		2.09	1	0.00866666	0.150203	-0.0143084	41158368	41.22	250A	250	A	T2(AV_160)	T	2	FALSE
FALSE	High	Sequest HT (A2)	Unambiguous	[R].EKAAAAsVPnADGLK.[D]	S7(AV_160); N10(AV_160)	1	A1X283	A1X283	1	2		0.0364	2	2	881.438	1761.87	1761.87	-1.02	-0.0009	HCD (High Energy Collision Dissociation)	30	MS2	9.20619	23	44.8476	53803	F10		1.59	1	0.00874938	0.151192	-0.0151803	5.65331e+06	44.98	2000B	2000	B	S7(AV_160)	S	7	FALSE
FALSE	High	Sequest HT (A2)	Unambiguous	[R].EKAAAAsVPnADGLK.[D]	S7(AV_160); N10(AV_160)	1	A1X283	A1X283	1	2		0.0364	2	2	881.438	1761.87	1761.87	-1.02	-0.0009	HCD (High Energy Collision Dissociation)	30	MS2	9.20619	23	44.8476	53803	F10		1.59	1	0.00874938	0.151192	-0.0151803	5.65331e+06	44.98	2000B	2000	B	N10(AV_160)	N	10	FALSE
FALSE	High	Sequest HT (A2)	Unambiguous	[-].MSGEdGPAAGPGAAAAAAR.[E]	D5(AV_160)	4	Q9BZL4	Q9BZL4-3; Q9BZL4-4; Q9BZL4-2; Q9BZL4	0	2	0.0068	0	1	3	894.409	1787.81	1787.8	5.26	0.0047	HCD (High Energy Collision Dissociation)	30	MS2	0	23	24.3099	24878	F10		1.48	1	0.00879539	0.152176	-0.0160428	3.43172e+06	24.33	2000B	2000	B	D5(AV_160)	D	5	FALSE
FALSE	High	Sequest HT (A2)	Unambiguous	[-].mSGEDGPAAGPGAAAAAAR.[E]	M1(AV_160)	4	Q9BZL4	Q9BZL4-3; Q9BZL4-4; Q9BZL4-2; Q9BZL4	0	2	0.0068	0	1	1	894.409	1787.81	1787.8	5.26	0.0047	HCD (High Energy Collision Dissociation)	30	MS2	0	23	24.3099	24878	F10		1.48	1	0.00879539	0.152176	-0.0160428	3.43172e+06	24.33	2000B	2000	B	M1(AV_160)	M	1	FALSE
FALSE	High	Sequest HT (A2)	Unambiguous	[-].MsGEDGPAAGPGAAAAAAR.[E]	S2(AV_160)	4	Q9BZL4	Q9BZL4-3; Q9BZL4-4; Q9BZL4-2; Q9BZL4	0	2	0.0068	0	1	4	894.409	1787.81	1787.8	5.26	0.0047	HCD (High Energy Collision Dissociation)	30	MS2	0	23	24.3099	24878	F10		1.48	1	0.00879539	0.152176	-0.0160428	3.43172e+06	24.33	2000B	2000	B	S2(AV_160)	S	2	FALSE
FALSE	High	Sequest HT (A2)	Unambiguous	[-].MSGeDGPAAGPGAAAAAAR.[E]	E4(AV_160)	4	Q9BZL4	Q9BZL4-3; Q9BZL4-4; Q9BZL4-2; Q9BZL4	0	2	0.0068	0	1	5	894.409	1787.81	1787.8	5.26	0.0047	HCD (High Energy Collision Dissociation)	30	MS2	0	23	24.3099	24878	F10		1.48	1	0.00879539	0.152176	-0.0160428	3.43172e+06	24.33	2000B	2000	B	E4(AV_160)	E	4	FALSE
FALSE	High	Sequest HT (A2)	Unambiguous	[R].LAGVGHDFPFTINnGTGWISVAAELDR.[E]	N14(AV_160)	1	Q9HCU4	Q9HCU4	0	3	0.0327	0	1	1	1006.5	3017.49	3017.48	3.21	0.00323	HCD (High Energy Collision Dissociation)	30	MS2	81.2664	23	73.8407	98016	F1		2.75	1	0.00896949	0.155087	-0.0185688			100A	100	A	N14(AV_160)	N	14	FALSE
FALSE	High	Sequest HT (A2)	Unambiguous	[R].eKAAAASVPnADGLK.[D]	N-Term(AV_N-term_160); N10(AV_160)	1	A1X283	A1X283	1	2	0.0234	0	1	1	881.438	1761.87	1761.87	-0.21	-0.00019	HCD (High Energy Collision Dissociation)	30	MS2	34.4271	23	44.8402	54831	F1		1.71	1	0.00914571	0.157629	-0.0207458	11207994	44.97	100A	100	A	N10(AV_160)	N	10	FALSE
FALSE	High	Sequest HT (A2)	Unambiguous	[R].LVINLSSSVsTK.[C]	S10(AV_160)	2	Q6R327	Q6R327-3; Q6R327	0	2	0.0435	0	1	1	704.39	1407.77	1407.77	-0.02	-1e-05	HCD (High Energy Collision Dissociation)	30	MS2	93.4735	23	50.8474	62849	F9		1.61	1	0.00923017	0.158846	-0.0217787			2000A	2000	A	S10(AV_160)	S	10	FALSE
FALSE	High	Sequest HT (A2)	Unambiguous	[K].IKQEQEdLELK.[H]	D7(AV_160)	4	Q13439	Q13439-5; Q13439-3; Q13439-4; Q13439	1	3		0.0183	3	4	511.599	1532.78	1532.78	-1.92	-0.00098	HCD (High Energy Collision Dissociation)	30	MS2	89.0263	23	13.4968	11125	F5		2.15	1	0.00976276	0.166485	-0.0281199	27625388	13.6	500A	500	A	D7(AV_160)	D	7	FALSE
FALSE	High	Sequest HT (A2)	Unambiguous	[K].IKQEQeDLELK.[H]	E6(AV_160)	4	Q13439	Q13439-5; Q13439-3; Q13439-4; Q13439	1	3		0.0183	3	3	511.599	1532.78	1532.78	-1.92	-0.00098	HCD (High Energy Collision Dissociation)	30	MS2	89.0263	23	13.4968	11125	F5		2.15	1	0.00976276	0.166485	-0.0281199	27625388	13.6	500A	500	A	E6(AV_160)	E	6	FALSE
FALSE	High	Sequest HT (A2)	Unambiguous	[-].MSGEdGPAAGPGAAAAAAR.[E]	D5(AV_160)	4	Q9BZL4	Q9BZL4-3; Q9BZL4-4; Q9BZL4-2; Q9BZL4	0	2		0.0311	3	4	894.41	1787.81	1787.8	6.42	0.00574	HCD (High Energy Collision Dissociation)	30	MS2	75.3498	23	24.261	24934	F7		1.56	1	0.00980387	0.167245	-0.0287379	5794662	24.26	1000A	1000	A	D5(AV_160)	D	5	FALSE
FALSE	High	Sequest HT (A2)	Unambiguous	[-].MSGeDGPAAGPGAAAAAAR.[E]	E4(AV_160)	4	Q9BZL4	Q9BZL4-3; Q9BZL4-4; Q9BZL4-2; Q9BZL4	0	2		0.0311	3	3	894.41	1787.81	1787.8	6.42	0.00574	HCD (High Energy Collision Dissociation)	30	MS2	75.3498	23	24.261	24934	F7		1.56	1	0.00980387	0.167245	-0.0287379	5794662	24.26	1000A	1000	A	E4(AV_160)	E	4	FALSE
FALSE	High	Sequest HT (A2)	Unambiguous	[R].EVYAhAGATLeGK.[M]	H5(AV_160); E11(AV_160)	2	Q53GT1	Q53GT1-3; Q53GT1	0	2	0.0844	0	1	1	833.396	1665.78	1665.78	3.14	0.00261	HCD (High Energy Collision Dissociation)	30	MS2	23.2119	16.473	28.8954	31284	F7		2.25	1	0.00990995	0.168585	-0.029822	27128098	28.93	1000A	1000	A	H5(AV_160)	H	5	FALSE
FALSE	High	Sequest HT (A2)	Unambiguous	[R].EVYAhAGATLeGK.[M]	H5(AV_160); E11(AV_160)	2	Q53GT1	Q53GT1-3; Q53GT1	0	2	0.0844	0	1	1	833.396	1665.78	1665.78	3.14	0.00261	HCD (High Energy Collision Dissociation)	30	MS2	23.2119	16.473	28.8954	31284	F7		2.25	1	0.00990995	0.168585	-0.029822	27128098	28.93	1000A	1000	A	E11(AV_160)	E	11	FALSE
FALSE	High	Sequest HT (A2)	Unambiguous	[K].aVGTPVAAAPsSGFAPGFLR.[R]	N-Term(AV_N-term_160); S11(AV_160)	1	P47974	P47974	0	4	0.013	0	1	1	549.027	2193.09	2193.1	-7.34	-0.00403	HCD (High Energy Collision Dissociation)	30	MS2	72.1236	23	71.9672	94737	F3		1.54	1	0.00992244	0.168833	-0.0300219			250A	250	A	S11(AV_160)	S	11	FALSE
FALSE	High	Sequest HT (A2)	Unambiguous	[K].aVGTPVAAAPSsGFAPGFLR.[R]	N-Term(AV_N-term_160); S12(AV_160)	1	P47974	P47974	0	4	0.013	0	1	2	549.027	2193.09	2193.1	-7.34	-0.00403	HCD (High Energy Collision Dissociation)	30	MS2	72.1236	23	71.9672	94737	F3		1.54	1	0.00992244	0.168833	-0.0300219			250A	250	A	S12(AV_160)	S	12	FALSE
