# Supplementary material for: Cooperative Aldehyde Chemistry Maps an Orthogonal Lysine Reactivity Landscape
Source: J Am Chem Soc. 2026 Apr 2;148(14):15125–37. doi: 10.1021/jacs.6c01030 (PMC13088235; doi:10.1021/jacs.6c01030)
Supplement: Supplementary file 5 [file ja6c01030_si_005.xlsx]

## Sheet: Sheet1
Checked	Confidence	Identifying.Node	PSM.Ambiguity	Annotated.Sequence	Modifications	X..Proteins	Master.Protein.Accessions	Protein.Accessions	X..Missed.Cleavages	Charge	DeltaScore	DeltaCn	Rank	Search.Engine.Rank	m.z..Da.	MH...Da.	Theo..MH...Da.	DeltaM..ppm.	Deltam.z..Da.	Activation.Type	NCE....	MS.Order	Isolation.Interference....	Ion.Inject.Time..ms.	RT..min.	First.Scan	File.ID	Quan.Info	XCorr	X..Protein.Groups	q.Value	PEP	SVM.Score	Precursor.Abundance	Apex.RT..min.	Condition	Concentration_uM	Replicate	av88_tokens	mod_residue	mod_pos	is_lys
FALSE	High	Sequest HT (A2)	Unambiguous	[R].wrVsLDVNHFAPDELTVK.[T]	N-Term(AV_N-term_88); R2(AV_88); S4(AV_88)	1	P04792	P04792	1	3	0.1915	0	1	1	797.404	2390.2	2390.2	0.16	0.00013	HCD (High Energy Collision Dissociation)	30	MS2	78.0643	23	45.7713	55592	F6		3.76	1	3.87322e-06	3.39415e-05	0.862623			500B	500	B	R2(AV_88)	R	2	FALSE
FALSE	High	Sequest HT (A2)	Unambiguous	[R].wrVsLDVNHFAPDELTVK.[T]	N-Term(AV_N-term_88); R2(AV_88); S4(AV_88)	1	P04792	P04792	1	3	0.1915	0	1	1	797.404	2390.2	2390.2	0.16	0.00013	HCD (High Energy Collision Dissociation)	30	MS2	78.0643	23	45.7713	55592	F6		3.76	1	3.87322e-06	3.39415e-05	0.862623			500B	500	B	S4(AV_88)	S	4	FALSE
FALSE	High	Sequest HT (A2)	Unambiguous	[K].SSSSSsASAAAAAAAASSSAScSR.[R]	S6(AV_88); C22(Carbamidomethyl)	1	Q07065	Q07065	0	2	0.0035	0	1	2	1089.47	2177.93	2177.94	-2.42	-0.00264	HCD (High Energy Collision Dissociation)	30	MS2	40.227	23	23.7317	24349	F6		2.86	1	3.87322e-06	1.394e-09	1.9295			500B	500	B	S6(AV_88)	S	6	FALSE
FALSE	High	Sequest HT (A2)	Unambiguous	[K].SSSSsSASAAAAAAAASSSAScSR.[R]	S5(AV_88); C22(Carbamidomethyl)	1	Q07065	Q07065	0	2	0.0035	0	1	1	1089.47	2177.93	2177.94	-2.42	-0.00264	HCD (High Energy Collision Dissociation)	30	MS2	40.227	23	23.7317	24349	F6		2.86	1	3.87322e-06	1.394e-09	1.9295			500B	500	B	S5(AV_88)	S	5	FALSE
FALSE	High	Sequest HT (A2)	Unambiguous	[K].SSSSsSASAAAAAAAASSSAScSR.[R]	S5(AV_88); C22(Carbamidomethyl)	1	Q07065	Q07065	0	2	0.0107	0	1	1	1089.47	2177.93	2177.94	-1.94	-0.00211	HCD (High Energy Collision Dissociation)	30	MS2	39.7171	23	23.4801	24415	F11		3.73	1	3.87322e-06	2.36194e-13	2.84647			Control	Control	Control	S5(AV_88)	S	5	FALSE
FALSE	High	Sequest HT (A2)	Unambiguous	[M].esMAVATDGGERPGVPAGSGLSASQR.[R]	N-Term(AV_N-term_88); S2(AV_88)	1	P49069	P49069	0	3	0.0574	0	1	1	888.422	2663.25	2663.25	-0.48	-0.00043	HCD (High Energy Collision Dissociation)	30	MS2	71.3068	23	45.4723	54729	F10		2.44	1	3.87322e-06	2.25941e-05	0.905683			2000B	2000	B	S2(AV_88)	S	2	FALSE
FALSE	High	Sequest HT (A2)	Unambiguous	[K].VDEFPLGGhmVSDEYEQLSSEALEAAR.[I]	H9(AV_88); M10(Oxidation)	1	Q96L21	Q96L21	0	3	0.0036	0	1	1	1028.47	3083.39	3083.39	-2.46	-0.00252	HCD (High Energy Collision Dissociation)	30	MS2	88.0275	23	61.7475	78592	F10		2.81	1	3.87322e-06	4.61653e-05	0.830046			2000B	2000	B	H9(AV_88)	H	9	FALSE
FALSE	High	Sequest HT (A2)	Unambiguous	[K].VDEFPLGGHmVSdEYEQLSSEALEAAR.[I]	M10(Oxidation); D13(AV_88)	1	Q96L21	Q96L21	0	3		0.0221	3	3	1028.47	3083.39	3083.39	0.31	0.00032	HCD (High Energy Collision Dissociation)	30	MS2	66.8625	23	61.1372	77693	F10		3.1	1	3.87322e-06	4.6639e-05	0.828964			2000B	2000	B	D13(AV_88)	D	13	FALSE
FALSE	High	Sequest HT (A2)	Unambiguous	[K].leAeLGNMQGLVEDFK.[N]	N-Term(AV_N-term_88); E2(AV_88); E4(AV_88)	2	P05787	P05787-2; P05787	0	2	0.0769	0	1	1	1028.99	2056.98	2056.97	1.71	0.00176	HCD (High Energy Collision Dissociation)	30	MS2	93.05	23	68.0128	89164	F11		1.82	1	3.87322e-06	2.28228e-05	0.904618			Control	Control	Control	E2(AV_88)	E	2	FALSE
FALSE	High	Sequest HT (A2)	Unambiguous	[K].leAeLGNMQGLVEDFK.[N]	N-Term(AV_N-term_88); E2(AV_88); E4(AV_88)	2	P05787	P05787-2; P05787	0	2	0.0769	0	1	1	1028.99	2056.98	2056.97	1.71	0.00176	HCD (High Energy Collision Dissociation)	30	MS2	93.05	23	68.0128	89164	F11		1.82	1	3.87322e-06	2.28228e-05	0.904618			Control	Control	Control	E4(AV_88)	E	4	FALSE
FALSE	High	Sequest HT (A2)	Unambiguous	[K].QFRPPMGGycIEFPAGLIDDGETPEAAALR.[E]	Y9(AV_88); C10(Carbamidomethyl)	1	Q9UKK9	Q9UKK9	0	3	0.0069	0	1	1	1122.86	3366.57	3366.59	-7.82	-0.00878	HCD (High Energy Collision Dissociation)	30	MS2	95.8362	23	61.3009	79173	F11		4.35	1	3.87322e-06	7.20941e-08	1.5128	2.37371e+06	61.53	Control	Control	Control	Y9(AV_88)	Y	9	FALSE
FALSE	High	Sequest HT (A2)	Unambiguous	[R].GCHEsCLDEEVEGQGFCsGPGWDPVTGWGTPNFPALLK.[T]	S5(AV_88); S18(AV_88)	2	O14773	O14773-2; O14773	0	3	1	0	1	10	1399.29	4195.85	4195.83	4.4	0.00616	HCD (High Energy Collision Dissociation)	30	MS2	86.5028	23	69.857	91882	F11		2.3	1	3.87322e-06	1.37762e-08	1.68758			Control	Control	Control	S5(AV_88)	S	5	FALSE
FALSE	High	Sequest HT (A2)	Unambiguous	[R].GCHEsCLDEEVEGQGFCsGPGWDPVTGWGTPNFPALLK.[T]	S5(AV_88); S18(AV_88)	2	O14773	O14773-2; O14773	0	3	1	0	1	10	1399.29	4195.85	4195.83	4.4	0.00616	HCD (High Energy Collision Dissociation)	30	MS2	86.5028	23	69.857	91882	F11		2.3	1	3.87322e-06	1.37762e-08	1.68758			Control	Control	Control	S18(AV_88)	S	18	FALSE
FALSE	High	Sequest HT (A2)	Unambiguous	[R].gCHESCLDEEVEGQGFCsGPGWDPVTGWGTPNFPALLK.[T]	N-Term(AV_N-term_88); S18(AV_88)	2	O14773	O14773-2; O14773	0	3	1	0	1	9	1399.29	4195.85	4195.83	4.4	0.00616	HCD (High Energy Collision Dissociation)	30	MS2	86.5028	23	69.857	91882	F11		2.3	1	3.87322e-06	1.37762e-08	1.68758			Control	Control	Control	S18(AV_88)	S	18	FALSE
FALSE	High	Sequest HT (A2)	Unambiguous	[R].gCHESCLDeEVEGQGFCSGPGWDPVTGWGTPNFPALLK.[T]	N-Term(AV_N-term_88); E9(AV_88)	2	O14773	O14773-2; O14773	0	3	1	0	1	8	1399.29	4195.85	4195.83	4.4	0.00616	HCD (High Energy Collision Dissociation)	30	MS2	86.5028	23	69.857	91882	F11		2.3	1	3.87322e-06	1.37762e-08	1.68758			Control	Control	Control	E9(AV_88)	E	9	FALSE
FALSE	High	Sequest HT (A2)	Unambiguous	[R].GCHeSCLDeEVEGQGFCSGPGWDPVTGWGTPNFPALLK.[T]	E4(AV_88); E9(AV_88)	2	O14773	O14773-2; O14773	0	3	1	0	1	7	1399.29	4195.85	4195.83	4.4	0.00616	HCD (High Energy Collision Dissociation)	30	MS2	86.5028	23	69.857	91882	F11		2.3	1	3.87322e-06	1.37762e-08	1.68758			Control	Control	Control	E4(AV_88)	E	4	FALSE
FALSE	High	Sequest HT (A2)	Unambiguous	[R].GCHeSCLDeEVEGQGFCSGPGWDPVTGWGTPNFPALLK.[T]	E4(AV_88); E9(AV_88)	2	O14773	O14773-2; O14773	0	3	1	0	1	7	1399.29	4195.85	4195.83	4.4	0.00616	HCD (High Energy Collision Dissociation)	30	MS2	86.5028	23	69.857	91882	F11		2.3	1	3.87322e-06	1.37762e-08	1.68758			Control	Control	Control	E9(AV_88)	E	9	FALSE
FALSE	High	Sequest HT (A2)	Unambiguous	[R].gCHESCLdEEVEGQGFCSGPGWDPVTGWGTPNFPALLK.[T]	N-Term(AV_N-term_88); D8(AV_88)	2	O14773	O14773-2; O14773	0	3	1	0	1	6	1399.29	4195.85	4195.83	4.4	0.00616	HCD (High Energy Collision Dissociation)	30	MS2	86.5028	23	69.857	91882	F11		2.3	1	3.87322e-06	1.37762e-08	1.68758			Control	Control	Control	D8(AV_88)	D	8	FALSE
FALSE	High	Sequest HT (A2)	Unambiguous	[R].gCHESCLDEeVEGQGFCSGPGWDPVTGWGTPNFPALLK.[T]	N-Term(AV_N-term_88); E10(AV_88)	2	O14773	O14773-2; O14773	0	3	1	0	1	5	1399.29	4195.85	4195.83	4.4	0.00616	HCD (High Energy Collision Dissociation)	30	MS2	86.5028	23	69.857	91882	F11		2.3	1	3.87322e-06	1.37762e-08	1.68758			Control	Control	Control	E10(AV_88)	E	10	FALSE
FALSE	High	Sequest HT (A2)	Unambiguous	[R].gCHEsCLDEEVEGQGFCSGPGWDPVTGWGTPNFPALLK.[T]	N-Term(AV_N-term_88); S5(AV_88)	2	O14773	O14773-2; O14773	0	3	1	0	1	4	1399.29	4195.85	4195.83	4.4	0.00616	HCD (High Energy Collision Dissociation)	30	MS2	86.5028	23	69.857	91882	F11		2.3	1	3.87322e-06	1.37762e-08	1.68758			Control	Control	Control	S5(AV_88)	S	5	FALSE
FALSE	High	Sequest HT (A2)	Unambiguous	[R].gCHeSCLDEEVEGQGFCSGPGWDPVTGWGTPNFPALLK.[T]	N-Term(AV_N-term_88); E4(AV_88)	2	O14773	O14773-2; O14773	0	3	1	0	1	2	1399.29	4195.85	4195.83	4.4	0.00616	HCD (High Energy Collision Dissociation)	30	MS2	86.5028	23	69.857	91882	F11		2.3	1	3.87322e-06	1.37762e-08	1.68758			Control	Control	Control	E4(AV_88)	E	4	FALSE
FALSE	High	Sequest HT (A2)	Unambiguous	[R].GCHESCLDeeVEGQGFCSGPGWDPVTGWGTPNFPALLK.[T]	E9(AV_88); E10(AV_88)	2	O14773	O14773-2; O14773	0	3	1	0	1	1	1399.29	4195.85	4195.83	4.4	0.00616	HCD (High Energy Collision Dissociation)	30	MS2	86.5028	23	69.857	91882	F11		2.3	1	3.87322e-06	1.37762e-08	1.68758			Control	Control	Control	E9(AV_88)	E	9	FALSE
FALSE	High	Sequest HT (A2)	Unambiguous	[R].GCHESCLDeeVEGQGFCSGPGWDPVTGWGTPNFPALLK.[T]	E9(AV_88); E10(AV_88)	2	O14773	O14773-2; O14773	0	3	1	0	1	1	1399.29	4195.85	4195.83	4.4	0.00616	HCD (High Energy Collision Dissociation)	30	MS2	86.5028	23	69.857	91882	F11		2.3	1	3.87322e-06	1.37762e-08	1.68758			Control	Control	Control	E10(AV_88)	E	10	FALSE
FALSE	High	Sequest HT (A2)	Unambiguous	[R].gChESCLDEEVEGQGFCSGPGWDPVTGWGTPNFPALLK.[T]	N-Term(AV_N-term_88); H3(AV_88)	2	O14773	O14773-2; O14773	0	3	1	0	1	3	1399.29	4195.85	4195.83	4.4	0.00616	HCD (High Energy Collision Dissociation)	30	MS2	86.5028	23	69.857	91882	F11		2.3	1	3.87322e-06	1.37762e-08	1.68758			Control	Control	Control	H3(AV_88)	H	3	FALSE
FALSE	High	Sequest HT (A2)	Unambiguous	[K].VDIeGPDVNIEGPEGK.[L]	E4(AV_88)	1	Q09666	Q09666	0	2	0.0906	0	1	1	878.431	1755.86	1755.84	6.64	0.00583	HCD (High Energy Collision Dissociation)	30	MS2	12.9591	23	37.1756	43652	F11		2.65	1	3.87322e-06	5.0785e-06	1.06344	4.39304e+06	37.13	Control	Control	Control	E4(AV_88)	E	4	FALSE
FALSE	High	Sequest HT (A2)	Unambiguous	[M].lAVhFDKPGGPENLYVK.[E]	N-Term(AV_N-term_88); H4(AV_88)	2	Q53FA7	Q53FA7-2; Q53FA7	0	3	0.1958	0	1	1	687.357	2060.06	2060.06	-3.54	-0.00243	HCD (High Energy Collision Dissociation)	30	MS2	62.2657	23	50.6297	63363	F11		3.32	1	3.87322e-06	4.88423e-05	0.824072			Control	Control	Control	H4(AV_88)	H	4	FALSE
FALSE	High	Sequest HT (A2)	Unambiguous	[R].MVQVHELGCeGISK.[S]	E10(AV_88)	1	Q15436	Q15436	0	2	0.0836	0	1	1	809.392	1617.78	1617.78	0.68	0.00055	HCD (High Energy Collision Dissociation)	30	MS2	80.3529	23	25.3375	26478	F9		3.35	1	3.87322e-06	1.01844e-09	1.96265			2000A	2000	A	E10(AV_88)	E	10	FALSE
FALSE	High	Sequest HT (A2)	Unambiguous	[K].HGLEVIYTIEPIDeYCVQQLK.[E]	E14(AV_88)	1	Q58FG1	Q58FG1	0	2	0.0475	0	1	5	1289.65	2578.29	2578.29	-1.6	-0.00207	HCD (High Energy Collision Dissociation)	30	MS2	0	23	63.5138	81595	F8		3.16	1	3.87322e-06	3.56634e-05	0.857384			1000B	1000	B	E14(AV_88)	E	14	FALSE
FALSE	High	Sequest HT (A2)	Unambiguous	[K].HGLEVIYTIEPIdEYCVQQLK.[E]	D13(AV_88)	1	Q58FG1	Q58FG1	0	2	0.0475	0	1	4	1289.65	2578.29	2578.29	-1.6	-0.00207	HCD (High Energy Collision Dissociation)	30	MS2	0	23	63.5138	81595	F8		3.16	1	3.87322e-06	3.56634e-05	0.857384			1000B	1000	B	D13(AV_88)	D	13	FALSE
FALSE	High	Sequest HT (A2)	Unambiguous	[K].HGLEVIYTIEPIDEyCVQQLK.[E]	Y15(AV_88)	1	Q58FG1	Q58FG1	0	2	0.0475	0	1	2	1289.65	2578.29	2578.29	-1.6	-0.00207	HCD (High Energy Collision Dissociation)	30	MS2	0	23	63.5138	81595	F8		3.16	1	3.87322e-06	3.56634e-05	0.857384			1000B	1000	B	Y15(AV_88)	Y	15	FALSE
FALSE	High	Sequest HT (A2)	Unambiguous	[K].HGLEVIYtIEPIDEYCVQQLK.[E]	T8(AV_88)	1	Q58FG1	Q58FG1	0	2	0.0475	0	1	1	1289.65	2578.29	2578.29	-1.6	-0.00207	HCD (High Energy Collision Dissociation)	30	MS2	0	23	63.5138	81595	F8		3.16	1	3.87322e-06	3.56634e-05	0.857384			1000B	1000	B	T8(AV_88)	T	8	FALSE
FALSE	High	Sequest HT (A2)	Unambiguous	[K].HGLEVIYTIePIDEYCVQQLK.[E]	E10(AV_88)	1	Q58FG1	Q58FG1	0	2	0.0475	0	1	3	1289.65	2578.29	2578.29	-1.6	-0.00207	HCD (High Energy Collision Dissociation)	30	MS2	0	23	63.5138	81595	F8		3.16	1	3.87322e-06	3.56634e-05	0.857384			1000B	1000	B	E10(AV_88)	E	10	FALSE
FALSE	High	Sequest HT (A2)	Unambiguous	[M].eeVPHDcPGADSAQAGR.[G]	N-Term(AV_N-term_88); E2(AV_88); C7(Carbamidomethyl)	2	P53384	P53384-2; P53384	0	2	0.2247	0	1	1	986.416	1971.83	1971.83	-1.77	-0.00174	HCD (High Energy Collision Dissociation)	30	MS2	79.1769	23	30.328	33670	F2		2.27	1	3.87322e-06	1.05901e-06	1.22902			100B	100	B	E2(AV_88)	E	2	FALSE
FALSE	High	Sequest HT (A2)	Unambiguous	[M].eeVPHDcPGADSAQAGR.[G]	E1(AV_88); E2(AV_88); C7(Carbamidomethyl)	2	P53384	P53384-2; P53384	0	2	0.2247	0	1	2	986.416	1971.83	1971.83	-1.77	-0.00174	HCD (High Energy Collision Dissociation)	30	MS2	79.1769	23	30.328	33670	F2		2.27	1	3.87322e-06	1.05901e-06	1.22902			100B	100	B	E1(AV_88)	E	1	FALSE
FALSE	High	Sequest HT (A2)	Unambiguous	[M].eeVPHDcPGADSAQAGR.[G]	E1(AV_88); E2(AV_88); C7(Carbamidomethyl)	2	P53384	P53384-2; P53384	0	2	0.2247	0	1	2	986.416	1971.83	1971.83	-1.77	-0.00174	HCD (High Energy Collision Dissociation)	30	MS2	79.1769	23	30.328	33670	F2		2.27	1	3.87322e-06	1.05901e-06	1.22902			100B	100	B	E2(AV_88)	E	2	FALSE
FALSE	High	Sequest HT (A2)	Unambiguous	[K].YcRPESQEHPEAdPGAAPYLK.[T]	C2(Carbamidomethyl); D13(AV_88)	1	P40763-2	P40763-2	0	3	0.0833	0	1	1	835.054	2503.15	2503.13	4.99	0.00417	HCD (High Energy Collision Dissociation)	30	MS2	87.8244	23	23.8943	24929	F1		2.64	1	3.87322e-06	1.61649e-05	0.941091			100A	100	A	D13(AV_88)	D	13	FALSE
FALSE	High	Sequest HT (A2)	Unambiguous	[R].mVySTcSLNPIEDEAVIASLLEK.[S]	N-Term(AV_N-term_88); Y3(AV_88); C6(Carbamidomethyl)	3	Q08J23-3; Q08J23	Q08J23-3; Q08J23-2; Q08J23	0	3	0.0045	0	1	1	920.125	2758.36	2758.34	8.7	0.008	HCD (High Energy Collision Dissociation)	30	MS2	93.606	23	71.7114	94383	F3		2.22	2	3.87322e-06	1.81015e-05	0.929128			250A	250	A	Y3(AV_88)	Y	3	FALSE
FALSE	High	Sequest HT (A2)	Unambiguous	[M].eyLIGIQGPDYVLVASDR.[V]	N-Term(AV_N-term_88); Y2(AV_88)	1	P49721	P49721	0	2	0.3936	0	1	1	1092.56	2184.12	2184.1	7.18	0.00784	HCD (High Energy Collision Dissociation)	30	MS2	80.214	23	82.8298	110773	F3		1.88	1	3.87322e-06	1.05329e-05	0.986366	168029	82.88	250A	250	A	Y2(AV_88)	Y	2	FALSE
FALSE	High	Sequest HT (A2)	Unambiguous	[M].eDsmDMDMSPLRPQNYLFGcELK.[A]	N-Term(AV_N-term_88); S3(AV_88); M4(Oxidation); C20(Carbamidomethyl)	3	P06748	P06748-3; P06748-2; P06748	0	3	0.0204	0	1	1	990.098	2968.28	2968.27	5.03	0.00497	HCD (High Energy Collision Dissociation)	30	MS2	85.906	23	72.0257	95101	F2		3.43	1	3.87322e-06	4.60566e-06	1.07376			100B	100	B	S3(AV_88)	S	3	FALSE
FALSE	High	Sequest HT (A2)	Unambiguous	[M].vGGeAAAAVEELVSGVR.[Q]	N-Term(AV_N-term_88); E4(AV_88)	2	Q96HQ2	Q96HQ2-2; Q96HQ2	0	2	0.4012	0	1	1	895.468	1789.93	1789.91	9.79	0.00876	HCD (High Energy Collision Dissociation)	30	MS2	92.6032	23	82.1061	109910	F2		3.24	1	3.87322e-06	3.92649e-06	1.09062			100B	100	B	E4(AV_88)	E	4	FALSE
FALSE	High	Sequest HT (A2)	Unambiguous	[R].cPEAIFQPSFLGIeSSGIHETTFNSIMK.[C]	C1(Carbamidomethyl); E14(AV_88)	1	Q562R1	Q562R1	0	3	0.0074	0	1	3	1076.86	3228.56	3228.54	6.45	0.00694	HCD (High Energy Collision Dissociation)	30	MS2	87.7106	23	67.4353	88333	F2		2.71	1	7.62416e-06	7.99996e-05	0.771716			100B	100	B	E14(AV_88)	E	14	FALSE
FALSE	High	Sequest HT (A2)	Unambiguous	[R].cPEAIFQPSFLGIEsSGIHETTFNSIMK.[C]	C1(Carbamidomethyl); S15(AV_88)	1	Q562R1	Q562R1	0	3	0.0074	0	1	2	1076.86	3228.56	3228.54	6.45	0.00694	HCD (High Energy Collision Dissociation)	30	MS2	87.7106	23	67.4353	88333	F2		2.71	1	7.62416e-06	7.99996e-05	0.771716			100B	100	B	S15(AV_88)	S	15	FALSE
FALSE	High	Sequest HT (A2)	Unambiguous	[R].cPEAIFQPSFLGIESsGIHETTFNSIMK.[C]	C1(Carbamidomethyl); S16(AV_88)	1	Q562R1	Q562R1	0	3	0.0074	0	1	1	1076.86	3228.56	3228.54	6.45	0.00694	HCD (High Energy Collision Dissociation)	30	MS2	87.7106	23	67.4353	88333	F2		2.71	1	7.62416e-06	7.99996e-05	0.771716			100B	100	B	S16(AV_88)	S	16	FALSE
FALSE	High	Sequest HT (A2)	Unambiguous	[K].SVEmHHeALSeALPGDNVGFNVK.[N]	M4(Oxidation); E7(AV_88); E11(AV_88)	2	P68104; Q05639	P68104; Q05639	0	3	0.0042	0	1	1	891.423	2672.26	2672.24	3.85	0.00343	HCD (High Energy Collision Dissociation)	30	MS2	97.9265	21.52	42.4166	50706	F6		2.39	2	7.62416e-06	8.29862e-05	0.767822	1.14214e+06	42.2	500B	500	B	E7(AV_88)	E	7	FALSE
FALSE	High	Sequest HT (A2)	Unambiguous	[K].SVEmHHeALSeALPGDNVGFNVK.[N]	M4(Oxidation); E7(AV_88); E11(AV_88)	2	P68104; Q05639	P68104; Q05639	0	3	0.0042	0	1	1	891.423	2672.26	2672.24	3.85	0.00343	HCD (High Energy Collision Dissociation)	30	MS2	97.9265	21.52	42.4166	50706	F6		2.39	2	7.62416e-06	8.29862e-05	0.767822	1.14214e+06	42.2	500B	500	B	E11(AV_88)	E	11	FALSE
FALSE	High	Sequest HT (A2)	Unambiguous	[K].DAehALDTMNFDVIK.[G]	E3(AV_88); H4(AV_88)	1	Q9H361	Q9H361	0	3	0.0844	0	1	1	632.295	1894.87	1894.87	1.79	0.00113	HCD (High Energy Collision Dissociation)	30	MS2	95.2427	5.927	48.8525	60092	F6		1.54	1	1.09972e-05	0.000100302	0.74767			500B	500	B	E3(AV_88)	E	3	FALSE
FALSE	High	Sequest HT (A2)	Unambiguous	[K].DAehALDTMNFDVIK.[G]	E3(AV_88); H4(AV_88)	1	Q9H361	Q9H361	0	3	0.0844	0	1	1	632.295	1894.87	1894.87	1.79	0.00113	HCD (High Energy Collision Dissociation)	30	MS2	95.2427	5.927	48.8525	60092	F6		1.54	1	1.09972e-05	0.000100302	0.74767			500B	500	B	H4(AV_88)	H	4	FALSE
FALSE	High	Sequest HT (A2)	Unambiguous	[K].VDEFPLGGHmVSDEyEQLSSEALEAAR.[I]	M10(Oxidation); Y15(AV_88)	1	Q96L21	Q96L21	0	3		0.0456	4	4	1028.47	3083.39	3083.39	-1.76	-0.00181	HCD (High Energy Collision Dissociation)	30	MS2	92.3465	23	61.6575	79910	F1		2.3	1	1.09972e-05	8.78904e-05	0.761719			100A	100	A	Y15(AV_88)	Y	15	FALSE
FALSE	High	Sequest HT (A2)	Unambiguous	[K].leAeLGNMQGLVEDFK.[N]	N-Term(AV_N-term_88); E2(AV_88); E4(AV_88)	2	P05787	P05787-2; P05787	0	3	0.0781	0	1	1	686.33	2056.98	2056.97	1.52	0.00104	HCD (High Energy Collision Dissociation)	30	MS2	99.3045	23	67.9703	89326	F1		1.92	1	1.09972e-05	0.000100167	0.747812			100A	100	A	E2(AV_88)	E	2	FALSE
FALSE	High	Sequest HT (A2)	Unambiguous	[K].leAeLGNMQGLVEDFK.[N]	N-Term(AV_N-term_88); E2(AV_88); E4(AV_88)	2	P05787	P05787-2; P05787	0	3	0.0781	0	1	1	686.33	2056.98	2056.97	1.52	0.00104	HCD (High Energy Collision Dissociation)	30	MS2	99.3045	23	67.9703	89326	F1		1.92	1	1.09972e-05	0.000100167	0.747812			100A	100	A	E4(AV_88)	E	4	FALSE
FALSE	High	Sequest HT (A2)	Unambiguous	[K].VDEFPLGGhmVSDEYEQLSSEALEAAR.[I]	H9(AV_88); M10(Oxidation)	1	Q96L21	Q96L21	0	3	0.0425	0	1	1	1028.46	3083.37	3083.39	-8.14	-0.00837	HCD (High Energy Collision Dissociation)	30	MS2	91.2214	23	61.8835	79171	F8		2.59	1	1.09972e-05	0.000111672	0.73624			1000B	1000	B	H9(AV_88)	H	9	FALSE
FALSE	High	Sequest HT (A2)	Unambiguous	[R].GCHESCLDEeVeGQGFCSGPGWDPVTGWGTPNFPALLK.[T]	E10(AV_88); E12(AV_88)	2	O14773	O14773-2; O14773	0	3	0.0064	0	1	1	1399.28	4195.83	4195.83	-0.6	-0.00084	HCD (High Energy Collision Dissociation)	30	MS2	86.8734	23	69.6266	90159	F10		1.56	1	1.09972e-05	8.97572e-05	0.759484			2000B	2000	B	E10(AV_88)	E	10	FALSE
FALSE	High	Sequest HT (A2)	Unambiguous	[R].GCHESCLDEeVeGQGFCSGPGWDPVTGWGTPNFPALLK.[T]	E10(AV_88); E12(AV_88)	2	O14773	O14773-2; O14773	0	3	0.0064	0	1	1	1399.28	4195.83	4195.83	-0.6	-0.00084	HCD (High Energy Collision Dissociation)	30	MS2	86.8734	23	69.6266	90159	F10		1.56	1	1.09972e-05	8.97572e-05	0.759484			2000B	2000	B	E12(AV_88)	E	12	FALSE
FALSE	High	Sequest HT (A2)	Unambiguous	[K].AVDVFFPPEAQNDFPVAMQIGAk.[H]	K23(AV_88)	2	P53675	P53675-2; P53675	0	2		0.0142	2	2	1290.12	2579.24	2579.26	-8.23	-0.01062	HCD (High Energy Collision Dissociation)	30	MS2	0	23	68.9652	89666	F9		2.09	1	1.80708e-05	0.000132073	0.718364			2000A	2000	A	K23(AV_88)	K	23	TRUE
FALSE	High	Sequest HT (A2)	Unambiguous	[M].edSmDMDMSPLRPQNYLFGcELK.[A]	N-Term(AV_N-term_88); D2(AV_88); M4(Oxidation); C20(Carbamidomethyl)	3	P06748	P06748-3; P06748-2; P06748	0	3	0.0707	0	1	1	990.09	2968.26	2968.27	-3.37	-0.00333	HCD (High Energy Collision Dissociation)	30	MS2	90.8572	23	71.3601	94355	F1		1.98	1	1.80708e-05	0.000137049	0.714421			100A	100	A	D2(AV_88)	D	2	FALSE
FALSE	High	Sequest HT (A2)	Unambiguous	[M].eDsmDMDMSPLRPQNYLFGcELK.[A]	N-Term(AV_N-term_88); S3(AV_88); M4(Oxidation); C20(Carbamidomethyl)	3	P06748	P06748-3; P06748-2; P06748	0	3	0.0707	0	1	2	990.09	2968.26	2968.27	-3.37	-0.00333	HCD (High Energy Collision Dissociation)	30	MS2	90.8572	23	71.3601	94355	F1		1.98	1	1.80708e-05	0.000137049	0.714421			100A	100	A	S3(AV_88)	S	3	FALSE
FALSE	High	Sequest HT (A2)	Unambiguous	[M].mqNPQILAALQER.[L]	N-Term(Prot)(Met-loss+Acetyl); Q2(AV_88)	1	P55209-3	P55209-3	0	2	0.1903	0	1	1	755.911	1510.81	1510.8	8.68	0.00655	HCD (High Energy Collision Dissociation)	30	MS2	59.6988	23	45.0819	54419	F9		2.47	1	2.81255e-05	0.000184764	0.682538			2000A	2000	A	Q2(AV_88)	Q	2	FALSE
FALSE	High	Sequest HT (A2)	Unambiguous	[R].hYTELLSDDFTnr.[C]	H1(AV_88); N12(AV_88); R13(AV_88)	2	Q8WVB6	Q8WVB6-2; Q8WVB6	0	3	0.156	0	1	2	625.621	1874.85	1874.84	5.3	0.00332	HCD (High Energy Collision Dissociation)	30	MS2	43.5564	23	60.8159	77927	F5		2.18	1	2.81255e-05	0.000150948	0.704118	1.09646e+06	60.74	500A	500	A	H1(AV_88)	H	1	FALSE
FALSE	High	Sequest HT (A2)	Unambiguous	[R].hYTELLSDDFTnr.[C]	H1(AV_88); N12(AV_88); R13(AV_88)	2	Q8WVB6	Q8WVB6-2; Q8WVB6	0	3	0.156	0	1	2	625.621	1874.85	1874.84	5.3	0.00332	HCD (High Energy Collision Dissociation)	30	MS2	43.5564	23	60.8159	77927	F5		2.18	1	2.81255e-05	0.000150948	0.704118	1.09646e+06	60.74	500A	500	A	N12(AV_88)	N	12	FALSE
FALSE	High	Sequest HT (A2)	Unambiguous	[R].hYTELLSDDFTnr.[C]	H1(AV_88); N12(AV_88); R13(AV_88)	2	Q8WVB6	Q8WVB6-2; Q8WVB6	0	3	0.156	0	1	2	625.621	1874.85	1874.84	5.3	0.00332	HCD (High Energy Collision Dissociation)	30	MS2	43.5564	23	60.8159	77927	F5		2.18	1	2.81255e-05	0.000150948	0.704118	1.09646e+06	60.74	500A	500	A	R13(AV_88)	R	13	FALSE
FALSE	High	Sequest HT (A2)	Unambiguous	[R].hYTELLSDDFTnr.[C]	N-Term(AV_N-term_88); N12(AV_88); R13(AV_88)	2	Q8WVB6	Q8WVB6-2; Q8WVB6	0	3	0.156	0	1	1	625.621	1874.85	1874.84	5.3	0.00332	HCD (High Energy Collision Dissociation)	30	MS2	43.5564	23	60.8159	77927	F5		2.18	1	2.81255e-05	0.000150948	0.704118	1.09646e+06	60.74	500A	500	A	N12(AV_88)	N	12	FALSE
FALSE	High	Sequest HT (A2)	Unambiguous	[R].hYTELLSDDFTnr.[C]	N-Term(AV_N-term_88); N12(AV_88); R13(AV_88)	2	Q8WVB6	Q8WVB6-2; Q8WVB6	0	3	0.156	0	1	1	625.621	1874.85	1874.84	5.3	0.00332	HCD (High Energy Collision Dissociation)	30	MS2	43.5564	23	60.8159	77927	F5		2.18	1	2.81255e-05	0.000150948	0.704118	1.09646e+06	60.74	500A	500	A	R13(AV_88)	R	13	FALSE
FALSE	High	Sequest HT (A2)	Unambiguous	[R].cPEAIFQPsFLGIESSGIHETTFNSIMK.[C]	C1(Carbamidomethyl); S9(AV_88)	1	Q562R1	Q562R1	0	3	0.0415	0	1	1	1076.86	3228.55	3228.54	5.2	0.0056	HCD (High Energy Collision Dissociation)	30	MS2	90.4194	23	67.95	88420	F6		2.89	1	2.81255e-05	0.000160605	0.6975			500B	500	B	S9(AV_88)	S	9	FALSE
FALSE	High	Sequest HT (A2)	Unambiguous	[R].cPEAIFQPSFLGIEsSGIHETTFNSIMK.[C]	C1(Carbamidomethyl); S15(AV_88)	1	Q562R1	Q562R1	0	3		0.0363	3	4	1076.86	3228.57	3228.54	8.46	0.0091	HCD (High Energy Collision Dissociation)	30	MS2	89.5157	23	68.0232	88482	F7		2.39	1	2.81255e-05	0.000188756	0.680255			1000A	1000	A	S15(AV_88)	S	15	FALSE
FALSE	High	Sequest HT (A2)	Unambiguous	[R].cPEAIFQPsFLGIESSGIHETTFNSIMK.[C]	C1(Carbamidomethyl); S9(AV_88)	1	Q562R1	Q562R1	0	3		0.0363	3	3	1076.86	3228.57	3228.54	8.46	0.0091	HCD (High Energy Collision Dissociation)	30	MS2	89.5157	23	68.0232	88482	F7		2.39	1	2.81255e-05	0.000188756	0.680255			1000A	1000	A	S9(AV_88)	S	9	FALSE
FALSE	High	Sequest HT (A2)	Unambiguous	[K].VDIeGPDVNIEGPEGK.[L]	E4(AV_88)	1	Q09666	Q09666	0	2	0.0486	0	1	1	878.434	1755.86	1755.84	9.76	0.00857	HCD (High Energy Collision Dissociation)	30	MS2	91.7761	13.365	37.2666	43786	F11		2.47	1	2.81255e-05	0.000152194	0.703241	4.39304e+06	37.13	Control	Control	Control	E4(AV_88)	E	4	FALSE
FALSE	High	Sequest HT (A2)	Unambiguous	[K].NREELDKYWSQQIEESttVVtTQSAEVGAAETTLTELR.[R]	T17(AV_88); T18(AV_88); T21(AV_88)	1	P05783	P05783	2	4	0.0044	0	1	1	1145.05	4577.18	4577.2	-4.27	-0.00489	HCD (High Energy Collision Dissociation)	30	MS2	98.1596	23	81.4972	108998	F11		4.55	1	3.44347e-05	0.000218292	0.664723			Control	Control	Control	T17(AV_88)	T	17	FALSE
FALSE	High	Sequest HT (A2)	Unambiguous	[K].NREELDKYWSQQIEESttVVtTQSAEVGAAETTLTELR.[R]	T17(AV_88); T18(AV_88); T21(AV_88)	1	P05783	P05783	2	4	0.0044	0	1	1	1145.05	4577.18	4577.2	-4.27	-0.00489	HCD (High Energy Collision Dissociation)	30	MS2	98.1596	23	81.4972	108998	F11		4.55	1	3.44347e-05	0.000218292	0.664723			Control	Control	Control	T18(AV_88)	T	18	FALSE
FALSE	High	Sequest HT (A2)	Unambiguous	[K].NREELDKYWSQQIEESttVVtTQSAEVGAAETTLTELR.[R]	T17(AV_88); T18(AV_88); T21(AV_88)	1	P05783	P05783	2	4	0.0044	0	1	1	1145.05	4577.18	4577.2	-4.27	-0.00489	HCD (High Energy Collision Dissociation)	30	MS2	98.1596	23	81.4972	108998	F11		4.55	1	3.44347e-05	0.000218292	0.664723			Control	Control	Control	T21(AV_88)	T	21	FALSE
FALSE	High	Sequest HT (A2)	Unambiguous	[K].VDEFPLGGHmVSDeYEQLSSEALEAAR.[I]	M10(Oxidation); E14(AV_88)	1	Q96L21	Q96L21	0	3	0.004	0	1	1	1028.46	3083.37	3083.39	-9.17	-0.00942	HCD (High Energy Collision Dissociation)	30	MS2	80.1783	23	61.3627	79000	F3		2.51	1	3.44347e-05	0.000218687	0.66453			250A	250	A	E14(AV_88)	E	14	FALSE
FALSE	High	Sequest HT (A2)	Unambiguous	[K].LPGDGGsVPEK.[G]	S7(AV_88)	1	F2Z3F1	F2Z3F1	0	2	0.0612	0	1	1	572.289	1143.57	1143.57	1.49	0.00085	HCD (High Energy Collision Dissociation)	30	MS2	87.6437	23	24.6368	25444	F7		0.98	1	3.44347e-05	0.000233252	0.657639	1.26299e+06	24.63	1000A	1000	A	S7(AV_88)	S	7	FALSE
FALSE	High	Sequest HT (A2)	Unambiguous	[K].SVEmhhEALSEALPGDNVGFNVK.[N]	M4(Oxidation); H5(AV_88); H6(AV_88)	2	P68104; Q05639	P68104; Q05639	0	3	0.0344	0	1	1	891.422	2672.25	2672.24	2.39	0.00213	HCD (High Energy Collision Dissociation)	30	MS2	93.883	23	43.04	51458	F8		2.62	2	3.66231e-05	0.00029832	0.631343			1000B	1000	B	H5(AV_88)	H	5	FALSE
FALSE	High	Sequest HT (A2)	Unambiguous	[K].SVEmhhEALSEALPGDNVGFNVK.[N]	M4(Oxidation); H5(AV_88); H6(AV_88)	2	P68104; Q05639	P68104; Q05639	0	3	0.0344	0	1	1	891.422	2672.25	2672.24	2.39	0.00213	HCD (High Energy Collision Dissociation)	30	MS2	93.883	23	43.04	51458	F8		2.62	2	3.66231e-05	0.00029832	0.631343			1000B	1000	B	H6(AV_88)	H	6	FALSE
FALSE	High	Sequest HT (A2)	Unambiguous	[K].HGLEVIYTIePIDEYCVQQLK.[E]	E10(AV_88)	1	Q58FG1	Q58FG1	0	2	0.1048	0	1	4	1289.64	2578.27	2578.29	-8.44	-0.01088	HCD (High Energy Collision Dissociation)	30	MS2	55.5182	23	63.3222	82196	F2		2.29	1	3.66231e-05	0.00024937	0.650498			100B	100	B	E10(AV_88)	E	10	FALSE
FALSE	High	Sequest HT (A2)	Unambiguous	[K].HGLEVIYtIEPIDEYCVQQLK.[E]	T8(AV_88)	1	Q58FG1	Q58FG1	0	2	0.1048	0	1	5	1289.64	2578.27	2578.29	-8.44	-0.01088	HCD (High Energy Collision Dissociation)	30	MS2	55.5182	23	63.3222	82196	F2		2.29	1	3.66231e-05	0.00024937	0.650498			100B	100	B	T8(AV_88)	T	8	FALSE
FALSE	High	Sequest HT (A2)	Unambiguous	[K].HGLEVIYTIEPIDeYCVQQLK.[E]	E14(AV_88)	1	Q58FG1	Q58FG1	0	2	0.1048	0	1	3	1289.64	2578.27	2578.29	-8.44	-0.01088	HCD (High Energy Collision Dissociation)	30	MS2	55.5182	23	63.3222	82196	F2		2.29	1	3.66231e-05	0.00024937	0.650498			100B	100	B	E14(AV_88)	E	14	FALSE
FALSE	High	Sequest HT (A2)	Unambiguous	[K].HGLEVIYTIEPIdEYCVQQLK.[E]	D13(AV_88)	1	Q58FG1	Q58FG1	0	2	0.1048	0	1	1	1289.64	2578.27	2578.29	-8.44	-0.01088	HCD (High Energy Collision Dissociation)	30	MS2	55.5182	23	63.3222	82196	F2		2.29	1	3.66231e-05	0.00024937	0.650498			100B	100	B	D13(AV_88)	D	13	FALSE
FALSE	High	Sequest HT (A2)	Unambiguous	[K].HGLEVIYTIEPIDEyCVQQLK.[E]	Y15(AV_88)	1	Q58FG1	Q58FG1	0	2	0.1048	0	1	2	1289.64	2578.27	2578.29	-8.44	-0.01088	HCD (High Energy Collision Dissociation)	30	MS2	55.5182	23	63.3222	82196	F2		2.29	1	3.66231e-05	0.00024937	0.650498			100B	100	B	Y15(AV_88)	Y	15	FALSE
FALSE	High	Sequest HT (A2)	Unambiguous	[K].inrLGELILTSESSR.[Y]	N-Term(AV_N-term_88); N2(AV_88); R3(AV_88)	1	Q14197	Q14197	1	3	0.1611	0	1	1	651.349	1952.03	1952.03	1.94	0.00126	HCD (High Energy Collision Dissociation)	30	MS2	95.9265	23	39.3869	46888	F1		2.11	1	3.66231e-05	0.000256476	0.647495	1.32365e+06	39.6	100A	100	A	N2(AV_88)	N	2	FALSE
FALSE	High	Sequest HT (A2)	Unambiguous	[K].inrLGELILTSESSR.[Y]	N-Term(AV_N-term_88); N2(AV_88); R3(AV_88)	1	Q14197	Q14197	1	3	0.1611	0	1	1	651.349	1952.03	1952.03	1.94	0.00126	HCD (High Energy Collision Dissociation)	30	MS2	95.9265	23	39.3869	46888	F1		2.11	1	3.66231e-05	0.000256476	0.647495	1.32365e+06	39.6	100A	100	A	R3(AV_88)	R	3	FALSE
FALSE	High	Sequest HT (A2)	Unambiguous	[K].DAehALDTMNFDVIK.[G]	E3(AV_88); H4(AV_88)	1	Q9H361	Q9H361	0	3	0.0684	0	1	1	632.299	1894.88	1894.87	7.37	0.00465	HCD (High Energy Collision Dissociation)	30	MS2	94.8593	6.175	48.7523	59486	F10		2.34	1	3.66231e-05	0.000292448	0.633468			2000B	2000	B	E3(AV_88)	E	3	FALSE
FALSE	High	Sequest HT (A2)	Unambiguous	[K].DAehALDTMNFDVIK.[G]	E3(AV_88); H4(AV_88)	1	Q9H361	Q9H361	0	3	0.0684	0	1	1	632.299	1894.88	1894.87	7.37	0.00465	HCD (High Energy Collision Dissociation)	30	MS2	94.8593	6.175	48.7523	59486	F10		2.34	1	3.66231e-05	0.000292448	0.633468			2000B	2000	B	H4(AV_88)	H	4	FALSE
FALSE	High	Sequest HT (A2)	Unambiguous	[K].inrLGELILTSESSR.[Y]	N-Term(AV_N-term_88); N2(AV_88); R3(AV_88)	1	Q14197	Q14197	1	3	0.2469	0	1	1	651.348	1952.03	1952.03	1.13	0.00074	HCD (High Energy Collision Dissociation)	30	MS2	97.1027	23	39.4477	46645	F4		2.39	1	3.66231e-05	0.000301354	0.630262			250B	250	B	N2(AV_88)	N	2	FALSE
FALSE	High	Sequest HT (A2)	Unambiguous	[K].inrLGELILTSESSR.[Y]	N-Term(AV_N-term_88); N2(AV_88); R3(AV_88)	1	Q14197	Q14197	1	3	0.2469	0	1	1	651.348	1952.03	1952.03	1.13	0.00074	HCD (High Energy Collision Dissociation)	30	MS2	97.1027	23	39.4477	46645	F4		2.39	1	3.66231e-05	0.000301354	0.630262			250B	250	B	R3(AV_88)	R	3	FALSE
FALSE	High	Sequest HT (A2)	Unambiguous	[R].wrVsLDVNHFAPDELTVK.[T]	N-Term(AV_N-term_88); R2(AV_88); S4(AV_88)	1	P04792	P04792	1	3	0.2979	0	1	1	797.403	2390.19	2390.2	-1.23	-0.00098	HCD (High Energy Collision Dissociation)	30	MS2	68.943	23	45.891	56256	F2		3.39	1	3.66231e-05	0.000323616	0.622646			100B	100	B	R2(AV_88)	R	2	FALSE
FALSE	High	Sequest HT (A2)	Unambiguous	[R].wrVsLDVNHFAPDELTVK.[T]	N-Term(AV_N-term_88); R2(AV_88); S4(AV_88)	1	P04792	P04792	1	3	0.2979	0	1	1	797.403	2390.19	2390.2	-1.23	-0.00098	HCD (High Energy Collision Dissociation)	30	MS2	68.943	23	45.891	56256	F2		3.39	1	3.66231e-05	0.000323616	0.622646			100B	100	B	S4(AV_88)	S	4	FALSE
FALSE	High	Sequest HT (A2)	Unambiguous	[K].HGLEVIYTIEPIDeYCVQQLK.[E]	E14(AV_88)	1	Q58FG1	Q58FG1	0	2	0.0934	0	1	1	1289.64	2578.27	2578.29	-6.01	-0.00775	HCD (High Energy Collision Dissociation)	30	MS2	53.4888	23	63.6725	81434	F10		2.57	1	3.66231e-05	0.000341145	0.61701			2000B	2000	B	E14(AV_88)	E	14	FALSE
FALSE	High	Sequest HT (A2)	Unambiguous	[K].HGLEVIYtIEPIDEYCVQQLK.[E]	T8(AV_88)	1	Q58FG1	Q58FG1	0	2	0.0934	0	1	2	1289.64	2578.27	2578.29	-6.01	-0.00775	HCD (High Energy Collision Dissociation)	30	MS2	53.4888	23	63.6725	81434	F10		2.57	1	3.66231e-05	0.000341145	0.61701			2000B	2000	B	T8(AV_88)	T	8	FALSE
FALSE	High	Sequest HT (A2)	Unambiguous	[K].HGLEVIYTIEPIDEyCVQQLK.[E]	Y15(AV_88)	1	Q58FG1	Q58FG1	0	2	0.0934	0	1	3	1289.64	2578.27	2578.29	-6.01	-0.00775	HCD (High Energy Collision Dissociation)	30	MS2	53.4888	23	63.6725	81434	F10		2.57	1	3.66231e-05	0.000341145	0.61701			2000B	2000	B	Y15(AV_88)	Y	15	FALSE
FALSE	High	Sequest HT (A2)	Unambiguous	[K].HGLEVIYTIEPIdEYCVQQLK.[E]	D13(AV_88)	1	Q58FG1	Q58FG1	0	2	0.0934	0	1	4	1289.64	2578.27	2578.29	-6.01	-0.00775	HCD (High Energy Collision Dissociation)	30	MS2	53.4888	23	63.6725	81434	F10		2.57	1	3.66231e-05	0.000341145	0.61701			2000B	2000	B	D13(AV_88)	D	13	FALSE
FALSE	High	Sequest HT (A2)	Unambiguous	[K].HGLEVIYTIePIDEYCVQQLK.[E]	E10(AV_88)	1	Q58FG1	Q58FG1	0	2	0.0934	0	1	5	1289.64	2578.27	2578.29	-6.01	-0.00775	HCD (High Energy Collision Dissociation)	30	MS2	53.4888	23	63.6725	81434	F10		2.57	1	3.66231e-05	0.000341145	0.61701			2000B	2000	B	E10(AV_88)	E	10	FALSE
FALSE	High	Sequest HT (A2)	Unambiguous	[K].DAehALDTMNFDVIK.[G]	E3(AV_88); H4(AV_88)	1	Q9H361	Q9H361	0	3	0.0669	0	1	1	632.295	1894.87	1894.87	1.38	0.00087	HCD (High Energy Collision Dissociation)	30	MS2	88.6362	8.237	48.6269	60063	F3		2.54	1	3.66231e-05	0.000260449	0.645852			250A	250	A	E3(AV_88)	E	3	FALSE
FALSE	High	Sequest HT (A2)	Unambiguous	[K].DAehALDTMNFDVIK.[G]	E3(AV_88); H4(AV_88)	1	Q9H361	Q9H361	0	3	0.0669	0	1	1	632.295	1894.87	1894.87	1.38	0.00087	HCD (High Energy Collision Dissociation)	30	MS2	88.6362	8.237	48.6269	60063	F3		2.54	1	3.66231e-05	0.000260449	0.645852			250A	250	A	H4(AV_88)	H	4	FALSE
FALSE	High	Sequest HT (A2)	Unambiguous	[-].meGSGeQPGPQPQHPGDHR.[I]	N-Term(Prot)(Met-loss); E2(AV_88); E6(AV_88)	3	Q9UJA5	Q9UJA5-3; Q9UJA5-2; Q9UJA5	0	3		0	3	3	695.976	2085.91	2085.92	-0.82	-0.00057	HCD (High Energy Collision Dissociation)	30	MS2	91.0177	23	17.6502	16369	F7		2.27	1	3.66231e-05	0.000343849	0.616167			1000A	1000	A	E2(AV_88)	E	2	FALSE
FALSE	High	Sequest HT (A2)	Unambiguous	[-].meGSGeQPGPQPQHPGDHR.[I]	N-Term(Prot)(Met-loss); E2(AV_88); E6(AV_88)	3	Q9UJA5	Q9UJA5-3; Q9UJA5-2; Q9UJA5	0	3		0	3	3	695.976	2085.91	2085.92	-0.82	-0.00057	HCD (High Energy Collision Dissociation)	30	MS2	91.0177	23	17.6502	16369	F7		2.27	1	3.66231e-05	0.000343849	0.616167			1000A	1000	A	E6(AV_88)	E	6	FALSE
FALSE	High	Sequest HT (A2)	Unambiguous	[R].sCIGeILAR.[Q]	N-Term(AV_N-term_88); E5(AV_88)	1	P05093	P05093	0	2	0.25	0	1	1	569.292	1137.58	1137.58	0	0	HCD (High Energy Collision Dissociation)	30	MS2	93.9627	23	71.2064	93369	F4		1.12	1	3.97229e-05	0.000372486	0.607622			250B	250	B	E5(AV_88)	E	5	FALSE
FALSE	High	Sequest HT (A2)	Unambiguous	[R].GPPGPPGPqGPIGPLGAPGPIGLSGEKGmR.[G]	Q9(AV_88); M29(AV_88)	1	P53420	P53420	1	3	0.0987	0	1	1	974.512	2921.52	2921.51	2.95	0.00288	HCD (High Energy Collision Dissociation)	30	MS2	87.1881	23	77.0114	102392	F11		2.23	1	4.26896e-05	0.000396792	0.600871			Control	Control	Control	Q9(AV_88)	Q	9	FALSE
FALSE	High	Sequest HT (A2)	Unambiguous	[R].GPPGPPGPqGPIGPLGAPGPIGLSGEKGmR.[G]	Q9(AV_88); M29(AV_88)	1	P53420	P53420	1	3	0.0987	0	1	1	974.512	2921.52	2921.51	2.95	0.00288	HCD (High Energy Collision Dissociation)	30	MS2	87.1881	23	77.0114	102392	F11		2.23	1	4.26896e-05	0.000396792	0.600871			Control	Control	Control	M29(AV_88)	M	29	FALSE
FALSE	High	Sequest HT (A2)	Unambiguous	[K].DAehALDTMNFDVIK.[G]	E3(AV_88); H4(AV_88)	1	Q9H361	Q9H361	0	3	0.0679	0	1	1	632.297	1894.88	1894.87	3.72	0.00235	HCD (High Energy Collision Dissociation)	30	MS2	95.8246	7.587	48.6665	59905	F5		2.8	1	4.26896e-05	0.00041156	0.596969			500A	500	A	E3(AV_88)	E	3	FALSE
FALSE	High	Sequest HT (A2)	Unambiguous	[K].DAehALDTMNFDVIK.[G]	E3(AV_88); H4(AV_88)	1	Q9H361	Q9H361	0	3	0.0679	0	1	1	632.297	1894.88	1894.87	3.72	0.00235	HCD (High Energy Collision Dissociation)	30	MS2	95.8246	7.587	48.6665	59905	F5		2.8	1	4.26896e-05	0.00041156	0.596969			500A	500	A	H4(AV_88)	H	4	FALSE
FALSE	High	Sequest HT (A2)	Unambiguous	[R].ILENPQGLSdPGNYHEFcR.[F]	D10(AV_88); C18(Carbamidomethyl)	2	Q9H2T7	Q9H2T7-2; Q9H2T7	0	3		0.0089	2	2	778.693	2334.06	2334.06	1.44	0.00112	HCD (High Energy Collision Dissociation)	30	MS2	89.6737	23	39.0847	46113	F4		2.23	1	4.9065e-05	0.000438081	0.590302	1.58005e+06	38.96	250B	250	B	D10(AV_88)	D	10	FALSE
FALSE	High	Sequest HT (A2)	Unambiguous	[M].mtPTVLYDVQELR.[R]	N-Term(Prot)(Met-loss+Acetyl); T2(AV_88)	1	P09525-2	P09525-2	0	2	0.2424	0	1	1	782.406	1563.8	1563.81	-0.68	-0.00053	HCD (High Energy Collision Dissociation)	30	MS2	83.6092	20.355	50.811	63633	F11		2.31	1	5.23021e-05	0.000439069	0.590062	1.77387e+06	50.81	Control	Control	Control	T2(AV_88)	T	2	FALSE
FALSE	High	Sequest HT (A2)	Unambiguous	[R].FPGVAIyLVEPR.[M]	Y7(AV_88)	3	Q9NP87	Q9NP87-3; Q9NP87-2; Q9NP87	0	2	0.0581	0	1	1	724.896	1448.78	1448.79	-6.65	-0.00482	HCD (High Energy Collision Dissociation)	30	MS2	72.6395	23	65.5461	84189	F10		1.72	1	5.55057e-05	0.000447399	0.588055	580386	65.58	2000B	2000	B	Y7(AV_88)	Y	7	FALSE
FALSE	High	Sequest HT (A2)	Unambiguous	[M].fsFNMFDHPIPR.[V]	N-Term(AV_N-term_88); S2(AV_88)	3	Q92890-1	Q92890-1; Q92890-3; Q92890	0	2	0.0291	0	1	1	842.388	1683.77	1683.78	-5.77	-0.00486	HCD (High Energy Collision Dissociation)	30	MS2	86.1057	23	70.6189	93040	F2		1.72	1	5.85183e-05	0.000449791	0.587486			100B	100	B	S2(AV_88)	S	2	FALSE
FALSE	High	Sequest HT (A2)	Unambiguous	[K].DAehALDTMNFDVIK.[G]	E3(AV_88); H4(AV_88)	1	Q9H361	Q9H361	0	3	0.0694	0	1	1	632.296	1894.87	1894.87	3.2	0.00202	HCD (High Energy Collision Dissociation)	30	MS2	91.5899	7.033	48.6641	60083	F4		2.45	1	5.85183e-05	0.000469922	0.582814			250B	250	B	E3(AV_88)	E	3	FALSE
FALSE	High	Sequest HT (A2)	Unambiguous	[K].DAehALDTMNFDVIK.[G]	E3(AV_88); H4(AV_88)	1	Q9H361	Q9H361	0	3	0.0694	0	1	1	632.296	1894.87	1894.87	3.2	0.00202	HCD (High Energy Collision Dissociation)	30	MS2	91.5899	7.033	48.6641	60083	F4		2.45	1	5.85183e-05	0.000469922	0.582814			250B	250	B	H4(AV_88)	H	4	FALSE
FALSE	High	Sequest HT (A2)	Unambiguous	[R].TNALVHsESDVGNR.[T]	S7(AV_88)	1	P48169	P48169	0	2	0.0419	0	1	1	793.881	1586.75	1586.76	-0.96	-0.00076	HCD (High Energy Collision Dissociation)	30	MS2	58.3322	23	22.2803	22385	F5		1.67	1	5.85183e-05	0.000448393	0.587819	4409330	22.21	500A	500	A	S7(AV_88)	S	7	FALSE
FALSE	High	Sequest HT (A2)	Unambiguous	[R].TNALVhSESDVGNR.[T]	H6(AV_88)	1	P48169	P48169	0	2	0.0419	0	1	2	793.881	1586.75	1586.76	-0.96	-0.00076	HCD (High Energy Collision Dissociation)	30	MS2	58.3322	23	22.2803	22385	F5		1.67	1	5.85183e-05	0.000448393	0.587819	4409330	22.21	500A	500	A	H6(AV_88)	H	6	FALSE
FALSE	High	Sequest HT (A2)	Unambiguous	[K].VDEFPLGGHmVSdEYEQLSSEALEAAR.[I]	M10(Oxidation); D13(AV_88)	1	Q96L21	Q96L21	0	3	0.0066	0	1	1	1028.47	3083.39	3083.39	-1.3	-0.00133	HCD (High Energy Collision Dissociation)	30	MS2	54.9289	23	61.2309	78201	F8		3.04	1	6.12719e-05	0.000492734	0.577756			1000B	1000	B	D13(AV_88)	D	13	FALSE
FALSE	High	Sequest HT (A2)	Unambiguous	[K].VDEFPLGGHmVSDeYEQLSSEALEAAR.[I]	M10(Oxidation); E14(AV_88)	1	Q96L21	Q96L21	0	3	0.0066	0	1	2	1028.47	3083.39	3083.39	-1.3	-0.00133	HCD (High Energy Collision Dissociation)	30	MS2	54.9289	23	61.2309	78201	F8		3.04	1	6.12719e-05	0.000492734	0.577756			1000B	1000	B	E14(AV_88)	E	14	FALSE
FALSE	High	Sequest HT (A2)	Unambiguous	[R].dYEAGLGLK.[S]	D1(AV_88)	1	O00635	O00635	0	2	0.1084	0	1	2	527.268	1053.53	1053.53	3.91	0.00206	HCD (High Energy Collision Dissociation)	30	MS2	77.1749	23	27.9854	30116	F9		2.03	1	6.43217e-05	0.000533402	0.569299			2000A	2000	A	D1(AV_88)	D	1	FALSE
FALSE	High	Sequest HT (A2)	Unambiguous	[K].ELEQVCNPIISGLyQGAGGPGPGGFGAQGPK.[G]	Y14(AV_88)	2	P0DMV9	P0DMV8-2; P0DMV9	0	3	0.1383	0	1	1	1029.51	3086.52	3086.5	5.06	0.00521	HCD (High Energy Collision Dissociation)	30	MS2	94.1107	23	73.7325	96876	F7		1.88	1	6.43217e-05	0.000525147	0.570962			1000A	1000	A	Y14(AV_88)	Y	14	FALSE
FALSE	High	Sequest HT (A2)	Unambiguous	[K].ELEQVCNPIISGLYqGAGGPGPGGFGAQGPK.[G]	Q15(AV_88)	2	P0DMV9	P0DMV8-2; P0DMV9	0	3	0.1383	0	1	2	1029.51	3086.52	3086.5	5.06	0.00521	HCD (High Energy Collision Dissociation)	30	MS2	94.1107	23	73.7325	96876	F7		1.88	1	6.43217e-05	0.000525147	0.570962			1000A	1000	A	Q15(AV_88)	Q	15	FALSE
FALSE	High	Sequest HT (A2)	Unambiguous	[K].ELEQVCNPIIsGLYQGAGGPGPGGFGAQGPK.[G]	S11(AV_88)	2	P0DMV9	P0DMV8-2; P0DMV9	0	3	0.1383	0	1	3	1029.51	3086.52	3086.5	5.06	0.00521	HCD (High Energy Collision Dissociation)	30	MS2	94.1107	23	73.7325	96876	F7		1.88	1	6.43217e-05	0.000525147	0.570962			1000A	1000	A	S11(AV_88)	S	11	FALSE
FALSE	High	Sequest HT (A2)	Unambiguous	[K].HGLEVIYtIEPIDEYCVQQLK.[E]	T8(AV_88)	1	Q58FG1	Q58FG1	0	2	0.0105	0	1	1	1289.64	2578.27	2578.29	-7.17	-0.00924	HCD (High Energy Collision Dissociation)	30	MS2	0	23	64.4306	83847	F11		2.85	1	6.43217e-05	0.000522609	0.571478			Control	Control	Control	T8(AV_88)	T	8	FALSE
FALSE	High	Sequest HT (A2)	Unambiguous	[K].EIPGGALVLVASYDdPGTK.[M]	D15(AV_88)	1	Q96BQ1	Q96BQ1	0	2	0.1129	0	1	1	995.52	1990.03	1990.02	8.27	0.00823	HCD (High Energy Collision Dissociation)	30	MS2	76.9363	23	77.7985	103008	F5		1.86	1	8.56091e-05	0.000611092	0.554812			500A	500	A	D15(AV_88)	D	15	FALSE
FALSE	High	Sequest HT (A2)	Unambiguous	[K].EIPGGALVLVASYdDPGTK.[M]	D14(AV_88)	1	Q96BQ1	Q96BQ1	0	2	0.1129	0	1	2	995.52	1990.03	1990.02	8.27	0.00823	HCD (High Energy Collision Dissociation)	30	MS2	76.9363	23	77.7985	103008	F5		1.86	1	8.56091e-05	0.000611092	0.554812			500A	500	A	D14(AV_88)	D	14	FALSE
FALSE	High	Sequest HT (A2)	Unambiguous	[K].EIPGGALVLVASyDDPGTK.[M]	Y13(AV_88)	1	Q96BQ1	Q96BQ1	0	2	0.1129	0	1	3	995.52	1990.03	1990.02	8.27	0.00823	HCD (High Energy Collision Dissociation)	30	MS2	76.9363	23	77.7985	103008	F5		1.86	1	8.56091e-05	0.000611092	0.554812			500A	500	A	Y13(AV_88)	Y	13	FALSE
FALSE	High	Sequest HT (A2)	Unambiguous	[R].MVQVHELGCeGISK.[S]	E10(AV_88)	1	Q15436	Q15436	0	3	0.1111	0	1	1	539.929	1617.77	1617.78	-2.32	-0.00125	HCD (High Energy Collision Dissociation)	30	MS2	77.6921	15.078	25.2965	26623	F3		2.52	1	8.56091e-05	0.000629468	0.551658			250A	250	A	E10(AV_88)	E	10	FALSE
FALSE	High	Sequest HT (A2)	Unambiguous	[R].rmNqLSLLEK.[E]	N-Term(AV_N-term_88); M2(Oxidation); Q4(AV_88)	3	Q8NDI1	Q8NDI1-3; Q8NDI1-2; Q8NDI1	1	2	0.0558	0	1	2	712.37	1423.73	1423.74	-5.18	-0.00369	HCD (High Energy Collision Dissociation)	30	MS2	94.6744	23	70.5474	92256	F6		1.97	1	9.03489e-05	0.000734877	0.535202			500B	500	B	Q4(AV_88)	Q	4	FALSE
FALSE	High	Sequest HT (A2)	Unambiguous	[R].rmNqLSLLEK.[E]	R1(AV_88); M2(Oxidation); Q4(AV_88)	3	Q8NDI1	Q8NDI1-3; Q8NDI1-2; Q8NDI1	1	2	0.0558	0	1	1	712.37	1423.73	1423.74	-5.18	-0.00369	HCD (High Energy Collision Dissociation)	30	MS2	94.6744	23	70.5474	92256	F6		1.97	1	9.03489e-05	0.000734877	0.535202			500B	500	B	R1(AV_88)	R	1	FALSE
FALSE	High	Sequest HT (A2)	Unambiguous	[R].rmNqLSLLEK.[E]	R1(AV_88); M2(Oxidation); Q4(AV_88)	3	Q8NDI1	Q8NDI1-3; Q8NDI1-2; Q8NDI1	1	2	0.0558	0	1	1	712.37	1423.73	1423.74	-5.18	-0.00369	HCD (High Energy Collision Dissociation)	30	MS2	94.6744	23	70.5474	92256	F6		1.97	1	9.03489e-05	0.000734877	0.535202			500B	500	B	Q4(AV_88)	Q	4	FALSE
FALSE	High	Sequest HT (A2)	Unambiguous	[R].LITLeeeMTKYKPESEELTAER.[I]	E5(AV_88); E6(AV_88); E7(AV_88)	1	P07237	P07237	1	2	0.2748	0	1	1	1452.2	2903.39	2903.41	-6.64	-0.00965	HCD (High Energy Collision Dissociation)	30	MS2	96.3273	23	16.1991	14755	F2		1.31	1	9.03489e-05	0.000675959	0.544079			100B	100	B	E5(AV_88)	E	5	FALSE
FALSE	High	Sequest HT (A2)	Unambiguous	[R].LITLeeeMTKYKPESEELTAER.[I]	E5(AV_88); E6(AV_88); E7(AV_88)	1	P07237	P07237	1	2	0.2748	0	1	1	1452.2	2903.39	2903.41	-6.64	-0.00965	HCD (High Energy Collision Dissociation)	30	MS2	96.3273	23	16.1991	14755	F2		1.31	1	9.03489e-05	0.000675959	0.544079			100B	100	B	E6(AV_88)	E	6	FALSE
FALSE	High	Sequest HT (A2)	Unambiguous	[R].LITLeeeMTKYKPESEELTAER.[I]	E5(AV_88); E6(AV_88); E7(AV_88)	1	P07237	P07237	1	2	0.2748	0	1	1	1452.2	2903.39	2903.41	-6.64	-0.00965	HCD (High Energy Collision Dissociation)	30	MS2	96.3273	23	16.1991	14755	F2		1.31	1	9.03489e-05	0.000675959	0.544079			100B	100	B	E7(AV_88)	E	7	FALSE
FALSE	High	Sequest HT (A2)	Unambiguous	[R].lITLEeeMTKYKPESEELTAER.[I]	N-Term(AV_N-term_88); E6(AV_88); E7(AV_88)	1	P07237	P07237	1	2	0.2748	0	1	2	1452.2	2903.39	2903.41	-6.64	-0.00965	HCD (High Energy Collision Dissociation)	30	MS2	96.3273	23	16.1991	14755	F2		1.31	1	9.03489e-05	0.000675959	0.544079			100B	100	B	E6(AV_88)	E	6	FALSE
FALSE	High	Sequest HT (A2)	Unambiguous	[R].lITLEeeMTKYKPESEELTAER.[I]	N-Term(AV_N-term_88); E6(AV_88); E7(AV_88)	1	P07237	P07237	1	2	0.2748	0	1	2	1452.2	2903.39	2903.41	-6.64	-0.00965	HCD (High Energy Collision Dissociation)	30	MS2	96.3273	23	16.1991	14755	F2		1.31	1	9.03489e-05	0.000675959	0.544079			100B	100	B	E7(AV_88)	E	7	FALSE
FALSE	High	Sequest HT (A2)	Unambiguous	[R].lItLEEEMtKYKPESEELTAER.[I]	N-Term(AV_N-term_88); T3(AV_88); T9(AV_88)	1	P07237	P07237	1	2	0.2748	0	1	3	1452.2	2903.39	2903.41	-6.64	-0.00965	HCD (High Energy Collision Dissociation)	30	MS2	96.3273	23	16.1991	14755	F2		1.31	1	9.03489e-05	0.000675959	0.544079			100B	100	B	T3(AV_88)	T	3	FALSE
FALSE	High	Sequest HT (A2)	Unambiguous	[R].lItLEEEMtKYKPESEELTAER.[I]	N-Term(AV_N-term_88); T3(AV_88); T9(AV_88)	1	P07237	P07237	1	2	0.2748	0	1	3	1452.2	2903.39	2903.41	-6.64	-0.00965	HCD (High Energy Collision Dissociation)	30	MS2	96.3273	23	16.1991	14755	F2		1.31	1	9.03489e-05	0.000675959	0.544079			100B	100	B	T9(AV_88)	T	9	FALSE
FALSE	High	Sequest HT (A2)	Unambiguous	[R].lITLeeEMTKYKPESEELTAER.[I]	N-Term(AV_N-term_88); E5(AV_88); E6(AV_88)	1	P07237	P07237	1	2	0.2748	0	1	4	1452.2	2903.39	2903.41	-6.64	-0.00965	HCD (High Energy Collision Dissociation)	30	MS2	96.3273	23	16.1991	14755	F2		1.31	1	9.03489e-05	0.000675959	0.544079			100B	100	B	E5(AV_88)	E	5	FALSE
FALSE	High	Sequest HT (A2)	Unambiguous	[R].lITLeeEMTKYKPESEELTAER.[I]	N-Term(AV_N-term_88); E5(AV_88); E6(AV_88)	1	P07237	P07237	1	2	0.2748	0	1	4	1452.2	2903.39	2903.41	-6.64	-0.00965	HCD (High Energy Collision Dissociation)	30	MS2	96.3273	23	16.1991	14755	F2		1.31	1	9.03489e-05	0.000675959	0.544079			100B	100	B	E6(AV_88)	E	6	FALSE
FALSE	High	Sequest HT (A2)	Unambiguous	[K].yCGLGLQMNHSIESK.[G]	Y1(AV_88)	2	Q96PD2	Q96PD2-2; Q96PD2	0	3	0.1102	0	1	2	589.945	1767.82	1767.82	0.1	6e-05	HCD (High Energy Collision Dissociation)	30	MS2	95.9413	23	28.9505	31459	F5		2.45	1	9.03489e-05	0.000788371	0.527749	1.04992e+06	28.95	500A	500	A	Y1(AV_88)	Y	1	FALSE
FALSE	High	Sequest HT (A2)	Unambiguous	[R].KDLYANnVMSGGTTMYPGIADR.[M]	N7(AV_88)	1	P68133	P68133	1	3	0.0346	0	1	1	821.392	2462.16	2462.15	5.94	0.00488	HCD (High Energy Collision Dissociation)	30	MS2	80.9195	23	41.5868	49336	F9		2.6	1	9.03489e-05	0.000798979	0.526332			2000A	2000	A	N7(AV_88)	N	7	FALSE
FALSE	High	Sequest HT (A2)	Unambiguous	[R].lGPVPsSTIEPAEAqSASSDLPqNVTK.[L]	N-Term(AV_N-term_88); S6(AV_88); Q15(AV_88); Q23(AV_88)	2	Q5T8P6	Q5T8P6-4; Q5T8P6	0	3	0.095	0	1	1	1025.84	3075.5	3075.5	1.06	0.00109	HCD (High Energy Collision Dissociation)	30	MS2	87.4824	23	57.7667	73396	F5		2.21	1	9.03489e-05	0.000733247	0.535437			500A	500	A	S6(AV_88)	S	6	FALSE
FALSE	High	Sequest HT (A2)	Unambiguous	[R].lGPVPsSTIEPAEAqSASSDLPqNVTK.[L]	N-Term(AV_N-term_88); S6(AV_88); Q15(AV_88); Q23(AV_88)	2	Q5T8P6	Q5T8P6-4; Q5T8P6	0	3	0.095	0	1	1	1025.84	3075.5	3075.5	1.06	0.00109	HCD (High Energy Collision Dissociation)	30	MS2	87.4824	23	57.7667	73396	F5		2.21	1	9.03489e-05	0.000733247	0.535437			500A	500	A	Q15(AV_88)	Q	15	FALSE
FALSE	High	Sequest HT (A2)	Unambiguous	[R].lGPVPsSTIEPAEAqSASSDLPqNVTK.[L]	N-Term(AV_N-term_88); S6(AV_88); Q15(AV_88); Q23(AV_88)	2	Q5T8P6	Q5T8P6-4; Q5T8P6	0	3	0.095	0	1	1	1025.84	3075.5	3075.5	1.06	0.00109	HCD (High Energy Collision Dissociation)	30	MS2	87.4824	23	57.7667	73396	F5		2.21	1	9.03489e-05	0.000733247	0.535437			500A	500	A	Q23(AV_88)	Q	23	FALSE
FALSE	High	Sequest HT (A2)	Unambiguous	[K].HGLEVIYTIEPIDEyCVQQLK.[E]	Y15(AV_88)	1	Q58FG1	Q58FG1	0	2	0.026	0	1	1	1289.64	2578.28	2578.29	-3.94	-0.00508	HCD (High Energy Collision Dissociation)	30	MS2	0	23	63.5531	82543	F2		2.31	1	9.33718e-05	0.000808078	0.525133			100B	100	B	Y15(AV_88)	Y	15	FALSE
FALSE	High	Sequest HT (A2)	Unambiguous	[-].mCsLGLFPPPPPR.[G]	M1(Oxidation); S3(AV_88)	2	Q9NRG9	Q9NRG9-2; Q9NRG9	0	4	0.1943	0	1	1	379.692	1515.75	1515.75	-1.23	-0.00047	HCD (High Energy Collision Dissociation)	30	MS2	49.2909	23	36.6671	42911	F11		2.11	1	9.85373e-05	0.000833054	0.521909	1314041	36.48	Control	Control	Control	S3(AV_88)	S	3	FALSE
FALSE	High	Sequest HT (A2)	Unambiguous	[K].yQELmnVKLALDIEIATYR.[K]	N-Term(AV_N-term_88); M5(AV_88); N6(AV_88)	3	Q6KB66	Q6KB66-3; Q6KB66-2; Q6KB66	1	4		0.0126	3	4	637.581	2547.3	2547.3	0.63	0.0004	HCD (High Energy Collision Dissociation)	30	MS2	99.1977	13.504	62.4209	80578	F3		1.57	1	9.85373e-05	0.000887659	0.515194	383829	61.27	250A	250	A	M5(AV_88)	M	5	FALSE
FALSE	High	Sequest HT (A2)	Unambiguous	[K].yQELmnVKLALDIEIATYR.[K]	N-Term(AV_N-term_88); M5(AV_88); N6(AV_88)	3	Q6KB66	Q6KB66-3; Q6KB66-2; Q6KB66	1	4		0.0126	3	4	637.581	2547.3	2547.3	0.63	0.0004	HCD (High Energy Collision Dissociation)	30	MS2	99.1977	13.504	62.4209	80578	F3		1.57	1	9.85373e-05	0.000887659	0.515194	383829	61.27	250A	250	A	N6(AV_88)	N	6	FALSE
FALSE	High	Sequest HT (A2)	Unambiguous	[K].yQELmNVkLALDIEIATYR.[K]	N-Term(AV_N-term_88); M5(AV_88); K8(AV_88)	3	Q6KB66	Q6KB66-3; Q6KB66-2; Q6KB66	1	4		0.0126	3	3	637.581	2547.3	2547.3	0.63	0.0004	HCD (High Energy Collision Dissociation)	30	MS2	99.1977	13.504	62.4209	80578	F3		1.57	1	9.85373e-05	0.000887659	0.515194	383829	61.27	250A	250	A	M5(AV_88)	M	5	FALSE
FALSE	High	Sequest HT (A2)	Unambiguous	[K].yQELmNVkLALDIEIATYR.[K]	N-Term(AV_N-term_88); M5(AV_88); K8(AV_88)	3	Q6KB66	Q6KB66-3; Q6KB66-2; Q6KB66	1	4		0.0126	3	3	637.581	2547.3	2547.3	0.63	0.0004	HCD (High Energy Collision Dissociation)	30	MS2	99.1977	13.504	62.4209	80578	F3		1.57	1	9.85373e-05	0.000887659	0.515194	383829	61.27	250A	250	A	K8(AV_88)	K	8	TRUE
FALSE	High	Sequest HT (A2)	Unambiguous	[R].YLeLHVVGDeDVVLREALQDdLQR.[Y]	E3(AV_88); E10(AV_88); D21(AV_88)	1	A6NKG5	A6NKG5	1	3		0.0201	2	2	1030.19	3088.55	3088.54	1.87	0.00192	HCD (High Energy Collision Dissociation)	30	MS2	84.7834	23	57.6161	72839	F9		1.95	1	9.85373e-05	0.000910381	0.512524			2000A	2000	A	E3(AV_88)	E	3	FALSE
FALSE	High	Sequest HT (A2)	Unambiguous	[R].YLeLHVVGDeDVVLREALQDdLQR.[Y]	E3(AV_88); E10(AV_88); D21(AV_88)	1	A6NKG5	A6NKG5	1	3		0.0201	2	2	1030.19	3088.55	3088.54	1.87	0.00192	HCD (High Energy Collision Dissociation)	30	MS2	84.7834	23	57.6161	72839	F9		1.95	1	9.85373e-05	0.000910381	0.512524			2000A	2000	A	E10(AV_88)	E	10	FALSE
FALSE	High	Sequest HT (A2)	Unambiguous	[R].YLeLHVVGDeDVVLREALQDdLQR.[Y]	E3(AV_88); E10(AV_88); D21(AV_88)	1	A6NKG5	A6NKG5	1	3		0.0201	2	2	1030.19	3088.55	3088.54	1.87	0.00192	HCD (High Energy Collision Dissociation)	30	MS2	84.7834	23	57.6161	72839	F9		1.95	1	9.85373e-05	0.000910381	0.512524			2000A	2000	A	D21(AV_88)	D	21	FALSE
FALSE	High	Sequest HT (A2)	Unambiguous	[M].fsFNMFDHPIPR.[V]	N-Term(AV_N-term_88); S2(AV_88)	3	Q92890-1	Q92890-1; Q92890-3; Q92890	0	2	0.0667	0	1	1	842.399	1683.79	1683.78	7.81	0.00657	HCD (High Energy Collision Dissociation)	30	MS2	84.4636	23	70.4789	92308	F5		2.1	1	9.85373e-05	0.000863339	0.518131			500A	500	A	S2(AV_88)	S	2	FALSE
FALSE	High	Sequest HT (A2)	Unambiguous	[R].AVEsLQASLDAETR.[A]	S4(AV_88)	2	A7E2Y1	A7E2Y1-4; A7E2Y1	0	2	0.0741	0	1	1	789.394	1577.78	1577.78	0.25	0.0002	HCD (High Energy Collision Dissociation)	30	MS2	60.463	23	46.8558	57035	F8		1.89	1	9.85373e-05	0.000830254	0.522266	1.06766e+06	46.68	1000B	1000	B	S4(AV_88)	S	4	FALSE
FALSE	High	Sequest HT (A2)	Unambiguous	[R].hYTELLSDDFTnr.[C]	N-Term(AV_N-term_88); N12(AV_88); R13(AV_88)	2	Q8WVB6	Q8WVB6-2; Q8WVB6	0	3	0.1445	0	1	1	625.621	1874.85	1874.84	5.27	0.00329	HCD (High Energy Collision Dissociation)	30	MS2	51.938	23	60.7672	77146	F10		1.73	1	9.85373e-05	0.000853739	0.519314	638822	60.74	2000B	2000	B	N12(AV_88)	N	12	FALSE
FALSE	High	Sequest HT (A2)	Unambiguous	[R].hYTELLSDDFTnr.[C]	N-Term(AV_N-term_88); N12(AV_88); R13(AV_88)	2	Q8WVB6	Q8WVB6-2; Q8WVB6	0	3	0.1445	0	1	1	625.621	1874.85	1874.84	5.27	0.00329	HCD (High Energy Collision Dissociation)	30	MS2	51.938	23	60.7672	77146	F10		1.73	1	9.85373e-05	0.000853739	0.519314	638822	60.74	2000B	2000	B	R13(AV_88)	R	13	FALSE
FALSE	High	Sequest HT (A2)	Unambiguous	[R].hYTELLSDDFTnr.[C]	H1(AV_88); N12(AV_88); R13(AV_88)	2	Q8WVB6	Q8WVB6-2; Q8WVB6	0	3	0.1445	0	1	2	625.621	1874.85	1874.84	5.27	0.00329	HCD (High Energy Collision Dissociation)	30	MS2	51.938	23	60.7672	77146	F10		1.73	1	9.85373e-05	0.000853739	0.519314	638822	60.74	2000B	2000	B	H1(AV_88)	H	1	FALSE
FALSE	High	Sequest HT (A2)	Unambiguous	[R].hYTELLSDDFTnr.[C]	H1(AV_88); N12(AV_88); R13(AV_88)	2	Q8WVB6	Q8WVB6-2; Q8WVB6	0	3	0.1445	0	1	2	625.621	1874.85	1874.84	5.27	0.00329	HCD (High Energy Collision Dissociation)	30	MS2	51.938	23	60.7672	77146	F10		1.73	1	9.85373e-05	0.000853739	0.519314	638822	60.74	2000B	2000	B	N12(AV_88)	N	12	FALSE
FALSE	High	Sequest HT (A2)	Unambiguous	[R].hYTELLSDDFTnr.[C]	H1(AV_88); N12(AV_88); R13(AV_88)	2	Q8WVB6	Q8WVB6-2; Q8WVB6	0	3	0.1445	0	1	2	625.621	1874.85	1874.84	5.27	0.00329	HCD (High Energy Collision Dissociation)	30	MS2	51.938	23	60.7672	77146	F10		1.73	1	9.85373e-05	0.000853739	0.519314	638822	60.74	2000B	2000	B	R13(AV_88)	R	13	FALSE
FALSE	High	Sequest HT (A2)	Unambiguous	[R].cPEAIFQPsFLGIESSGIHETTFNSIMK.[C]	C1(Carbamidomethyl); S9(AV_88)	1	Q562R1	Q562R1	0	3	0.0432	0	1	1	1076.85	3228.55	3228.54	2.61	0.00281	HCD (High Energy Collision Dissociation)	30	MS2	87.876	23	67.9562	88597	F4		3.01	1	0.000100311	0.000982717	0.504457	761935	66.98	250B	250	B	S9(AV_88)	S	9	FALSE
FALSE	High	Sequest HT (A2)	Unambiguous	[R].sCIGeILAR.[Q]	N-Term(AV_N-term_88); E5(AV_88)	1	P05093	P05093	0	2	0.2941	0	1	1	569.29	1137.57	1137.58	-2.87	-0.00163	HCD (High Energy Collision Dissociation)	30	MS2	95.3126	23	71.3093	92600	F10		1.19	1	0.000100311	0.00106788	0.495709			2000B	2000	B	E5(AV_88)	E	5	FALSE
FALSE	High	Sequest HT (A2)	Unambiguous	[K].lLLDmGSDINAQIeTNR.[N]	N-Term(AV_N-term_88); M5(Oxidation); E14(AV_88)	7	Q8IWZ3-6; O75179	Q8IWZ3; O75179-6; O75179-7; O75179-2; Q8IWZ3-6; Q8IWZ3-4; O75179	0	2		0.0109	2	4	1048	2095	2095.02	-8.77	-0.00919	HCD (High Energy Collision Dissociation)	30	MS2	65.2955	23	55.6767	70321	F5		1.81	2	0.000100311	0.0009444	0.508651			500A	500	A	E14(AV_88)	E	14	FALSE
FALSE	High	Sequest HT (A2)	Unambiguous	[K].lLLDmGSDINAQIEtNR.[N]	N-Term(AV_N-term_88); M5(Oxidation); T15(AV_88)	7	Q8IWZ3-6; O75179	Q8IWZ3; O75179-6; O75179-7; O75179-2; Q8IWZ3-6; Q8IWZ3-4; O75179	0	2		0.0109	2	2	1048	2095	2095.02	-8.77	-0.00919	HCD (High Energy Collision Dissociation)	30	MS2	65.2955	23	55.6767	70321	F5		1.81	2	0.000100311	0.0009444	0.508651			500A	500	A	T15(AV_88)	T	15	FALSE
FALSE	High	Sequest HT (A2)	Unambiguous	[K].lLLDmGSDINAQIETnR.[N]	N-Term(AV_N-term_88); M5(Oxidation); N16(AV_88)	7	Q8IWZ3-6; O75179	Q8IWZ3; O75179-6; O75179-7; O75179-2; Q8IWZ3-6; Q8IWZ3-4; O75179	0	2		0.0109	2	3	1048	2095	2095.02	-8.77	-0.00919	HCD (High Energy Collision Dissociation)	30	MS2	65.2955	23	55.6767	70321	F5		1.81	2	0.000100311	0.0009444	0.508651			500A	500	A	N16(AV_88)	N	16	FALSE
FALSE	High	Sequest HT (A2)	Unambiguous	[R].VSSVPSnSnVVVGTTNAcAPSAR.[V]	N7(AV_88); N9(AV_88); C18(Carbamidomethyl)	1	O43790	O43790	0	2	0.1235	0	1	1	1225.59	2450.17	2450.18	-1.05	-0.00128	HCD (High Energy Collision Dissociation)	30	MS2	0	23	26.9367	28672	F5		1.7	1	0.000100311	0.0010116	0.501406			500A	500	A	N7(AV_88)	N	7	FALSE
FALSE	High	Sequest HT (A2)	Unambiguous	[R].VSSVPSnSnVVVGTTNAcAPSAR.[V]	N7(AV_88); N9(AV_88); C18(Carbamidomethyl)	1	O43790	O43790	0	2	0.1235	0	1	1	1225.59	2450.17	2450.18	-1.05	-0.00128	HCD (High Energy Collision Dissociation)	30	MS2	0	23	26.9367	28672	F5		1.7	1	0.000100311	0.0010116	0.501406			500A	500	A	N9(AV_88)	N	9	FALSE
FALSE	High	Sequest HT (A2)	Unambiguous	[K].vMSSLFLDTSVPGEERtNFK.[S]	N-Term(AV_N-term_88); T17(AV_88)	5	Q9NZM6	Q9NZM6-2; Q9NZM6-5; Q9NZM6-7; Q9NZM6-6; Q9NZM6	1	3	0.0545	0	1	1	811.729	2433.17	2433.18	-2.54	-0.00206	HCD (High Energy Collision Dissociation)	30	MS2	92.9898	23	64.8911	84073	F4		2.02	1	0.000100311	0.00106819	0.495679			250B	250	B	T17(AV_88)	T	17	FALSE
FALSE	High	Sequest HT (A2)	Unambiguous	[-].mNVdHeVNLLVEEIHR.[L]	N-Term(Prot)(Met-loss); D4(AV_88); E6(AV_88)	1	Q9P1F3	Q9P1F3	0	3	0.0374	0	1	1	664.669	1991.99	1992	-1.83	-0.00122	HCD (High Energy Collision Dissociation)	30	MS2	97.7152	20.603	59.0776	75846	F2		2.14	1	0.000100311	0.000933651	0.509859			100B	100	B	D4(AV_88)	D	4	FALSE
FALSE	High	Sequest HT (A2)	Unambiguous	[-].mNVdHeVNLLVEEIHR.[L]	N-Term(Prot)(Met-loss); D4(AV_88); E6(AV_88)	1	Q9P1F3	Q9P1F3	0	3	0.0374	0	1	1	664.669	1991.99	1992	-1.83	-0.00122	HCD (High Energy Collision Dissociation)	30	MS2	97.7152	20.603	59.0776	75846	F2		2.14	1	0.000100311	0.000933651	0.509859			100B	100	B	E6(AV_88)	E	6	FALSE
FALSE	High	Sequest HT (A2)	Unambiguous	[K].LCYVALDFENeMATAASSSSLEK.[S]	E11(AV_88)	5	P68133; P68032	P63267-2; P68133; P68032; P62736; P63267	0	2	0.0191	0	1	1	1284.08	2567.16	2567.17	-2.4	-0.00308	HCD (High Energy Collision Dissociation)	30	MS2	0	23	53.8108	67404	F7		1.57	2	0.000100311	0.000930725	0.51019			1000A	1000	A	E11(AV_88)	E	11	FALSE
FALSE	High	Sequest HT (A2)	Unambiguous	[K].LCYVALDFENEmATAASSSSLEK.[S]	M12(AV_88)	5	P68133; P68032	P63267-2; P68133; P68032; P62736; P63267	0	2	0.0191	0	1	2	1284.08	2567.16	2567.17	-2.4	-0.00308	HCD (High Energy Collision Dissociation)	30	MS2	0	23	53.8108	67404	F7		1.57	2	0.000100311	0.000930725	0.51019			1000A	1000	A	M12(AV_88)	M	12	FALSE
FALSE	High	Sequest HT (A2)	Unambiguous	[K].HGLEVIYTIEPIDeYCVQQLK.[E]	E14(AV_88)	1	Q58FG1	Q58FG1	0	2	0.082	0	1	5	1289.64	2578.28	2578.29	-4.82	-0.00621	HCD (High Energy Collision Dissociation)	30	MS2	62.7859	23	63.178	81710	F3		2.44	1	0.000106146	0.00109818	0.492769			250A	250	A	E14(AV_88)	E	14	FALSE
FALSE	High	Sequest HT (A2)	Unambiguous	[K].HGLEVIYtIEPIDEYCVQQLK.[E]	T8(AV_88)	1	Q58FG1	Q58FG1	0	2	0.082	0	1	1	1289.64	2578.28	2578.29	-4.82	-0.00621	HCD (High Energy Collision Dissociation)	30	MS2	62.7859	23	63.178	81710	F3		2.44	1	0.000106146	0.00109818	0.492769			250A	250	A	T8(AV_88)	T	8	FALSE
FALSE	High	Sequest HT (A2)	Unambiguous	[K].HGLEVIYTIePIDEYCVQQLK.[E]	E10(AV_88)	1	Q58FG1	Q58FG1	0	2	0.082	0	1	4	1289.64	2578.28	2578.29	-4.82	-0.00621	HCD (High Energy Collision Dissociation)	30	MS2	62.7859	23	63.178	81710	F3		2.44	1	0.000106146	0.00109818	0.492769			250A	250	A	E10(AV_88)	E	10	FALSE
FALSE	High	Sequest HT (A2)	Unambiguous	[K].HGLEVIYTIEPIdEYCVQQLK.[E]	D13(AV_88)	1	Q58FG1	Q58FG1	0	2	0.082	0	1	3	1289.64	2578.28	2578.29	-4.82	-0.00621	HCD (High Energy Collision Dissociation)	30	MS2	62.7859	23	63.178	81710	F3		2.44	1	0.000106146	0.00109818	0.492769			250A	250	A	D13(AV_88)	D	13	FALSE
FALSE	High	Sequest HT (A2)	Unambiguous	[K].HGLEVIYTIEPIDEyCVQQLK.[E]	Y15(AV_88)	1	Q58FG1	Q58FG1	0	2	0.082	0	1	2	1289.64	2578.28	2578.29	-4.82	-0.00621	HCD (High Energy Collision Dissociation)	30	MS2	62.7859	23	63.178	81710	F3		2.44	1	0.000106146	0.00109818	0.492769			250A	250	A	Y15(AV_88)	Y	15	FALSE
FALSE	High	Sequest HT (A2)	Unambiguous	[R].VCsVNPPSAIEmQLR.[R]	S3(AV_88); M12(Oxidation)	3	P28290	P28290-3; P28290-2; P28290	0	2	0.2554	0	1	2	874.432	1747.86	1747.85	3.35	0.00292	HCD (High Energy Collision Dissociation)	30	MS2	38.8862	23	35.5031	40927	F3		1.84	1	0.000111335	0.00115382	0.487581			250A	250	A	S3(AV_88)	S	3	FALSE
FALSE	High	Sequest HT (A2)	Unambiguous	[R].FADNTFSGSYITtIGVDFK.[I]	T13(AV_88)	2	Q15286	Q15286-2; Q15286	0	2	0.1511	0	1	1	1086.02	2171.03	2171.03	-1.98	-0.00214	HCD (High Energy Collision Dissociation)	30	MS2	70.6085	23	71.193	93880	F2		2.25	1	0.000113882	0.00125057	0.479147			100B	100	B	T13(AV_88)	T	13	FALSE
FALSE	High	Sequest HT (A2)	Unambiguous	[K].yENELTLHqNVEADINGLR.[R]	N-Term(AV_N-term_88); Q9(AV_88)	1	Q7Z3Y7	Q7Z3Y7	0	2	1	0	1	6	1202.59	2404.18	2404.16	9.68	0.01163	HCD (High Energy Collision Dissociation)	30	MS2	0	23	36.7692	43059	F11		0.96	1	0.000116279	0.00130384	0.474785			Control	Control	Control	Q9(AV_88)	Q	9	FALSE
FALSE	High	Sequest HT (A2)	Unambiguous	[K].YEnELTLhQNVEADINGLR.[R]	N3(AV_88); H8(AV_88)	1	Q7Z3Y7	Q7Z3Y7	0	2	1	0	1	5	1202.59	2404.18	2404.16	9.68	0.01163	HCD (High Energy Collision Dissociation)	30	MS2	0	23	36.7692	43059	F11		0.96	1	0.000116279	0.00130384	0.474785			Control	Control	Control	N3(AV_88)	N	3	FALSE
FALSE	High	Sequest HT (A2)	Unambiguous	[K].YEnELTLhQNVEADINGLR.[R]	N3(AV_88); H8(AV_88)	1	Q7Z3Y7	Q7Z3Y7	0	2	1	0	1	5	1202.59	2404.18	2404.16	9.68	0.01163	HCD (High Energy Collision Dissociation)	30	MS2	0	23	36.7692	43059	F11		0.96	1	0.000116279	0.00130384	0.474785			Control	Control	Control	H8(AV_88)	H	8	FALSE
FALSE	High	Sequest HT (A2)	Unambiguous	[K].yENeLTLHQNVEADINGLR.[R]	N-Term(AV_N-term_88); E4(AV_88)	1	Q7Z3Y7	Q7Z3Y7	0	2	1	0	1	4	1202.59	2404.18	2404.16	9.68	0.01163	HCD (High Energy Collision Dissociation)	30	MS2	0	23	36.7692	43059	F11		0.96	1	0.000116279	0.00130384	0.474785			Control	Control	Control	E4(AV_88)	E	4	FALSE
FALSE	High	Sequest HT (A2)	Unambiguous	[K].YeNeLTLHQNVEADINGLR.[R]	E2(AV_88); E4(AV_88)	1	Q7Z3Y7	Q7Z3Y7	0	2	1	0	1	3	1202.59	2404.18	2404.16	9.68	0.01163	HCD (High Energy Collision Dissociation)	30	MS2	0	23	36.7692	43059	F11		0.96	1	0.000116279	0.00130384	0.474785			Control	Control	Control	E2(AV_88)	E	2	FALSE
FALSE	High	Sequest HT (A2)	Unambiguous	[K].YeNeLTLHQNVEADINGLR.[R]	E2(AV_88); E4(AV_88)	1	Q7Z3Y7	Q7Z3Y7	0	2	1	0	1	3	1202.59	2404.18	2404.16	9.68	0.01163	HCD (High Energy Collision Dissociation)	30	MS2	0	23	36.7692	43059	F11		0.96	1	0.000116279	0.00130384	0.474785			Control	Control	Control	E4(AV_88)	E	4	FALSE
FALSE	High	Sequest HT (A2)	Unambiguous	[K].yENELtLHQNVEADINGLR.[R]	N-Term(AV_N-term_88); T6(AV_88)	1	Q7Z3Y7	Q7Z3Y7	0	2	1	0	1	7	1202.59	2404.18	2404.16	9.68	0.01163	HCD (High Energy Collision Dissociation)	30	MS2	0	23	36.7692	43059	F11		0.96	1	0.000116279	0.00130384	0.474785			Control	Control	Control	T6(AV_88)	T	6	FALSE
FALSE	High	Sequest HT (A2)	Unambiguous	[K].yENELTLHQnVEADINGLR.[R]	N-Term(AV_N-term_88); N10(AV_88)	1	Q7Z3Y7	Q7Z3Y7	0	2	1	0	1	10	1202.59	2404.18	2404.16	9.68	0.01163	HCD (High Energy Collision Dissociation)	30	MS2	0	23	36.7692	43059	F11		0.96	1	0.000116279	0.00130384	0.474785			Control	Control	Control	N10(AV_88)	N	10	FALSE
FALSE	High	Sequest HT (A2)	Unambiguous	[K].yENELTLHQNVeADINGLR.[R]	N-Term(AV_N-term_88); E12(AV_88)	1	Q7Z3Y7	Q7Z3Y7	0	2	1	0	1	9	1202.59	2404.18	2404.16	9.68	0.01163	HCD (High Energy Collision Dissociation)	30	MS2	0	23	36.7692	43059	F11		0.96	1	0.000116279	0.00130384	0.474785			Control	Control	Control	E12(AV_88)	E	12	FALSE
FALSE	High	Sequest HT (A2)	Unambiguous	[K].YENeLTLHQNVeADINGLR.[R]	E4(AV_88); E12(AV_88)	1	Q7Z3Y7	Q7Z3Y7	0	2	1	0	1	8	1202.59	2404.18	2404.16	9.68	0.01163	HCD (High Energy Collision Dissociation)	30	MS2	0	23	36.7692	43059	F11		0.96	1	0.000116279	0.00130384	0.474785			Control	Control	Control	E4(AV_88)	E	4	FALSE
FALSE	High	Sequest HT (A2)	Unambiguous	[K].YENeLTLHQNVeADINGLR.[R]	E4(AV_88); E12(AV_88)	1	Q7Z3Y7	Q7Z3Y7	0	2	1	0	1	8	1202.59	2404.18	2404.16	9.68	0.01163	HCD (High Energy Collision Dissociation)	30	MS2	0	23	36.7692	43059	F11		0.96	1	0.000116279	0.00130384	0.474785			Control	Control	Control	E12(AV_88)	E	12	FALSE
FALSE	High	Sequest HT (A2)	Unambiguous	[K].yENELTLhQNVEADINGLR.[R]	N-Term(AV_N-term_88); H8(AV_88)	1	Q7Z3Y7	Q7Z3Y7	0	2	1	0	1	1	1202.59	2404.18	2404.16	9.68	0.01163	HCD (High Energy Collision Dissociation)	30	MS2	0	23	36.7692	43059	F11		0.96	1	0.000116279	0.00130384	0.474785			Control	Control	Control	H8(AV_88)	H	8	FALSE
FALSE	High	Sequest HT (A2)	Unambiguous	[K].yENELtLHQNVEADINGLR.[R]	Y1(AV_88); T6(AV_88)	1	Q7Z3Y7	Q7Z3Y7	0	2	1	0	1	2	1202.59	2404.18	2404.16	9.68	0.01163	HCD (High Energy Collision Dissociation)	30	MS2	0	23	36.7692	43059	F11		0.96	1	0.000116279	0.00130384	0.474785			Control	Control	Control	Y1(AV_88)	Y	1	FALSE
FALSE	High	Sequest HT (A2)	Unambiguous	[K].yENELtLHQNVEADINGLR.[R]	Y1(AV_88); T6(AV_88)	1	Q7Z3Y7	Q7Z3Y7	0	2	1	0	1	2	1202.59	2404.18	2404.16	9.68	0.01163	HCD (High Energy Collision Dissociation)	30	MS2	0	23	36.7692	43059	F11		0.96	1	0.000116279	0.00130384	0.474785			Control	Control	Control	T6(AV_88)	T	6	FALSE
FALSE	High	Sequest HT (A2)	Unambiguous	[K].CDLHrLEEGPPVTTVLTR.[E]	R5(AV_88)	4	P08559	P08559-4; P08559-3; P08559-2; P08559	1	3	0.0169	0	1	1	708.703	2124.09	2124.09	1.6	0.00113	HCD (High Energy Collision Dissociation)	30	MS2	98.6366	8.459	39.9098	47298	F3		2.37	1	0.000116279	0.0013415	0.471812	1.23414e+06	39.58	250A	250	A	R5(AV_88)	R	5	FALSE
FALSE	High	Sequest HT (A2)	Unambiguous	[K].CDLhRLEEGPPVTTVLTR.[E]	H4(AV_88)	4	P08559	P08559-4; P08559-3; P08559-2; P08559	1	3	0.0169	0	1	2	708.703	2124.09	2124.09	1.6	0.00113	HCD (High Energy Collision Dissociation)	30	MS2	98.6366	8.459	39.9098	47298	F3		2.37	1	0.000116279	0.0013415	0.471812	1.23414e+06	39.58	250A	250	A	H4(AV_88)	H	4	FALSE
FALSE	High	Sequest HT (A2)	Unambiguous	[K].CdLHRLEEGPPVTTVLTR.[E]	D2(AV_88)	4	P08559	P08559-4; P08559-3; P08559-2; P08559	1	3	0.0169	0	1	3	708.703	2124.09	2124.09	1.6	0.00113	HCD (High Energy Collision Dissociation)	30	MS2	98.6366	8.459	39.9098	47298	F3		2.37	1	0.000116279	0.0013415	0.471812	1.23414e+06	39.58	250A	250	A	D2(AV_88)	D	2	FALSE
FALSE	High	Sequest HT (A2)	Unambiguous	[-].mCsLGLFPPPPPR.[G]	M1(Oxidation); S3(AV_88)	2	Q9NRG9	Q9NRG9-2; Q9NRG9	0	4	0.2327	0	1	1	379.692	1515.75	1515.75	-1.89	-0.00072	HCD (High Energy Collision Dissociation)	30	MS2	87.3404	23	36.482	42338	F3		2.02	1	0.000116279	0.00134329	0.471673	629252	36.49	250A	250	A	S3(AV_88)	S	3	FALSE
FALSE	High	Sequest HT (A2)	Unambiguous	[R].MQEMIARMQAqMqMqMQGGDGDGGALGHHV.[-]	Q11(AV_88); Q13(AV_88); Q15(AV_88)	3	Q15019	Q15019-3; Q15019-2; Q15019	1	5		0.0163	2	2	702.309	3507.52	3507.5	4.82	0.00338	HCD (High Energy Collision Dissociation)	30	MS2	77.37	23	14.6064	12521	F5		2.41	1	0.000118932	0.00138254	0.468669	815888	14.64	500A	500	A	Q11(AV_88)	Q	11	FALSE
FALSE	High	Sequest HT (A2)	Unambiguous	[R].MQEMIARMQAqMqMqMQGGDGDGGALGHHV.[-]	Q11(AV_88); Q13(AV_88); Q15(AV_88)	3	Q15019	Q15019-3; Q15019-2; Q15019	1	5		0.0163	2	2	702.309	3507.52	3507.5	4.82	0.00338	HCD (High Energy Collision Dissociation)	30	MS2	77.37	23	14.6064	12521	F5		2.41	1	0.000118932	0.00138254	0.468669	815888	14.64	500A	500	A	Q13(AV_88)	Q	13	FALSE
FALSE	High	Sequest HT (A2)	Unambiguous	[R].MQEMIARMQAqMqMqMQGGDGDGGALGHHV.[-]	Q11(AV_88); Q13(AV_88); Q15(AV_88)	3	Q15019	Q15019-3; Q15019-2; Q15019	1	5		0.0163	2	2	702.309	3507.52	3507.5	4.82	0.00338	HCD (High Energy Collision Dissociation)	30	MS2	77.37	23	14.6064	12521	F5		2.41	1	0.000118932	0.00138254	0.468669	815888	14.64	500A	500	A	Q15(AV_88)	Q	15	FALSE
FALSE	High	Sequest HT (A2)	Unambiguous	[R].MQEMIARMqAqMqMQMQGGDGDGGALGHHV.[-]	Q9(AV_88); Q11(AV_88); Q13(AV_88)	3	Q15019	Q15019-3; Q15019-2; Q15019	1	5		0.0163	2	3	702.309	3507.52	3507.5	4.82	0.00338	HCD (High Energy Collision Dissociation)	30	MS2	77.37	23	14.6064	12521	F5		2.41	1	0.000118932	0.00138254	0.468669	815888	14.64	500A	500	A	Q9(AV_88)	Q	9	FALSE
FALSE	High	Sequest HT (A2)	Unambiguous	[R].MQEMIARMqAqMqMQMQGGDGDGGALGHHV.[-]	Q9(AV_88); Q11(AV_88); Q13(AV_88)	3	Q15019	Q15019-3; Q15019-2; Q15019	1	5		0.0163	2	3	702.309	3507.52	3507.5	4.82	0.00338	HCD (High Energy Collision Dissociation)	30	MS2	77.37	23	14.6064	12521	F5		2.41	1	0.000118932	0.00138254	0.468669	815888	14.64	500A	500	A	Q11(AV_88)	Q	11	FALSE
FALSE	High	Sequest HT (A2)	Unambiguous	[R].MQEMIARMqAqMqMQMQGGDGDGGALGHHV.[-]	Q9(AV_88); Q11(AV_88); Q13(AV_88)	3	Q15019	Q15019-3; Q15019-2; Q15019	1	5		0.0163	2	3	702.309	3507.52	3507.5	4.82	0.00338	HCD (High Energy Collision Dissociation)	30	MS2	77.37	23	14.6064	12521	F5		2.41	1	0.000118932	0.00138254	0.468669	815888	14.64	500A	500	A	Q13(AV_88)	Q	13	FALSE
FALSE	High	Sequest HT (A2)	Unambiguous	[R].VEdILTGK.[L]	D3(AV_88)	1	Q9UMZ3	Q9UMZ3	0	2	0.2	0	1	1	481.763	962.518	962.519	-1.25	-0.0006	HCD (High Energy Collision Dissociation)	30	MS2	98.2833	23	49.4748	60881	F8		1.75	1	0.000118932	0.00139664	0.46761			1000B	1000	B	D3(AV_88)	D	3	FALSE
FALSE	High	Sequest HT (A2)	Unambiguous	[K].DAehALDTMNFDVIK.[G]	E3(AV_88); H4(AV_88)	1	Q9H361	Q9H361	0	3	0.0593	0	1	1	632.296	1894.87	1894.87	3.49	0.0022	HCD (High Energy Collision Dissociation)	30	MS2	94.6192	6.443	48.8728	60393	F4		1.18	1	0.00012391	0.00146159	0.462876			250B	250	B	E3(AV_88)	E	3	FALSE
FALSE	High	Sequest HT (A2)	Unambiguous	[K].DAehALDTMNFDVIK.[G]	E3(AV_88); H4(AV_88)	1	Q9H361	Q9H361	0	3	0.0593	0	1	1	632.296	1894.87	1894.87	3.49	0.0022	HCD (High Energy Collision Dissociation)	30	MS2	94.6192	6.443	48.8728	60393	F4		1.18	1	0.00012391	0.00146159	0.462876			250B	250	B	H4(AV_88)	H	4	FALSE
FALSE	High	Sequest HT (A2)	Unambiguous	[R].LKLYLPkETcLITFLLAGIEcPR.[G]	K7(AV_88); C10(Carbamidomethyl); C21(Carbamidomethyl)	1	Q7KZF4	Q7KZF4	2	3	0.0098	0	1	1	946.179	2836.52	2836.55	-9.67	-0.00915	HCD (High Energy Collision Dissociation)	30	MS2	85.9703	23	79.4961	106073	F2		2.05	1	0.00012391	0.00150507	0.459827			100B	100	B	K7(AV_88)	K	7	TRUE
FALSE	High	Sequest HT (A2)	Unambiguous	[R].qPGQQRPGPGAGAPAGRPEGGGPWAR.[T]	Q1(AV_88)	1	Q96DU7	Q96DU7	0	3	0.0237	0	1	2	866.431	2597.28	2597.29	-3.36	-0.00291	HCD (High Energy Collision Dissociation)	30	MS2	97.1662	23	23.0036	23774	F11		1.69	1	0.00012391	0.00146684	0.462503			Control	Control	Control	Q1(AV_88)	Q	1	FALSE
FALSE	High	Sequest HT (A2)	Unambiguous	[R].EStGPsQKPPPLcsVPCR.[V]	T3(AV_88); S6(AV_88); C13(Carbamidomethyl); S14(AV_88)	1	Q9Y2M2-1	Q9Y2M2-1	0	3	0.0193	0	1	1	735.351	2204.04	2204.03	3.41	0.00251	HCD (High Energy Collision Dissociation)	30	MS2	93.2863	23	33.1308	37643	F2		2.07	1	0.00012391	0.00144849	0.463814			100B	100	B	T3(AV_88)	T	3	FALSE
FALSE	High	Sequest HT (A2)	Unambiguous	[R].EStGPsQKPPPLcsVPCR.[V]	T3(AV_88); S6(AV_88); C13(Carbamidomethyl); S14(AV_88)	1	Q9Y2M2-1	Q9Y2M2-1	0	3	0.0193	0	1	1	735.351	2204.04	2204.03	3.41	0.00251	HCD (High Energy Collision Dissociation)	30	MS2	93.2863	23	33.1308	37643	F2		2.07	1	0.00012391	0.00144849	0.463814			100B	100	B	S6(AV_88)	S	6	FALSE
FALSE	High	Sequest HT (A2)	Unambiguous	[R].EStGPsQKPPPLcsVPCR.[V]	T3(AV_88); S6(AV_88); C13(Carbamidomethyl); S14(AV_88)	1	Q9Y2M2-1	Q9Y2M2-1	0	3	0.0193	0	1	1	735.351	2204.04	2204.03	3.41	0.00251	HCD (High Energy Collision Dissociation)	30	MS2	93.2863	23	33.1308	37643	F2		2.07	1	0.00012391	0.00144849	0.463814			100B	100	B	S14(AV_88)	S	14	FALSE
FALSE	High	Sequest HT (A2)	Unambiguous	[M].mtPTVLYDVQELR.[R]	N-Term(Prot)(Met-loss+Acetyl); T2(AV_88)	1	P09525-2	P09525-2	0	2	0.1928	0	1	1	782.411	1563.81	1563.81	5.66	0.00443	HCD (High Energy Collision Dissociation)	30	MS2	76.4115	23	50.8392	63139	F5		2.23	1	0.00012391	0.00149263	0.46069	1.03491e+06	50.81	500A	500	A	T2(AV_88)	T	2	FALSE
FALSE	High	Sequest HT (A2)	Unambiguous	[-].mNAAASSYPMASLYVGDLHsDVTEAMLYEK.[F]	M1(Oxidation); S20(AV_88)	3	Q13310	Q13310-3; Q13310-2; Q13310	0	3	0.0394	0	1	2	1123.52	3368.54	3368.52	5.7	0.0064	HCD (High Energy Collision Dissociation)	30	MS2	3.03627	23	73.7396	97626	F2		2.03	1	0.000126722	0.00154195	0.457311	1.74574e+06	73.65	100B	100	B	S20(AV_88)	S	20	FALSE
FALSE	High	Sequest HT (A2)	Unambiguous	[-].mNAAASSYPMASLYVGDLhSDVTEAMLYEK.[F]	M1(Oxidation); H19(AV_88)	3	Q13310	Q13310-3; Q13310-2; Q13310	0	3	0.0394	0	1	1	1123.52	3368.54	3368.52	5.7	0.0064	HCD (High Energy Collision Dissociation)	30	MS2	3.03627	23	73.7396	97626	F2		2.03	1	0.000126722	0.00154195	0.457311	1.74574e+06	73.65	100B	100	B	H19(AV_88)	H	19	FALSE
FALSE	High	Sequest HT (A2)	Unambiguous	[-].mNAAASSYPMAsLYVGDLHSDVTEAMLYEK.[F]	M1(Oxidation); S12(AV_88)	3	Q13310	Q13310-3; Q13310-2; Q13310	0	3		0.0213	2	2	1123.52	3368.54	3368.52	5.9	0.00662	HCD (High Energy Collision Dissociation)	30	MS2	12.5428	23	73.4762	97191	F11		1.84	1	0.000134394	0.0016763	0.448645	2.69687e+06	73.65	Control	Control	Control	S12(AV_88)	S	12	FALSE
FALSE	High	Sequest HT (A2)	Unambiguous	[R].VCtLAIIDPGDSDIIR.[S]	T3(AV_88)	1	P62888	P62888	0	2	0.224	0	1	1	894.966	1788.93	1788.92	3	0.00268	HCD (High Energy Collision Dissociation)	30	MS2	92.8275	23	68.7894	90340	F2		1.83	1	0.000134394	0.00172472	0.445697			100B	100	B	T3(AV_88)	T	3	FALSE
FALSE	High	Sequest HT (A2)	Unambiguous	[-].MNAAASSYPmAsLYVGDLHSDVTEAMLYEK.[F]	M10(Oxidation); S12(AV_88)	3	Q13310	Q13310-3; Q13310-2; Q13310	0	3		0.0309	5	5	1123.52	3368.53	3368.52	4.44	0.00498	HCD (High Energy Collision Dissociation)	30	MS2	9.92239	23	73.6814	97492	F11		1.88	1	0.000134394	0.00171751	0.446131	2.69687e+06	73.65	Control	Control	Control	S12(AV_88)	S	12	FALSE
FALSE	High	Sequest HT (A2)	Unambiguous	[-].mNAAASSyPMASLYVGDLHSDVTEAMLYEK.[F]	M1(Oxidation); Y8(AV_88)	3	Q13310	Q13310-3; Q13310-2; Q13310	0	3		0.0309	5	6	1123.52	3368.53	3368.52	4.44	0.00498	HCD (High Energy Collision Dissociation)	30	MS2	9.92239	23	73.6814	97492	F11		1.88	1	0.000134394	0.00171751	0.446131	2.69687e+06	73.65	Control	Control	Control	Y8(AV_88)	Y	8	FALSE
FALSE	High	Sequest HT (A2)	Unambiguous	[R].FPGVAIyLVEPR.[M]	Y7(AV_88)	3	Q9NP87	Q9NP87-3; Q9NP87-2; Q9NP87	0	2	0.0816	0	1	1	724.896	1448.79	1448.79	-5.77	-0.00418	HCD (High Energy Collision Dissociation)	30	MS2	80.0594	23	65.7835	85129	F7		1.96	1	0.000134394	0.00161324	0.45262	761727	65.84	1000A	1000	A	Y7(AV_88)	Y	7	FALSE
FALSE	High	Sequest HT (A2)	Unambiguous	[K].iqVSVTNLEELnVVqSR.[F]	N-Term(AV_N-term_88); Q2(AV_88); N12(AV_88); Q15(AV_88)	3	Q8NF91	Q8NF91-4; Q8NF91-7; Q8NF91	0	2	0.142	0	1	1	1140.59	2280.17	2280.17	0.52	0.00059	HCD (High Energy Collision Dissociation)	30	MS2	0	23	52.7522	65360	F10		1.62	1	0.000134394	0.00170205	0.447066			2000B	2000	B	Q2(AV_88)	Q	2	FALSE
FALSE	High	Sequest HT (A2)	Unambiguous	[K].iqVSVTNLEELnVVqSR.[F]	N-Term(AV_N-term_88); Q2(AV_88); N12(AV_88); Q15(AV_88)	3	Q8NF91	Q8NF91-4; Q8NF91-7; Q8NF91	0	2	0.142	0	1	1	1140.59	2280.17	2280.17	0.52	0.00059	HCD (High Energy Collision Dissociation)	30	MS2	0	23	52.7522	65360	F10		1.62	1	0.000134394	0.00170205	0.447066			2000B	2000	B	N12(AV_88)	N	12	FALSE
FALSE	High	Sequest HT (A2)	Unambiguous	[K].iqVSVTNLEELnVVqSR.[F]	N-Term(AV_N-term_88); Q2(AV_88); N12(AV_88); Q15(AV_88)	3	Q8NF91	Q8NF91-4; Q8NF91-7; Q8NF91	0	2	0.142	0	1	1	1140.59	2280.17	2280.17	0.52	0.00059	HCD (High Energy Collision Dissociation)	30	MS2	0	23	52.7522	65360	F10		1.62	1	0.000134394	0.00170205	0.447066			2000B	2000	B	Q15(AV_88)	Q	15	FALSE
FALSE	High	Sequest HT (A2)	Unambiguous	[K].LAEqELIETSER.[V]	Q4(AV_88)	2	P13533	P12883; P13533	0	2	0.0607	0	1	1	753.379	1505.75	1505.75	1.04	0.00078	HCD (High Energy Collision Dissociation)	30	MS2	57.2152	23	43.11	51541	F9		2.14	1	0.000137021	0.00175371	0.443972			2000A	2000	A	Q4(AV_88)	Q	4	FALSE
FALSE	High	Sequest HT (A2)	Unambiguous	[M].tSLLtTPSPR.[E]	T1(AV_88); T5(AV_88)	1	Q0VAQ4	Q0VAQ4	0	2		0	2	2	624.835	1248.66	1248.66	0.57	0.00036	HCD (High Energy Collision Dissociation)	30	MS2	89.9848	23	64.6979	83360	F9		1.61	1	0.000147467	0.00191486	0.434893	227210	64.52	2000A	2000	A	T1(AV_88)	T	1	FALSE
FALSE	High	Sequest HT (A2)	Unambiguous	[M].tSLLtTPSPR.[E]	T1(AV_88); T5(AV_88)	1	Q0VAQ4	Q0VAQ4	0	2		0	2	2	624.835	1248.66	1248.66	0.57	0.00036	HCD (High Energy Collision Dissociation)	30	MS2	89.9848	23	64.6979	83360	F9		1.61	1	0.000147467	0.00191486	0.434893	227210	64.52	2000A	2000	A	T5(AV_88)	T	5	FALSE
FALSE	High	Sequest HT (A2)	Unambiguous	[M].tSLLtTPSPR.[E]	N-Term(AV_N-term_88); T5(AV_88)	1	Q0VAQ4	Q0VAQ4	0	2		0	2	3	624.835	1248.66	1248.66	0.57	0.00036	HCD (High Energy Collision Dissociation)	30	MS2	89.9848	23	64.6979	83360	F9		1.61	1	0.000147467	0.00191486	0.434893	227210	64.52	2000A	2000	A	T5(AV_88)	T	5	FALSE
FALSE	High	Sequest HT (A2)	Unambiguous	[-].mDVcLSSAqQPGR.[R]	N-Term(Prot)(Met-loss); C4(Carbamidomethyl); Q9(AV_88)	1	Q5VZV1	Q5VZV1	0	2		0	4	4	703.328	1405.65	1405.65	-3.18	-0.00223	HCD (High Energy Collision Dissociation)	30	MS2	16.69	23	13.0056	10445	F10		1.58	1	0.000150128	0.00199218	0.430814	12818361	12.94	2000B	2000	B	Q9(AV_88)	Q	9	FALSE
FALSE	High	Sequest HT (A2)	Unambiguous	[R].iLnGLASER.[T]	N-Term(AV_N-term_88); N3(AV_88)	1	O94886	O94886	0	2	0.0056	0	1	1	574.809	1148.61	1148.61	0.42	0.00024	HCD (High Energy Collision Dissociation)	30	MS2	81.1079	23	27.5565	29975	F1		1.79	1	0.000163658	0.00216099	0.422447			100A	100	A	N3(AV_88)	N	3	FALSE
FALSE	High	Sequest HT (A2)	Unambiguous	[K].AAIASIPVGSFEAGASGrPGPAPR.[Q]	R18(AV_88)	1	Q96RK0	Q96RK0	0	2		0.0233	3	3	1162.61	2324.22	2324.21	1.83	0.00212	HCD (High Energy Collision Dissociation)	30	MS2	35.1033	23	43.006	51812	F3		1.68	1	0.000169178	0.00219742	0.420731			250A	250	A	R18(AV_88)	R	18	FALSE
FALSE	High	Sequest HT (A2)	Unambiguous	[M].eDsmDMDMSPLRPQNYLFGcELK.[A]	N-Term(AV_N-term_88); S3(AV_88); M4(Oxidation); C20(Carbamidomethyl)	3	P06748	P06748-3; P06748-2; P06748	0	3	0.1451	0	1	2	990.093	2968.26	2968.27	-0.98	-0.00097	HCD (High Energy Collision Dissociation)	30	MS2	62.198	23	71.8405	94825	F2		2.55	1	0.000171441	0.00225924	0.417883			100B	100	B	S3(AV_88)	S	3	FALSE
FALSE	High	Sequest HT (A2)	Unambiguous	[M].edSmDMDMSPLRPQNYLFGcELK.[A]	N-Term(AV_N-term_88); D2(AV_88); M4(Oxidation); C20(Carbamidomethyl)	3	P06748	P06748-3; P06748-2; P06748	0	3	0.1451	0	1	1	990.093	2968.26	2968.27	-0.98	-0.00097	HCD (High Energy Collision Dissociation)	30	MS2	62.198	23	71.8405	94825	F2		2.55	1	0.000171441	0.00225924	0.417883			100B	100	B	D2(AV_88)	D	2	FALSE
FALSE	High	Sequest HT (A2)	Unambiguous	[K].emrILmVGLDAAGK.[T]	N-Term(AV_N-term_88); M2(Oxidation); R3(AV_88); M6(Oxidation)	3	P84077	P61204-2; P84077; P61204	1	3	0.0857	0	1	1	571.288	1711.85	1711.85	-2.45	-0.0014	HCD (High Energy Collision Dissociation)	30	MS2	93.2764	23	82.6739	111042	F1		1.4	1	0.000171441	0.00220626	0.420318	26343.2	82.81	100A	100	A	R3(AV_88)	R	3	FALSE
FALSE	High	Sequest HT (A2)	Unambiguous	[R].tSAKSTYGWTANMER.[I]	T1(AV_88)	1	Q58FG1	Q58FG1	1	2	0.0058	0	1	1	895.907	1790.81	1790.82	-6.03	-0.0054	HCD (High Energy Collision Dissociation)	30	MS2	44.5853	23	44.5448	53800	F6		1.71	1	0.000176924	0.00234103	0.414238	2148583	44.34	500B	500	B	T1(AV_88)	T	1	FALSE
FALSE	High	Sequest HT (A2)	Unambiguous	[R].tLVAVKPDGVQR.[R]	T1(AV_88)	1	O00746	O00746	0	3	0.0445	0	1	1	457.597	1370.78	1370.78	-2.67	-0.00122	HCD (High Energy Collision Dissociation)	30	MS2	70.0162	12.316	45.9707	56375	F2		2.47	1	0.000179544	0.00236146	0.413348	11876762	46	100B	100	B	T1(AV_88)	T	1	FALSE
FALSE	High	Sequest HT (A2)	Unambiguous	[M].dPnTIIEALR.[G]	N-Term(AV_N-term_88); N3(AV_88)	1	O95373	O95373	0	2	0.1948	0	1	1	659.348	1317.69	1317.68	3.78	0.00249	HCD (High Energy Collision Dissociation)	30	MS2	88.1572	23	78.1664	103494	F6		1.54	1	0.000182137	0.00240038	0.411674			500B	500	B	N3(AV_88)	N	3	FALSE
FALSE	High	Sequest HT (A2)	Unambiguous	[K].APIEDLDLEGqK.[L]	Q11(AV_88)	4	O75962	O75962-5; O75962-4; O75962-2; O75962	0	2	0.0804	0	1	1	708.354	1415.7	1415.71	-2.75	-0.00195	HCD (High Energy Collision Dissociation)	30	MS2	78.055	7.015	40.3038	48228	F1		1.12	1	0.000195519	0.0025593	0.405117	20537328	40.14	100A	100	A	Q11(AV_88)	Q	11	FALSE
FALSE	High	Sequest HT (A2)	Unambiguous	[K].HGLEVIYTIEPIDeYCVQQLK.[E]	E14(AV_88)	1	Q58FG1	Q58FG1	0	2	0.1106	0	1	2	1289.64	2578.28	2578.29	-4.14	-0.00533	HCD (High Energy Collision Dissociation)	30	MS2	0	23	63.7424	82285	F5		2.08	1	0.000203338	0.00268452	0.40024			500A	500	A	E14(AV_88)	E	14	FALSE
FALSE	High	Sequest HT (A2)	Unambiguous	[K].HGLEVIYTIEPIDEyCVQQLK.[E]	Y15(AV_88)	1	Q58FG1	Q58FG1	0	2	0.1106	0	1	1	1289.64	2578.28	2578.29	-4.14	-0.00533	HCD (High Energy Collision Dissociation)	30	MS2	0	23	63.7424	82285	F5		2.08	1	0.000203338	0.00268452	0.40024			500A	500	A	Y15(AV_88)	Y	15	FALSE
FALSE	High	Sequest HT (A2)	Unambiguous	[K].HGLEVIYTIePIDEYCVQQLK.[E]	E10(AV_88)	1	Q58FG1	Q58FG1	0	2	0.1106	0	1	5	1289.64	2578.28	2578.29	-4.14	-0.00533	HCD (High Energy Collision Dissociation)	30	MS2	0	23	63.7424	82285	F5		2.08	1	0.000203338	0.00268452	0.40024			500A	500	A	E10(AV_88)	E	10	FALSE
FALSE	High	Sequest HT (A2)	Unambiguous	[K].HGLEVIYtIEPIDEYCVQQLK.[E]	T8(AV_88)	1	Q58FG1	Q58FG1	0	2	0.1106	0	1	3	1289.64	2578.28	2578.29	-4.14	-0.00533	HCD (High Energy Collision Dissociation)	30	MS2	0	23	63.7424	82285	F5		2.08	1	0.000203338	0.00268452	0.40024			500A	500	A	T8(AV_88)	T	8	FALSE
FALSE	High	Sequest HT (A2)	Unambiguous	[K].HGLEVIYTIEPIdEYCVQQLK.[E]	D13(AV_88)	1	Q58FG1	Q58FG1	0	2	0.1106	0	1	4	1289.64	2578.28	2578.29	-4.14	-0.00533	HCD (High Energy Collision Dissociation)	30	MS2	0	23	63.7424	82285	F5		2.08	1	0.000203338	0.00268452	0.40024			500A	500	A	D13(AV_88)	D	13	FALSE
FALSE	High	Sequest HT (A2)	Unambiguous	[K].CdLHRLEEGPPVTTVLTR.[E]	D2(AV_88)	4	P08559	P08559-4; P08559-3; P08559-2; P08559	1	3	0.0074	0	1	1	708.703	2124.09	2124.09	1.91	0.00135	HCD (High Energy Collision Dissociation)	30	MS2	85.9447	21.657	39.7918	46932	F5		2.7	1	0.000203338	0.00269765	0.399743	910265	39.73	500A	500	A	D2(AV_88)	D	2	FALSE
FALSE	High	Sequest HT (A2)	Unambiguous	[K].CDLhRLEEGPPVTTVLTR.[E]	H4(AV_88)	4	P08559	P08559-4; P08559-3; P08559-2; P08559	1	3	0.0074	0	1	3	708.703	2124.09	2124.09	1.91	0.00135	HCD (High Energy Collision Dissociation)	30	MS2	85.9447	21.657	39.7918	46932	F5		2.7	1	0.000203338	0.00269765	0.399743	910265	39.73	500A	500	A	H4(AV_88)	H	4	FALSE
FALSE	High	Sequest HT (A2)	Unambiguous	[R].CPEALFQPCFLGmEsCGIHETTFNSIMK.[S]	M13(Oxidation); S15(AV_88)	4	Q6S8J3	Q6S8J3; P0CG38; P0CG39; A5A3E0	0	3	0.0348	0	1	1	1079.82	3237.44	3237.42	4.28	0.00462	HCD (High Energy Collision Dissociation)	30	MS2	96.4686	23	76.8482	101553	F6		2.01	1	0.000211422	0.00274333	0.39803			500B	500	B	S15(AV_88)	S	15	FALSE
FALSE	High	Sequest HT (A2)	Unambiguous	[R].SICtTVLELLDK.[Y]	T4(AV_88)	1	P27348	P27348	0	2	0.1158	0	1	1	711.884	1422.76	1422.75	4.59	0.00326	HCD (High Energy Collision Dissociation)	30	MS2	87.9264	23	79.9172	105062	F10		1.9	1	0.000211422	0.00275527	0.397587	162187	79.86	2000B	2000	B	T4(AV_88)	T	4	FALSE
FALSE	High	Sequest HT (A2)	Unambiguous	[R].SICTtVLELLDK.[Y]	T5(AV_88)	1	P27348	P27348	0	2	0.1158	0	1	2	711.884	1422.76	1422.75	4.59	0.00326	HCD (High Energy Collision Dissociation)	30	MS2	87.9264	23	79.9172	105062	F10		1.9	1	0.000211422	0.00275527	0.397587	162187	79.86	2000B	2000	B	T5(AV_88)	T	5	FALSE
FALSE	High	Sequest HT (A2)	Unambiguous	[K].kPITEIQDSK.[D]	K1(AV_88)	2	O15381	O15381-2; O15381	0	2	0.0051	0	1	1	623.839	1246.67	1246.67	1.66	0.00103	HCD (High Energy Collision Dissociation)	30	MS2	91.4031	23	45.9153	55801	F6		1.95	1	0.00022175	0.00283417	0.394711			500B	500	B	K1(AV_88)	K	1	TRUE
FALSE	High	Sequest HT (A2)	Unambiguous	[R].imkAQALRdNSTMGYMAAK.[K]	N-Term(AV_N-term_88); M2(Oxidation); K3(AV_88); D9(AV_88)	2	P07900	P07900-2; P07900	2	2		0.0338	2	2	1190.57	2380.12	2380.13	-1.84	-0.00219	HCD (High Energy Collision Dissociation)	30	MS2	89.7555	23	24.6593	25944	F1		2.57	1	0.00022175	0.00285029	0.394133			100A	100	A	K3(AV_88)	K	3	TRUE
FALSE	High	Sequest HT (A2)	Unambiguous	[R].imkAQALRdNSTMGYMAAK.[K]	N-Term(AV_N-term_88); M2(Oxidation); K3(AV_88); D9(AV_88)	2	P07900	P07900-2; P07900	2	2		0.0338	2	2	1190.57	2380.12	2380.13	-1.84	-0.00219	HCD (High Energy Collision Dissociation)	30	MS2	89.7555	23	24.6593	25944	F1		2.57	1	0.00022175	0.00285029	0.394133			100A	100	A	D9(AV_88)	D	9	FALSE
FALSE	High	Sequest HT (A2)	Unambiguous	[R].qDPPLIFSPTGKSAAPsALGsGSPDSVAK.[L]	N-Term(AV_N-term_88); S17(AV_88); S21(AV_88)	2	Q9P2J2	Q9P2J2-2; Q9P2J2	1	3	0.0931	0	1	1	1016.17	3046.5	3046.52	-7.92	-0.00804	HCD (High Energy Collision Dissociation)	30	MS2	46.3708	23	80.8356	107637	F4		2.04	1	0.00022175	0.00283303	0.394751			250B	250	B	S17(AV_88)	S	17	FALSE
FALSE	High	Sequest HT (A2)	Unambiguous	[R].qDPPLIFSPTGKSAAPsALGsGSPDSVAK.[L]	N-Term(AV_N-term_88); S17(AV_88); S21(AV_88)	2	Q9P2J2	Q9P2J2-2; Q9P2J2	1	3	0.0931	0	1	1	1016.17	3046.5	3046.52	-7.92	-0.00804	HCD (High Energy Collision Dissociation)	30	MS2	46.3708	23	80.8356	107637	F4		2.04	1	0.00022175	0.00283303	0.394751			250B	250	B	S21(AV_88)	S	21	FALSE
FALSE	High	Sequest HT (A2)	Unambiguous	[-].mAEVEAVqLK.[E]	N-Term(Prot)(Met-loss+Acetyl); Q8(AV_88)	3	Q8IWX7	Q8IWX7-3; Q8IWX7-2; Q8IWX7	0	2	0.0769	0	1	1	558.8	1116.59	1116.59	-0.38	-0.00021	HCD (High Energy Collision Dissociation)	30	MS2	62.9479	23	28.3925	30681	F9		2.21	1	0.00022714	0.0029829	0.389506	4.59902e+06	28.37	2000A	2000	A	Q8(AV_88)	Q	8	FALSE
FALSE	High	Sequest HT (A2)	Unambiguous	[K].GNGLqnPEPR.[G]	Q5(AV_88); N6(AV_88)	1	Q15697	Q15697	0	2	0.223	0	1	1	629.308	1257.61	1257.6	5.5	0.00346	HCD (High Energy Collision Dissociation)	30	MS2	85.2659	23	75.2833	98881	F8		1.39	1	0.00022714	0.00298403	0.389467	112656	75.31	1000B	1000	B	Q5(AV_88)	Q	5	FALSE
FALSE	High	Sequest HT (A2)	Unambiguous	[K].GNGLqnPEPR.[G]	Q5(AV_88); N6(AV_88)	1	Q15697	Q15697	0	2	0.223	0	1	1	629.308	1257.61	1257.6	5.5	0.00346	HCD (High Energy Collision Dissociation)	30	MS2	85.2659	23	75.2833	98881	F8		1.39	1	0.00022714	0.00298403	0.389467	112656	75.31	1000B	1000	B	N6(AV_88)	N	6	FALSE
FALSE	High	Sequest HT (A2)	Unambiguous	[R].tLVAVKPDGVQR.[R]	T1(AV_88)	1	O00746	O00746	0	3	0.0992	0	1	2	457.597	1370.78	1370.78	-1.03	-0.00047	HCD (High Energy Collision Dissociation)	30	MS2	13.2323	23	49.6122	60746	F10		2.42	1	0.000229926	0.00298812	0.389328	6.55294e+06	49.54	2000B	2000	B	T1(AV_88)	T	1	FALSE
FALSE	High	Sequest HT (A2)	Unambiguous	[R].VAPPYPHLFsscSPPGmVLDGSPK.[G]	S10(AV_88); S11(AV_88); C12(Carbamidomethyl); M17(AV_88)	4	Q9BUK6	Q9BUK6-2; Q9BUK6-6; Q9BUK6-5; Q9BUK6	0	3	0.0194	0	1	1	935.443	2804.32	2804.33	-3.4	-0.00318	HCD (High Energy Collision Dissociation)	30	MS2	84.607	23	64.9491	83731	F8		1.55	1	0.000240161	0.00316443	0.383504			1000B	1000	B	S10(AV_88)	S	10	FALSE
FALSE	High	Sequest HT (A2)	Unambiguous	[R].VAPPYPHLFsscSPPGmVLDGSPK.[G]	S10(AV_88); S11(AV_88); C12(Carbamidomethyl); M17(AV_88)	4	Q9BUK6	Q9BUK6-2; Q9BUK6-6; Q9BUK6-5; Q9BUK6	0	3	0.0194	0	1	1	935.443	2804.32	2804.33	-3.4	-0.00318	HCD (High Energy Collision Dissociation)	30	MS2	84.607	23	64.9491	83731	F8		1.55	1	0.000240161	0.00316443	0.383504			1000B	1000	B	S11(AV_88)	S	11	FALSE
FALSE	High	Sequest HT (A2)	Unambiguous	[R].VAPPYPHLFsscSPPGmVLDGSPK.[G]	S10(AV_88); S11(AV_88); C12(Carbamidomethyl); M17(AV_88)	4	Q9BUK6	Q9BUK6-2; Q9BUK6-6; Q9BUK6-5; Q9BUK6	0	3	0.0194	0	1	1	935.443	2804.32	2804.33	-3.4	-0.00318	HCD (High Energy Collision Dissociation)	30	MS2	84.607	23	64.9491	83731	F8		1.55	1	0.000240161	0.00316443	0.383504			1000B	1000	B	M17(AV_88)	M	17	FALSE
FALSE	High	Sequest HT (A2)	Unambiguous	[K].CDLHRLeEGPPVTTVLTR.[E]	E7(AV_88)	4	P08559	P08559-4; P08559-3; P08559-2; P08559	1	3	0.011	0	1	1	708.704	2124.1	2124.09	2.59	0.00183	HCD (High Energy Collision Dissociation)	30	MS2	98.0272	10.339	39.8768	46854	F9		2.72	1	0.000248355	0.00319823	0.382426	1.57161e+06	39.64	2000A	2000	A	E7(AV_88)	E	7	FALSE
FALSE	High	Sequest HT (A2)	Unambiguous	[R].QKEELLtQqHK.[A]	T7(AV_88); Q9(AV_88)	1	P57679	P57679	1	2	0.0549	0	1	1	779.405	1557.8	1557.81	-1.72	-0.00134	HCD (High Energy Collision Dissociation)	30	MS2	80.7754	23	18.726	17752	F6		1.82	1	0.000248355	0.0031919	0.382627			500B	500	B	T7(AV_88)	T	7	FALSE
FALSE	High	Sequest HT (A2)	Unambiguous	[R].QKEELLtQqHK.[A]	T7(AV_88); Q9(AV_88)	1	P57679	P57679	1	2	0.0549	0	1	1	779.405	1557.8	1557.81	-1.72	-0.00134	HCD (High Energy Collision Dissociation)	30	MS2	80.7754	23	18.726	17752	F6		1.82	1	0.000248355	0.0031919	0.382627			500B	500	B	Q9(AV_88)	Q	9	FALSE
FALSE	High	Sequest HT (A2)	Unambiguous	[R].SICtTVLELLDK.[Y]	T4(AV_88)	1	P27348	P27348	0	2	0.0928	0	1	2	711.882	1422.76	1422.75	1.02	0.00072	HCD (High Energy Collision Dissociation)	30	MS2	95.5587	23	79.8448	106150	F4		1.94	1	0.000256265	0.00324084	0.381083			250B	250	B	T4(AV_88)	T	4	FALSE
FALSE	High	Sequest HT (A2)	Unambiguous	[R].SICTtVLELLDK.[Y]	T5(AV_88)	1	P27348	P27348	0	2	0.0928	0	1	1	711.882	1422.76	1422.75	1.02	0.00072	HCD (High Energy Collision Dissociation)	30	MS2	95.5587	23	79.8448	106150	F4		1.94	1	0.000256265	0.00324084	0.381083			250B	250	B	T5(AV_88)	T	5	FALSE
FALSE	High	Sequest HT (A2)	Unambiguous	[R].AGLAASIAGsSIINK.[M]	S10(AV_88)	4	Q86XP1	Q86XP1-5; Q86XP1-2; Q86XP1-3; Q86XP1	0	3	0.1069	0	1	1	487.608	1460.81	1460.81	-0.67	-0.00033	HCD (High Energy Collision Dissociation)	30	MS2	95.5409	23	58.5977	74543	F6		1.59	1	0.000258671	0.00332904	0.378361			500B	500	B	S10(AV_88)	S	10	FALSE
FALSE	High	Sequest HT (A2)	Unambiguous	[R].SICTtVLELLDK.[Y]	T5(AV_88)	1	P27348	P27348	0	2	0.0978	0	1	2	711.884	1422.76	1422.75	3.54	0.00252	HCD (High Energy Collision Dissociation)	30	MS2	89.3784	23	79.9134	106103	F6		1.84	1	0.000258671	0.00332608	0.378451	221577	79.85	500B	500	B	T5(AV_88)	T	5	FALSE
FALSE	High	Sequest HT (A2)	Unambiguous	[R].SICtTVLELLDK.[Y]	T4(AV_88)	1	P27348	P27348	0	2	0.0978	0	1	1	711.884	1422.76	1422.75	3.54	0.00252	HCD (High Energy Collision Dissociation)	30	MS2	89.3784	23	79.9134	106103	F6		1.84	1	0.000258671	0.00332608	0.378451	221577	79.85	500B	500	B	T4(AV_88)	T	4	FALSE
FALSE	High	Sequest HT (A2)	Unambiguous	[K].QVGAcPLACSPLAAGQsR.[L]	C5(Carbamidomethyl); S17(AV_88)	1	O14818-4	O14818-4	0	2		0.0469	3	3	937.457	1873.91	1873.9	1.48	0.00138	HCD (High Energy Collision Dissociation)	30	MS2	41.7981	23	56.4055	71296	F6		1.22	1	0.000260552	0.00348024	0.373864			500B	500	B	S17(AV_88)	S	17	FALSE
FALSE	High	Sequest HT (A2)	Unambiguous	[K].IGSSAPTTTAANTsLMGIK.[M]	S14(AV_88)	5	O75179	O75179-6; O75179-7; O75179-4; O75179-2; O75179	0	3		0.0085	2	2	636.995	1908.97	1908.97	-1.82	-0.00116	HCD (High Energy Collision Dissociation)	30	MS2	87.4465	23	34.074	38672	F5		2.34	1	0.000260552	0.00338249	0.376748			500A	500	A	S14(AV_88)	S	14	FALSE
FALSE	High	Sequest HT (A2)	Unambiguous	[K].EAVtGNGIGGK.[M]	T4(AV_88)	1	O00257	O00257	0	2	0.1736	0	1	3	545.78	1090.55	1090.55	0.32	0.00018	HCD (High Energy Collision Dissociation)	30	MS2	55.5108	23	62.3302	80711	F2		1.21	1	0.000260552	0.00340563	0.376058	1.81071e+06	62.26	100B	100	B	T4(AV_88)	T	4	FALSE
FALSE	High	Sequest HT (A2)	Unambiguous	[K].eAVTGNGIGGK.[M]	E1(AV_88)	1	O00257	O00257	0	2	0.1736	0	1	1	545.78	1090.55	1090.55	0.32	0.00018	HCD (High Energy Collision Dissociation)	30	MS2	55.5108	23	62.3302	80711	F2		1.21	1	0.000260552	0.00340563	0.376058	1.81071e+06	62.26	100B	100	B	E1(AV_88)	E	1	FALSE
FALSE	High	Sequest HT (A2)	Unambiguous	[R].SICtTVLELLDK.[Y]	T4(AV_88)	1	P27348	P27348	0	2	0.0923	0	1	2	711.883	1422.76	1422.75	2.82	0.002	HCD (High Energy Collision Dissociation)	30	MS2	93.084	23	79.8484	105456	F8		1.95	1	0.000260552	0.00343842	0.375088	150416	79.84	1000B	1000	B	T4(AV_88)	T	4	FALSE
FALSE	High	Sequest HT (A2)	Unambiguous	[R].SICTtVLELLDK.[Y]	T5(AV_88)	1	P27348	P27348	0	2	0.0923	0	1	1	711.883	1422.76	1422.75	2.82	0.002	HCD (High Energy Collision Dissociation)	30	MS2	93.084	23	79.8484	105456	F8		1.95	1	0.000260552	0.00343842	0.375088	150416	79.84	1000B	1000	B	T5(AV_88)	T	5	FALSE
FALSE	High	Sequest HT (A2)	Unambiguous	[K].dstLIMQLLR.[D]	N-Term(AV_N-term_88); S2(AV_88); T3(AV_88)	11	P62258-2; P27348; P31946; P61981; P62258; P63104; P31947; Q04917	P31947-2; P63104-2; P31946-2; P62258-2; P27348; P31946; P61981; P62258; P63104; P31947; Q04917	0	3	0.3446	0	1	1	485.255	1453.75	1453.75	-2.86	-0.00139	HCD (High Energy Collision Dissociation)	30	MS2	85.986	23	64.5937	83638	F4		1.77	8	0.000268706	0.00358362	0.370904			250B	250	B	S2(AV_88)	S	2	FALSE
FALSE	High	Sequest HT (A2)	Unambiguous	[K].dstLIMQLLR.[D]	N-Term(AV_N-term_88); S2(AV_88); T3(AV_88)	11	P62258-2; P27348; P31946; P61981; P62258; P63104; P31947; Q04917	P31947-2; P63104-2; P31946-2; P62258-2; P27348; P31946; P61981; P62258; P63104; P31947; Q04917	0	3	0.3446	0	1	1	485.255	1453.75	1453.75	-2.86	-0.00139	HCD (High Energy Collision Dissociation)	30	MS2	85.986	23	64.5937	83638	F4		1.77	8	0.000268706	0.00358362	0.370904			250B	250	B	T3(AV_88)	T	3	FALSE
FALSE	High	Sequest HT (A2)	Unambiguous	[K].SQTIyEIIDNSQGFyVSVGGIR.[A]	Y5(AV_88); Y15(AV_88)	1	Q9Y617-2	Q9Y617-2	0	3	0.0625	0	1	1	874.77	2622.3	2622.29	3.23	0.00282	HCD (High Energy Collision Dissociation)	30	MS2	89.1622	23	85.0554	112429	F10		1.28	1	0.000268706	0.00356899	0.371317			2000B	2000	B	Y5(AV_88)	Y	5	FALSE
FALSE	High	Sequest HT (A2)	Unambiguous	[K].SQTIyEIIDNSQGFyVSVGGIR.[A]	Y5(AV_88); Y15(AV_88)	1	Q9Y617-2	Q9Y617-2	0	3	0.0625	0	1	1	874.77	2622.3	2622.29	3.23	0.00282	HCD (High Energy Collision Dissociation)	30	MS2	89.1622	23	85.0554	112429	F10		1.28	1	0.000268706	0.00356899	0.371317			2000B	2000	B	Y15(AV_88)	Y	15	FALSE
FALSE	High	Sequest HT (A2)	Unambiguous	[K].SQTIYEIIDNsQGFYVsVGGIR.[A]	S11(AV_88); S17(AV_88)	1	Q9Y617-2	Q9Y617-2	0	3	0.0625	0	1	2	874.77	2622.3	2622.29	3.23	0.00282	HCD (High Energy Collision Dissociation)	30	MS2	89.1622	23	85.0554	112429	F10		1.28	1	0.000268706	0.00356899	0.371317			2000B	2000	B	S11(AV_88)	S	11	FALSE
FALSE	High	Sequest HT (A2)	Unambiguous	[K].SQTIYEIIDNsQGFYVsVGGIR.[A]	S11(AV_88); S17(AV_88)	1	Q9Y617-2	Q9Y617-2	0	3	0.0625	0	1	2	874.77	2622.3	2622.29	3.23	0.00282	HCD (High Energy Collision Dissociation)	30	MS2	89.1622	23	85.0554	112429	F10		1.28	1	0.000268706	0.00356899	0.371317			2000B	2000	B	S17(AV_88)	S	17	FALSE
FALSE	High	Sequest HT (A2)	Unambiguous	[R].LQIQGLQEsLGEGIR.[V]	S9(AV_88)	2	Q969I3	Q969I3-2; Q969I3	0	2	0.0281	0	1	1	864.97	1728.93	1728.93	2.53	0.00219	HCD (High Energy Collision Dissociation)	30	MS2	60.9974	23	53.5944	67388	F4		1.78	1	0.000271231	0.00359303	0.370639			250B	250	B	S9(AV_88)	S	9	FALSE
FALSE	High	Sequest HT (A2)	Unambiguous	[R].tLVAVKPDGVQR.[R]	T1(AV_88)	1	O00746	O00746	0	3	0.1234	0	1	1	457.598	1370.78	1370.78	-0.67	-0.00031	HCD (High Energy Collision Dissociation)	30	MS2	20.7719	23	46.1444	56634	F2		2.35	1	0.000276564	0.00366968	0.368506	11876762	46	100B	100	B	T1(AV_88)	T	1	FALSE
FALSE	High	Sequest HT (A2)	Unambiguous	[K].QVEVDAQQCmLeILDTAGTeQFTAmRDLYMK.[N]	M10(Oxidation); E12(AV_88); E20(AV_88); M25(Oxidation)	1	P61224	P61224	1	3	0.0446	0	1	1	1262.57	3785.7	3785.72	-5.45	-0.00688	HCD (High Energy Collision Dissociation)	30	MS2	9.90453	23	70.5485	92410	F5		1.57	1	0.000276564	0.00366896	0.368525			500A	500	A	E12(AV_88)	E	12	FALSE
FALSE	High	Sequest HT (A2)	Unambiguous	[K].QVEVDAQQCmLeILDTAGTeQFTAmRDLYMK.[N]	M10(Oxidation); E12(AV_88); E20(AV_88); M25(Oxidation)	1	P61224	P61224	1	3	0.0446	0	1	1	1262.57	3785.7	3785.72	-5.45	-0.00688	HCD (High Energy Collision Dissociation)	30	MS2	9.90453	23	70.5485	92410	F5		1.57	1	0.000276564	0.00366896	0.368525			500A	500	A	E20(AV_88)	E	20	FALSE
FALSE	High	Sequest HT (A2)	Unambiguous	[R].tLLEGEESR.[M]	T1(AV_88)	1	P04264	P04264	0	2	0.1391	0	1	1	561.278	1121.55	1121.55	1.12	0.00063	HCD (High Energy Collision Dissociation)	30	MS2	92.0159	23	10.103	7142	F9		1.51	1	0.000279174	0.00370089	0.36765	1.73218e+06	10.1	2000A	2000	A	T1(AV_88)	T	1	FALSE
FALSE	High	Sequest HT (A2)	Unambiguous	[R].GATVLPAnTPGnVGSGKDQCCSGK.[G]	N8(AV_88); N12(AV_88)	1	P22059	P22059	1	3	0.0802	0	1	1	813.051	2437.14	2437.13	4.79	0.00389	HCD (High Energy Collision Dissociation)	30	MS2	39.917	23	38.584	45003	F8		1.62	1	0.000279174	0.00368738	0.36802			1000B	1000	B	N8(AV_88)	N	8	FALSE
FALSE	High	Sequest HT (A2)	Unambiguous	[R].GATVLPAnTPGnVGSGKDQCCSGK.[G]	N8(AV_88); N12(AV_88)	1	P22059	P22059	1	3	0.0802	0	1	1	813.051	2437.14	2437.13	4.79	0.00389	HCD (High Energy Collision Dissociation)	30	MS2	39.917	23	38.584	45003	F8		1.62	1	0.000279174	0.00368738	0.36802			1000B	1000	B	N12(AV_88)	N	12	FALSE
FALSE	High	Sequest HT (A2)	Unambiguous	[K].VVVWADqtAEqPK.[Q]	Q7(AV_88); T8(AV_88); Q11(AV_88)	1	Q8NI77	Q8NI77	0	2	0.2273	0	1	1	867.93	1734.85	1734.85	0.16	0.00014	HCD (High Energy Collision Dissociation)	30	MS2	44.1183	23	31.6808	35306	F6		1.32	1	0.000281878	0.00370697	0.367484			500B	500	B	Q7(AV_88)	Q	7	FALSE
FALSE	High	Sequest HT (A2)	Unambiguous	[K].VVVWADqtAEqPK.[Q]	Q7(AV_88); T8(AV_88); Q11(AV_88)	1	Q8NI77	Q8NI77	0	2	0.2273	0	1	1	867.93	1734.85	1734.85	0.16	0.00014	HCD (High Energy Collision Dissociation)	30	MS2	44.1183	23	31.6808	35306	F6		1.32	1	0.000281878	0.00370697	0.367484			500B	500	B	T8(AV_88)	T	8	FALSE
FALSE	High	Sequest HT (A2)	Unambiguous	[K].VVVWADqtAEqPK.[Q]	Q7(AV_88); T8(AV_88); Q11(AV_88)	1	Q8NI77	Q8NI77	0	2	0.2273	0	1	1	867.93	1734.85	1734.85	0.16	0.00014	HCD (High Energy Collision Dissociation)	30	MS2	44.1183	23	31.6808	35306	F6		1.32	1	0.000281878	0.00370697	0.367484			500B	500	B	Q11(AV_88)	Q	11	FALSE
FALSE	High	Sequest HT (A2)	Unambiguous	[K].VVVwADQtAEqPK.[Q]	W4(AV_88); T8(AV_88); Q11(AV_88)	1	Q8NI77	Q8NI77	0	2	0.2273	0	1	2	867.93	1734.85	1734.85	0.16	0.00014	HCD (High Energy Collision Dissociation)	30	MS2	44.1183	23	31.6808	35306	F6		1.32	1	0.000281878	0.00370697	0.367484			500B	500	B	W4(AV_88)	W	4	FALSE
FALSE	High	Sequest HT (A2)	Unambiguous	[K].VVVwADQtAEqPK.[Q]	W4(AV_88); T8(AV_88); Q11(AV_88)	1	Q8NI77	Q8NI77	0	2	0.2273	0	1	2	867.93	1734.85	1734.85	0.16	0.00014	HCD (High Energy Collision Dissociation)	30	MS2	44.1183	23	31.6808	35306	F6		1.32	1	0.000281878	0.00370697	0.367484			500B	500	B	T8(AV_88)	T	8	FALSE
FALSE	High	Sequest HT (A2)	Unambiguous	[K].VVVwADQtAEqPK.[Q]	W4(AV_88); T8(AV_88); Q11(AV_88)	1	Q8NI77	Q8NI77	0	2	0.2273	0	1	2	867.93	1734.85	1734.85	0.16	0.00014	HCD (High Energy Collision Dissociation)	30	MS2	44.1183	23	31.6808	35306	F6		1.32	1	0.000281878	0.00370697	0.367484			500B	500	B	Q11(AV_88)	Q	11	FALSE
FALSE	High	Sequest HT (A2)	Unambiguous	[K].DAehALDTMNFDVIK.[G]	E3(AV_88); H4(AV_88)	1	Q9H361	Q9H361	0	3		0.0385	3	3	632.295	1894.87	1894.87	1.39	0.00088	HCD (High Energy Collision Dissociation)	30	MS2	94.7576	5.244	48.8519	60401	F3		1.25	1	0.000286671	0.00377488	0.365652			250A	250	A	E3(AV_88)	E	3	FALSE
FALSE	High	Sequest HT (A2)	Unambiguous	[K].DAehALDTMNFDVIK.[G]	E3(AV_88); H4(AV_88)	1	Q9H361	Q9H361	0	3		0.0385	3	3	632.295	1894.87	1894.87	1.39	0.00088	HCD (High Energy Collision Dissociation)	30	MS2	94.7576	5.244	48.8519	60401	F3		1.25	1	0.000286671	0.00377488	0.365652			250A	250	A	H4(AV_88)	H	4	FALSE
FALSE	High	Sequest HT (A2)	Unambiguous	[R].SICtTVLELLDK.[Y]	T4(AV_88)	1	P27348	P27348	0	2	0.087	0	1	1	711.884	1422.76	1422.75	4.36	0.0031	HCD (High Energy Collision Dissociation)	30	MS2	94.1382	23	79.8916	106447	F3		2.07	1	0.000289206	0.00387364	0.363047	342797	79.79	250A	250	A	T4(AV_88)	T	4	FALSE
FALSE	High	Sequest HT (A2)	Unambiguous	[R].SICTtVLELLDK.[Y]	T5(AV_88)	1	P27348	P27348	0	2	0.087	0	1	2	711.884	1422.76	1422.75	4.36	0.0031	HCD (High Energy Collision Dissociation)	30	MS2	94.1382	23	79.8916	106447	F3		2.07	1	0.000289206	0.00387364	0.363047	342797	79.79	250A	250	A	T5(AV_88)	T	5	FALSE
FALSE	High	Sequest HT (A2)	Unambiguous	[K].gLVrDEMGrPILNAGVTTEGrPPLQVCQYWVPR.[I]	N-Term(AV_N-term_88); R4(AV_88); R9(AV_88); R21(AV_88)	4	Q9P2D7	Q9P2D7-6; Q9P2D7-8; Q9P2D7-3; Q9P2D7	1	3	0.0541	0	1	1	1354.02	4060.04	4060.05	-2.13	-0.00288	HCD (High Energy Collision Dissociation)	30	MS2	26.1257	23	45.7512	56057	F2		1.85	1	0.000296986	0.0040171	0.359383			100B	100	B	R4(AV_88)	R	4	FALSE
FALSE	High	Sequest HT (A2)	Unambiguous	[K].gLVrDEMGrPILNAGVTTEGrPPLQVCQYWVPR.[I]	N-Term(AV_N-term_88); R4(AV_88); R9(AV_88); R21(AV_88)	4	Q9P2D7	Q9P2D7-6; Q9P2D7-8; Q9P2D7-3; Q9P2D7	1	3	0.0541	0	1	1	1354.02	4060.04	4060.05	-2.13	-0.00288	HCD (High Energy Collision Dissociation)	30	MS2	26.1257	23	45.7512	56057	F2		1.85	1	0.000296986	0.0040171	0.359383			100B	100	B	R9(AV_88)	R	9	FALSE
FALSE	High	Sequest HT (A2)	Unambiguous	[K].gLVrDEMGrPILNAGVTTEGrPPLQVCQYWVPR.[I]	N-Term(AV_N-term_88); R4(AV_88); R9(AV_88); R21(AV_88)	4	Q9P2D7	Q9P2D7-6; Q9P2D7-8; Q9P2D7-3; Q9P2D7	1	3	0.0541	0	1	1	1354.02	4060.04	4060.05	-2.13	-0.00288	HCD (High Energy Collision Dissociation)	30	MS2	26.1257	23	45.7512	56057	F2		1.85	1	0.000296986	0.0040171	0.359383			100B	100	B	R21(AV_88)	R	21	FALSE
FALSE	High	Sequest HT (A2)	Unambiguous	[K].VDEFPLGGHmVSDEYeQLSSEALEAAR.[I]	M10(Oxidation); E16(AV_88)	1	Q96L21	Q96L21	0	3	0.0489	0	1	1	1028.47	3083.39	3083.39	-2.14	-0.0022	HCD (High Energy Collision Dissociation)	30	MS2	91.8135	23	61.8989	79798	F3		2.25	1	0.000296986	0.00396526	0.360691			250A	250	A	E16(AV_88)	E	16	FALSE
FALSE	High	Sequest HT (A2)	Unambiguous	[R].AGGAGEGPGHLPPPQLNGVPGSWPeGAK.[K]	E25(AV_88)	3	Q8N612	Q8N612-3; Q8N612-2; Q8N612	0	3		0.0108	4	4	908.112	2722.32	2722.34	-5.85	-0.00531	HCD (High Energy Collision Dissociation)	30	MS2	54.8508	23	84.7176	112626	F7		1.84	1	0.000304894	0.00407376	0.357973	204880	84.73	1000A	1000	A	E25(AV_88)	E	25	FALSE
FALSE	High	Sequest HT (A2)	Unambiguous	[K].eAVTGNGIGGK.[M]	E1(AV_88)	1	O00257	O00257	0	2	0.1293	0	1	2	545.781	1090.55	1090.55	1.9	0.00103	HCD (High Energy Collision Dissociation)	30	MS2	89.9159	23	62.3537	80219	F5		1.47	1	0.000307394	0.00411456	0.35697	289267	62.28	500A	500	A	E1(AV_88)	E	1	FALSE
FALSE	High	Sequest HT (A2)	Unambiguous	[K].KACLIFFdEIdAIGGAR.[F]	D8(AV_88); D11(AV_88)	2	P35998	P35998-2; P35998	1	2	0.0298	0	1	1	1008.01	2015.01	2015.01	1.23	0.00124	HCD (High Energy Collision Dissociation)	30	MS2	29.4243	23	40.7166	48665	F2		1.68	1	0.000309958	0.00415815	0.35591	9847420	40.85	100B	100	B	D8(AV_88)	D	8	FALSE
FALSE	High	Sequest HT (A2)	Unambiguous	[K].KACLIFFdEIdAIGGAR.[F]	D8(AV_88); D11(AV_88)	2	P35998	P35998-2; P35998	1	2	0.0298	0	1	1	1008.01	2015.01	2015.01	1.23	0.00124	HCD (High Energy Collision Dissociation)	30	MS2	29.4243	23	40.7166	48665	F2		1.68	1	0.000309958	0.00415815	0.35591	9847420	40.85	100B	100	B	D11(AV_88)	D	11	FALSE
FALSE	High	Sequest HT (A2)	Unambiguous	[R].SICtTVLELLDK.[Y]	T4(AV_88)	1	P27348	P27348	0	2	0.1064	0	1	2	711.883	1422.76	1422.75	2.53	0.0018	HCD (High Energy Collision Dissociation)	30	MS2	84.721	23	79.8378	106577	F2		1.88	1	0.000322591	0.00438402	0.350594	280873	79.79	100B	100	B	T4(AV_88)	T	4	FALSE
FALSE	High	Sequest HT (A2)	Unambiguous	[R].SICTtVLELLDK.[Y]	T5(AV_88)	1	P27348	P27348	0	2	0.1064	0	1	1	711.883	1422.76	1422.75	2.53	0.0018	HCD (High Energy Collision Dissociation)	30	MS2	84.721	23	79.8378	106577	F2		1.88	1	0.000322591	0.00438402	0.350594	280873	79.79	100B	100	B	T5(AV_88)	T	5	FALSE
FALSE	High	Sequest HT (A2)	Unambiguous	[M].eyLIGIQGPDYVLVASDR.[V]	N-Term(AV_N-term_88); Y2(AV_88)	1	P49721	P49721	0	2	0.2931	0	1	1	1092.56	2184.11	2184.1	3.9	0.00426	HCD (High Energy Collision Dissociation)	30	MS2	83.198	23	82.8092	110925	F2		1.74	1	0.000322591	0.00436684	0.350988	151922	82.86	100B	100	B	Y2(AV_88)	Y	2	FALSE
FALSE	High	Sequest HT (A2)	Unambiguous	[M].qLThQLDLFPecR.[VI]	Q1(AV_88); H4(AV_88); E11(AV_88); C12(Carbamidomethyl)	3	Q9Y3C4	Q9Y3C4-3; Q9Y3C4-2; Q9Y3C4	0	3	0.1611	0	1	2	640.975	1920.91	1920.91	0.01	1e-05	HCD (High Energy Collision Dissociation)	30	MS2	72.2858	13.04	41.7219	50147	F2		2.11	1	0.000324482	0.00450701	0.347817			100B	100	B	Q1(AV_88)	Q	1	FALSE
FALSE	High	Sequest HT (A2)	Unambiguous	[M].qLThQLDLFPecR.[VI]	Q1(AV_88); H4(AV_88); E11(AV_88); C12(Carbamidomethyl)	3	Q9Y3C4	Q9Y3C4-3; Q9Y3C4-2; Q9Y3C4	0	3	0.1611	0	1	2	640.975	1920.91	1920.91	0.01	1e-05	HCD (High Energy Collision Dissociation)	30	MS2	72.2858	13.04	41.7219	50147	F2		2.11	1	0.000324482	0.00450701	0.347817			100B	100	B	H4(AV_88)	H	4	FALSE
FALSE	High	Sequest HT (A2)	Unambiguous	[M].qLThQLDLFPecR.[VI]	Q1(AV_88); H4(AV_88); E11(AV_88); C12(Carbamidomethyl)	3	Q9Y3C4	Q9Y3C4-3; Q9Y3C4-2; Q9Y3C4	0	3	0.1611	0	1	2	640.975	1920.91	1920.91	0.01	1e-05	HCD (High Energy Collision Dissociation)	30	MS2	72.2858	13.04	41.7219	50147	F2		2.11	1	0.000324482	0.00450701	0.347817			100B	100	B	E11(AV_88)	E	11	FALSE
FALSE	High	Sequest HT (A2)	Unambiguous	[M].qLThQLDLFPecR.[VI]	N-Term(AV_N-term_88); H4(AV_88); E11(AV_88); C12(Carbamidomethyl)	3	Q9Y3C4	Q9Y3C4-3; Q9Y3C4-2; Q9Y3C4	0	3	0.1611	0	1	1	640.975	1920.91	1920.91	0.01	1e-05	HCD (High Energy Collision Dissociation)	30	MS2	72.2858	13.04	41.7219	50147	F2		2.11	1	0.000324482	0.00450701	0.347817			100B	100	B	H4(AV_88)	H	4	FALSE
FALSE	High	Sequest HT (A2)	Unambiguous	[M].qLThQLDLFPecR.[VI]	N-Term(AV_N-term_88); H4(AV_88); E11(AV_88); C12(Carbamidomethyl)	3	Q9Y3C4	Q9Y3C4-3; Q9Y3C4-2; Q9Y3C4	0	3	0.1611	0	1	1	640.975	1920.91	1920.91	0.01	1e-05	HCD (High Energy Collision Dissociation)	30	MS2	72.2858	13.04	41.7219	50147	F2		2.11	1	0.000324482	0.00450701	0.347817			100B	100	B	E11(AV_88)	E	11	FALSE
FALSE	High	Sequest HT (A2)	Unambiguous	[R].ASVGPLqSGASPTPSISASASTLqLSPPR.[T]	Q7(AV_88); Q24(AV_88)	4	Q6N043	Q6N043-2; Q6N043-3; Q6N043-4; Q6N043	0	3		0.016	2	2	980.851	2940.54	2940.51	9.24	0.00905	HCD (High Energy Collision Dissociation)	30	MS2	95.5258	23	63.4553	81509	F8		1.84	1	0.000324482	0.00449586	0.348066			1000B	1000	B	Q7(AV_88)	Q	7	FALSE
FALSE	High	Sequest HT (A2)	Unambiguous	[R].ASVGPLqSGASPTPSISASASTLqLSPPR.[T]	Q7(AV_88); Q24(AV_88)	4	Q6N043	Q6N043-2; Q6N043-3; Q6N043-4; Q6N043	0	3		0.016	2	2	980.851	2940.54	2940.51	9.24	0.00905	HCD (High Energy Collision Dissociation)	30	MS2	95.5258	23	63.4553	81509	F8		1.84	1	0.000324482	0.00449586	0.348066			1000B	1000	B	Q24(AV_88)	Q	24	FALSE
FALSE	High	Sequest HT (A2)	Unambiguous	[M].AAQGAAAAVAAGTSGVAGEGEPGPGenAAAeGTAPSPGR.[V]	E26(AV_88); N27(AV_88); E31(AV_88)	2	Q9H7Z6	Q9H7Z6-2; Q9H7Z6	0	3	0.1387	0	1	1	1199.57	3596.69	3596.67	5	0.00599	HCD (High Energy Collision Dissociation)	30	MS2	37.12	23	78.0872	103088	F7		1.37	1	0.000324482	0.00449621	0.348058			1000A	1000	A	E26(AV_88)	E	26	FALSE
FALSE	High	Sequest HT (A2)	Unambiguous	[M].AAQGAAAAVAAGTSGVAGEGEPGPGenAAAeGTAPSPGR.[V]	E26(AV_88); N27(AV_88); E31(AV_88)	2	Q9H7Z6	Q9H7Z6-2; Q9H7Z6	0	3	0.1387	0	1	1	1199.57	3596.69	3596.67	5	0.00599	HCD (High Energy Collision Dissociation)	30	MS2	37.12	23	78.0872	103088	F7		1.37	1	0.000324482	0.00449621	0.348058			1000A	1000	A	N27(AV_88)	N	27	FALSE
FALSE	High	Sequest HT (A2)	Unambiguous	[M].AAQGAAAAVAAGTSGVAGEGEPGPGenAAAeGTAPSPGR.[V]	E26(AV_88); N27(AV_88); E31(AV_88)	2	Q9H7Z6	Q9H7Z6-2; Q9H7Z6	0	3	0.1387	0	1	1	1199.57	3596.69	3596.67	5	0.00599	HCD (High Energy Collision Dissociation)	30	MS2	37.12	23	78.0872	103088	F7		1.37	1	0.000324482	0.00449621	0.348058			1000A	1000	A	E31(AV_88)	E	31	FALSE
FALSE	High	Sequest HT (A2)	Unambiguous	[R].wrVsLDVNHFAPDELTVK.[T]	N-Term(AV_N-term_88); R2(AV_88); S4(AV_88)	1	P04792	P04792	1	3	0.2026	0	1	1	797.406	2390.2	2390.2	3.34	0.00266	HCD (High Energy Collision Dissociation)	30	MS2	74.807	23	45.8839	55607	F8		3.11	1	0.000324482	0.00443515	0.34943			1000B	1000	B	R2(AV_88)	R	2	FALSE
FALSE	High	Sequest HT (A2)	Unambiguous	[R].wrVsLDVNHFAPDELTVK.[T]	N-Term(AV_N-term_88); R2(AV_88); S4(AV_88)	1	P04792	P04792	1	3	0.2026	0	1	1	797.406	2390.2	2390.2	3.34	0.00266	HCD (High Energy Collision Dissociation)	30	MS2	74.807	23	45.8839	55607	F8		3.11	1	0.000324482	0.00443515	0.34943			1000B	1000	B	S4(AV_88)	S	4	FALSE
FALSE	High	Sequest HT (A2)	Unambiguous	[R].VAPAEPQEAPDSTAAGGsAsK.[R]	S18(AV_88); S20(AV_88)	2	Q3LXA3	Q3LXA3-2; Q3LXA3	0	3	0.2278	0	1	1	706.337	2117	2116.98	6.41	0.00452	HCD (High Energy Collision Dissociation)	30	MS2	94.4571	23	71.4894	94546	F1		1.8	1	0.000329431	0.00461731	0.345393			100A	100	A	S18(AV_88)	S	18	FALSE
FALSE	High	Sequest HT (A2)	Unambiguous	[R].VAPAEPQEAPDSTAAGGsAsK.[R]	S18(AV_88); S20(AV_88)	2	Q3LXA3	Q3LXA3-2; Q3LXA3	0	3	0.2278	0	1	1	706.337	2117	2116.98	6.41	0.00452	HCD (High Energy Collision Dissociation)	30	MS2	94.4571	23	71.4894	94546	F1		1.8	1	0.000329431	0.00461731	0.345393			100A	100	A	S20(AV_88)	S	20	FALSE
FALSE	High	Sequest HT (A2)	Unambiguous	[K].lSSLNSEVsTIQNTR.[M]	N-Term(AV_N-term_88); S9(AV_88)	2	Q9BY15	Q9BY15-2; Q9BY15	0	2	0.071	0	1	1	912.957	1824.91	1824.91	-3.71	-0.00339	HCD (High Energy Collision Dissociation)	30	MS2	89.3002	23	57.8999	73416	F7		1.55	1	0.000329431	0.0046251	0.345224			1000A	1000	A	S9(AV_88)	S	9	FALSE
FALSE	High	Sequest HT (A2)	Unambiguous	[-].mkPDETPMFDPSLLK.[E]	N-Term(Prot)(Met-loss+Acetyl); K2(AV_88)	1	Q96EK6	Q96EK6	0	2	0.1324	0	1	1	874.427	1747.85	1747.86	-8.15	-0.00712	HCD (High Energy Collision Dissociation)	30	MS2	53.9129	23	46.5763	56695	F7		2.19	1	0.000334328	0.00479488	0.341614			1000A	1000	A	K2(AV_88)	K	2	TRUE
FALSE	High	Sequest HT (A2)	Unambiguous	[R].CPEALFQPCFLGmEsCGIHETTFNSIMK.[S]	M13(Oxidation); S15(AV_88)	4	Q6S8J3	Q6S8J3; P0CG38; P0CG39; A5A3E0	0	3		0.0054	2	3	1079.82	3237.45	3237.42	9.59	0.01035	HCD (High Energy Collision Dissociation)	30	MS2	84.9401	23	76.9014	102229	F11		1.84	1	0.000334328	0.0047452	0.342657			Control	Control	Control	S15(AV_88)	S	15	FALSE
FALSE	High	Sequest HT (A2)	Unambiguous	[R].CPEALFQPCFLGmeSCGIHETTFNSIMK.[S]	M13(Oxidation); E14(AV_88)	4	Q6S8J3	Q6S8J3; P0CG38; P0CG39; A5A3E0	0	3		0.0054	2	2	1079.82	3237.45	3237.42	9.59	0.01035	HCD (High Energy Collision Dissociation)	30	MS2	84.9401	23	76.9014	102229	F11		1.84	1	0.000334328	0.0047452	0.342657			Control	Control	Control	E14(AV_88)	E	14	FALSE
FALSE	High	Sequest HT (A2)	Unambiguous	[-].mEEGVQAPDWDSDETVIEGsVTESDLEEK.[E]	N-Term(Prot)(Met-loss); S20(AV_88)	1	Q8N7Z5	Q8N7Z5	0	5		0	2	2	637.077	3181.36	3181.39	-9.45	-0.00601	HCD (High Energy Collision Dissociation)	30	MS2	57.9282	23	14.5516	12511	F9		1.51	1	0.000334328	0.00473554	0.342861	993896	14.53	2000A	2000	A	S20(AV_88)	S	20	FALSE
FALSE	High	Sequest HT (A2)	Unambiguous	[K].FeLTGIPPAPR.[G]	E2(AV_88)	1	P11142	P11142	0	2	0.0055	0	1	1	643.347	1285.69	1285.69	-6.09	-0.00392	HCD (High Energy Collision Dissociation)	30	MS2	98.4994	4.259	56.8596	72580	F11		1.81	1	0.000334328	0.00475445	0.342462			Control	Control	Control	E2(AV_88)	E	2	FALSE
FALSE	High	Sequest HT (A2)	Unambiguous	[R].HQGVmVGmGQKDcyVGDEAQSK.[R]	M5(Oxidation); M8(Oxidation); C13(Carbamidomethyl); Y14(AV_88)	1	Q562R1	Q562R1	1	2	0.0695	0	1	1	1272.56	2544.12	2544.1	9.31	0.01184	HCD (High Energy Collision Dissociation)	30	MS2	37.3304	23	45.4095	54637	F10		1.87	1	0.000334328	0.00473007	0.342976			2000B	2000	B	Y14(AV_88)	Y	14	FALSE
FALSE	High	Sequest HT (A2)	Unambiguous	[K].eAVTGNGIGGK.[M]	E1(AV_88)	1	O00257	O00257	0	2	0.1908	0	1	2	545.78	1090.55	1090.55	0.37	0.0002	HCD (High Energy Collision Dissociation)	30	MS2	88.9428	23	62.4297	81068	F1		1.31	1	0.000336938	0.00482121	0.341066	197642	62.3	100A	100	A	E1(AV_88)	E	1	FALSE
FALSE	High	Sequest HT (A2)	Unambiguous	[K].nLALMDSSsSLSR.[N]	N-Term(AV_N-term_88); S9(AV_88)	1	Q5HYA8	Q5HYA8	0	2	0.0789	0	1	2	778.875	1556.74	1556.74	0.5	0.00039	HCD (High Energy Collision Dissociation)	30	MS2	64.0533	23	33.2542	37505	F6		1.52	1	0.000342119	0.00489332	0.339581			500B	500	B	S9(AV_88)	S	9	FALSE
FALSE	High	Sequest HT (A2)	Unambiguous	[K].nLALMDSSSsLSR.[N]	N-Term(AV_N-term_88); S10(AV_88)	1	Q5HYA8	Q5HYA8	0	2	0.0789	0	1	1	778.875	1556.74	1556.74	0.5	0.00039	HCD (High Energy Collision Dissociation)	30	MS2	64.0533	23	33.2542	37505	F6		1.52	1	0.000342119	0.00489332	0.339581			500B	500	B	S10(AV_88)	S	10	FALSE
FALSE	High	Sequest HT (A2)	Unambiguous	[K].VTIAGFDLssYR.[D]	S9(AV_88); S10(AV_88)	1	O60704	O60704	0	2	0.2102	0	1	1	752.877	1504.75	1504.75	-0.14	-0.00011	HCD (High Energy Collision Dissociation)	30	MS2	94.7918	23	35.2688	40928	F1		1.76	1	0.000344646	0.00490112	0.339422			100A	100	A	S9(AV_88)	S	9	FALSE
FALSE	High	Sequest HT (A2)	Unambiguous	[K].VTIAGFDLssYR.[D]	S9(AV_88); S10(AV_88)	1	O60704	O60704	0	2	0.2102	0	1	1	752.877	1504.75	1504.75	-0.14	-0.00011	HCD (High Energy Collision Dissociation)	30	MS2	94.7918	23	35.2688	40928	F1		1.76	1	0.000344646	0.00490112	0.339422			100A	100	A	S10(AV_88)	S	10	FALSE
FALSE	High	Sequest HT (A2)	Unambiguous	[K].IGStSGAEAANK.[I]	T4(AV_88)	1	Q9NR09	Q9NR09	0	2	0.071	0	1	1	597.293	1193.58	1193.58	-1.28	-0.00076	HCD (High Energy Collision Dissociation)	30	MS2	92.4724	23	23.4652	24200	F2		1.69	1	0.000352063	0.00508854	0.335671			100B	100	B	T4(AV_88)	T	4	FALSE
FALSE	High	Sequest HT (A2)	Unambiguous	[R].tLVAVKPDGVQR.[R]	T1(AV_88)	1	O00746	O00746	0	3	0.0647	0	1	1	457.597	1370.78	1370.78	-1.39	-0.00063	HCD (High Energy Collision Dissociation)	30	MS2	29.4206	23	49.5413	61428	F3		2.32	1	0.000352063	0.00508696	0.335702	10806731	49.57	250A	250	A	T1(AV_88)	T	1	FALSE
FALSE	High	Sequest HT (A2)	Unambiguous	[R].KDLYAnNVMSGGTTMYPGIADR.[M]	N6(AV_88)	1	P68133	P68133	1	3		0.0481	2	2	821.394	2462.17	2462.15	8.03	0.00659	HCD (High Energy Collision Dissociation)	30	MS2	77.7158	23	41.5745	49097	F10		1.98	1	0.000352063	0.00508337	0.335773			2000B	2000	B	N6(AV_88)	N	6	FALSE
FALSE	High	Sequest HT (A2)	Unambiguous	[R].KPCAAEPALSAGsLAAEPAENR.[K]	S13(AV_88)	1	P10074	P10074	0	2	0.0085	0	1	1	1121.05	2241.08	2241.1	-5.36	-0.006	HCD (High Energy Collision Dissociation)	30	MS2	11.4188	39.637	66.1296	85840	F5		2.36	1	0.00037466	0.00546698	0.328516	12225435	66.16	500A	500	A	S13(AV_88)	S	13	FALSE
FALSE	High	Sequest HT (A2)	Unambiguous	[R].QVSPeALEGK.[I]	E5(AV_88)	2	P28715	P28715-3; P28715	0	2		0.0064	2	2	573.295	1145.58	1145.58	-0.3	-0.00017	HCD (High Energy Collision Dissociation)	30	MS2	75.352	23	20.366	19888	F9		1.55	1	0.00037466	0.0054884	0.328126			2000A	2000	A	E5(AV_88)	E	5	FALSE
FALSE	High	Sequest HT (A2)	Unambiguous	[K].DAehALDTMNFDVIK.[G]	E3(AV_88); H4(AV_88)	1	Q9H361	Q9H361	0	3	0.0328	0	1	1	632.297	1894.88	1894.87	4.6	0.0029	HCD (High Energy Collision Dissociation)	30	MS2	93.6627	10.55	48.88	60002	F8		1.22	1	0.00037959	0.00559078	0.326286			1000B	1000	B	E3(AV_88)	E	3	FALSE
FALSE	High	Sequest HT (A2)	Unambiguous	[K].DAehALDTMNFDVIK.[G]	E3(AV_88); H4(AV_88)	1	Q9H361	Q9H361	0	3	0.0328	0	1	1	632.297	1894.88	1894.87	4.6	0.0029	HCD (High Energy Collision Dissociation)	30	MS2	93.6627	10.55	48.88	60002	F8		1.22	1	0.00037959	0.00559078	0.326286			1000B	1000	B	H4(AV_88)	H	4	FALSE
FALSE	High	Sequest HT (A2)	Unambiguous	[R].sEVTDLrrTLQGLEIELQSQLSMK.[A]	N-Term(AV_N-term_88); R7(AV_88); R8(AV_88)	1	P08727	P08727	2	5	0.0061	0	1	2	608.515	3038.54	3038.57	-6.81	-0.00414	HCD (High Energy Collision Dissociation)	30	MS2	98.3102	23	87.0999	117251	F1		1.63	1	0.000391711	0.00581523	0.322371			100A	100	A	R7(AV_88)	R	7	FALSE
FALSE	High	Sequest HT (A2)	Unambiguous	[R].sEVTDLrrTLQGLEIELQSQLSMK.[A]	N-Term(AV_N-term_88); R7(AV_88); R8(AV_88)	1	P08727	P08727	2	5	0.0061	0	1	2	608.515	3038.54	3038.57	-6.81	-0.00414	HCD (High Energy Collision Dissociation)	30	MS2	98.3102	23	87.0999	117251	F1		1.63	1	0.000391711	0.00581523	0.322371			100A	100	A	R8(AV_88)	R	8	FALSE
FALSE	High	Sequest HT (A2)	Unambiguous	[R].sEVtDLRRtLQGLEIELQSQLSMK.[A]	N-Term(AV_N-term_88); T4(AV_88); T9(AV_88)	1	P08727	P08727	2	5	0.0061	0	1	3	608.515	3038.54	3038.57	-6.81	-0.00414	HCD (High Energy Collision Dissociation)	30	MS2	98.3102	23	87.0999	117251	F1		1.63	1	0.000391711	0.00581523	0.322371			100A	100	A	T4(AV_88)	T	4	FALSE
FALSE	High	Sequest HT (A2)	Unambiguous	[R].sEVtDLRRtLQGLEIELQSQLSMK.[A]	N-Term(AV_N-term_88); T4(AV_88); T9(AV_88)	1	P08727	P08727	2	5	0.0061	0	1	3	608.515	3038.54	3038.57	-6.81	-0.00414	HCD (High Energy Collision Dissociation)	30	MS2	98.3102	23	87.0999	117251	F1		1.63	1	0.000391711	0.00581523	0.322371			100A	100	A	T9(AV_88)	T	9	FALSE
FALSE	High	Sequest HT (A2)	Unambiguous	[R].sEVTDLrrTLQGLEIELQSQLSMK.[A]	S1(AV_88); R7(AV_88); R8(AV_88)	1	P08727	P08727	2	5	0.0061	0	1	1	608.515	3038.54	3038.57	-6.81	-0.00414	HCD (High Energy Collision Dissociation)	30	MS2	98.3102	23	87.0999	117251	F1		1.63	1	0.000391711	0.00581523	0.322371			100A	100	A	S1(AV_88)	S	1	FALSE
FALSE	High	Sequest HT (A2)	Unambiguous	[R].sEVTDLrrTLQGLEIELQSQLSMK.[A]	S1(AV_88); R7(AV_88); R8(AV_88)	1	P08727	P08727	2	5	0.0061	0	1	1	608.515	3038.54	3038.57	-6.81	-0.00414	HCD (High Energy Collision Dissociation)	30	MS2	98.3102	23	87.0999	117251	F1		1.63	1	0.000391711	0.00581523	0.322371			100A	100	A	R7(AV_88)	R	7	FALSE
FALSE	High	Sequest HT (A2)	Unambiguous	[R].sEVTDLrrTLQGLEIELQSQLSMK.[A]	S1(AV_88); R7(AV_88); R8(AV_88)	1	P08727	P08727	2	5	0.0061	0	1	1	608.515	3038.54	3038.57	-6.81	-0.00414	HCD (High Energy Collision Dissociation)	30	MS2	98.3102	23	87.0999	117251	F1		1.63	1	0.000391711	0.00581523	0.322371			100A	100	A	R8(AV_88)	R	8	FALSE
FALSE	High	Sequest HT (A2)	Unambiguous	[K].TPLTDtSVytELPNAEPR.[S]	T6(AV_88); Y9(AV_88); T10(AV_88)	2	P43630	P43630-2; P43630	0	2	0.0588	0	1	1	1134.55	2268.1	2268.09	5.33	0.00604	HCD (High Energy Collision Dissociation)	30	MS2	95.0486	23	66.2147	86516	F2		1.36	1	0.000391711	0.00577072	0.323135			100B	100	B	T6(AV_88)	T	6	FALSE
FALSE	High	Sequest HT (A2)	Unambiguous	[K].TPLTDtSVytELPNAEPR.[S]	T6(AV_88); Y9(AV_88); T10(AV_88)	2	P43630	P43630-2; P43630	0	2	0.0588	0	1	1	1134.55	2268.1	2268.09	5.33	0.00604	HCD (High Energy Collision Dissociation)	30	MS2	95.0486	23	66.2147	86516	F2		1.36	1	0.000391711	0.00577072	0.323135			100B	100	B	Y9(AV_88)	Y	9	FALSE
FALSE	High	Sequest HT (A2)	Unambiguous	[K].TPLTDtSVytELPNAEPR.[S]	T6(AV_88); Y9(AV_88); T10(AV_88)	2	P43630	P43630-2; P43630	0	2	0.0588	0	1	1	1134.55	2268.1	2268.09	5.33	0.00604	HCD (High Energy Collision Dissociation)	30	MS2	95.0486	23	66.2147	86516	F2		1.36	1	0.000391711	0.00577072	0.323135			100B	100	B	T10(AV_88)	T	10	FALSE
FALSE	High	Sequest HT (A2)	Unambiguous	[K].HGLEVIYTIEPIDEyCVQQLK.[E]	Y15(AV_88)	1	Q58FG1	Q58FG1	0	2	0.1067	0	1	1	1289.65	2578.28	2578.29	-2.42	-0.00312	HCD (High Energy Collision Dissociation)	30	MS2	0	23	63.4017	81033	F10		2.25	1	0.000399439	0.00596719	0.319808			2000B	2000	B	Y15(AV_88)	Y	15	FALSE
FALSE	High	Sequest HT (A2)	Unambiguous	[K].HGLEVIYTIePIDEYCVQQLK.[E]	E10(AV_88)	1	Q58FG1	Q58FG1	0	2	0.1067	0	1	3	1289.65	2578.28	2578.29	-2.42	-0.00312	HCD (High Energy Collision Dissociation)	30	MS2	0	23	63.4017	81033	F10		2.25	1	0.000399439	0.00596719	0.319808			2000B	2000	B	E10(AV_88)	E	10	FALSE
FALSE	High	Sequest HT (A2)	Unambiguous	[K].HGLEVIYTIEPIdEYCVQQLK.[E]	D13(AV_88)	1	Q58FG1	Q58FG1	0	2	0.1067	0	1	2	1289.65	2578.28	2578.29	-2.42	-0.00312	HCD (High Energy Collision Dissociation)	30	MS2	0	23	63.4017	81033	F10		2.25	1	0.000399439	0.00596719	0.319808			2000B	2000	B	D13(AV_88)	D	13	FALSE
FALSE	High	Sequest HT (A2)	Unambiguous	[K].HGLEVIYtIEPIDEYCVQQLK.[E]	T8(AV_88)	1	Q58FG1	Q58FG1	0	2	0.1067	0	1	5	1289.65	2578.28	2578.29	-2.42	-0.00312	HCD (High Energy Collision Dissociation)	30	MS2	0	23	63.4017	81033	F10		2.25	1	0.000399439	0.00596719	0.319808			2000B	2000	B	T8(AV_88)	T	8	FALSE
FALSE	High	Sequest HT (A2)	Unambiguous	[K].HGLEVIYTIEPIDeYCVQQLK.[E]	E14(AV_88)	1	Q58FG1	Q58FG1	0	2	0.1067	0	1	4	1289.65	2578.28	2578.29	-2.42	-0.00312	HCD (High Energy Collision Dissociation)	30	MS2	0	23	63.4017	81033	F10		2.25	1	0.000399439	0.00596719	0.319808			2000B	2000	B	E14(AV_88)	E	14	FALSE
FALSE	High	Sequest HT (A2)	Unambiguous	[R].VLGQSSSKPAAAATGPPPGNTssTQK.[W]	S22(AV_88); S23(AV_88)	1	Q9H2P0	Q9H2P0	0	3	0.0741	0	1	1	872.439	2615.3	2615.31	-3.45	-0.00301	HCD (High Energy Collision Dissociation)	30	MS2	61.7338	23	62.6368	80295	F9		2.7	1	0.000401699	0.0060434	0.318548			2000A	2000	A	S22(AV_88)	S	22	FALSE
FALSE	High	Sequest HT (A2)	Unambiguous	[R].VLGQSSSKPAAAATGPPPGNTssTQK.[W]	S22(AV_88); S23(AV_88)	1	Q9H2P0	Q9H2P0	0	3	0.0741	0	1	1	872.439	2615.3	2615.31	-3.45	-0.00301	HCD (High Energy Collision Dissociation)	30	MS2	61.7338	23	62.6368	80295	F9		2.7	1	0.000401699	0.0060434	0.318548			2000A	2000	A	S23(AV_88)	S	23	FALSE
FALSE	High	Sequest HT (A2)	Unambiguous	[R].tLVAVKPDGVQR.[R]	T1(AV_88)	1	O00746	O00746	0	3	0.0522	0	1	2	457.598	1370.78	1370.78	-0.71	-0.00032	HCD (High Energy Collision Dissociation)	30	MS2	29.4355	26.951	46.0231	55956	F6		2.3	1	0.000401699	0.00602674	0.318822	11153222	45.96	500B	500	B	T1(AV_88)	T	1	FALSE
FALSE	High	Sequest HT (A2)	Unambiguous	[R].tLVAVKPDGVQR.[R]	T1(AV_88)	1	O00746	O00746	0	3	0.0718	0	1	1	457.598	1370.78	1370.78	1.24	0.00057	HCD (High Energy Collision Dissociation)	30	MS2	66.3195	23	49.4345	60483	F10		2.09	1	0.000424176	0.00639636	0.312919	6.55294e+06	49.54	2000B	2000	B	T1(AV_88)	T	1	FALSE
FALSE	High	Sequest HT (A2)	Unambiguous	[R].tLVAVKPDGVQR.[R]	T1(AV_88)	1	O00746	O00746	0	3	0.07	0	1	2	457.598	1370.78	1370.78	-0.57	-0.00026	HCD (High Energy Collision Dissociation)	30	MS2	32.3013	23	46.0938	56122	F5		2.57	1	0.000424176	0.00642389	0.312494	11846257	45.96	500A	500	A	T1(AV_88)	T	1	FALSE
FALSE	High	Sequest HT (A2)	Unambiguous	[R].TSSTVCLLsGPR.[E]	S9(AV_88)	1	O00762-4	O00762-4	0	2	0.0914	0	1	1	654.835	1308.66	1308.66	0.82	0.00054	HCD (High Energy Collision Dissociation)	30	MS2	45.9457	14.654	36.7578	42379	F8		1.86	1	0.00042604	0.00647027	0.311781			1000B	1000	B	S9(AV_88)	S	9	FALSE
FALSE	High	Sequest HT (A2)	Unambiguous	[K].VAPQNDSFGTQLPPMHQqQR.[S]	Q18(AV_88)	1	Q96AE4-2	Q96AE4-2	0	3	0.0051	0	1	1	789.716	2367.13	2367.13	1.39	0.0011	HCD (High Energy Collision Dissociation)	30	MS2	58.0897	23	29.893	32939	F4		1.97	1	0.00042604	0.00652285	0.31098			250B	250	B	Q18(AV_88)	Q	18	FALSE
FALSE	High	Sequest HT (A2)	Unambiguous	[R].CPEALFQPCFLGmeSCGIHETTFNSIMK.[S]	M13(Oxidation); E14(AV_88)	4	Q6S8J3	Q6S8J3; P0CG38; P0CG39; A5A3E0	0	3	0.0886	0	1	1	1079.82	3237.44	3237.42	4.74	0.00511	HCD (High Energy Collision Dissociation)	30	MS2	92.0824	23	76.9381	100712	F10		1.58	1	0.00042604	0.00646165	0.311913	89149.7	77.09	2000B	2000	B	E14(AV_88)	E	14	FALSE
FALSE	High	Sequest HT (A2)	Unambiguous	[R].CPEALFQPCFLGmEsCGIHETTFNSIMK.[S]	M13(Oxidation); S15(AV_88)	4	Q6S8J3	Q6S8J3; P0CG38; P0CG39; A5A3E0	0	3	0.0886	0	1	2	1079.82	3237.44	3237.42	4.74	0.00511	HCD (High Energy Collision Dissociation)	30	MS2	92.0824	23	76.9381	100712	F10		1.58	1	0.00042604	0.00646165	0.311913	89149.7	77.09	2000B	2000	B	S15(AV_88)	S	15	FALSE
FALSE	High	Sequest HT (A2)	Unambiguous	[K].SEqAALNAAK.[E]	Q3(AV_88)	2	Q9UPV0	Q9UPV0-2; Q9UPV0	0	2	0.0795	0	1	1	545.775	1090.54	1090.55	-8.44	-0.0046	HCD (High Energy Collision Dissociation)	30	MS2	97.3116	23	65.0366	83862	F8		1.76	1	0.000428419	0.00665112	0.309052			1000B	1000	B	Q3(AV_88)	Q	3	FALSE
FALSE	High	Sequest HT (A2)	Unambiguous	[K].GLVASYQVGQDLTVmAAIGLGFLTsSFR.[R]	M15(Oxidation); S25(AV_88)	6	Q02161	Q02161-2; Q02161-5; Q02161-3; Q02161-4; Q02161-6; Q02161	0	3	0.1296	0	1	2	1002.52	3005.55	3005.54	1.76	0.00176	HCD (High Energy Collision Dissociation)	30	MS2	75.4064	23	75.0444	98765	F7		1.62	1	0.00043874	0.00673617	0.307796			1000A	1000	A	S25(AV_88)	S	25	FALSE
FALSE	High	Sequest HT (A2)	Unambiguous	[K].GLVASYQVGQDLTVmAAIGLGFLTSsFR.[R]	M15(Oxidation); S26(AV_88)	6	Q02161	Q02161-2; Q02161-5; Q02161-3; Q02161-4; Q02161-6; Q02161	0	3	0.1296	0	1	3	1002.52	3005.55	3005.54	1.76	0.00176	HCD (High Energy Collision Dissociation)	30	MS2	75.4064	23	75.0444	98765	F7		1.62	1	0.00043874	0.00673617	0.307796			1000A	1000	A	S26(AV_88)	S	26	FALSE
FALSE	High	Sequest HT (A2)	Unambiguous	[K].GLVASYQVGQDLTVmAAIGLGFLtSSFR.[R]	M15(Oxidation); T24(AV_88)	6	Q02161	Q02161-2; Q02161-5; Q02161-3; Q02161-4; Q02161-6; Q02161	0	3	0.1296	0	1	1	1002.52	3005.55	3005.54	1.76	0.00176	HCD (High Energy Collision Dissociation)	30	MS2	75.4064	23	75.0444	98765	F7		1.62	1	0.00043874	0.00673617	0.307796			1000A	1000	A	T24(AV_88)	T	24	FALSE
FALSE	High	Sequest HT (A2)	Unambiguous	[K].GAAGPPGPPGAAGTPGLQGmPGErGGLGsPGPK.[G]	M20(Oxidation); R24(AV_88); S29(AV_88)	2	P02461	P02461-2; P02461	1	3		0.0475	3	3	1014.83	3042.49	3042.49	-0.79	-0.00081	HCD (High Energy Collision Dissociation)	30	MS2	46.2137	23	60.1127	77389	F2		3.01	1	0.00044375	0.00677697	0.307198	5.79952e+06	60.61	100B	100	B	R24(AV_88)	R	24	FALSE
FALSE	High	Sequest HT (A2)	Unambiguous	[K].GAAGPPGPPGAAGTPGLQGmPGErGGLGsPGPK.[G]	M20(Oxidation); R24(AV_88); S29(AV_88)	2	P02461	P02461-2; P02461	1	3		0.0475	3	3	1014.83	3042.49	3042.49	-0.79	-0.00081	HCD (High Energy Collision Dissociation)	30	MS2	46.2137	23	60.1127	77389	F2		3.01	1	0.00044375	0.00677697	0.307198	5.79952e+06	60.61	100B	100	B	S29(AV_88)	S	29	FALSE
FALSE	High	Sequest HT (A2)	Unambiguous	[R].aEAESmYQIkYEELQSLAGK.[H]	N-Term(AV_N-term_88); M6(Oxidation); K10(AV_88)	2	P05787	P05787-2; P05787	1	3	0.0046	0	1	1	827.401	2480.19	2480.17	8.22	0.0068	HCD (High Energy Collision Dissociation)	30	MS2	96.3519	23	77.4788	102542	F5		2.18	1	0.000451018	0.0069606	0.304556			500A	500	A	K10(AV_88)	K	10	TRUE
FALSE	High	Sequest HT (A2)	Unambiguous	[R].aEAESmYqIKYEELQSLAGK.[H]	N-Term(AV_N-term_88); M6(Oxidation); Q8(AV_88)	2	P05787	P05787-2; P05787	1	3	0.0046	0	1	2	827.401	2480.19	2480.17	8.22	0.0068	HCD (High Energy Collision Dissociation)	30	MS2	96.3519	23	77.4788	102542	F5		2.18	1	0.000451018	0.0069606	0.304556			500A	500	A	Q8(AV_88)	Q	8	FALSE
FALSE	High	Sequest HT (A2)	Unambiguous	[R].gVPLhcLHGLR.[G]	N-Term(AV_N-term_88); H5(AV_88); C6(Carbamidomethyl)	1	Q8N1F8	Q8N1F8	0	3	0.2554	0	1	1	478.92	1434.75	1434.75	-0.73	-0.00035	HCD (High Energy Collision Dissociation)	30	MS2	98.5489	4.933	19.0508	18360	F2		1.84	1	0.000460743	0.00709929	0.302608	1.84079e+06	18.88	100B	100	B	H5(AV_88)	H	5	FALSE
FALSE	High	Sequest HT (A2)	Unambiguous	[R].LGIFGDTeDVAGK.[A]	E8(AV_88)	7	Q93084-1	Q93084-6; Q93084-4; Q93084-5; Q93084-7; Q93084-3; Q93084-1; Q93084	0	2		0.0063	2	3	705.357	1409.71	1409.69	8.47	0.00597	HCD (High Energy Collision Dissociation)	30	MS2	92.1545	23	39.9651	47007	F8		1.59	1	0.000465236	0.00725956	0.300405			1000B	1000	B	E8(AV_88)	E	8	FALSE
FALSE	High	Sequest HT (A2)	Unambiguous	[R].LGIFGDtEDVAGK.[A]	T7(AV_88)	7	Q93084-1	Q93084-6; Q93084-4; Q93084-5; Q93084-7; Q93084-3; Q93084-1; Q93084	0	2		0.0063	2	2	705.357	1409.71	1409.69	8.47	0.00597	HCD (High Energy Collision Dissociation)	30	MS2	92.1545	23	39.9651	47007	F8		1.59	1	0.000465236	0.00725956	0.300405			1000B	1000	B	T7(AV_88)	T	7	FALSE
FALSE	High	Sequest HT (A2)	Unambiguous	[R].iLmVGLDAAGK.[T]	N-Term(AV_N-term_88); M3(AV_88)	5	P84077; P84085; P18085	P84077; P61204; P84085; P61204-2; P18085	0	2	0.2754	0	1	1	632.341	1263.68	1263.68	-4.14	-0.00261	HCD (High Energy Collision Dissociation)	30	MS2	90.7923	23	42.4571	50622	F8		1.67	3	0.00046779	0.00736029	0.299046			1000B	1000	B	M3(AV_88)	M	3	FALSE
FALSE	High	Sequest HT (A2)	Unambiguous	[-].mCsLGLFPPPPPR.[G]	M1(Oxidation); S3(AV_88)	2	Q9NRG9	Q9NRG9-2; Q9NRG9	0	4	0.067	0	1	1	379.692	1515.75	1515.75	-0.71	-0.00027	HCD (High Energy Collision Dissociation)	30	MS2	85.3401	23	37.1029	42667	F10		1.79	1	0.00046779	0.00735745	0.299084	335087	37.21	2000B	2000	B	S3(AV_88)	S	3	FALSE
FALSE	High	Sequest HT (A2)	Unambiguous	[K].HPDLttGQK.[R]	T5(AV_88); T6(AV_88)	1	Q8WUB2	Q8WUB2	0	2	0.0426	0	1	1	586.79	1172.57	1172.57	-0.94	-0.00055	HCD (High Energy Collision Dissociation)	30	MS2	79.9878	18.164	13.9544	11852	F4		1.88	1	0.000470207	0.00737338	0.29887			250B	250	B	T5(AV_88)	T	5	FALSE
FALSE	High	Sequest HT (A2)	Unambiguous	[K].HPDLttGQK.[R]	T5(AV_88); T6(AV_88)	1	Q8WUB2	Q8WUB2	0	2	0.0426	0	1	1	586.79	1172.57	1172.57	-0.94	-0.00055	HCD (High Energy Collision Dissociation)	30	MS2	79.9878	18.164	13.9544	11852	F4		1.88	1	0.000470207	0.00737338	0.29887			250B	250	B	T6(AV_88)	T	6	FALSE
FALSE	High	Sequest HT (A2)	Unambiguous	[M].aLTSINATPTQLSSSSncLSDTNQNK.[Q]	N-Term(AV_N-term_88); N17(AV_88); C18(Carbamidomethyl)	4	P10070-1	P10070-4; P10070-1; P10070-3; P10070-2	0	3		0.0377	8	8	976.795	2928.37	2928.37	0.44	0.00043	HCD (High Energy Collision Dissociation)	30	MS2	13.8135	23	21.3165	21348	F2		2.04	1	0.000470207	0.00741138	0.298364	8935995	21.28	100B	100	B	N17(AV_88)	N	17	FALSE
FALSE	High	Sequest HT (A2)	Unambiguous	[K].dVsVAELLR.[E]	N-Term(AV_N-term_88); S3(AV_88)	1	P05423	P05423	0	3	0.298	0	1	1	393.215	1177.63	1177.63	5.09	0.002	HCD (High Energy Collision Dissociation)	30	MS2	71.2212	16.802	29.7738	32586	F9		2.55	1	0.00047269	0.00743965	0.297988	16426708	29.87	2000A	2000	A	S3(AV_88)	S	3	FALSE
FALSE	High	Sequest HT (A2)	Unambiguous	[K].QIQQLESNNrDLQDK.[N]	R10(AV_88)	1	O75116	O75116	1	2	0.0732	0	1	1	958.982	1916.96	1916.95	5.25	0.00503	HCD (High Energy Collision Dissociation)	30	MS2	81.6993	23	48.2436	59895	F1		2.46	1	0.000482564	0.00761276	0.295722			100A	100	A	R10(AV_88)	R	10	FALSE
FALSE	High	Sequest HT (A2)	Unambiguous	[K].VDEFPLGGHmVSdEYEQLSSEALEAAR.[I]	M10(Oxidation); D13(AV_88)	1	Q96L21	Q96L21	0	3	0.0213	0	1	1	1028.47	3083.39	3083.39	-2.33	-0.00239	HCD (High Energy Collision Dissociation)	30	MS2	86.8461	23	62.2004	80723	F1		1.88	1	0.000482564	0.0075797	0.29615			100A	100	A	D13(AV_88)	D	13	FALSE
FALSE	High	Sequest HT (A2)	Unambiguous	[K].VDEFPLGGHmVSDeYEQLSSEALEAAR.[I]	M10(Oxidation); E14(AV_88)	1	Q96L21	Q96L21	0	3	0.0213	0	1	2	1028.47	3083.39	3083.39	-2.33	-0.00239	HCD (High Energy Collision Dissociation)	30	MS2	86.8461	23	62.2004	80723	F1		1.88	1	0.000482564	0.0075797	0.29615			100A	100	A	E14(AV_88)	E	14	FALSE
FALSE	High	Sequest HT (A2)	Unambiguous	[R].ALDQADSGCRsLcLK.[I]	S11(AV_88); C13(Carbamidomethyl)	1	Q9NQG6	Q9NQG6	1	2	0.0051	0	1	1	862.909	1724.81	1724.81	0.57	0.00049	HCD (High Energy Collision Dissociation)	30	MS2	89.923	23	33.2033	37435	F6		1.96	1	0.000482564	0.0076161	0.295678			500B	500	B	S11(AV_88)	S	11	FALSE
FALSE	High	Sequest HT (A2)	Unambiguous	[K].AVDVFFPPEAqNDFPVAMQIGAK.[H]	Q11(AV_88)	2	P53675	P53675-2; P53675	0	2	0.1283	0	1	1	1290.13	2579.26	2579.26	-0.91	-0.00117	HCD (High Energy Collision Dissociation)	30	MS2	0	23	68.465	88465	F10		1.87	1	0.000487653	0.00765812	0.295137			2000B	2000	B	Q11(AV_88)	Q	11	FALSE
FALSE	High	Sequest HT (A2)	Unambiguous	[-].MNAAASSYPmASLYVGDLHsDVTEAMLYEK.[F]	M10(Oxidation); S20(AV_88)	3	Q13310	Q13310-3; Q13310-2; Q13310	0	3	0	0	1	2	1123.52	3368.53	3368.52	4.51	0.00506	HCD (High Energy Collision Dissociation)	30	MS2	7.26103	23	73.7186	97347	F3		2.02	1	0.000492507	0.00774193	0.294065	2.22728e+06	73.68	250A	250	A	S20(AV_88)	S	20	FALSE
FALSE	High	Sequest HT (A2)	Unambiguous	[-].MNAAASSYPmASLYVGDLHSdVTEAMLYEK.[F]	M10(Oxidation); D21(AV_88)	3	Q13310	Q13310-3; Q13310-2; Q13310	0	3	0	0	1	1	1123.52	3368.53	3368.52	4.51	0.00506	HCD (High Energy Collision Dissociation)	30	MS2	7.26103	23	73.7186	97347	F3		2.02	1	0.000492507	0.00774193	0.294065	2.22728e+06	73.68	250A	250	A	D21(AV_88)	D	21	FALSE
FALSE	High	Sequest HT (A2)	Unambiguous	[K].LCYVALDFEnEMATAASSSSLEK.[S]	N10(AV_88)	5	P68133; P68032	P63267-2; P68133; P68032; P62736; P63267	0	2	0.0909	0	1	6	1284.09	2567.16	2567.17	-1.74	-0.00223	HCD (High Energy Collision Dissociation)	30	MS2	37.0357	23	53.6419	67186	F6		1.21	2	0.000492507	0.00769555	0.294656			500B	500	B	N10(AV_88)	N	10	FALSE
FALSE	High	Sequest HT (A2)	Unambiguous	[K].LCYVALDFENEmATAASSSSLEK.[S]	M12(AV_88)	5	P68133; P68032	P63267-2; P68133; P68032; P62736; P63267	0	2	0.0909	0	1	5	1284.09	2567.16	2567.17	-1.74	-0.00223	HCD (High Energy Collision Dissociation)	30	MS2	37.0357	23	53.6419	67186	F6		1.21	2	0.000492507	0.00769555	0.294656			500B	500	B	M12(AV_88)	M	12	FALSE
FALSE	High	Sequest HT (A2)	Unambiguous	[K].LCYVALDFENeMATAASSSSLEK.[S]	E11(AV_88)	5	P68133; P68032	P63267-2; P68133; P68032; P62736; P63267	0	2	0.0909	0	1	4	1284.09	2567.16	2567.17	-1.74	-0.00223	HCD (High Energy Collision Dissociation)	30	MS2	37.0357	23	53.6419	67186	F6		1.21	2	0.000492507	0.00769555	0.294656			500B	500	B	E11(AV_88)	E	11	FALSE
FALSE	High	Sequest HT (A2)	Unambiguous	[K].LCyVALDFENEMATAASSSSLEK.[S]	Y3(AV_88)	5	P68133; P68032	P63267-2; P68133; P68032; P62736; P63267	0	2	0.0909	0	1	3	1284.09	2567.16	2567.17	-1.74	-0.00223	HCD (High Energy Collision Dissociation)	30	MS2	37.0357	23	53.6419	67186	F6		1.21	2	0.000492507	0.00769555	0.294656			500B	500	B	Y3(AV_88)	Y	3	FALSE
FALSE	High	Sequest HT (A2)	Unambiguous	[K].LCYVALdFENEMATAASSSSLEK.[S]	D7(AV_88)	5	P68133; P68032	P63267-2; P68133; P68032; P62736; P63267	0	2	0.0909	0	1	2	1284.09	2567.16	2567.17	-1.74	-0.00223	HCD (High Energy Collision Dissociation)	30	MS2	37.0357	23	53.6419	67186	F6		1.21	2	0.000492507	0.00769555	0.294656			500B	500	B	D7(AV_88)	D	7	FALSE
FALSE	High	Sequest HT (A2)	Unambiguous	[K].LCYVALDFeNEMATAASSSSLEK.[S]	E9(AV_88)	5	P68133; P68032	P63267-2; P68133; P68032; P62736; P63267	0	2	0.0909	0	1	1	1284.09	2567.16	2567.17	-1.74	-0.00223	HCD (High Energy Collision Dissociation)	30	MS2	37.0357	23	53.6419	67186	F6		1.21	2	0.000492507	0.00769555	0.294656			500B	500	B	E9(AV_88)	E	9	FALSE
FALSE	High	Sequest HT (A2)	Unambiguous	[-].mQATAVVEtASGK.[G]	M1(Oxidation); T9(AV_88)	1	Q6ZP01	Q6ZP01	0	2	0.1301	0	1	2	698.842	1396.68	1396.68	-0.68	-0.00048	HCD (High Energy Collision Dissociation)	30	MS2	74.1615	23	30.5187	33941	F2		1.46	1	0.000492507	0.00770096	0.294587	2.70829e+06	30.4	100B	100	B	T9(AV_88)	T	9	FALSE
FALSE	High	Sequest HT (A2)	Unambiguous	[-].mQATAVVeTASGK.[G]	M1(Oxidation); E8(AV_88)	1	Q6ZP01	Q6ZP01	0	2	0.1301	0	1	1	698.842	1396.68	1396.68	-0.68	-0.00048	HCD (High Energy Collision Dissociation)	30	MS2	74.1615	23	30.5187	33941	F2		1.46	1	0.000492507	0.00770096	0.294587	2.70829e+06	30.4	100B	100	B	E8(AV_88)	E	8	FALSE
FALSE	High	Sequest HT (A2)	Unambiguous	[R].CPEALFQPCFLGmeSCGIHETTFNSIMK.[S]	M13(Oxidation); E14(AV_88)	4	Q6S8J3	Q6S8J3; P0CG38; P0CG39; A5A3E0	0	3	0.0216	0	1	2	1079.82	3237.43	3237.42	2.7	0.00291	HCD (High Energy Collision Dissociation)	30	MS2	87.0629	23	77.1307	100982	F10		1.39	1	0.000509164	0.00811388	0.289448	89149.7	77.09	2000B	2000	B	E14(AV_88)	E	14	FALSE
FALSE	High	Sequest HT (A2)	Unambiguous	[R].CPEALFQPCFLGmEsCGIHETTFNSIMK.[S]	M13(Oxidation); S15(AV_88)	4	Q6S8J3	Q6S8J3; P0CG38; P0CG39; A5A3E0	0	3	0.0216	0	1	1	1079.82	3237.43	3237.42	2.7	0.00291	HCD (High Energy Collision Dissociation)	30	MS2	87.0629	23	77.1307	100982	F10		1.39	1	0.000509164	0.00811388	0.289448	89149.7	77.09	2000B	2000	B	S15(AV_88)	S	15	FALSE
FALSE	High	Sequest HT (A2)	Unambiguous	[M].eDHqHVPIDIQTSK.[L]	N-Term(AV_N-term_88); Q4(AV_88)	1	Q96JB5	Q96JB5	0	2	0	0	1	1	911.95	1822.89	1822.88	8.93	0.00814	HCD (High Energy Collision Dissociation)	30	MS2	0	23	31.776	35590	F4		1.42	1	0.000511724	0.00819135	0.288514			250B	250	B	Q4(AV_88)	Q	4	FALSE
FALSE	High	Sequest HT (A2)	Unambiguous	[M].eDhQHVPIDIQTSK.[L]	E1(AV_88); H3(AV_88)	1	Q96JB5	Q96JB5	0	2	0	0	1	4	911.95	1822.89	1822.88	8.93	0.00814	HCD (High Energy Collision Dissociation)	30	MS2	0	23	31.776	35590	F4		1.42	1	0.000511724	0.00819135	0.288514			250B	250	B	E1(AV_88)	E	1	FALSE
FALSE	High	Sequest HT (A2)	Unambiguous	[M].eDhQHVPIDIQTSK.[L]	E1(AV_88); H3(AV_88)	1	Q96JB5	Q96JB5	0	2	0	0	1	4	911.95	1822.89	1822.88	8.93	0.00814	HCD (High Energy Collision Dissociation)	30	MS2	0	23	31.776	35590	F4		1.42	1	0.000511724	0.00819135	0.288514			250B	250	B	H3(AV_88)	H	3	FALSE
FALSE	High	Sequest HT (A2)	Unambiguous	[M].eDhQHVPIDIQTSK.[L]	N-Term(AV_N-term_88); H3(AV_88)	1	Q96JB5	Q96JB5	0	2	0	0	1	3	911.95	1822.89	1822.88	8.93	0.00814	HCD (High Energy Collision Dissociation)	30	MS2	0	23	31.776	35590	F4		1.42	1	0.000511724	0.00819135	0.288514			250B	250	B	H3(AV_88)	H	3	FALSE
FALSE	High	Sequest HT (A2)	Unambiguous	[M].edHQHVPIDIQTSK.[L]	N-Term(AV_N-term_88); D2(AV_88)	1	Q96JB5	Q96JB5	0	2	0	0	1	2	911.95	1822.89	1822.88	8.93	0.00814	HCD (High Energy Collision Dissociation)	30	MS2	0	23	31.776	35590	F4		1.42	1	0.000511724	0.00819135	0.288514			250B	250	B	D2(AV_88)	D	2	FALSE
FALSE	High	Sequest HT (A2)	Unambiguous	[R].FLQtSPK.[I]	T4(AV_88)	1	Q96PV4	Q96PV4	0	2	0.064	0	1	1	454.748	908.489	908.488	0.99	0.00045	HCD (High Energy Collision Dissociation)	30	MS2	91.1599	20.5	35.108	40359	F3		1.25	1	0.000516315	0.00834387	0.286701			250A	250	A	T4(AV_88)	T	4	FALSE
FALSE	High	Sequest HT (A2)	Unambiguous	[R].NIQEPTeTcFeEAQK.[I]	E7(AV_88); C9(Carbamidomethyl); E11(AV_88)	1	O14921	O14921	0	2	0.0526	0	1	1	1000.44	1999.87	1999.87	-1.45	-0.00145	HCD (High Energy Collision Dissociation)	30	MS2	31.7777	23	9.3946	6316	F9		0.95	1	0.000516315	0.00825538	0.287749	814316	9.4	2000A	2000	A	E7(AV_88)	E	7	FALSE
FALSE	High	Sequest HT (A2)	Unambiguous	[R].NIQEPTeTcFeEAQK.[I]	E7(AV_88); C9(Carbamidomethyl); E11(AV_88)	1	O14921	O14921	0	2	0.0526	0	1	1	1000.44	1999.87	1999.87	-1.45	-0.00145	HCD (High Energy Collision Dissociation)	30	MS2	31.7777	23	9.3946	6316	F9		0.95	1	0.000516315	0.00825538	0.287749	814316	9.4	2000A	2000	A	E11(AV_88)	E	11	FALSE
FALSE	High	Sequest HT (A2)	Unambiguous	[K].VAPQNDSFGTQLPPMHQQqR.[S]	Q19(AV_88)	1	Q96AE4-2	Q96AE4-2	0	3	0.0288	0	1	1	789.716	2367.13	2367.13	1.32	0.00104	HCD (High Energy Collision Dissociation)	30	MS2	61.9898	23	29.9665	32911	F6		2.08	1	0.0005214	0.00836893	0.286406			500B	500	B	Q19(AV_88)	Q	19	FALSE
FALSE	High	Sequest HT (A2)	Unambiguous	[K].gLVrDEMGrPILNAGVTTEGrPPLQVCQYWVPR.[I]	N-Term(AV_N-term_88); R4(AV_88); R9(AV_88); R21(AV_88)	4	Q9P2D7	Q9P2D7-6; Q9P2D7-8; Q9P2D7-3; Q9P2D7	1	3	0.023	0	1	1	1354.02	4060.04	4060.05	-1.98	-0.00268	HCD (High Energy Collision Dissociation)	30	MS2	65.2425	23	45.6963	55752	F4		1.74	1	0.000525833	0.00852374	0.284606			250B	250	B	R4(AV_88)	R	4	FALSE
FALSE	High	Sequest HT (A2)	Unambiguous	[K].gLVrDEMGrPILNAGVTTEGrPPLQVCQYWVPR.[I]	N-Term(AV_N-term_88); R4(AV_88); R9(AV_88); R21(AV_88)	4	Q9P2D7	Q9P2D7-6; Q9P2D7-8; Q9P2D7-3; Q9P2D7	1	3	0.023	0	1	1	1354.02	4060.04	4060.05	-1.98	-0.00268	HCD (High Energy Collision Dissociation)	30	MS2	65.2425	23	45.6963	55752	F4		1.74	1	0.000525833	0.00852374	0.284606			250B	250	B	R9(AV_88)	R	9	FALSE
FALSE	High	Sequest HT (A2)	Unambiguous	[K].gLVrDEMGrPILNAGVTTEGrPPLQVCQYWVPR.[I]	N-Term(AV_N-term_88); R4(AV_88); R9(AV_88); R21(AV_88)	4	Q9P2D7	Q9P2D7-6; Q9P2D7-8; Q9P2D7-3; Q9P2D7	1	3	0.023	0	1	1	1354.02	4060.04	4060.05	-1.98	-0.00268	HCD (High Energy Collision Dissociation)	30	MS2	65.2425	23	45.6963	55752	F4		1.74	1	0.000525833	0.00852374	0.284606			250B	250	B	R21(AV_88)	R	21	FALSE
FALSE	High	Sequest HT (A2)	Unambiguous	[K].QKPeEIGEESR.[A]	E4(AV_88)	4	Q14789	Q14789-4; Q14789-2; Q14789-3; Q14789	0	3	0.1263	0	1	1	463.895	1389.67	1389.66	3.49	0.00162	HCD (High Energy Collision Dissociation)	30	MS2	90.0313	23	14.1513	12241	F2		1.98	1	0.000548387	0.00876776	0.281836			100B	100	B	E4(AV_88)	E	4	FALSE
FALSE	High	Sequest HT (A2)	Unambiguous	[M].fsFNMFDHPIPR.[V]	N-Term(AV_N-term_88); S2(AV_88)	3	Q92890-1	Q92890-1; Q92890-3; Q92890	0	2	0.0569	0	1	1	842.399	1683.79	1683.78	7.88	0.00663	HCD (High Energy Collision Dissociation)	30	MS2	91.3793	23	70.3983	92715	F2		1.23	1	0.000548387	0.00878983	0.28159	397874	70.5	100B	100	B	S2(AV_88)	S	2	FALSE
FALSE	High	Sequest HT (A2)	Unambiguous	[K].VQLADAGIFTcVAAsPAGVADr.[N]	C11(Carbamidomethyl); S15(AV_88); R22(AV_88)	3	Q8NDA2	Q8NDA2-4; Q8NDA2-1; Q8NDA2	0	3		0.0138	2	2	789.06	2365.16	2365.16	0	0	HCD (High Energy Collision Dissociation)	30	MS2	90.2934	23	64.9885	84881	F1		2.15	1	0.000553092	0.00891161	0.28024			100A	100	A	S15(AV_88)	S	15	FALSE
FALSE	High	Sequest HT (A2)	Unambiguous	[K].VQLADAGIFTcVAAsPAGVADr.[N]	C11(Carbamidomethyl); S15(AV_88); R22(AV_88)	3	Q8NDA2	Q8NDA2-4; Q8NDA2-1; Q8NDA2	0	3		0.0138	2	2	789.06	2365.16	2365.16	0	0	HCD (High Energy Collision Dissociation)	30	MS2	90.2934	23	64.9885	84881	F1		2.15	1	0.000553092	0.00891161	0.28024			100A	100	A	R22(AV_88)	R	22	FALSE
FALSE	High	Sequest HT (A2)	Unambiguous	[K].lLLDmGSDINAqIETNR.[N]	N-Term(AV_N-term_88); M5(Oxidation); Q12(AV_88)	7	Q8IWZ3-6; O75179	Q8IWZ3; O75179-6; O75179-7; O75179-2; Q8IWZ3-6; Q8IWZ3-4; O75179	0	2	0.0361	0	1	1	1048.01	2095.01	2095.02	-2.56	-0.00268	HCD (High Energy Collision Dissociation)	30	MS2	67.4688	23	55.8019	70187	F9		1.94	2	0.000555253	0.00897293	0.279567			2000A	2000	A	Q12(AV_88)	Q	12	FALSE
FALSE	High	Sequest HT (A2)	Unambiguous	[R].GPPHHASNPNsPLSNPmLPGIGPPPGGPR.[N]	S11(AV_88); M17(Oxidation)	1	A7XYQ1	A7XYQ1	0	3	0.0563	0	1	1	985.159	2953.46	2953.45	3.57	0.00351	HCD (High Energy Collision Dissociation)	30	MS2	72.0254	23	34.8134	39597	F8		1.42	1	0.000557841	0.00903092	0.278936			1000B	1000	B	S11(AV_88)	S	11	FALSE
FALSE	High	Sequest HT (A2)	Unambiguous	[-].myDLNSNNPNPIISYDGVNK.[N]	N-Term(Prot)(Met-loss+Acetyl); Y2(AV_88)	1		Q9BVC4-3	0	2	0.0373	0	1	2	1134.04	2267.08	2267.06	8.42	0.00955	HCD (High Energy Collision Dissociation)	30	MS2	43.6275	23	48.8724	60658	F2		1.61	1	0.000585747	0.00916216	0.277522			100B	100	B	Y2(AV_88)	Y	2	FALSE
FALSE	High	Sequest HT (A2)	Unambiguous	[-].mYdLNSNNPNPIISYDGVNK.[N]	N-Term(Prot)(Met-loss+Acetyl); D3(AV_88)	1		Q9BVC4-3	0	2	0.0373	0	1	1	1134.04	2267.08	2267.06	8.42	0.00955	HCD (High Energy Collision Dissociation)	30	MS2	43.6275	23	48.8724	60658	F2		1.61	1	0.000585747	0.00916216	0.277522			100B	100	B	D3(AV_88)	D	3	FALSE
FALSE	High	Sequest HT (A2)	Unambiguous	[R].ISELGAGnGGVVTK.[V]	N8(AV_88)	1	P36507	P36507	0	2	0.0756	0	1	1	695.377	1389.75	1389.74	6.13	0.00426	HCD (High Energy Collision Dissociation)	30	MS2	83.7927	23	57.1846	73221	F1		1.72	1	0.000590408	0.00922182	0.276886			100A	100	A	N8(AV_88)	N	8	FALSE
FALSE	High	Sequest HT (A2)	Unambiguous	[M].lAVhFDKPGGPENLYVK.[E]	N-Term(AV_N-term_88); H4(AV_88)	2	Q53FA7	Q53FA7-2; Q53FA7	0	3	0.0857	0	1	1	687.354	2060.05	2060.06	-7.56	-0.00519	HCD (High Energy Collision Dissociation)	30	MS2	68.5666	23	50.5154	62508	F7		3.5	1	0.000590408	0.00924924	0.276595			1000A	1000	A	H4(AV_88)	H	4	FALSE
FALSE	High	Sequest HT (A2)	Unambiguous	[-].MNAAASSyPmASLYVGDLHSDVTEAMLYEK.[F]	Y8(AV_88); M10(Oxidation)	3	Q13310	Q13310-3; Q13310-2; Q13310	0	3		0.0147	3	3	1123.52	3368.54	3368.52	7.48	0.0084	HCD (High Energy Collision Dissociation)	30	MS2	2.23646	23	73.8078	97190	F4		2.01	1	0.000600089	0.00947107	0.274273	1.94809e+06	73.7	250B	250	B	Y8(AV_88)	Y	8	FALSE
FALSE	High	Sequest HT (A2)	Unambiguous	[R].nHPVPVIAMVNGLAAAAGcQLVASCDIAVASDK.[S]	N1(AV_88); C19(Carbamidomethyl)	2	Q96DC8	Q96DC8-2; Q96DC8	0	4		0.0102	5	6	838.419	3350.66	3350.67	-4.2	-0.00352	HCD (High Energy Collision Dissociation)	30	MS2	94.4484	23	86.6664	115913	F4		1.95	1	0.000617463	0.00967635	0.272174			250B	250	B	N1(AV_88)	N	1	FALSE
FALSE	High	Sequest HT (A2)	Unambiguous	[R].kPCAAEPALSAGSLAAEPAENR.[K]	K1(AV_88)	1	P10074	P10074	0	2		0.0369	2	3	1121.05	2241.09	2241.1	-4.29	-0.00481	HCD (High Energy Collision Dissociation)	30	MS2	0	23	66.1353	86114	F3		2.09	1	0.000622226	0.00973247	0.271608	15377463	66.17	250A	250	A	K1(AV_88)	K	1	TRUE
FALSE	High	Sequest HT (A2)	Unambiguous	[R].vcTALLYGqVcPFQDSTDGLR.[T]	N-Term(AV_N-term_88); C2(Carbamidomethyl); Q9(AV_88); C11(Carbamidomethyl)	2	Q8IZJ4	Q8IZJ4-2; Q8IZJ4	0	2	0.0139	0	1	1	1288.59	2576.17	2576.19	-9	-0.0116	HCD (High Energy Collision Dissociation)	30	MS2	0	23	78.8362	104631	F4		1.44	1	0.000634613	0.00983354	0.270597	1.53087e+06	78.83	250B	250	B	Q9(AV_88)	Q	9	FALSE
FALSE	High	Sequest HT (A2)	Unambiguous	[K].DAAVISwTK.[D]	W7(AV_88)	13	P21802	P21802-23; P21802-5; P21802-17; P21802-18; P21802-8; P21802-19; P21802-6; P21802-2; P21802-16; P21802-14; P21802-15; P21802; P21802-3	0	2		0.0272	3	3	539.781	1078.56	1078.56	-1.14	-0.00062	HCD (High Energy Collision Dissociation)	30	MS2	91.3741	23	33.2938	37428	F7		1.43	1	0.000661377	0.01028	0.266255			1000A	1000	A	W7(AV_88)	W	7	FALSE
FALSE	High	Sequest HT (A2)	Unambiguous	[R].tLVAVKPDGVQR.[R]	T1(AV_88)	1	O00746	O00746	0	3	0.1004	0	1	1	457.597	1370.78	1370.78	-1.42	-0.00065	HCD (High Energy Collision Dissociation)	30	MS2	32.4461	23	49.7674	61391	F7		2.39	1	0.000668363	0.0103894	0.265221	9315070	49.61	1000A	1000	A	T1(AV_88)	T	1	FALSE
FALSE	High	Sequest HT (A2)	Unambiguous	[K].CdLHRLEEGPPVTTVLTR.[E]	D2(AV_88)	4	P08559	P08559-4; P08559-3; P08559-2; P08559	1	3	0.0072	0	1	1	708.703	2124.09	2124.09	1.69	0.00119	HCD (High Energy Collision Dissociation)	30	MS2	89.5321	23	39.8604	46856	F8		2.76	1	0.000668363	0.0104344	0.264798	1.29173e+06	39.65	1000B	1000	B	D2(AV_88)	D	2	FALSE
FALSE	High	Sequest HT (A2)	Unambiguous	[K].CDLhRLEEGPPVTTVLTR.[E]	H4(AV_88)	4	P08559	P08559-4; P08559-3; P08559-2; P08559	1	3	0.0072	0	1	3	708.703	2124.09	2124.09	1.69	0.00119	HCD (High Energy Collision Dissociation)	30	MS2	89.5321	23	39.8604	46856	F8		2.76	1	0.000668363	0.0104344	0.264798	1.29173e+06	39.65	1000B	1000	B	H4(AV_88)	H	4	FALSE
FALSE	High	Sequest HT (A2)	Unambiguous	[R].tASTETPR.[R]	T1(AV_88)	2	Q9C0D2	Q9C0D2-2; Q9C0D2	0	2	0.2299	0	1	1	475.733	950.458	950.458	0.05	3e-05	HCD (High Energy Collision Dissociation)	30	MS2	67.5931	23	16.037	14360	F7		1.74	1	0.000670838	0.0104545	0.26461	6679248	16.02	1000A	1000	A	T1(AV_88)	T	1	FALSE
FALSE	High	Sequest HT (A2)	Unambiguous	[R].LLLAGYDDFNCnVWDALK.[A]	N12(AV_88)	2	P62873	P62873-2; P62873	0	2		0.0059	2	2	1079.52	2158.04	2158.03	1.75	0.00189	HCD (High Energy Collision Dissociation)	30	MS2	93.5256	23	68.0188	89201	F2		1.68	1	0.000670838	0.0104432	0.264716			100B	100	B	N12(AV_88)	N	12	FALSE
FALSE	High	Sequest HT (A2)	Unambiguous	[K].SRnLnVMFIETSAK.[T]	N3(AV_88); N5(AV_88)	2	Q5JT25	Q5JT25-2; Q5JT25	1	2	0.0605	0	1	1	893.462	1785.92	1785.9	9.59	0.00857	HCD (High Energy Collision Dissociation)	30	MS2	76.2095	23	66.2935	86086	F5		2.15	1	0.000675782	0.0104753	0.264416			500A	500	A	N3(AV_88)	N	3	FALSE
FALSE	High	Sequest HT (A2)	Unambiguous	[K].SRnLnVMFIETSAK.[T]	N3(AV_88); N5(AV_88)	2	Q5JT25	Q5JT25-2; Q5JT25	1	2	0.0605	0	1	1	893.462	1785.92	1785.9	9.59	0.00857	HCD (High Energy Collision Dissociation)	30	MS2	76.2095	23	66.2935	86086	F5		2.15	1	0.000675782	0.0104753	0.264416			500A	500	A	N5(AV_88)	N	5	FALSE
FALSE	High	Sequest HT (A2)	Unambiguous	[R].ELALQVSQICIQVsK.[H]	S14(AV_88)	1	P26196	P26196	0	2	0.0435	0	1	1	873.977	1746.95	1746.95	0.44	0.00038	HCD (High Energy Collision Dissociation)	30	MS2	97.6475	23	77.4975	103103	F11		2.07	1	0.000707802	0.0108318	0.261147			Control	Control	Control	S14(AV_88)	S	14	FALSE
FALSE	High	Sequest HT (A2)	Unambiguous	[R].FADNTFSGSYITtIGVDFK.[I]	T13(AV_88)	2	Q15286	Q15286-2; Q15286	0	2	0.1923	0	1	1	1086.03	2171.05	2171.03	6.08	0.0066	HCD (High Energy Collision Dissociation)	30	MS2	87.8563	23	72.183	95334	F2		1.56	1	0.000712861	0.0108771	0.26074			100B	100	B	T13(AV_88)	T	13	FALSE
FALSE	High	Sequest HT (A2)	Unambiguous	[R].LLCGECLGELGAIdPGR.[L]	D14(AV_88)	3	Q13535	Q13535-2; Q13535-3; Q13535	0	2	0.0872	0	1	1	902.44	1803.87	1803.88	-1.9	-0.00171	HCD (High Energy Collision Dissociation)	30	MS2	79.8071	23	37.0532	42794	F7		1.49	1	0.000712861	0.0108688	0.260814			1000A	1000	A	D14(AV_88)	D	14	FALSE
FALSE	High	Sequest HT (A2)	Unambiguous	[R].FADNTFSGSYITtIGVDFK.[I]	T13(AV_88)	2	Q15286	Q15286-2; Q15286	0	2	0.0625	0	1	1	1086.02	2171.03	2171.03	-0.22	-0.00024	HCD (High Energy Collision Dissociation)	30	MS2	39.8607	23	71.7596	94705	F2		1.76	1	0.000729629	0.011141	0.2584			100B	100	B	T13(AV_88)	T	13	FALSE
FALSE	High	Sequest HT (A2)	Unambiguous	[R].vnLAIWDTAGQER.[F]	N-Term(AV_N-term_88); N2(AV_88)	1	Q9UL25	Q9UL25	0	2	0.1124	0	1	1	824.916	1648.83	1648.81	8	0.0066	HCD (High Energy Collision Dissociation)	30	MS2	87.4767	23	49.1972	60541	F7		1.69	1	0.000729629	0.0111326	0.258473			1000A	1000	A	N2(AV_88)	N	2	FALSE
FALSE	High	Sequest HT (A2)	Unambiguous	[R].hYTELLSDDFTnr.[C]	H1(AV_88); N12(AV_88); R13(AV_88)	2	Q8WVB6	Q8WVB6-2; Q8WVB6	0	3	0.0063	0	1	2	625.624	1874.86	1874.84	9.51	0.00594	HCD (High Energy Collision Dissociation)	30	MS2	52.5316	23	60.7436	77482	F9		1.6	1	0.00073458	0.0111911	0.257962	524112	60.73	2000A	2000	A	H1(AV_88)	H	1	FALSE
FALSE	High	Sequest HT (A2)	Unambiguous	[R].hYTELLSDDFTnr.[C]	H1(AV_88); N12(AV_88); R13(AV_88)	2	Q8WVB6	Q8WVB6-2; Q8WVB6	0	3	0.0063	0	1	2	625.624	1874.86	1874.84	9.51	0.00594	HCD (High Energy Collision Dissociation)	30	MS2	52.5316	23	60.7436	77482	F9		1.6	1	0.00073458	0.0111911	0.257962	524112	60.73	2000A	2000	A	N12(AV_88)	N	12	FALSE
FALSE	High	Sequest HT (A2)	Unambiguous	[R].hYTELLSDDFTnr.[C]	H1(AV_88); N12(AV_88); R13(AV_88)	2	Q8WVB6	Q8WVB6-2; Q8WVB6	0	3	0.0063	0	1	2	625.624	1874.86	1874.84	9.51	0.00594	HCD (High Energy Collision Dissociation)	30	MS2	52.5316	23	60.7436	77482	F9		1.6	1	0.00073458	0.0111911	0.257962	524112	60.73	2000A	2000	A	R13(AV_88)	R	13	FALSE
FALSE	High	Sequest HT (A2)	Unambiguous	[R].hYTELLSDDFTnr.[C]	N-Term(AV_N-term_88); N12(AV_88); R13(AV_88)	2	Q8WVB6	Q8WVB6-2; Q8WVB6	0	3	0.0063	0	1	1	625.624	1874.86	1874.84	9.51	0.00594	HCD (High Energy Collision Dissociation)	30	MS2	52.5316	23	60.7436	77482	F9		1.6	1	0.00073458	0.0111911	0.257962	524112	60.73	2000A	2000	A	N12(AV_88)	N	12	FALSE
FALSE	High	Sequest HT (A2)	Unambiguous	[R].hYTELLSDDFTnr.[C]	N-Term(AV_N-term_88); N12(AV_88); R13(AV_88)	2	Q8WVB6	Q8WVB6-2; Q8WVB6	0	3	0.0063	0	1	1	625.624	1874.86	1874.84	9.51	0.00594	HCD (High Energy Collision Dissociation)	30	MS2	52.5316	23	60.7436	77482	F9		1.6	1	0.00073458	0.0111911	0.257962	524112	60.73	2000A	2000	A	R13(AV_88)	R	13	FALSE
FALSE	High	Sequest HT (A2)	Unambiguous	[-].msTLLINQPQYAWLK.[E]	N-Term(Prot)(Met-loss+Acetyl); S2(AV_88)	1	P49419-2	P49419-2	0	2	0.0353	0	1	1	902.987	1804.97	1804.96	1.8	0.00162	HCD (High Energy Collision Dissociation)	30	MS2	25.6076	23	57.2235	72435	F7		1.7	1	0.000736935	0.0112324	0.257602	3.00807e+06	57.04	1000A	1000	A	S2(AV_88)	S	2	FALSE
FALSE	High	Sequest HT (A2)	Unambiguous	[K].FALSsPSK.[S]	S5(AV_88)	1	A8MVM7	A8MVM7	0	2	0.0057	0	1	1	462.746	924.485	924.483	2.38	0.0011	HCD (High Energy Collision Dissociation)	30	MS2	34.7128	23	43.1529	52235	F2		1.74	1	0.000736935	0.0112197	0.257713			100B	100	B	S5(AV_88)	S	5	FALSE
FALSE	High	Sequest HT (A2)	Unambiguous	[R].EeFQTLNSVTPPLDVeeCSIALLPR.[N]	E2(AV_88); E16(AV_88); E17(AV_88)	4	Q92729	Q92729-3; Q92729-2; Q92729-4; Q92729	0	3		0.007	2	2	1022.17	3064.5	3064.5	-1.74	-0.00178	HCD (High Energy Collision Dissociation)	30	MS2	43.9397	23	45.3942	54874	F9		1.42	1	0.00076116	0.0115566	0.254827			2000A	2000	A	E2(AV_88)	E	2	FALSE
FALSE	High	Sequest HT (A2)	Unambiguous	[R].EeFQTLNSVTPPLDVeeCSIALLPR.[N]	E2(AV_88); E16(AV_88); E17(AV_88)	4	Q92729	Q92729-3; Q92729-2; Q92729-4; Q92729	0	3		0.007	2	2	1022.17	3064.5	3064.5	-1.74	-0.00178	HCD (High Energy Collision Dissociation)	30	MS2	43.9397	23	45.3942	54874	F9		1.42	1	0.00076116	0.0115566	0.254827			2000A	2000	A	E16(AV_88)	E	16	FALSE
FALSE	High	Sequest HT (A2)	Unambiguous	[R].EeFQTLNSVTPPLDVeeCSIALLPR.[N]	E2(AV_88); E16(AV_88); E17(AV_88)	4	Q92729	Q92729-3; Q92729-2; Q92729-4; Q92729	0	3		0.007	2	2	1022.17	3064.5	3064.5	-1.74	-0.00178	HCD (High Energy Collision Dissociation)	30	MS2	43.9397	23	45.3942	54874	F9		1.42	1	0.00076116	0.0115566	0.254827			2000A	2000	A	E17(AV_88)	E	17	FALSE
FALSE	High	Sequest HT (A2)	Unambiguous	[R].FPGVAIyLVEPR.[M]	Y7(AV_88)	3	Q9NP87	Q9NP87-3; Q9NP87-2; Q9NP87	0	2		0.0368	2	2	724.894	1448.78	1448.79	-8.56	-0.0062	HCD (High Energy Collision Dissociation)	30	MS2	78.8705	23	65.9384	85619	F4		1.57	1	0.000768352	0.0116477	0.254062	735801	66.1	250B	250	B	Y7(AV_88)	Y	7	FALSE
FALSE	High	Sequest HT (A2)	Unambiguous	[K].AVGtPGGGGGGAVPGIsAMsR.[G]	T4(AV_88); S17(AV_88); S20(AV_88)	3	P48634	P48634-3; P48634-2; P48634	0	2	0.0988	0	1	1	1010.49	2019.97	2019.97	-3.37	-0.0034	HCD (High Energy Collision Dissociation)	30	MS2	81.2002	23	56.9183	71859	F8		1.62	1	0.000786824	0.0121038	0.250319	905232	56.83	1000B	1000	B	T4(AV_88)	T	4	FALSE
FALSE	High	Sequest HT (A2)	Unambiguous	[K].AVGtPGGGGGGAVPGIsAMsR.[G]	T4(AV_88); S17(AV_88); S20(AV_88)	3	P48634	P48634-3; P48634-2; P48634	0	2	0.0988	0	1	1	1010.49	2019.97	2019.97	-3.37	-0.0034	HCD (High Energy Collision Dissociation)	30	MS2	81.2002	23	56.9183	71859	F8		1.62	1	0.000786824	0.0121038	0.250319	905232	56.83	1000B	1000	B	S17(AV_88)	S	17	FALSE
FALSE	High	Sequest HT (A2)	Unambiguous	[K].AVGtPGGGGGGAVPGIsAMsR.[G]	T4(AV_88); S17(AV_88); S20(AV_88)	3	P48634	P48634-3; P48634-2; P48634	0	2	0.0988	0	1	1	1010.49	2019.97	2019.97	-3.37	-0.0034	HCD (High Energy Collision Dissociation)	30	MS2	81.2002	23	56.9183	71859	F8		1.62	1	0.000786824	0.0121038	0.250319	905232	56.83	1000B	1000	B	S20(AV_88)	S	20	FALSE
FALSE	High	Sequest HT (A2)	Unambiguous	[K].DFLsSLR.[L]	S4(AV_88)	1	Q68DI1	Q68DI1	0	2	0.1079	0	1	1	463.242	925.477	925.478	-0.93	-0.00043	HCD (High Energy Collision Dissociation)	30	MS2	77.4384	23	45.9297	55388	F10		1.39	1	0.000788805	0.0122364	0.249257			2000B	2000	B	S4(AV_88)	S	4	FALSE
FALSE	High	Sequest HT (A2)	Unambiguous	[K].LCyVALDFENEMATAASSSSLEK.[S]	Y3(AV_88)	5	P68133; P68032	P63267-2; P68133; P68032; P62736; P63267	0	3	0.0694	0	1	2	856.399	2567.18	2567.17	5.09	0.00435	HCD (High Energy Collision Dissociation)	30	MS2	44.5695	23	53.3517	66615	F8		2.16	2	0.000795543	0.0123559	0.248311			1000B	1000	B	Y3(AV_88)	Y	3	FALSE
FALSE	High	Sequest HT (A2)	Unambiguous	[R].aVAsqLDCNFLK.[V]	N-Term(AV_N-term_88); S4(AV_88); Q5(AV_88)	1	P62333	P62333	0	3	0	0	1	1	524.919	1572.74	1572.76	-7.54	-0.00395	HCD (High Energy Collision Dissociation)	30	MS2	89.2593	23	39.7251	47383	F1		1.51	1	0.000795543	0.0123436	0.248408	6.02017e+06	39.52	100A	100	A	S4(AV_88)	S	4	FALSE
FALSE	High	Sequest HT (A2)	Unambiguous	[R].aVAsqLDCNFLK.[V]	N-Term(AV_N-term_88); S4(AV_88); Q5(AV_88)	1	P62333	P62333	0	3	0	0	1	1	524.919	1572.74	1572.76	-7.54	-0.00395	HCD (High Energy Collision Dissociation)	30	MS2	89.2593	23	39.7251	47383	F1		1.51	1	0.000795543	0.0123436	0.248408	6.02017e+06	39.52	100A	100	A	Q5(AV_88)	Q	5	FALSE
FALSE	High	Sequest HT (A2)	Unambiguous	[R].CPEALFQPCFLGmeSCGIHETTFNSIMK.[S]	M13(Oxidation); E14(AV_88)	4	Q6S8J3	Q6S8J3; P0CG38; P0CG39; A5A3E0	0	3		0.0169	2	2	1079.81	3237.41	3237.42	-3.79	-0.00409	HCD (High Energy Collision Dissociation)	30	MS2	94.1753	23	77.3324	102335	F5		1.74	1	0.000795543	0.012389	0.24805			500A	500	A	E14(AV_88)	E	14	FALSE
FALSE	High	Sequest HT (A2)	Unambiguous	[-].mnAAASSYPMASLYVGDLHSDVTEAMLYEK.[F]	M1(Oxidation); N2(AV_88)	3	Q13310	Q13310-3; Q13310-2; Q13310	0	3		0.0394	10	10	1123.52	3368.54	3368.52	8.23	0.00924	HCD (High Energy Collision Dissociation)	30	MS2	6.72234	23	73.7806	97947	F1		1.95	1	0.000807909	0.0125188	0.247035	2.41972e+06	73.66	100A	100	A	N2(AV_88)	N	2	FALSE
FALSE	High	Sequest HT (A2)	Unambiguous	[R].NVTAIQGPGGKWMIPSeAK.[E]	E17(AV_88)	1	P50213	P50213	1	2	0.029	0	1	1	1036.53	2072.06	2072.06	-3.82	-0.00396	HCD (High Energy Collision Dissociation)	30	MS2	36.5511	23	24.4601	25678	F1		2.41	1	0.000820108	0.0126147	0.246293			100A	100	A	E17(AV_88)	E	17	FALSE
FALSE	High	Sequest HT (A2)	Unambiguous	[R].NVTAIQGPGGKWMIPsEAK.[E]	S16(AV_88)	1	P50213	P50213	1	2	0.029	0	1	2	1036.53	2072.06	2072.06	-3.82	-0.00396	HCD (High Energy Collision Dissociation)	30	MS2	36.5511	23	24.4601	25678	F1		2.41	1	0.000820108	0.0126147	0.246293			100A	100	A	S16(AV_88)	S	16	FALSE
FALSE	High	Sequest HT (A2)	Unambiguous	[R].ADDEVdVDGTVEEDLGK.[S]	D6(AV_88)	1	P14625	P14625	0	2	0.0966	0	1	1	947.412	1893.82	1893.82	-3.21	-0.00304	HCD (High Energy Collision Dissociation)	30	MS2	90.984	23	14.2767	12346	F3		1.76	1	0.000820108	0.0126232	0.246227			250A	250	A	D6(AV_88)	D	6	FALSE
FALSE	High	Sequest HT (A2)	Unambiguous	[R].ADDEVDVdGTVEEDLGK.[S]	D8(AV_88)	1	P14625	P14625	0	2	0.0966	0	1	2	947.412	1893.82	1893.82	-3.21	-0.00304	HCD (High Energy Collision Dissociation)	30	MS2	90.984	23	14.2767	12346	F3		1.76	1	0.000820108	0.0126232	0.246227			250A	250	A	D8(AV_88)	D	8	FALSE
FALSE	High	Sequest HT (A2)	Unambiguous	[R].VAGtAsGTQHAGDFIcTVYLEEK.[K]	T4(AV_88); S6(AV_88); C16(Carbamidomethyl)	7	Q96P48	Q96P48-2; Q96P48-5; Q96P48-7; Q96P48-4; Q96P48-3; Q96P48-1; Q96P48	0	3	0.0183	0	1	1	877.416	2630.23	2630.22	3.53	0.0031	HCD (High Energy Collision Dissociation)	30	MS2	35.5981	23	39.5258	46540	F5		2.73	1	0.000824967	0.0126577	0.245961	5.66294e+06	39.89	500A	500	A	T4(AV_88)	T	4	FALSE
FALSE	High	Sequest HT (A2)	Unambiguous	[R].VAGtAsGTQHAGDFIcTVYLEEK.[K]	T4(AV_88); S6(AV_88); C16(Carbamidomethyl)	7	Q96P48	Q96P48-2; Q96P48-5; Q96P48-7; Q96P48-4; Q96P48-3; Q96P48-1; Q96P48	0	3	0.0183	0	1	1	877.416	2630.23	2630.22	3.53	0.0031	HCD (High Energy Collision Dissociation)	30	MS2	35.5981	23	39.5258	46540	F5		2.73	1	0.000824967	0.0126577	0.245961	5.66294e+06	39.89	500A	500	A	S6(AV_88)	S	6	FALSE
FALSE	High	Sequest HT (A2)	Unambiguous	[R].ELLLAeeYPMAAPK.[V]	E6(AV_88); E7(AV_88)	1	Q5JXB2	Q5JXB2	0	3	0.1149	0	1	1	584.301	1750.89	1750.88	7.16	0.00418	HCD (High Energy Collision Dissociation)	30	MS2	97.1965	23	60.8628	78513	F2		1.74	1	0.000839272	0.0128835	0.244241			100B	100	B	E6(AV_88)	E	6	FALSE
FALSE	High	Sequest HT (A2)	Unambiguous	[R].ELLLAeeYPMAAPK.[V]	E6(AV_88); E7(AV_88)	1	Q5JXB2	Q5JXB2	0	3	0.1149	0	1	1	584.301	1750.89	1750.88	7.16	0.00418	HCD (High Energy Collision Dissociation)	30	MS2	97.1965	23	60.8628	78513	F2		1.74	1	0.000839272	0.0128835	0.244241			100B	100	B	E7(AV_88)	E	7	FALSE
FALSE	High	Sequest HT (A2)	Unambiguous	[K].LLTQHeNIK.[N]	E6(AV_88)	3	Q01082	Q01082-2; Q01082-3; Q01082	0	2	0.1211	0	1	1	592.327	1183.65	1183.65	0.11	7e-05	HCD (High Energy Collision Dissociation)	30	MS2	8.18713	5.138	31.3334	34824	F5		1.9	1	0.000846542	0.0129724	0.243572	45672640	31.34	500A	500	A	E6(AV_88)	E	6	FALSE
FALSE	High	Sequest HT (A2)	Unambiguous	[R].TFLQASyyVTIETGINLR.[G]	Y7(AV_88); Y8(AV_88)	2	O60706	O60706-2; O60706	0	4	0.1061	0	1	1	567.045	2265.16	2265.16	-0.1	-6e-05	HCD (High Energy Collision Dissociation)	30	MS2	90.6517	23	69.2996	91057	F11		1.98	1	0.000852835	0.0132586	0.24145	839208	69.2	Control	Control	Control	Y7(AV_88)	Y	7	FALSE
FALSE	High	Sequest HT (A2)	Unambiguous	[R].TFLQASyyVTIETGINLR.[G]	Y7(AV_88); Y8(AV_88)	2	O60706	O60706-2; O60706	0	4	0.1061	0	1	1	567.045	2265.16	2265.16	-0.1	-6e-05	HCD (High Energy Collision Dissociation)	30	MS2	90.6517	23	69.2996	91057	F11		1.98	1	0.000852835	0.0132586	0.24145	839208	69.2	Control	Control	Control	Y8(AV_88)	Y	8	FALSE
FALSE	High	Sequest HT (A2)	Unambiguous	[-].mAASSISSPwGK.[H]	N-Term(Prot)(Met-loss+Acetyl); W10(AV_88)	1	Q9BVC6	Q9BVC6	0	2	0.0758	0	1	1	610.801	1220.59	1220.59	-0.59	-0.00036	HCD (High Energy Collision Dissociation)	30	MS2	86.1134	23	31.7044	35209	F7		1.98	1	0.000852835	0.0131347	0.242363	1656197	31.59	1000A	1000	A	W10(AV_88)	W	10	FALSE
FALSE	High	Sequest HT (A2)	Unambiguous	[R].gPqAGLGPR.[R]	N-Term(AV_N-term_88); Q3(AV_88)	2	Q04637-8	Q04637-8; Q04637-7	0	2	0.1905	0	1	1	514.769	1028.53	1028.53	0.23	0.00012	HCD (High Energy Collision Dissociation)	30	MS2	93.3332	23	52.6528	65585	F8		1.26	1	0.000852835	0.0132646	0.241406	951688	52.85	1000B	1000	B	Q3(AV_88)	Q	3	FALSE
FALSE	High	Sequest HT (A2)	Unambiguous	[R].FPGVAIyLVEPR.[M]	Y7(AV_88)	3	Q9NP87	Q9NP87-3; Q9NP87-2; Q9NP87	0	2	0.0348	0	1	1	724.895	1448.78	1448.79	-7.74	-0.00561	HCD (High Energy Collision Dissociation)	30	MS2	82.7129	23	65.9308	86287	F1		2.01	1	0.000852835	0.0131279	0.242413	869728	65.97	100A	100	A	Y7(AV_88)	Y	7	FALSE
FALSE	High	Sequest HT (A2)	Unambiguous	[K].VAAPCVPPSNHELVPITTEnAPK.[N]	N20(AV_88)	1	Q9HBL0	Q9HBL0	0	3		0.0064	6	6	824.76	2472.27	2472.26	2.73	0.00225	HCD (High Energy Collision Dissociation)	30	MS2	92.802	23	77.8079	103587	F2		1.56	1	0.00088429	0.0136347	0.238731			100B	100	B	N20(AV_88)	N	20	FALSE
FALSE	High	Sequest HT (A2)	Unambiguous	[M].qLThQLDLFPecR.[VI]	N-Term(AV_N-term_88); H4(AV_88); E11(AV_88); C12(Carbamidomethyl)	3	Q9Y3C4	Q9Y3C4-3; Q9Y3C4-2; Q9Y3C4	0	3	0.0868	0	1	1	640.976	1920.91	1920.91	1.26	0.0008	HCD (High Energy Collision Dissociation)	30	MS2	46.0548	23	41.8281	50404	F11		3.34	1	0.000901243	0.0138001	0.237559			Control	Control	Control	H4(AV_88)	H	4	FALSE
FALSE	High	Sequest HT (A2)	Unambiguous	[M].qLThQLDLFPecR.[VI]	N-Term(AV_N-term_88); H4(AV_88); E11(AV_88); C12(Carbamidomethyl)	3	Q9Y3C4	Q9Y3C4-3; Q9Y3C4-2; Q9Y3C4	0	3	0.0868	0	1	1	640.976	1920.91	1920.91	1.26	0.0008	HCD (High Energy Collision Dissociation)	30	MS2	46.0548	23	41.8281	50404	F11		3.34	1	0.000901243	0.0138001	0.237559			Control	Control	Control	E11(AV_88)	E	11	FALSE
FALSE	High	Sequest HT (A2)	Unambiguous	[M].qLThQLDLFPecR.[VI]	Q1(AV_88); H4(AV_88); E11(AV_88); C12(Carbamidomethyl)	3	Q9Y3C4	Q9Y3C4-3; Q9Y3C4-2; Q9Y3C4	0	3	0.0868	0	1	2	640.976	1920.91	1920.91	1.26	0.0008	HCD (High Energy Collision Dissociation)	30	MS2	46.0548	23	41.8281	50404	F11		3.34	1	0.000901243	0.0138001	0.237559			Control	Control	Control	Q1(AV_88)	Q	1	FALSE
FALSE	High	Sequest HT (A2)	Unambiguous	[M].qLThQLDLFPecR.[VI]	Q1(AV_88); H4(AV_88); E11(AV_88); C12(Carbamidomethyl)	3	Q9Y3C4	Q9Y3C4-3; Q9Y3C4-2; Q9Y3C4	0	3	0.0868	0	1	2	640.976	1920.91	1920.91	1.26	0.0008	HCD (High Energy Collision Dissociation)	30	MS2	46.0548	23	41.8281	50404	F11		3.34	1	0.000901243	0.0138001	0.237559			Control	Control	Control	H4(AV_88)	H	4	FALSE
FALSE	High	Sequest HT (A2)	Unambiguous	[M].qLThQLDLFPecR.[VI]	Q1(AV_88); H4(AV_88); E11(AV_88); C12(Carbamidomethyl)	3	Q9Y3C4	Q9Y3C4-3; Q9Y3C4-2; Q9Y3C4	0	3	0.0868	0	1	2	640.976	1920.91	1920.91	1.26	0.0008	HCD (High Energy Collision Dissociation)	30	MS2	46.0548	23	41.8281	50404	F11		3.34	1	0.000901243	0.0138001	0.237559			Control	Control	Control	E11(AV_88)	E	11	FALSE
FALSE	High	Sequest HT (A2)	Unambiguous	[R].GLePeRIIGATDSSGELMFLMK.[W]	E3(AV_88); E5(AV_88)	1	P83916	P83916	1	3	0.0276	0	1	2	857.434	2570.29	2570.27	8.16	0.00699	HCD (High Energy Collision Dissociation)	30	MS2	88.5999	10.288	60.4511	77387	F5		1.45	1	0.000914957	0.0140256	0.235984			500A	500	A	E3(AV_88)	E	3	FALSE
FALSE	High	Sequest HT (A2)	Unambiguous	[R].GLePeRIIGATDSSGELMFLMK.[W]	E3(AV_88); E5(AV_88)	1	P83916	P83916	1	3	0.0276	0	1	2	857.434	2570.29	2570.27	8.16	0.00699	HCD (High Energy Collision Dissociation)	30	MS2	88.5999	10.288	60.4511	77387	F5		1.45	1	0.000914957	0.0140256	0.235984			500A	500	A	E5(AV_88)	E	5	FALSE
FALSE	High	Sequest HT (A2)	Unambiguous	[R].gLEPErIIGATDSSGELMFLMK.[W]	N-Term(AV_N-term_88); R6(AV_88)	1	P83916	P83916	1	3	0.0276	0	1	1	857.434	2570.29	2570.27	8.16	0.00699	HCD (High Energy Collision Dissociation)	30	MS2	88.5999	10.288	60.4511	77387	F5		1.45	1	0.000914957	0.0140256	0.235984			500A	500	A	R6(AV_88)	R	6	FALSE
FALSE	High	Sequest HT (A2)	Unambiguous	[-].mNAAASSYPMASLYVGDLHsDVTEAMLYEK.[F]	M1(Oxidation); S20(AV_88)	3	Q13310	Q13310-3; Q13310-2; Q13310	0	3		0.0204	5	5	1123.52	3368.54	3368.52	5.73	0.00643	HCD (High Energy Collision Dissociation)	30	MS2	6.58195	23	73.5849	97655	F1		1.92	1	0.000914957	0.0140473	0.235835	2.41972e+06	73.66	100A	100	A	S20(AV_88)	S	20	FALSE
FALSE	High	Sequest HT (A2)	Unambiguous	[-].mELqAAR.[A]	M1(Oxidation); Q4(AV_88)	2	P29317	P29317-2; P29317	0	2	0.1301	0	1	1	461.726	922.444	922.445	-1.27	-0.00058	HCD (High Energy Collision Dissociation)	30	MS2	95.7805	1.929	24.5098	25787	F11		1.23	1	0.000929007	0.0143138	0.234009	3197558	24.65	Control	Control	Control	Q4(AV_88)	Q	4	FALSE
FALSE	High	Sequest HT (A2)	Unambiguous	[R].ALDTLTHATNFLNVMLQSnK.[S]	N19(AV_88)	1	Q5T848	Q5T848	0	2	0.0057	0	1	1	1160.09	2319.18	2319.18	-0.6	-0.0007	HCD (High Energy Collision Dissociation)	30	MS2	84.4663	23	68.1215	88673	F6		1.76	1	0.000929007	0.0143366	0.233855			500B	500	B	N19(AV_88)	N	19	FALSE
FALSE	High	Sequest HT (A2)	Unambiguous	[R].ALDTLTHATNFLNVMLQsNK.[S]	S18(AV_88)	1	Q5T848	Q5T848	0	2	0.0057	0	1	2	1160.09	2319.18	2319.18	-0.6	-0.0007	HCD (High Energy Collision Dissociation)	30	MS2	84.4663	23	68.1215	88673	F6		1.76	1	0.000929007	0.0143366	0.233855			500B	500	B	S18(AV_88)	S	18	FALSE
FALSE	High	Sequest HT (A2)	Unambiguous	[R].ALDTLTHATNFLNVMLqSNK.[S]	Q17(AV_88)	1	Q5T848	Q5T848	0	2	0.0057	0	1	3	1160.09	2319.18	2319.18	-0.6	-0.0007	HCD (High Energy Collision Dissociation)	30	MS2	84.4663	23	68.1215	88673	F6		1.76	1	0.000929007	0.0143366	0.233855			500B	500	B	Q17(AV_88)	Q	17	FALSE
FALSE	High	Sequest HT (A2)	Unambiguous	[R].ALDTLTHATNFLnVMLQSNK.[S]	N13(AV_88)	1	Q5T848	Q5T848	0	2	0.0057	0	1	4	1160.09	2319.18	2319.18	-0.6	-0.0007	HCD (High Energy Collision Dissociation)	30	MS2	84.4663	23	68.1215	88673	F6		1.76	1	0.000929007	0.0143366	0.233855			500B	500	B	N13(AV_88)	N	13	FALSE
FALSE	High	Sequest HT (A2)	Unambiguous	[K].LQSeLGVEK.[M]	E4(AV_88)	2	Q8N9H8	Q8N9H8-4; Q8N9H8	0	2	0.1034	0	1	1	545.794	1090.58	1090.58	3.12	0.0017	HCD (High Energy Collision Dissociation)	30	MS2	94.2559	23	41.5149	49233	F9		1.74	1	0.000929007	0.0142873	0.234189	939207	41.25	2000A	2000	A	E4(AV_88)	E	4	FALSE
FALSE	High	Sequest HT (A2)	Unambiguous	[M].qLThQLDLFPecR.[VI]	Q1(AV_88); H4(AV_88); E11(AV_88); C12(Carbamidomethyl)	3	Q9Y3C4	Q9Y3C4-3; Q9Y3C4-2; Q9Y3C4	0	3	0.1358	0	1	2	640.976	1920.91	1920.91	1.43	0.00091	HCD (High Energy Collision Dissociation)	30	MS2	46.5204	23	41.792	50248	F2		3.24	1	0.000933919	0.0143972	0.233445			100B	100	B	Q1(AV_88)	Q	1	FALSE
FALSE	High	Sequest HT (A2)	Unambiguous	[M].qLThQLDLFPecR.[VI]	Q1(AV_88); H4(AV_88); E11(AV_88); C12(Carbamidomethyl)	3	Q9Y3C4	Q9Y3C4-3; Q9Y3C4-2; Q9Y3C4	0	3	0.1358	0	1	2	640.976	1920.91	1920.91	1.43	0.00091	HCD (High Energy Collision Dissociation)	30	MS2	46.5204	23	41.792	50248	F2		3.24	1	0.000933919	0.0143972	0.233445			100B	100	B	H4(AV_88)	H	4	FALSE
FALSE	High	Sequest HT (A2)	Unambiguous	[M].qLThQLDLFPecR.[VI]	Q1(AV_88); H4(AV_88); E11(AV_88); C12(Carbamidomethyl)	3	Q9Y3C4	Q9Y3C4-3; Q9Y3C4-2; Q9Y3C4	0	3	0.1358	0	1	2	640.976	1920.91	1920.91	1.43	0.00091	HCD (High Energy Collision Dissociation)	30	MS2	46.5204	23	41.792	50248	F2		3.24	1	0.000933919	0.0143972	0.233445			100B	100	B	E11(AV_88)	E	11	FALSE
FALSE	High	Sequest HT (A2)	Unambiguous	[M].qLThQLDLFPecR.[VI]	N-Term(AV_N-term_88); H4(AV_88); E11(AV_88); C12(Carbamidomethyl)	3	Q9Y3C4	Q9Y3C4-3; Q9Y3C4-2; Q9Y3C4	0	3	0.1358	0	1	1	640.976	1920.91	1920.91	1.43	0.00091	HCD (High Energy Collision Dissociation)	30	MS2	46.5204	23	41.792	50248	F2		3.24	1	0.000933919	0.0143972	0.233445			100B	100	B	H4(AV_88)	H	4	FALSE
FALSE	High	Sequest HT (A2)	Unambiguous	[M].qLThQLDLFPecR.[VI]	N-Term(AV_N-term_88); H4(AV_88); E11(AV_88); C12(Carbamidomethyl)	3	Q9Y3C4	Q9Y3C4-3; Q9Y3C4-2; Q9Y3C4	0	3	0.1358	0	1	1	640.976	1920.91	1920.91	1.43	0.00091	HCD (High Energy Collision Dissociation)	30	MS2	46.5204	23	41.792	50248	F2		3.24	1	0.000933919	0.0143972	0.233445			100B	100	B	E11(AV_88)	E	11	FALSE
FALSE	High	Sequest HT (A2)	Unambiguous	[R].tqSPSPTSR.[K]	N-Term(AV_N-term_88); Q2(AV_88)	1	O60936-1	O60936-1	0	3	0.0599	0	1	1	379.518	1136.54	1136.54	1.85	0.0007	HCD (High Energy Collision Dissociation)	30	MS2	89.1279	3.448	16.4459	15153	F1		1.67	1	0.000933919	0.0143909	0.233488	5862706	16.38	100A	100	A	Q2(AV_88)	Q	2	FALSE
FALSE	High	Sequest HT (A2)	Unambiguous	[K].VAAPCVPPSNHELVPITTEnAPK.[N]	N20(AV_88)	1	Q9HBL0	Q9HBL0	0	3	0.0429	0	1	1	824.762	2472.27	2472.26	5.39	0.00444	HCD (High Energy Collision Dissociation)	30	MS2	88.3334	23	77.0512	101615	F7		2.8	1	0.000938834	0.0144124	0.233343			1000A	1000	A	N20(AV_88)	N	20	FALSE
FALSE	High	Sequest HT (A2)	Unambiguous	[R].LPVsLssAK.[Q]	S4(AV_88); S6(AV_88); S7(AV_88)	1	O95750	O95750	0	2	0.2353	0	1	1	583.316	1165.62	1165.63	-4.54	-0.00265	HCD (High Energy Collision Dissociation)	30	MS2	87.6488	23	49.8539	61522	F7		1.7	1	0.000943596	0.0144383	0.233169	1.71043e+06	49.71	1000A	1000	A	S4(AV_88)	S	4	FALSE
FALSE	High	Sequest HT (A2)	Unambiguous	[R].LPVsLssAK.[Q]	S4(AV_88); S6(AV_88); S7(AV_88)	1	O95750	O95750	0	2	0.2353	0	1	1	583.316	1165.62	1165.63	-4.54	-0.00265	HCD (High Energy Collision Dissociation)	30	MS2	87.6488	23	49.8539	61522	F7		1.7	1	0.000943596	0.0144383	0.233169	1.71043e+06	49.71	1000A	1000	A	S6(AV_88)	S	6	FALSE
FALSE	High	Sequest HT (A2)	Unambiguous	[R].LPVsLssAK.[Q]	S4(AV_88); S6(AV_88); S7(AV_88)	1	O95750	O95750	0	2	0.2353	0	1	1	583.316	1165.62	1165.63	-4.54	-0.00265	HCD (High Energy Collision Dissociation)	30	MS2	87.6488	23	49.8539	61522	F7		1.7	1	0.000943596	0.0144383	0.233169	1.71043e+06	49.71	1000A	1000	A	S7(AV_88)	S	7	FALSE
FALSE	High	Sequest HT (A2)	Unambiguous	[K].VTIAGFDLssYR.[D]	S9(AV_88); S10(AV_88)	1	O60704	O60704	0	2	0.0878	0	1	1	752.877	1504.75	1504.75	-0.57	-0.00043	HCD (High Energy Collision Dissociation)	30	MS2	95.7588	23	35.2884	40076	F10		1.48	1	0.000955416	0.0146362	0.231848			2000B	2000	B	S9(AV_88)	S	9	FALSE
FALSE	High	Sequest HT (A2)	Unambiguous	[K].VTIAGFDLssYR.[D]	S9(AV_88); S10(AV_88)	1	O60704	O60704	0	2	0.0878	0	1	1	752.877	1504.75	1504.75	-0.57	-0.00043	HCD (High Energy Collision Dissociation)	30	MS2	95.7588	23	35.2884	40076	F10		1.48	1	0.000955416	0.0146362	0.231848			2000B	2000	B	S10(AV_88)	S	10	FALSE
FALSE	High	Sequest HT (A2)	Unambiguous	[K].KtDDSLEK.[Y]	T2(AV_88)	3	Q3L8U1	Q3L8U1-3; Q3L8U1-2; Q3L8U1	1	2	0.0838	0	1	1	512.253	1023.5	1023.5	-0.82	-0.00042	HCD (High Energy Collision Dissociation)	30	MS2	44.0129	23	13.7861	11635	F7		1.67	1	0.00096276	0.014699	0.231432	3.04997e+06	13.76	1000A	1000	A	T2(AV_88)	T	2	FALSE
FALSE	High	Sequest HT (A2)	Unambiguous	[R].VCtLAIIDPGDSDIIR.[S]	T3(AV_88)	1	P62888	P62888	0	2	0.0544	0	1	2	894.972	1788.94	1788.92	9.16	0.00819	HCD (High Energy Collision Dissociation)	30	MS2	91.2659	23	68.8943	89812	F6		1.47	1	0.000971734	0.0149297	0.229921			500B	500	B	T3(AV_88)	T	3	FALSE
FALSE	High	Sequest HT (A2)	Unambiguous	[K].gLVrDEMGrPILNAGVTTEGrPPLQVCQYWVPR.[I]	N-Term(AV_N-term_88); R4(AV_88); R9(AV_88); R21(AV_88)	4	Q9P2D7	Q9P2D7-6; Q9P2D7-8; Q9P2D7-3; Q9P2D7	1	3	0.0058	0	1	1	1354.02	4060.05	4060.05	-0.17	-0.00023	HCD (High Energy Collision Dissociation)	30	MS2	78.4376	23	45.7259	55528	F6		1.71	1	0.000976164	0.0150536	0.22912			500B	500	B	R4(AV_88)	R	4	FALSE
FALSE	High	Sequest HT (A2)	Unambiguous	[K].gLVrDEMGrPILNAGVTTEGrPPLQVCQYWVPR.[I]	N-Term(AV_N-term_88); R4(AV_88); R9(AV_88); R21(AV_88)	4	Q9P2D7	Q9P2D7-6; Q9P2D7-8; Q9P2D7-3; Q9P2D7	1	3	0.0058	0	1	1	1354.02	4060.05	4060.05	-0.17	-0.00023	HCD (High Energy Collision Dissociation)	30	MS2	78.4376	23	45.7259	55528	F6		1.71	1	0.000976164	0.0150536	0.22912			500B	500	B	R9(AV_88)	R	9	FALSE
FALSE	High	Sequest HT (A2)	Unambiguous	[K].gLVrDEMGrPILNAGVTTEGrPPLQVCQYWVPR.[I]	N-Term(AV_N-term_88); R4(AV_88); R9(AV_88); R21(AV_88)	4	Q9P2D7	Q9P2D7-6; Q9P2D7-8; Q9P2D7-3; Q9P2D7	1	3	0.0058	0	1	1	1354.02	4060.05	4060.05	-0.17	-0.00023	HCD (High Energy Collision Dissociation)	30	MS2	78.4376	23	45.7259	55528	F6		1.71	1	0.000976164	0.0150536	0.22912			500B	500	B	R21(AV_88)	R	21	FALSE
FALSE	High	Sequest HT (A2)	Unambiguous	[K].IEtTLAK.[I]	T3(AV_88)	1	P25092	P25092	0	2	0.0818	0	1	1	432.248	863.488	863.487	0.78	0.00034	HCD (High Energy Collision Dissociation)	30	MS2	40.9894	23	43.5031	52894	F1		1.59	1	0.000980634	0.0152154	0.228082			100A	100	A	T3(AV_88)	T	3	FALSE
FALSE	High	Sequest HT (A2)	Unambiguous	[R].IAYeVSVQEcVSIYGAdSPK.[T]	E4(AV_88); C10(Carbamidomethyl); D17(AV_88)	2	O75106	O75106-2; O75106	0	3		0.0263	2	2	797.711	2391.12	2391.12	-1.76	-0.0014	HCD (High Energy Collision Dissociation)	30	MS2	67.3995	23	24.5398	25503	F4		1.48	1	0.000980634	0.0152272	0.228007	1.67051e+06	24.3	250B	250	B	E4(AV_88)	E	4	FALSE
FALSE	High	Sequest HT (A2)	Unambiguous	[R].IAYeVSVQEcVSIYGAdSPK.[T]	E4(AV_88); C10(Carbamidomethyl); D17(AV_88)	2	O75106	O75106-2; O75106	0	3		0.0263	2	2	797.711	2391.12	2391.12	-1.76	-0.0014	HCD (High Energy Collision Dissociation)	30	MS2	67.3995	23	24.5398	25503	F4		1.48	1	0.000980634	0.0152272	0.228007	1.67051e+06	24.3	250B	250	B	D17(AV_88)	D	17	FALSE
FALSE	High	Sequest HT (A2)	Unambiguous	[R].GGPGAAPGGASPASSSSAAsSPSSGR.[A]	S20(AV_88)	1	Q9BXK1	Q9BXK1	0	2	0.1628	0	1	2	1102.01	2203.02	2203	8.84	0.00974	HCD (High Energy Collision Dissociation)	30	MS2	68.1733	23	18.1393	17006	F6		1.29	1	0.000989467	0.0154623	0.226521	1.5838e+06	17.99	500B	500	B	S20(AV_88)	S	20	FALSE
FALSE	High	Sequest HT (A2)	Unambiguous	[R].GGPGAAPGGASPASSSSAASsPSSGR.[A]	S21(AV_88)	1	Q9BXK1	Q9BXK1	0	2	0.1628	0	1	1	1102.01	2203.02	2203	8.84	0.00974	HCD (High Energy Collision Dissociation)	30	MS2	68.1733	23	18.1393	17006	F6		1.29	1	0.000989467	0.0154623	0.226521	1.5838e+06	17.99	500B	500	B	S21(AV_88)	S	21	FALSE
FALSE	High	Sequest HT (A2)	Unambiguous	[K].DVSsPGGSGGK.[K]	S4(AV_88)	1	Q9UGJ0	Q9UGJ0	0	2	0.0763	0	1	1	518.238	1035.47	1035.47	-4.74	-0.00245	HCD (High Energy Collision Dissociation)	30	MS2	97.6743	23	7.6284	5050	F7		1.31	1	0.000996619	0.0155389	0.226043	79581.9	7.64	1000A	1000	A	S4(AV_88)	S	4	FALSE
FALSE	High	Sequest HT (A2)	Unambiguous	[K].DAqELLR.[K]	Q3(AV_88)	1	O60437	O60437	0	2	0.1528	0	1	1	466.745	932.483	932.484	-0.65	-0.0003	HCD (High Energy Collision Dissociation)	30	MS2	44.9492	23	52.0379	65144	F3		1.44	1	0.00100572	0.0157174	0.224936	2.86042e+06	51.92	250A	250	A	Q3(AV_88)	Q	3	FALSE
FALSE	High	Sequest HT (A2)	Unambiguous	[K].YAVQILdAVSLEER.[F]	D7(AV_88)	1	Q86WA8-2	Q86WA8-2	0	3	0.0897	0	1	1	565.296	1693.87	1693.88	-4.15	-0.00234	HCD (High Energy Collision Dissociation)	30	MS2	85.5212	23	52.8483	65500	F10		3.01	1	0.00100572	0.0157758	0.224576			2000B	2000	B	D7(AV_88)	D	7	FALSE
FALSE	High	Sequest HT (A2)	Unambiguous	[M].ALTSINATPtQLSSSSNcLSDtNQNK.[Q]	T10(AV_88); C18(Carbamidomethyl); T22(AV_88)	4	P10070-1	P10070-4; P10070-1; P10070-3; P10070-2	0	3		0.0452	4	4	976.795	2928.37	2928.37	1.33	0.0013	HCD (High Energy Collision Dissociation)	30	MS2	0	23	21.3739	21193	F5		2.11	1	0.00100572	0.0157493	0.224739	8.08332e+06	21.3	500A	500	A	T10(AV_88)	T	10	FALSE
FALSE	High	Sequest HT (A2)	Unambiguous	[M].ALTSINATPtQLSSSSNcLSDtNQNK.[Q]	T10(AV_88); C18(Carbamidomethyl); T22(AV_88)	4	P10070-1	P10070-4; P10070-1; P10070-3; P10070-2	0	3		0.0452	4	4	976.795	2928.37	2928.37	1.33	0.0013	HCD (High Energy Collision Dissociation)	30	MS2	0	23	21.3739	21193	F5		2.11	1	0.00100572	0.0157493	0.224739	8.08332e+06	21.3	500A	500	A	T22(AV_88)	T	22	FALSE
FALSE	High	Sequest HT (A2)	Unambiguous	[M].aLTSINATPTQLSSSSNcLSDTNQNk.[Q]	N-Term(AV_N-term_88); C18(Carbamidomethyl); K26(AV_88)	4	P10070-1	P10070-4; P10070-1; P10070-3; P10070-2	0	3		0.0452	4	5	976.795	2928.37	2928.37	1.33	0.0013	HCD (High Energy Collision Dissociation)	30	MS2	0	23	21.3739	21193	F5		2.11	1	0.00100572	0.0157493	0.224739	8.08332e+06	21.3	500A	500	A	K26(AV_88)	K	26	TRUE
FALSE	High	Sequest HT (A2)	Unambiguous	[R].eLANDELILtFGADDVVCTR.[I]	N-Term(AV_N-term_88); T10(AV_88)	1	P29762	P29762	0	2	0.1011	0	1	1	1185.56	2370.11	2370.13	-8.36	-0.0099	HCD (High Energy Collision Dissociation)	30	MS2	84.2639	23	69.7123	91171	F5		1.88	1	0.00100572	0.015737	0.224815			500A	500	A	T10(AV_88)	T	10	FALSE
FALSE	High	Sequest HT (A2)	Unambiguous	[R].QcLELLLEr.[T]	C2(Carbamidomethyl); R9(AV_88)	3	Q8N8A2	Q8N8A2-2; Q8N8A2-4; Q8N8A2	0	3	0.0673	0	1	1	421.225	1261.66	1261.66	0.02	1e-05	HCD (High Energy Collision Dissociation)	30	MS2	98.5241	7.838	33.0196	37355	F4		1.04	1	0.00102401	0.0161894	0.222068	524194	33.1	250B	250	B	R9(AV_88)	R	9	FALSE
FALSE	High	Sequest HT (A2)	Unambiguous	[R].QcLELLLeR.[T]	C2(Carbamidomethyl); E8(AV_88)	3	Q8N8A2	Q8N8A2-2; Q8N8A2-4; Q8N8A2	0	3	0.0673	0	1	2	421.225	1261.66	1261.66	0.02	1e-05	HCD (High Energy Collision Dissociation)	30	MS2	98.5241	7.838	33.0196	37355	F4		1.04	1	0.00102401	0.0161894	0.222068	524194	33.1	250B	250	B	E8(AV_88)	E	8	FALSE
FALSE	High	Sequest HT (A2)	Unambiguous	[R].QLVPsYSEAVVmGAGSGAYLR.[G]	S5(AV_88); M12(Oxidation)	1	Q8N4L1	Q8N4L1	0	3		0.0123	2	2	753.708	2259.11	2259.11	-0.71	-0.00054	HCD (High Energy Collision Dissociation)	30	MS2	94.6447	23	75.9008	100254	F5		1.61	1	0.00102832	0.0162794	0.221532	208181	75.98	500A	500	A	S5(AV_88)	S	5	FALSE
FALSE	High	Sequest HT (A2)	Unambiguous	[R].ILAeAER.[F]	E4(AV_88)	1	Q8N100	Q8N100	0	2		0	2	2	445.243	889.479	889.478	0.87	0.00039	HCD (High Energy Collision Dissociation)	30	MS2	92.0478	14.408	14.5971	12567	F9		1.36	1	0.00103796	0.0164554	0.22049	2608815	14.57	2000A	2000	A	E4(AV_88)	E	4	FALSE
FALSE	High	Sequest HT (A2)	Unambiguous	[R].gTLFADQPAmFVSPASSPPVAkLCELVHLCGGR.[V]	N-Term(AV_N-term_88); M10(Oxidation); K22(AV_88)	1	Q8NEM0	Q8NEM0	1	3	0.0591	0	1	1	1197.58	3590.74	3590.76	-7.59	-0.00909	HCD (High Energy Collision Dissociation)	30	MS2	68.4481	23	46.942	57894	F11		2.2	1	0.00103796	0.016448	0.220534	4545155	46.72	Control	Control	Control	K22(AV_88)	K	22	TRUE
FALSE	High	Sequest HT (A2)	Unambiguous	[R].feIVYnLLSLR.[F]	N-Term(AV_N-term_88); E2(AV_88); N6(AV_88)	1	O75489	O75489	0	3	0.0504	0	1	1	544.294	1630.87	1630.87	0.82	0.00045	HCD (High Energy Collision Dissociation)	30	MS2	95.6695	23	73.7084	96627	F9		1.19	1	0.00104278	0.0165157	0.220136			2000A	2000	A	E2(AV_88)	E	2	FALSE
FALSE	High	Sequest HT (A2)	Unambiguous	[R].feIVYnLLSLR.[F]	N-Term(AV_N-term_88); E2(AV_88); N6(AV_88)	1	O75489	O75489	0	3	0.0504	0	1	1	544.294	1630.87	1630.87	0.82	0.00045	HCD (High Energy Collision Dissociation)	30	MS2	95.6695	23	73.7084	96627	F9		1.19	1	0.00104278	0.0165157	0.220136			2000A	2000	A	N6(AV_88)	N	6	FALSE
FALSE	High	Sequest HT (A2)	Unambiguous	[R].AGLAASIAGsSIINK.[M]	S10(AV_88)	4	Q86XP1	Q86XP1-5; Q86XP1-2; Q86XP1-3; Q86XP1	0	3	0.0916	0	1	1	487.607	1460.81	1460.81	-2.01	-0.00098	HCD (High Energy Collision Dissociation)	30	MS2	96.2096	23	55.0121	69220	F6		2.51	1	0.00104479	0.0165513	0.219927	267005	54.94	500B	500	B	S10(AV_88)	S	10	FALSE
FALSE	High	Sequest HT (A2)	Unambiguous	[K].lENsTAPIR.[S]	N-Term(AV_N-term_88); S4(AV_88)	1	Q6P9A2	Q6P9A2	0	2	0.0336	0	1	1	588.805	1176.6	1176.6	-1.21	-0.00071	HCD (High Energy Collision Dissociation)	30	MS2	32.2825	23	65.2945	84594	F5		1.49	1	0.00104692	0.0167051	0.219032	1.74523e+06	65.22	500A	500	A	S4(AV_88)	S	4	FALSE
FALSE	High	Sequest HT (A2)	Unambiguous	[-].mDVcLSSAqQPGR.[R]	N-Term(Prot)(Met-loss); C4(Carbamidomethyl); Q9(AV_88)	1	Q5VZV1	Q5VZV1	0	2		0	4	4	703.325	1405.64	1405.65	-7.6	-0.00534	HCD (High Energy Collision Dissociation)	30	MS2	58.8177	23	12.8926	10307	F10		1.27	1	0.00104692	0.0167219	0.218935	12818361	12.94	2000B	2000	B	Q9(AV_88)	Q	9	FALSE
FALSE	High	Sequest HT (A2)	Unambiguous	[R].IAAeNLR.[K]	E4(AV_88)	1	Q15842	Q15842	0	2	0.1507	0	1	1	437.743	874.478	874.478	0.41	0.00018	HCD (High Energy Collision Dissociation)	30	MS2	89.3524	11.625	28.6691	31532	F11		1.46	1	0.00106097	0.0168625	0.218124	37550624	28.8	Control	Control	Control	E4(AV_88)	E	4	FALSE
FALSE	High	Sequest HT (A2)	Unambiguous	[R].VPPdAVLLR.[W]	D4(AV_88)	1	Q9HCN3	Q9HCN3	0	3	0.2147	0	1	1	356.545	1067.62	1067.62	-3.6	-0.00128	HCD (High Energy Collision Dissociation)	30	MS2	97.1033	23	46.5876	56646	F8		1.63	1	0.00106806	0.0170419	0.2171	182860	46.23	1000B	1000	B	D4(AV_88)	D	4	FALSE
FALSE	High	Sequest HT (A2)	Unambiguous	[R].vLVeGIVcISK.[K]	N-Term(AV_N-term_88); E4(AV_88); C8(Carbamidomethyl)	3	Q63HN8	Q63HN8-4; Q63HN8-5; Q63HN8	0	3	0.1608	0	1	1	464.922	1392.75	1392.76	-5.27	-0.00245	HCD (High Energy Collision Dissociation)	30	MS2	95.333	23	43.0455	51616	F6		1.43	1	0.00106806	0.0170001	0.217337			500B	500	B	E4(AV_88)	E	4	FALSE
FALSE	High	Sequest HT (A2)	Unambiguous	[R].EInADIK.[R]	N3(AV_88)	3	P0DMU7	Q8NHU0; P0DMU7; Q5HYN5	0	2	0.0753	0	1	1	445.736	890.464	890.462	2.97	0.00132	HCD (High Energy Collision Dissociation)	30	MS2	88.7907	23	27.3126	29663	F11		1.86	1	0.00106806	0.0169865	0.217415	1.75149e+06	27.31	Control	Control	Control	N3(AV_88)	N	3	FALSE
FALSE	High	Sequest HT (A2)	Unambiguous	[K].LCyVALDFENEMATAASSSSLEK.[S]	Y3(AV_88)	5	P68133; P68032	P63267-2; P68133; P68032; P62736; P63267	0	2	0.0065	0	1	1	1284.09	2567.16	2567.17	-1.84	-0.00236	HCD (High Energy Collision Dissociation)	30	MS2	0	23	53.5124	66788	F9		1.55	2	0.00108426	0.0173292	0.215482			2000A	2000	A	Y3(AV_88)	Y	3	FALSE
FALSE	High	Sequest HT (A2)	Unambiguous	[K].LCYVALdFENEMATAASSSSLEK.[S]	D7(AV_88)	5	P68133; P68032	P63267-2; P68133; P68032; P62736; P63267	0	2	0.0065	0	1	2	1284.09	2567.16	2567.17	-1.84	-0.00236	HCD (High Energy Collision Dissociation)	30	MS2	0	23	53.5124	66788	F9		1.55	2	0.00108426	0.0173292	0.215482			2000A	2000	A	D7(AV_88)	D	7	FALSE
FALSE	High	Sequest HT (A2)	Unambiguous	[K].LCYVALDFeNEMATAASSSSLEK.[S]	E9(AV_88)	5	P68133; P68032	P63267-2; P68133; P68032; P62736; P63267	0	2	0.0065	0	1	3	1284.09	2567.16	2567.17	-1.84	-0.00236	HCD (High Energy Collision Dissociation)	30	MS2	0	23	53.5124	66788	F9		1.55	2	0.00108426	0.0173292	0.215482			2000A	2000	A	E9(AV_88)	E	9	FALSE
FALSE	High	Sequest HT (A2)	Unambiguous	[R].fsAsLAPHFNSLPR.[A]	N-Term(AV_N-term_88); S2(AV_88); S4(AV_88)	2	Q96J42	Q96J42-2; Q96J42	0	3	0.0859	0	1	1	603.301	1807.89	1807.9	-4.68	-0.00282	HCD (High Energy Collision Dissociation)	30	MS2	97.4476	23	80.4453	106337	F8		1.28	1	0.00108426	0.0173461	0.215387			1000B	1000	B	S2(AV_88)	S	2	FALSE
FALSE	High	Sequest HT (A2)	Unambiguous	[R].fsAsLAPHFNSLPR.[A]	N-Term(AV_N-term_88); S2(AV_88); S4(AV_88)	2	Q96J42	Q96J42-2; Q96J42	0	3	0.0859	0	1	1	603.301	1807.89	1807.9	-4.68	-0.00282	HCD (High Energy Collision Dissociation)	30	MS2	97.4476	23	80.4453	106337	F8		1.28	1	0.00108426	0.0173461	0.215387			1000B	1000	B	S4(AV_88)	S	4	FALSE
FALSE	High	Sequest HT (A2)	Unambiguous	[K].vLVDmSrVqDDEVGDGTTSVTVLAAELLR.[E]	N-Term(AV_N-term_88); M5(AV_88); R7(AV_88); Q9(AV_88)	2	P78371	P78371-2; P78371	1	3	0.0136	0	1	1	1147.58	3440.73	3440.71	6.7	0.00769	HCD (High Energy Collision Dissociation)	30	MS2	93.6255	23	71.5429	93461	F9		1.47	1	0.00109109	0.0174636	0.214734			2000A	2000	A	M5(AV_88)	M	5	FALSE
FALSE	High	Sequest HT (A2)	Unambiguous	[K].vLVDmSrVqDDEVGDGTTSVTVLAAELLR.[E]	N-Term(AV_N-term_88); M5(AV_88); R7(AV_88); Q9(AV_88)	2	P78371	P78371-2; P78371	1	3	0.0136	0	1	1	1147.58	3440.73	3440.71	6.7	0.00769	HCD (High Energy Collision Dissociation)	30	MS2	93.6255	23	71.5429	93461	F9		1.47	1	0.00109109	0.0174636	0.214734			2000A	2000	A	R7(AV_88)	R	7	FALSE
FALSE	High	Sequest HT (A2)	Unambiguous	[K].vLVDmSrVqDDEVGDGTTSVTVLAAELLR.[E]	N-Term(AV_N-term_88); M5(AV_88); R7(AV_88); Q9(AV_88)	2	P78371	P78371-2; P78371	1	3	0.0136	0	1	1	1147.58	3440.73	3440.71	6.7	0.00769	HCD (High Energy Collision Dissociation)	30	MS2	93.6255	23	71.5429	93461	F9		1.47	1	0.00109109	0.0174636	0.214734			2000A	2000	A	Q9(AV_88)	Q	9	FALSE
FALSE	High	Sequest HT (A2)	Unambiguous	[K].eLqRQASPNIVIALSGNK.[A]	N-Term(AV_N-term_88); Q3(AV_88)	2	P20339	P20339-2; P20339	1	3	0	0	1	1	705.387	2114.15	2114.14	3.1	0.00219	HCD (High Energy Collision Dissociation)	30	MS2	89.1421	23	41.0057	49093	F2		1.69	1	0.00109842	0.017549	0.214262			100B	100	B	Q3(AV_88)	Q	3	FALSE
FALSE	High	Sequest HT (A2)	Unambiguous	[K].eLQrQASPNIVIALSGNK.[A]	N-Term(AV_N-term_88); R4(AV_88)	2	P20339	P20339-2; P20339	1	3	0	0	1	2	705.387	2114.15	2114.14	3.1	0.00219	HCD (High Energy Collision Dissociation)	30	MS2	89.1421	23	41.0057	49093	F2		1.69	1	0.00109842	0.017549	0.214262			100B	100	B	R4(AV_88)	R	4	FALSE
FALSE	High	Sequest HT (A2)	Unambiguous	[K].eLQRqASPNIVIALSGNK.[A]	N-Term(AV_N-term_88); Q5(AV_88)	2	P20339	P20339-2; P20339	1	3	0	0	1	3	705.387	2114.15	2114.14	3.1	0.00219	HCD (High Energy Collision Dissociation)	30	MS2	89.1421	23	41.0057	49093	F2		1.69	1	0.00109842	0.017549	0.214262			100B	100	B	Q5(AV_88)	Q	5	FALSE
FALSE	High	Sequest HT (A2)	Unambiguous	[R].LYSEVAeER.[E]	E7(AV_88)	2	Q9UPN4	Q9UPN4-2; Q9UPN4	0	2		0.0372	2	2	592.286	1183.56	1183.56	0.68	0.0004	HCD (High Energy Collision Dissociation)	30	MS2	94.2207	23	17.2928	15861	F5		1.81	1	0.00110054	0.0175939	0.214015			500A	500	A	E7(AV_88)	E	7	FALSE
FALSE	High	Sequest HT (A2)	Unambiguous	[R].LLLAGYDDFNCnVWDALK.[A]	N12(AV_88)	2	P62873	P62873-2; P62873	0	2	0.0397	0	1	1	1079.52	2158.03	2158.03	1.55	0.00167	HCD (High Energy Collision Dissociation)	30	MS2	87.6647	23	67.9205	88374	F6		1.51	1	0.00110239	0.0176894	0.213491	824280	68.09	500B	500	B	N12(AV_88)	N	12	FALSE
FALSE	High	Sequest HT (A2)	Unambiguous	[K].LDVIstLR.[E]	S5(AV_88); T6(AV_88)	1	Q6ZRR7	Q6ZRR7	0	2	0.2374	0	1	1	546.81	1092.61	1092.61	2.72	0.00149	HCD (High Energy Collision Dissociation)	30	MS2	84.977	23	53.3545	67351	F2		1.98	1	0.00110239	0.0177013	0.213426			100B	100	B	S5(AV_88)	S	5	FALSE
FALSE	High	Sequest HT (A2)	Unambiguous	[K].LDVIstLR.[E]	S5(AV_88); T6(AV_88)	1	Q6ZRR7	Q6ZRR7	0	2	0.2374	0	1	1	546.81	1092.61	1092.61	2.72	0.00149	HCD (High Energy Collision Dissociation)	30	MS2	84.977	23	53.3545	67351	F2		1.98	1	0.00110239	0.0177013	0.213426			100B	100	B	T6(AV_88)	T	6	FALSE
FALSE	High	Sequest HT (A2)	Unambiguous	[R].lLQdQLDAIR.[D]	N-Term(AV_N-term_88); D4(AV_88)	2	Q2M3G4	Q2M3G4-2; Q2M3G4	0	3	0.0865	0	1	2	454.245	1360.72	1360.73	-3.23	-0.00146	HCD (High Energy Collision Dissociation)	30	MS2	70.7428	23	61.6883	78883	F8		1.04	1	0.00110239	0.0177933	0.212924			1000B	1000	B	D4(AV_88)	D	4	FALSE
FALSE	High	Sequest HT (A2)	Unambiguous	[R].lLqDQLDAIR.[D]	N-Term(AV_N-term_88); Q3(AV_88)	2	Q2M3G4	Q2M3G4-2; Q2M3G4	0	3	0.0865	0	1	1	454.245	1360.72	1360.73	-3.23	-0.00146	HCD (High Energy Collision Dissociation)	30	MS2	70.7428	23	61.6883	78883	F8		1.04	1	0.00110239	0.0177933	0.212924			1000B	1000	B	Q3(AV_88)	Q	3	FALSE
FALSE	High	Sequest HT (A2)	Unambiguous	[K].KtDDSLEK.[Y]	T2(AV_88)	3	Q3L8U1	Q3L8U1-3; Q3L8U1-2; Q3L8U1	1	2	0.1006	0	1	1	512.253	1023.5	1023.5	-0.53	-0.00027	HCD (High Energy Collision Dissociation)	30	MS2	58.3094	23	13.8086	11901	F1		1.69	1	0.00112069	0.0181549	0.210979			100A	100	A	T2(AV_88)	T	2	FALSE
FALSE	High	Sequest HT (A2)	Unambiguous	[K].SqQSEVTRILDGK.[R]	Q2(AV_88)	1	Q9H299	Q9H299	1	3	0.0051	0	1	1	516.938	1548.8	1548.8	-1.49	-0.00077	HCD (High Energy Collision Dissociation)	30	MS2	94.1632	23	50.2425	61677	F10		1.95	1	0.00112291	0.0182222	0.210621			2000B	2000	B	Q2(AV_88)	Q	2	FALSE
FALSE	High	Sequest HT (A2)	Unambiguous	[R].SLQLqVDNqALK.[S]	Q5(AV_88); Q9(AV_88)	2	Q5JU67	Q5JU67-2; Q5JU67	0	2	0.0956	0	1	1	766.907	1532.81	1532.81	-2.83	-0.00217	HCD (High Energy Collision Dissociation)	30	MS2	39.1061	23	36.7101	42972	F11		1.36	1	0.00112522	0.018298	0.210219	2483592	36.72	Control	Control	Control	Q5(AV_88)	Q	5	FALSE
FALSE	High	Sequest HT (A2)	Unambiguous	[R].SLQLqVDNqALK.[S]	Q5(AV_88); Q9(AV_88)	2	Q5JU67	Q5JU67-2; Q5JU67	0	2	0.0956	0	1	1	766.907	1532.81	1532.81	-2.83	-0.00217	HCD (High Energy Collision Dissociation)	30	MS2	39.1061	23	36.7101	42972	F11		1.36	1	0.00112522	0.018298	0.210219	2483592	36.72	Control	Control	Control	Q9(AV_88)	Q	9	FALSE
FALSE	High	Sequest HT (A2)	Unambiguous	[R].NILDnAVK.[V]	N5(AV_88)	1	A4D1B5	A4D1B5	0	2	0.0788	0	1	1	487.769	974.531	974.531	0.18	9e-05	HCD (High Energy Collision Dissociation)	30	MS2	85.6354	23	44.2778	53319	F7		1.65	1	0.00114123	0.0185576	0.208857			1000A	1000	A	N5(AV_88)	N	5	FALSE
FALSE	High	Sequest HT (A2)	Unambiguous	[K].ItVILR.[I]	T2(AV_88)	1	P01583	P01583	0	2	0.1011	0	1	1	401.763	802.518	802.519	-0.44	-0.00017	HCD (High Energy Collision Dissociation)	30	MS2	57.2603	23	67.0719	87506	F3		1.78	1	0.00114123	0.0185617	0.208836	342227	67.09	250A	250	A	T2(AV_88)	T	2	FALSE
FALSE	High	Sequest HT (A2)	Unambiguous	[R].CPEALFQPCFLGmEsCGIHETTFNSIMK.[S]	M13(Oxidation); S15(AV_88)	4	Q6S8J3	Q6S8J3; P0CG38; P0CG39; A5A3E0	0	3		0.0159	2	3	1079.81	3237.42	3237.42	-0.65	-0.0007	HCD (High Energy Collision Dissociation)	30	MS2	93.9358	23	77.1773	101795	F7		1.86	1	0.00114361	0.0186875	0.208183	163505	77.16	1000A	1000	A	S15(AV_88)	S	15	FALSE
FALSE	High	Sequest HT (A2)	Unambiguous	[R].CPEALFQPCFLGmeSCGIHETTFNSIMK.[S]	M13(Oxidation); E14(AV_88)	4	Q6S8J3	Q6S8J3; P0CG38; P0CG39; A5A3E0	0	3		0.0159	2	2	1079.81	3237.42	3237.42	-0.65	-0.0007	HCD (High Energy Collision Dissociation)	30	MS2	93.9358	23	77.1773	101795	F7		1.86	1	0.00114361	0.0186875	0.208183	163505	77.16	1000A	1000	A	E14(AV_88)	E	14	FALSE
FALSE	High	Sequest HT (A2)	Unambiguous	[-].meGSGeQPGPQPQHPGDHR.[I]	N-Term(Prot)(Met-loss); E2(AV_88); E6(AV_88)	3	Q9UJA5	Q9UJA5-3; Q9UJA5-2; Q9UJA5	0	2		0	3	3	1043.46	2085.91	2085.92	-3.72	-0.00388	HCD (High Energy Collision Dissociation)	30	MS2	71.279	23	17.6032	16119	F10		1.73	1	0.00114606	0.0187027	0.208104			2000B	2000	B	E2(AV_88)	E	2	FALSE
FALSE	High	Sequest HT (A2)	Unambiguous	[-].meGSGeQPGPQPQHPGDHR.[I]	N-Term(Prot)(Met-loss); E2(AV_88); E6(AV_88)	3	Q9UJA5	Q9UJA5-3; Q9UJA5-2; Q9UJA5	0	2		0	3	3	1043.46	2085.91	2085.92	-3.72	-0.00388	HCD (High Energy Collision Dissociation)	30	MS2	71.279	23	17.6032	16119	F10		1.73	1	0.00114606	0.0187027	0.208104			2000B	2000	B	E6(AV_88)	E	6	FALSE
FALSE	High	Sequest HT (A2)	Unambiguous	[K].LATSLGASeQALR.[L]	E9(AV_88)	1	Q6P1A2	Q6P1A2	0	3		0.0261	2	2	468.921	1404.75	1404.75	-0.75	-0.00035	HCD (High Energy Collision Dissociation)	30	MS2	62.4337	23	56.5763	71643	F5		1.49	1	0.00115485	0.0189736	0.206714	538012	56.36	500A	500	A	E9(AV_88)	E	9	FALSE
FALSE	High	Sequest HT (A2)	Unambiguous	[R].SGTSPLAcLNAmLHSnSR.[G]	C8(Carbamidomethyl); M12(Oxidation); N16(AV_88)	2	Q8IXJ9	Q8IXJ9-2; Q8IXJ9	0	2	0.0709	0	1	1	1010.47	2019.94	2019.94	0.12	0.00012	HCD (High Energy Collision Dissociation)	30	MS2	0	23	24.777	25914	F3		1.41	1	0.00115485	0.0189035	0.207072	1894669	24.74	250A	250	A	N16(AV_88)	N	16	FALSE
FALSE	High	Sequest HT (A2)	Unambiguous	[R].tVSLGAGAK.[D]	T1(AV_88)	3	P06748	P06748-2; P06748-3; P06748	0	2	0.1083	0	1	2	446.248	891.489	891.493	-5.11	-0.00228	HCD (High Energy Collision Dissociation)	30	MS2	65.8964	23	69.9294	91498	F4		1.2	1	0.00115966	0.019062	0.206265	214427	69.78	250B	250	B	T1(AV_88)	T	1	FALSE
FALSE	High	Sequest HT (A2)	Unambiguous	[R].tLVAVKPDGVQR.[R]	T1(AV_88)	1	O00746	O00746	0	3	0.1366	0	1	2	457.598	1370.78	1370.78	-0.12	-5e-05	HCD (High Energy Collision Dissociation)	30	MS2	56.9452	23	46.2421	56133	F8		2.05	1	0.00116204	0.0190695	0.206227	9498450	45.92	1000B	1000	B	T1(AV_88)	T	1	FALSE
FALSE	High	Sequest HT (A2)	Unambiguous	[K].HGLEVIYtIEPIDEYCVQQLK.[E]	T8(AV_88)	1	Q58FG1	Q58FG1	0	2	0.0427	0	1	1	1289.64	2578.27	2578.29	-8.64	-0.01113	HCD (High Energy Collision Dissociation)	30	MS2	50.7741	23	63.9281	82823	F3		2.11	1	0.00116668	0.0191182	0.20598			250A	250	A	T8(AV_88)	T	8	FALSE
FALSE	High	Sequest HT (A2)	Unambiguous	[R].rPNWSKLVAEDLSQDcFWTK.[V]	R1(AV_88); C16(Carbamidomethyl)	3	O60610	O60610-2; O60610-3; O60610	1	3	0.0358	0	1	2	856.757	2568.26	2568.23	8.75	0.00749	HCD (High Energy Collision Dissociation)	30	MS2	92.9793	23	50.4586	63210	F1		2.79	1	0.00117122	0.0192242	0.205446	3024553	50.27	100A	100	A	R1(AV_88)	R	1	FALSE
FALSE	High	Sequest HT (A2)	Unambiguous	[R].APSLPAPPyAGAPGsPR.[T]	Y9(AV_88); S15(AV_88)	1	Q69YU3	Q69YU3	0	2	0.0274	0	1	1	891.447	1781.89	1781.9	-7.47	-0.00666	HCD (High Energy Collision Dissociation)	30	MS2	78.6042	23	72.3991	94179	F10		1.46	1	0.00117581	0.0193237	0.204947			2000B	2000	B	Y9(AV_88)	Y	9	FALSE
FALSE	High	Sequest HT (A2)	Unambiguous	[R].APSLPAPPyAGAPGsPR.[T]	Y9(AV_88); S15(AV_88)	1	Q69YU3	Q69YU3	0	2	0.0274	0	1	1	891.447	1781.89	1781.9	-7.47	-0.00666	HCD (High Energy Collision Dissociation)	30	MS2	78.6042	23	72.3991	94179	F10		1.46	1	0.00117581	0.0193237	0.204947			2000B	2000	B	S15(AV_88)	S	15	FALSE
FALSE	High	Sequest HT (A2)	Unambiguous	[K].LLTQHeNIK.[N]	E6(AV_88)	3	Q01082	Q01082-2; Q01082-3; Q01082	0	2	0.1842	0	1	1	592.327	1183.65	1183.65	-0.57	-0.00034	HCD (High Energy Collision Dissociation)	30	MS2	10.114	2.778	31.4413	35452	F1		1.9	1	0.00117581	0.0192974	0.205078	57962220	31.44	100A	100	A	E6(AV_88)	E	6	FALSE
FALSE	High	Sequest HT (A2)	Unambiguous	[R].KPCAAEPALsAGSLAAEPAENR.[K]	S10(AV_88)	1	P10074	P10074	0	2		0.047	6	6	1121.05	2241.08	2241.1	-5.67	-0.00635	HCD (High Energy Collision Dissociation)	30	MS2	15.5084	23.838	66.1606	85772	F6		2.23	1	0.00117581	0.0193054	0.205038	12428532	66.2	500B	500	B	S10(AV_88)	S	10	FALSE
FALSE	High	Sequest HT (A2)	Unambiguous	[R].tVSLGAGAK.[D]	T1(AV_88)	3	P06748	P06748-2; P06748-3; P06748	0	2	0.1505	0	1	2	446.249	891.49	891.493	-4.03	-0.0018	HCD (High Energy Collision Dissociation)	30	MS2	62.5209	23	69.8995	91296	F6		0.93	1	0.00118051	0.0193848	0.204641	262691	69.82	500B	500	B	T1(AV_88)	T	1	FALSE
FALSE	High	Sequest HT (A2)	Unambiguous	[R].IVAtVGR.[E]	T4(AV_88)	1	O15524	O15524	0	2	0.2016	0	1	1	402.242	803.476	803.477	-1.43	-0.00057	HCD (High Energy Collision Dissociation)	30	MS2	93.2302	5.105	28.8127	31190	F7		1.24	1	0.00118213	0.0195177	0.203981			1000A	1000	A	T4(AV_88)	T	4	FALSE
FALSE	High	Sequest HT (A2)	Unambiguous	[R].gsLAnHTSIAELIK.[D]	N-Term(AV_N-term_88); S2(AV_88); N5(AV_88)	1	Q96AX1	Q96AX1	0	3	0.169	0	1	1	573.303	1717.9	1717.89	0.65	0.00037	HCD (High Energy Collision Dissociation)	30	MS2	82.3211	23	76.0206	100974	F2		1.42	1	0.00118213	0.01964	0.203377	220660	75.5	100B	100	B	S2(AV_88)	S	2	FALSE
FALSE	High	Sequest HT (A2)	Unambiguous	[R].gsLAnHTSIAELIK.[D]	N-Term(AV_N-term_88); S2(AV_88); N5(AV_88)	1	Q96AX1	Q96AX1	0	3	0.169	0	1	1	573.303	1717.9	1717.89	0.65	0.00037	HCD (High Energy Collision Dissociation)	30	MS2	82.3211	23	76.0206	100974	F2		1.42	1	0.00118213	0.01964	0.203377	220660	75.5	100B	100	B	N5(AV_88)	N	5	FALSE
FALSE	High	Sequest HT (A2)	Unambiguous	[-].mnAAASSYPMASLYVGDLHSDVTEAMLYEK.[F]	M1(Oxidation); N2(AV_88)	3	Q13310	Q13310-3; Q13310-2; Q13310	0	3	0.0339	0	1	1	1123.52	3368.54	3368.52	7.05	0.00792	HCD (High Energy Collision Dissociation)	30	MS2	3.98453	23	73.6868	96808	F7		1.77	1	0.00119426	0.0196941	0.203112	1.16406e+06	73.69	1000A	1000	A	N2(AV_88)	N	2	FALSE
FALSE	High	Sequest HT (A2)	Unambiguous	[R].STNDDATYTVTAqGEK.[G]	Q13(AV_88)	1	Q5VTL7	Q5VTL7	0	2	0.2195	0	1	1	894.901	1788.79	1788.79	1.28	0.00115	HCD (High Energy Collision Dissociation)	30	MS2	25.0714	23	31.0837	34484	F6		1.64	1	0.00119868	0.019755	0.202813	1.41637e+06	31.09	500B	500	B	Q13(AV_88)	Q	13	FALSE
FALSE	High	Sequest HT (A2)	Unambiguous	[K].KPDLGDPGTGAAAGGGGsSGGLDGPR.[L]	S18(AV_88)	3	Q58A45	Q58A45-3; Q58A45-4; Q58A45	0	3	0.1235	0	1	2	771.367	2312.09	2312.09	-1.11	-0.00086	HCD (High Energy Collision Dissociation)	30	MS2	86.2817	23	41.286	48926	F8		2.51	1	0.00120074	0.0199174	0.202022			1000B	1000	B	S18(AV_88)	S	18	FALSE
FALSE	High	Sequest HT (A2)	Unambiguous	[K].KPDLGDPGTGAAAGGGGSsGGLDGPR.[L]	S19(AV_88)	3	Q58A45	Q58A45-3; Q58A45-4; Q58A45	0	3	0.1235	0	1	1	771.367	2312.09	2312.09	-1.11	-0.00086	HCD (High Energy Collision Dissociation)	30	MS2	86.2817	23	41.286	48926	F8		2.51	1	0.00120074	0.0199174	0.202022			1000B	1000	B	S19(AV_88)	S	19	FALSE
FALSE	High	Sequest HT (A2)	Unambiguous	[R].VPWLsVQTAAPsPLR.[L]	S5(AV_88); S12(AV_88)	3	Q8IZ52	Q8IZ52-2; Q8IZ52-4; Q8IZ52	0	3	0.0313	0	1	1	599.997	1797.98	1797.97	4.24	0.00254	HCD (High Energy Collision Dissociation)	30	MS2	84.5795	23	73.5228	96769	F4		1.6	1	0.00120299	0.0199664	0.201785	89806.1	73.59	250B	250	B	S5(AV_88)	S	5	FALSE
FALSE	High	Sequest HT (A2)	Unambiguous	[R].VPWLsVQTAAPsPLR.[L]	S5(AV_88); S12(AV_88)	3	Q8IZ52	Q8IZ52-2; Q8IZ52-4; Q8IZ52	0	3	0.0313	0	1	1	599.997	1797.98	1797.97	4.24	0.00254	HCD (High Energy Collision Dissociation)	30	MS2	84.5795	23	73.5228	96769	F4		1.6	1	0.00120299	0.0199664	0.201785	89806.1	73.59	250B	250	B	S12(AV_88)	S	12	FALSE
FALSE	High	Sequest HT (A2)	Unambiguous	[K].GLEPLGPETTLVSmSPR.[A]	M14(AV_88)	2	Q8N9Y4	Q8N9Y4-2; Q8N9Y4	0	3	0.0233	0	1	2	624.653	1871.95	1871.96	-6.14	-0.00383	HCD (High Energy Collision Dissociation)	30	MS2	55.5204	23	46.9684	57601	F4		2.15	1	0.00120769	0.0200804	0.201234	5.53311e+06	47.23	250B	250	B	M14(AV_88)	M	14	FALSE
FALSE	High	Sequest HT (A2)	Unambiguous	[K].GLEPLGPETTLVSMsPR.[A]	S15(AV_88)	2	Q8N9Y4	Q8N9Y4-2; Q8N9Y4	0	3	0.0233	0	1	1	624.653	1871.95	1871.96	-6.14	-0.00383	HCD (High Energy Collision Dissociation)	30	MS2	55.5204	23	46.9684	57601	F4		2.15	1	0.00120769	0.0200804	0.201234	5.53311e+06	47.23	250B	250	B	S15(AV_88)	S	15	FALSE
FALSE	High	Sequest HT (A2)	Unambiguous	[K].LVAeEYLK.[F]	E4(AV_88)	3	Q9NYI0	Q9NYI0-3; Q9NYI0-2; Q9NYI0	0	2	0.1562	0	1	1	526.785	1052.56	1052.57	-3.24	-0.00171	HCD (High Energy Collision Dissociation)	30	MS2	24.2364	23	73.4423	96519	F6		0.96	1	0.00120769	0.0200434	0.201413	1.04603e+06	73.36	500B	500	B	E4(AV_88)	E	4	FALSE
FALSE	High	Sequest HT (A2)	Unambiguous	[K].VtVtSR.[A]	T2(AV_88); T4(AV_88)	1	Q9UQC9	Q9UQC9	0	2	0.112	0	1	1	419.726	838.444	838.446	-1.66	-0.0007	HCD (High Energy Collision Dissociation)	30	MS2	39.3487	23	58.4492	75096	F1		1.25	1	0.00121001	0.0200904	0.201186	34751804	58.17	100A	100	A	T2(AV_88)	T	2	FALSE
FALSE	High	Sequest HT (A2)	Unambiguous	[K].VtVtSR.[A]	T2(AV_88); T4(AV_88)	1	Q9UQC9	Q9UQC9	0	2	0.112	0	1	1	419.726	838.444	838.446	-1.66	-0.0007	HCD (High Energy Collision Dissociation)	30	MS2	39.3487	23	58.4492	75096	F1		1.25	1	0.00121001	0.0200904	0.201186	34751804	58.17	100A	100	A	T4(AV_88)	T	4	FALSE
FALSE	High	Sequest HT (A2)	Unambiguous	[-].mALPGSSQDQAWsLEPPAATAAASSSSGPQER.[E]	N-Term(Prot)(Met-loss); S13(AV_88)	2	O60248	O60248-2; O60248	0	3		0	2	2	1048.16	3142.46	3142.47	-2.98	-0.00312	HCD (High Energy Collision Dissociation)	30	MS2	74.6379	23	63.5363	81979	F5		1.98	1	0.00122377	0.0203895	0.199758	922868	63.5	500A	500	A	S13(AV_88)	S	13	FALSE
FALSE	High	Sequest HT (A2)	Unambiguous	[K].AAIASIPVGSFEAGASGrPGPAPR.[Q]	R18(AV_88)	1	Q96RK0	Q96RK0	0	2	0.057	0	1	1	1162.62	2324.22	2324.21	3.54	0.00412	HCD (High Energy Collision Dissociation)	30	MS2	0	23	43.0063	51830	F4		1.58	1	0.00123527	0.0205393	0.199051	981475	42.99	250B	250	B	R18(AV_88)	R	18	FALSE
FALSE	High	Sequest HT (A2)	Unambiguous	[R].StTSVLLGESTTSPISSGSmETTALPGSTTTPGLSER.[S]	T2(AV_88); M20(Oxidation)	2	Q9UKN1	Q9UKN1-2; Q9UKN1	0	3	0.0064	0	1	1	1248.94	3744.82	3744.8	4.87	0.00608	HCD (High Energy Collision Dissociation)	30	MS2	71.0948	23	58.6194	75174	F11		1.57	1	0.00123736	0.0206477	0.198542			Control	Control	Control	T2(AV_88)	T	2	FALSE
FALSE	High	Sequest HT (A2)	Unambiguous	[K].lPLCdSLMIWLQTFNTASPCQDVK.[Q]	N-Term(AV_N-term_88); D5(AV_88)	1	Q9UJC3	Q9UJC3	0	3		0.005	3	3	967.132	2899.38	2899.39	-2.12	-0.00204	HCD (High Energy Collision Dissociation)	30	MS2	68.5029	23	45.2341	55077	F3		1.98	1	0.00124194	0.0208031	0.197817			250A	250	A	D5(AV_88)	D	5	FALSE
FALSE	High	Sequest HT (A2)	Unambiguous	[R].gsLAnHTSIAELIK.[D]	N-Term(AV_N-term_88); S2(AV_88); N5(AV_88)	1	Q96AX1	Q96AX1	0	3	0.2297	0	1	1	573.306	1717.9	1717.89	5.22	0.00299	HCD (High Energy Collision Dissociation)	30	MS2	85.5442	23	77.7976	103544	F11		1.48	1	0.00124194	0.0208231	0.197725			Control	Control	Control	S2(AV_88)	S	2	FALSE
FALSE	High	Sequest HT (A2)	Unambiguous	[R].gsLAnHTSIAELIK.[D]	N-Term(AV_N-term_88); S2(AV_88); N5(AV_88)	1	Q96AX1	Q96AX1	0	3	0.2297	0	1	1	573.306	1717.9	1717.89	5.22	0.00299	HCD (High Energy Collision Dissociation)	30	MS2	85.5442	23	77.7976	103544	F11		1.48	1	0.00124194	0.0208231	0.197725			Control	Control	Control	N5(AV_88)	N	5	FALSE
FALSE	High	Sequest HT (A2)	Unambiguous	[R].LSLDDLLqR.[L]	Q8(AV_88)	1	P27708	P27708	0	2	0.1161	0	1	1	580.817	1160.63	1160.63	-3.4	-0.00197	HCD (High Energy Collision Dissociation)	30	MS2	97.1564	23	73.0659	96591	F11		1.55	1	0.00124382	0.0209615	0.197084			Control	Control	Control	Q8(AV_88)	Q	8	FALSE
FALSE	High	Sequest HT (A2)	Unambiguous	[K].mNITVPEDyINGFIR.[A]	M1(Oxidation); Y9(AV_88)	2	Q9UQ84	Q9UQ84-4; Q9UQ84	0	3	0.0476	0	1	1	629.308	1885.91	1885.92	-3.24	-0.00204	HCD (High Energy Collision Dissociation)	30	MS2	56.7351	23	84.2147	113251	F1		1.26	1	0.00124382	0.0208496	0.197602	452659	84.33	100A	100	A	Y9(AV_88)	Y	9	FALSE
FALSE	High	Sequest HT (A2)	Unambiguous	[R].YASICQQnGIVPIVEPEILPDGDHDLK.[R]	N8(AV_88)	3	P04075-2; P04075; P09972	P04075-2; P04075; P09972	0	3	0.0746	0	1	2	1017.83	3051.49	3051.51	-8.14	-0.00828	HCD (High Energy Collision Dissociation)	30	MS2	91.4216	23	71.5854	93938	F5		2.01	3	0.00125063	0.021133	0.196297	530844	71.56	500A	500	A	N8(AV_88)	N	8	FALSE
FALSE	High	Sequest HT (A2)	Unambiguous	[R].YASICQqNGIVPIVEPEILPDGDHDLK.[R]	Q7(AV_88)	3	P04075-2; P04075; P09972	P04075-2; P04075; P09972	0	3	0.0746	0	1	1	1017.83	3051.49	3051.51	-8.14	-0.00828	HCD (High Energy Collision Dissociation)	30	MS2	91.4216	23	71.5854	93938	F5		2.01	3	0.00125063	0.021133	0.196297	530844	71.56	500A	500	A	Q7(AV_88)	Q	7	FALSE
FALSE	High	Sequest HT (A2)	Unambiguous	[K].GLLGdIAIHLR.[A]	D5(AV_88)	1	Q8WXG9	Q8WXG9	0	3		0.0366	2	2	422.581	1265.73	1265.74	-6.95	-0.00293	HCD (High Energy Collision Dissociation)	30	MS2	91.3322	23	45.403	54910	F8		1.84	1	0.00125293	0.02118	0.196082	291947	45.19	1000B	1000	B	D5(AV_88)	D	5	FALSE
FALSE	High	Sequest HT (A2)	Unambiguous	[K].YFYVSAEqVVQGmK.[E]	Q8(AV_88); M13(AV_88)	1	O95881	O95881	0	2	0.0638	0	1	1	912.936	1824.86	1824.87	-1.2	-0.0011	HCD (High Energy Collision Dissociation)	30	MS2	75.3456	23	14.0053	12177	F11		1.41	1	0.00125293	0.0211819	0.196074			Control	Control	Control	Q8(AV_88)	Q	8	FALSE
FALSE	High	Sequest HT (A2)	Unambiguous	[K].YFYVSAEqVVQGmK.[E]	Q8(AV_88); M13(AV_88)	1	O95881	O95881	0	2	0.0638	0	1	1	912.936	1824.86	1824.87	-1.2	-0.0011	HCD (High Energy Collision Dissociation)	30	MS2	75.3456	23	14.0053	12177	F11		1.41	1	0.00125293	0.0211819	0.196074			Control	Control	Control	M13(AV_88)	M	13	FALSE
FALSE	High	Sequest HT (A2)	Unambiguous	[K].IISsGLR.[IL]	S4(AV_88)	2		Q8N5Z0-2; Q8N5Z0	0	2		0.008	3	3	417.246	833.485	833.488	-3.88	-0.00162	HCD (High Energy Collision Dissociation)	30	MS2	91.1603	8.516	29.8427	32869	F4		1.24	1	0.00125998	0.0212631	0.195704	4663342	29.74	250B	250	B	S4(AV_88)	S	4	FALSE
FALSE	High	Sequest HT (A2)	Unambiguous	[K].LLSsGLR.[IL]	S4(AV_88)	1	P55809	P55809	0	2		0.008	3	4	417.246	833.485	833.488	-3.88	-0.00162	HCD (High Energy Collision Dissociation)	30	MS2	91.1603	8.516	29.8427	32869	F4		1.24	1	0.00125998	0.0212631	0.195704	4663342	29.74	250B	250	B	S4(AV_88)	S	4	FALSE
FALSE	High	Sequest HT (A2)	Unambiguous	[R].GEGTAPcTSSILqEK.[Q]	C7(Carbamidomethyl); Q13(AV_88)	1	Q9BZ71-3	Q9BZ71-3	0	2	0.0274	0	1	1	833.392	1665.78	1665.78	-1.07	-0.00089	HCD (High Energy Collision Dissociation)	30	MS2	73.469	23	16.5407	14793	F10		1.46	1	0.00126219	0.0212913	0.195576			2000B	2000	B	Q13(AV_88)	Q	13	FALSE
FALSE	High	Sequest HT (A2)	Unambiguous	[K].iqVSVTNLEELnVVqSR.[F]	N-Term(AV_N-term_88); Q2(AV_88); N12(AV_88); Q15(AV_88)	3	Q8NF91	Q8NF91-4; Q8NF91-7; Q8NF91	0	2	0.271	0	1	1	1140.59	2280.18	2280.17	3.13	0.00357	HCD (High Energy Collision Dissociation)	30	MS2	0	23	52.4947	65597	F5		2.14	1	0.00126219	0.0212928	0.195569			500A	500	A	Q2(AV_88)	Q	2	FALSE
FALSE	High	Sequest HT (A2)	Unambiguous	[K].iqVSVTNLEELnVVqSR.[F]	N-Term(AV_N-term_88); Q2(AV_88); N12(AV_88); Q15(AV_88)	3	Q8NF91	Q8NF91-4; Q8NF91-7; Q8NF91	0	2	0.271	0	1	1	1140.59	2280.18	2280.17	3.13	0.00357	HCD (High Energy Collision Dissociation)	30	MS2	0	23	52.4947	65597	F5		2.14	1	0.00126219	0.0212928	0.195569			500A	500	A	N12(AV_88)	N	12	FALSE
FALSE	High	Sequest HT (A2)	Unambiguous	[K].iqVSVTNLEELnVVqSR.[F]	N-Term(AV_N-term_88); Q2(AV_88); N12(AV_88); Q15(AV_88)	3	Q8NF91	Q8NF91-4; Q8NF91-7; Q8NF91	0	2	0.271	0	1	1	1140.59	2280.18	2280.17	3.13	0.00357	HCD (High Energy Collision Dissociation)	30	MS2	0	23	52.4947	65597	F5		2.14	1	0.00126219	0.0212928	0.195569			500A	500	A	Q15(AV_88)	Q	15	FALSE
FALSE	High	Sequest HT (A2)	Unambiguous	[K].VQDTNLsSLINYQAR.[K]	S7(AV_88)	1	Q8N715	Q8N715	0	2	0.0362	0	1	3	905.46	1809.91	1809.91	-0.41	-0.00037	HCD (High Energy Collision Dissociation)	30	MS2	86.917	23	82.7191	109824	F7		1.38	1	0.00127142	0.0214373	0.194916	185237	82.58	1000A	1000	A	S7(AV_88)	S	7	FALSE
FALSE	High	Sequest HT (A2)	Unambiguous	[K].VQDtNLSSLINYQAR.[K]	T4(AV_88)	1	Q8N715	Q8N715	0	2	0.0362	0	1	1	905.46	1809.91	1809.91	-0.41	-0.00037	HCD (High Energy Collision Dissociation)	30	MS2	86.917	23	82.7191	109824	F7		1.38	1	0.00127142	0.0214373	0.194916	185237	82.58	1000A	1000	A	T4(AV_88)	T	4	FALSE
FALSE	High	Sequest HT (A2)	Unambiguous	[K].VQDTnLSSLINYQAR.[K]	N5(AV_88)	1	Q8N715	Q8N715	0	2	0.0362	0	1	2	905.46	1809.91	1809.91	-0.41	-0.00037	HCD (High Energy Collision Dissociation)	30	MS2	86.917	23	82.7191	109824	F7		1.38	1	0.00127142	0.0214373	0.194916	185237	82.58	1000A	1000	A	N5(AV_88)	N	5	FALSE
FALSE	High	Sequest HT (A2)	Unambiguous	[K].iAdGGK.[K]	N-Term(AV_N-term_88); D3(AV_88)	1	Q53QZ3	Q53QZ3	0	2	0.1374	0	1	1	368.687	736.367	736.366	0.21	8e-05	HCD (High Energy Collision Dissociation)	30	MS2	95.8248	23	3.18	1874	F10		1.31	1	0.00127142	0.02145	0.194858			2000B	2000	B	D3(AV_88)	D	3	FALSE
FALSE	High	Sequest HT (A2)	Unambiguous	[K].VtELLR.[T]	T2(AV_88)	3	Q15833	Q15833-2; Q15833-3; Q15833	0	2	0.0821	0	1	1	409.742	818.477	818.477	-0.44	-0.00018	HCD (High Energy Collision Dissociation)	30	MS2	67.5827	23	46.5298	56536	F9		1.34	1	0.00128273	0.0217862	0.193355			2000A	2000	A	T2(AV_88)	T	2	FALSE
FALSE	High	Sequest HT (A2)	Unambiguous	[M].mtPTVLYDVQELR.[R]	N-Term(Prot)(Met-loss+Acetyl); T2(AV_88)	1	P09525-2	P09525-2	0	2	0.0942	0	1	1	782.41	1563.81	1563.81	5.18	0.00405	HCD (High Energy Collision Dissociation)	30	MS2	76.2305	23	50.9103	62657	F10		1.91	1	0.00129684	0.0219829	0.192487	923182	50.85	2000B	2000	B	T2(AV_88)	T	2	FALSE
FALSE	High	Sequest HT (A2)	Unambiguous	[R].kPCAAEPALSAGSLAAEPAENR.[K]	K1(AV_88)	1	P10074	P10074	0	2	0.0605	0	1	2	1121.05	2241.08	2241.1	-6	-0.00673	HCD (High Energy Collision Dissociation)	30	MS2	9.97155	65.769	66.2141	85609	F9		2.48	1	0.00132026	0.0223202	0.191015	7476503	66.18	2000A	2000	A	K1(AV_88)	K	1	TRUE
FALSE	High	Sequest HT (A2)	Unambiguous	[R].NILDnAVK.[V]	N5(AV_88)	1	A4D1B5	A4D1B5	0	2	0.0694	0	1	1	487.768	974.53	974.531	-0.94	-0.00046	HCD (High Energy Collision Dissociation)	30	MS2	87.3633	23	44.2443	53623	F3		1.73	1	0.0013436	0.0226235	0.18971			250A	250	A	N5(AV_88)	N	5	FALSE
FALSE	High	Sequest HT (A2)	Unambiguous	[K].IGSSAPTTTAANTSLmGIK.[M]	M16(AV_88)	5	O75179	O75179-6; O75179-7; O75179-4; O75179-2; O75179	0	3		0.0153	3	3	636.994	1908.97	1908.97	-2.44	-0.00155	HCD (High Energy Collision Dissociation)	30	MS2	90.1825	23	34.1057	38895	F4		1.93	1	0.00135988	0.0229128	0.188482			250B	250	B	M16(AV_88)	M	16	FALSE
FALSE	High	Sequest HT (A2)	Unambiguous	[R].vnLAIWDTAGQER.[F]	N-Term(AV_N-term_88); N2(AV_88)	1	Q9UL25	Q9UL25	0	2	0.3081	0	1	1	824.914	1648.82	1648.81	5.69	0.00469	HCD (High Energy Collision Dissociation)	30	MS2	73.3431	23	49.313	60607	F9		1.98	1	0.00138633	0.0237651	0.18495			2000A	2000	A	N2(AV_88)	N	2	FALSE
FALSE	High	Sequest HT (A2)	Unambiguous	[R].sCIGeILAR.[Q]	N-Term(AV_N-term_88); E5(AV_88)	1	P05093	P05093	0	2	0.1724	0	1	1	569.289	1137.57	1137.58	-5.56	-0.00316	HCD (High Energy Collision Dissociation)	30	MS2	99.0001	23	71.2425	93037	F8		1.16	1	0.00144135	0.0249299	0.18032			1000B	1000	B	E5(AV_88)	E	5	FALSE
FALSE	High	Sequest HT (A2)	Unambiguous	[-].msTLLINQPQYAWLK.[E]	N-Term(Prot)(Met-loss+Acetyl); S2(AV_88)	1	P49419-2	P49419-2	0	2		0.0452	2	2	902.99	1804.97	1804.96	5.21	0.0047	HCD (High Energy Collision Dissociation)	30	MS2	53.1964	23	57.2073	72484	F6		1.9	1	0.00145732	0.025195	0.179296			500B	500	B	S2(AV_88)	S	2	FALSE
FALSE	High	Sequest HT (A2)	Unambiguous	[R].tLVAVKPDGVQR.[R]	T1(AV_88)	1	O00746	O00746	0	3	0.0534	0	1	1	457.598	1370.78	1370.78	1.11	0.00051	HCD (High Energy Collision Dissociation)	30	MS2	79.0898	23	46.5853	56845	F5		1.31	1	0.00147504	0.0258194	0.176925	11846257	45.96	500A	500	A	T1(AV_88)	T	1	FALSE
FALSE	High	Sequest HT (A2)	Unambiguous	[K].lENsTAPIR.[S]	N-Term(AV_N-term_88); S4(AV_88)	1	Q6P9A2	Q6P9A2	0	2		0.0067	3	3	588.806	1176.61	1176.6	0.24	0.00014	HCD (High Energy Collision Dissociation)	30	MS2	60.9426	23	65.2316	84304	F7		1.48	1	0.00151471	0.0263032	0.175126	1.70448e+06	65.29	1000A	1000	A	S4(AV_88)	S	4	FALSE
FALSE	High	Sequest HT (A2)	Unambiguous	[R].kPCAAEPALSAGSLAAEPAENR.[K]	K1(AV_88)	1	P10074	P10074	0	2		0.0402	6	7	1121.04	2241.08	2241.1	-8.98	-0.01006	HCD (High Energy Collision Dissociation)	30	MS2	21.0478	23	67.5294	87967	F4		1.91	1	0.00160129	0.028178	0.168445	4389565	67.67	250B	250	B	K1(AV_88)	K	1	TRUE
FALSE	High	Sequest HT (A2)	Unambiguous	[K].ELEQVCnPIISGLYQGAGGPGPGGFGAQGPK.[G]	N7(AV_88)	2	P0DMV9	P0DMV8-2; P0DMV9	0	3	0.0056	0	1	1	1029.51	3086.52	3086.5	6.61	0.0068	HCD (High Energy Collision Dissociation)	30	MS2	88.9451	23	73.8323	98025	F1		1.77	1	0.00162934	0.0285757	0.167083			100A	100	A	N7(AV_88)	N	7	FALSE
FALSE	High	Sequest HT (A2)	Unambiguous	[R].ASVGPLqSGASPTPSISASASTLqLSPPR.[T]	Q7(AV_88); Q24(AV_88)	4	Q6N043	Q6N043-2; Q6N043-3; Q6N043-4; Q6N043	0	3		0.0132	3	3	980.851	2940.54	2940.51	9.63	0.00944	HCD (High Energy Collision Dissociation)	30	MS2	97.2933	23	63.3614	81981	F3		2.25	1	0.00162934	0.0285762	0.167081			250A	250	A	Q7(AV_88)	Q	7	FALSE
FALSE	High	Sequest HT (A2)	Unambiguous	[R].ASVGPLqSGASPTPSISASASTLqLSPPR.[T]	Q7(AV_88); Q24(AV_88)	4	Q6N043	Q6N043-2; Q6N043-3; Q6N043-4; Q6N043	0	3		0.0132	3	3	980.851	2940.54	2940.51	9.63	0.00944	HCD (High Energy Collision Dissociation)	30	MS2	97.2933	23	63.3614	81981	F3		2.25	1	0.00162934	0.0285762	0.167081			250A	250	A	Q24(AV_88)	Q	24	FALSE
FALSE	High	Sequest HT (A2)	Unambiguous	[K].ItVILR.[I]	T2(AV_88)	1	P01583	P01583	0	2	0.1242	0	1	1	401.763	802.519	802.519	0.09	4e-05	HCD (High Energy Collision Dissociation)	30	MS2	30.0696	23	61.871	80025	F2		1.61	1	0.00163815	0.0288109	0.166286	1.29084e+06	61.94	100B	100	B	T2(AV_88)	T	2	FALSE
FALSE	High	Sequest HT (A2)	Unambiguous	[M].aLTSINATPTQLSSSSNcLsDTNQNK.[Q]	N-Term(AV_N-term_88); C18(Carbamidomethyl); S20(AV_88)	4	P10070-1	P10070-4; P10070-1; P10070-3; P10070-2	0	3	0.0182	0	1	1	976.796	2928.37	2928.37	1.57	0.00153	HCD (High Energy Collision Dissociation)	30	MS2	34.629	23	21.1907	20894	F7		2.2	1	0.00167666	0.0297504	0.163164	7.72988e+06	21.29	1000A	1000	A	S20(AV_88)	S	20	FALSE
FALSE	High	Sequest HT (A2)	Unambiguous	[M].aLTSINATPTQLSSSSNcLSdTNQNK.[Q]	N-Term(AV_N-term_88); C18(Carbamidomethyl); D21(AV_88)	4	P10070-1	P10070-4; P10070-1; P10070-3; P10070-2	0	3	0.0182	0	1	2	976.796	2928.37	2928.37	1.57	0.00153	HCD (High Energy Collision Dissociation)	30	MS2	34.629	23	21.1907	20894	F7		2.2	1	0.00167666	0.0297504	0.163164	7.72988e+06	21.29	1000A	1000	A	D21(AV_88)	D	21	FALSE
FALSE	High	Sequest HT (A2)	Unambiguous	[M].aLTSINATPTQLSSSSNcLSDtNQNK.[Q]	N-Term(AV_N-term_88); C18(Carbamidomethyl); T22(AV_88)	4	P10070-1	P10070-4; P10070-1; P10070-3; P10070-2	0	3	0.0182	0	1	3	976.796	2928.37	2928.37	1.57	0.00153	HCD (High Energy Collision Dissociation)	30	MS2	34.629	23	21.1907	20894	F7		2.2	1	0.00167666	0.0297504	0.163164	7.72988e+06	21.29	1000A	1000	A	T22(AV_88)	T	22	FALSE
FALSE	High	Sequest HT (A2)	Unambiguous	[-].MNAAASSyPmASLYVGDLHSDVTEAMLYEK.[F]	Y8(AV_88); M10(Oxidation)	3	Q13310	Q13310-3; Q13310-2; Q13310	0	3		0.0449	10	10	1123.52	3368.54	3368.52	6.59	0.0074	HCD (High Energy Collision Dissociation)	30	MS2	4.04083	23	73.7575	96686	F8		1.7	1	0.0016811	0.0298501	0.162838	713017	73.67	1000B	1000	B	Y8(AV_88)	Y	8	FALSE
FALSE	High	Sequest HT (A2)	Unambiguous	[R].tVSLGAGAK.[D]	T1(AV_88)	3	P06748	P06748-2; P06748-3; P06748	0	2	0.2333	0	1	2	446.249	891.491	891.493	-3.27	-0.00146	HCD (High Energy Collision Dissociation)	30	MS2	64.4171	23	69.7266	91203	F4		1.5	1	0.0017384	0.0309101	0.159437	214427	69.78	250B	250	B	T1(AV_88)	T	1	FALSE
FALSE	High	Sequest HT (A2)	Unambiguous	[K].YEnELTLhQNVEADINGLR.[R]	N3(AV_88); H8(AV_88)	1	Q7Z3Y7	Q7Z3Y7	0	2	0.0111	0	1	7	1202.59	2404.18	2404.16	9.73	0.0117	HCD (High Energy Collision Dissociation)	30	MS2	61.2886	23	36.5655	42232	F6		0.9	1	0.00174283	0.0310151	0.159106			500B	500	B	N3(AV_88)	N	3	FALSE
FALSE	High	Sequest HT (A2)	Unambiguous	[K].YEnELTLhQNVEADINGLR.[R]	N3(AV_88); H8(AV_88)	1	Q7Z3Y7	Q7Z3Y7	0	2	0.0111	0	1	7	1202.59	2404.18	2404.16	9.73	0.0117	HCD (High Energy Collision Dissociation)	30	MS2	61.2886	23	36.5655	42232	F6		0.9	1	0.00174283	0.0310151	0.159106			500B	500	B	H8(AV_88)	H	8	FALSE
FALSE	High	Sequest HT (A2)	Unambiguous	[K].YeNeLTLHQNVEADINGLR.[R]	E2(AV_88); E4(AV_88)	1	Q7Z3Y7	Q7Z3Y7	0	2	0.0111	0	1	5	1202.59	2404.18	2404.16	9.73	0.0117	HCD (High Energy Collision Dissociation)	30	MS2	61.2886	23	36.5655	42232	F6		0.9	1	0.00174283	0.0310151	0.159106			500B	500	B	E2(AV_88)	E	2	FALSE
FALSE	High	Sequest HT (A2)	Unambiguous	[K].YeNeLTLHQNVEADINGLR.[R]	E2(AV_88); E4(AV_88)	1	Q7Z3Y7	Q7Z3Y7	0	2	0.0111	0	1	5	1202.59	2404.18	2404.16	9.73	0.0117	HCD (High Energy Collision Dissociation)	30	MS2	61.2886	23	36.5655	42232	F6		0.9	1	0.00174283	0.0310151	0.159106			500B	500	B	E4(AV_88)	E	4	FALSE
FALSE	High	Sequest HT (A2)	Unambiguous	[K].yENELtLHQNVEADINGLR.[R]	N-Term(AV_N-term_88); T6(AV_88)	1	Q7Z3Y7	Q7Z3Y7	0	2	0.0111	0	1	6	1202.59	2404.18	2404.16	9.73	0.0117	HCD (High Energy Collision Dissociation)	30	MS2	61.2886	23	36.5655	42232	F6		0.9	1	0.00174283	0.0310151	0.159106			500B	500	B	T6(AV_88)	T	6	FALSE
FALSE	High	Sequest HT (A2)	Unambiguous	[K].yENELTLHqNVEADINGLR.[R]	N-Term(AV_N-term_88); Q9(AV_88)	1	Q7Z3Y7	Q7Z3Y7	0	2	0.0111	0	1	1	1202.59	2404.18	2404.16	9.73	0.0117	HCD (High Energy Collision Dissociation)	30	MS2	61.2886	23	36.5655	42232	F6		0.9	1	0.00174283	0.0310151	0.159106			500B	500	B	Q9(AV_88)	Q	9	FALSE
FALSE	High	Sequest HT (A2)	Unambiguous	[K].yENELTLhQNVEADINGLR.[R]	N-Term(AV_N-term_88); H8(AV_88)	1	Q7Z3Y7	Q7Z3Y7	0	2	0.0111	0	1	4	1202.59	2404.18	2404.16	9.73	0.0117	HCD (High Energy Collision Dissociation)	30	MS2	61.2886	23	36.5655	42232	F6		0.9	1	0.00174283	0.0310151	0.159106			500B	500	B	H8(AV_88)	H	8	FALSE
FALSE	High	Sequest HT (A2)	Unambiguous	[K].yENeLTLHQNVEADINGLR.[R]	N-Term(AV_N-term_88); E4(AV_88)	1	Q7Z3Y7	Q7Z3Y7	0	2	0.0111	0	1	2	1202.59	2404.18	2404.16	9.73	0.0117	HCD (High Energy Collision Dissociation)	30	MS2	61.2886	23	36.5655	42232	F6		0.9	1	0.00174283	0.0310151	0.159106			500B	500	B	E4(AV_88)	E	4	FALSE
FALSE	High	Sequest HT (A2)	Unambiguous	[K].yENELtLHQNVEADINGLR.[R]	Y1(AV_88); T6(AV_88)	1	Q7Z3Y7	Q7Z3Y7	0	2	0.0111	0	1	3	1202.59	2404.18	2404.16	9.73	0.0117	HCD (High Energy Collision Dissociation)	30	MS2	61.2886	23	36.5655	42232	F6		0.9	1	0.00174283	0.0310151	0.159106			500B	500	B	Y1(AV_88)	Y	1	FALSE
FALSE	High	Sequest HT (A2)	Unambiguous	[K].yENELtLHQNVEADINGLR.[R]	Y1(AV_88); T6(AV_88)	1	Q7Z3Y7	Q7Z3Y7	0	2	0.0111	0	1	3	1202.59	2404.18	2404.16	9.73	0.0117	HCD (High Energy Collision Dissociation)	30	MS2	61.2886	23	36.5655	42232	F6		0.9	1	0.00174283	0.0310151	0.159106			500B	500	B	T6(AV_88)	T	6	FALSE
FALSE	High	Sequest HT (A2)	Unambiguous	[K].APIEDLDLEGqK.[L]	Q11(AV_88)	4	O75962	O75962-5; O75962-4; O75962-2; O75962	0	2	0.0497	0	1	1	708.354	1415.7	1415.71	-2.9	-0.00206	HCD (High Energy Collision Dissociation)	30	MS2	39.088	13.108	40.2098	47367	F7		1.61	1	0.00178339	0.032024	0.155981	18705666	40.13	1000A	1000	A	Q11(AV_88)	Q	11	FALSE
FALSE	High	Sequest HT (A2)	Unambiguous	[-].mNAAASSYPmASLYVGDLHSDVTEAMLYEK.[F]	M1(AV_88); M10(Oxidation)	3	Q13310	Q13310-3; Q13310-2; Q13310	0	3		0.0058	5	5	1123.52	3368.54	3368.52	7.36	0.00827	HCD (High Energy Collision Dissociation)	30	MS2	0	23	73.8689	96308	F10		1.72	1	0.00181718	0.0329146	0.153298	496550	73.74	2000B	2000	B	M1(AV_88)	M	1	FALSE
FALSE	High	Sequest HT (A2)	Unambiguous	[-].MnAAASSYPmASLYVGDLHSDVTEAMLYEK.[F]	N2(AV_88); M10(Oxidation)	3	Q13310	Q13310-3; Q13310-2; Q13310	0	3		0.0058	5	7	1123.52	3368.54	3368.52	7.36	0.00827	HCD (High Energy Collision Dissociation)	30	MS2	0	23	73.8689	96308	F10		1.72	1	0.00181718	0.0329146	0.153298	496550	73.74	2000B	2000	B	N2(AV_88)	N	2	FALSE
FALSE	High	Sequest HT (A2)	Unambiguous	[K].APIEDLDLEGqK.[L]	Q11(AV_88)	4	O75962	O75962-5; O75962-4; O75962-2; O75962	0	2	0.04	0	1	1	708.354	1415.7	1415.71	-3.58	-0.00253	HCD (High Energy Collision Dissociation)	30	MS2	55.1111	9.891	40.2381	47797	F4		1.25	1	0.00181896	0.0330221	0.152979	19158918	40.12	250B	250	B	Q11(AV_88)	Q	11	FALSE
FALSE	High	Sequest HT (A2)	Unambiguous	[R].NVTAIQGPGGKWMIPSeAK.[E]	E17(AV_88)	1	P50213	P50213	1	2	0.0266	0	1	1	1036.53	2072.05	2072.06	-4.34	-0.0045	HCD (High Energy Collision Dissociation)	30	MS2	41.4378	23	24.4637	25514	F2		1.88	1	0.001859	0.0341772	0.149609			100B	100	B	E17(AV_88)	E	17	FALSE
FALSE	High	Sequest HT (A2)	Unambiguous	[R].NVTAIQGPGGKWMIPsEAK.[E]	S16(AV_88)	1	P50213	P50213	1	2	0.0266	0	1	2	1036.53	2072.05	2072.06	-4.34	-0.0045	HCD (High Energy Collision Dissociation)	30	MS2	41.4378	23	24.4637	25514	F2		1.88	1	0.001859	0.0341772	0.149609			100B	100	B	S16(AV_88)	S	16	FALSE
FALSE	High	Sequest HT (A2)	Unambiguous	[R].ADDEVdVDGTVEEDLGK.[S]	D6(AV_88)	1	P14625	P14625	0	2	0.0581	0	1	1	947.415	1893.82	1893.82	-0.52	-0.00049	HCD (High Energy Collision Dissociation)	30	MS2	91.1165	23	14.253	11985	F10		1.72	1	0.00186597	0.0344127	0.148935			2000B	2000	B	D6(AV_88)	D	6	FALSE
FALSE	High	Sequest HT (A2)	Unambiguous	[R].ADDEVDVdGTVEEDLGK.[S]	D8(AV_88)	1	P14625	P14625	0	2	0.0581	0	1	2	947.415	1893.82	1893.82	-0.52	-0.00049	HCD (High Energy Collision Dissociation)	30	MS2	91.1165	23	14.253	11985	F10		1.72	1	0.00186597	0.0344127	0.148935			2000B	2000	B	D8(AV_88)	D	8	FALSE
FALSE	High	Sequest HT (A2)	Unambiguous	[R].tLVAVKPDGVQR.[R]	T1(AV_88)	1	O00746	O00746	0	3	0.104	0	1	1	457.597	1370.78	1370.78	-1.14	-0.00052	HCD (High Energy Collision Dissociation)	30	MS2	57.3803	23	46.2782	56832	F2		1.73	1	0.00189584	0.0347463	0.147988	11876762	46	100B	100	B	T1(AV_88)	T	1	FALSE
FALSE	High	Sequest HT (A2)	Unambiguous	[R].QKEELLtQqHK.[A]	T7(AV_88); Q9(AV_88)	1	P57679	P57679	1	2	0.0483	0	1	1	779.409	1557.81	1557.81	2.61	0.00204	HCD (High Energy Collision Dissociation)	30	MS2	71.5899	23	18.5969	17539	F5		2.07	1	0.00191898	0.0352407	0.1466			500A	500	A	T7(AV_88)	T	7	FALSE
FALSE	High	Sequest HT (A2)	Unambiguous	[R].QKEELLtQqHK.[A]	T7(AV_88); Q9(AV_88)	1	P57679	P57679	1	2	0.0483	0	1	1	779.409	1557.81	1557.81	2.61	0.00204	HCD (High Energy Collision Dissociation)	30	MS2	71.5899	23	18.5969	17539	F5		2.07	1	0.00191898	0.0352407	0.1466			500A	500	A	Q9(AV_88)	Q	9	FALSE
FALSE	High	Sequest HT (A2)	Unambiguous	[-].MNAAAsSYPmASLYVGDLHSDVTEAMLYEK.[F]	S6(AV_88); M10(Oxidation)	3	Q13310	Q13310-3; Q13310-2; Q13310	0	3	0.0137	0	1	1	1123.52	3368.54	3368.52	6.76	0.00759	HCD (High Energy Collision Dissociation)	30	MS2	5.48301	23	73.7154	96926	F6		2.19	1	0.00192502	0.0356117	0.14557	1.7489e+06	73.7	500B	500	B	S6(AV_88)	S	6	FALSE
FALSE	High	Sequest HT (A2)	Unambiguous	[R].AGGAGEGPGHLPPPQLNGVPGSwPEGAK.[K]	W23(AV_88)	3	Q8N612	Q8N612-3; Q8N612-2; Q8N612	0	3	0.0109	0	1	1	908.117	2722.34	2722.34	-0.21	-0.00019	HCD (High Energy Collision Dissociation)	30	MS2	71.4377	23	84.712	113643	F11		1.83	1	0.00196986	0.0366578	0.142718			Control	Control	Control	W23(AV_88)	W	23	FALSE
FALSE	High	Sequest HT (A2)	Unambiguous	[R].AGGAGEGPGHLPPPQLNGVPGsWPEGAK.[K]	S22(AV_88)	3	Q8N612	Q8N612-3; Q8N612-2; Q8N612	0	3	0.0109	0	1	2	908.117	2722.34	2722.34	-0.21	-0.00019	HCD (High Energy Collision Dissociation)	30	MS2	71.4377	23	84.712	113643	F11		1.83	1	0.00196986	0.0366578	0.142718			Control	Control	Control	S22(AV_88)	S	22	FALSE
FALSE	High	Sequest HT (A2)	Unambiguous	[K].YcRPESQEHPEAdPGAAPYLK.[T]	C2(Carbamidomethyl); D13(AV_88)	1	P40763-2	P40763-2	0	3	0.0441	0	1	1	835.051	2503.14	2503.13	1.59	0.00133	HCD (High Energy Collision Dissociation)	30	MS2	59.0517	23	23.8663	24406	F8		2.27	1	0.00199744	0.0371557	0.141387			1000B	1000	B	D13(AV_88)	D	13	FALSE
FALSE	High	Sequest HT (A2)	Unambiguous	[K].iAdGGK.[K]	N-Term(AV_N-term_88); D3(AV_88)	1	Q53QZ3	Q53QZ3	0	2	0.2148	0	1	1	368.686	736.365	736.366	-1.73	-0.00064	HCD (High Energy Collision Dissociation)	30	MS2	94.7758	23	3.8962	2346	F10		1.35	1	0.00199954	0.0372121	0.141237			2000B	2000	B	D3(AV_88)	D	3	FALSE
FALSE	High	Sequest HT (A2)	Unambiguous	[K].yCGLGLQMNHSIESK.[G]	Y1(AV_88)	2	Q96PD2	Q96PD2-2; Q96PD2	0	3	0.1561	0	1	2	589.943	1767.82	1767.82	-2.17	-0.00128	HCD (High Energy Collision Dissociation)	30	MS2	95.7273	23	28.7064	31285	F4		2.05	1	0.0020285	0.0379904	0.139192	1.0532e+06	28.68	250B	250	B	Y1(AV_88)	Y	1	FALSE
FALSE	High	Sequest HT (A2)	Unambiguous	[K].inrLGELILTSESSR.[Y]	N-Term(AV_N-term_88); N2(AV_88); R3(AV_88)	1	Q14197	Q14197	1	3	0.2417	0	1	1	651.349	1952.03	1952.03	2.37	0.00154	HCD (High Energy Collision Dissociation)	30	MS2	95.2645	23	39.456	46810	F2		2.4	1	0.00208916	0.0393655	0.135669			100B	100	B	N2(AV_88)	N	2	FALSE
FALSE	High	Sequest HT (A2)	Unambiguous	[K].inrLGELILTSESSR.[Y]	N-Term(AV_N-term_88); N2(AV_88); R3(AV_88)	1	Q14197	Q14197	1	3	0.2417	0	1	1	651.349	1952.03	1952.03	2.37	0.00154	HCD (High Energy Collision Dissociation)	30	MS2	95.2645	23	39.456	46810	F2		2.4	1	0.00208916	0.0393655	0.135669			100B	100	B	R3(AV_88)	R	3	FALSE
FALSE	High	Sequest HT (A2)	Unambiguous	[R].gsLAnHTSIAELIK.[D]	N-Term(AV_N-term_88); S2(AV_88); N5(AV_88)	1	Q96AX1	Q96AX1	0	3	0.0672	0	1	1	573.302	1717.89	1717.89	-1.87	-0.00107	HCD (High Energy Collision Dissociation)	30	MS2	87.7464	23	76.3951	101488	F11		1.19	1	0.00209817	0.0396045	0.135068			Control	Control	Control	S2(AV_88)	S	2	FALSE
FALSE	High	Sequest HT (A2)	Unambiguous	[R].gsLAnHTSIAELIK.[D]	N-Term(AV_N-term_88); S2(AV_88); N5(AV_88)	1	Q96AX1	Q96AX1	0	3	0.0672	0	1	1	573.302	1717.89	1717.89	-1.87	-0.00107	HCD (High Energy Collision Dissociation)	30	MS2	87.7464	23	76.3951	101488	F11		1.19	1	0.00209817	0.0396045	0.135068			Control	Control	Control	N5(AV_88)	N	5	FALSE
FALSE	High	Sequest HT (A2)	Unambiguous	[K].lENsTAPIR.[S]	N-Term(AV_N-term_88); S4(AV_88)	1	Q6P9A2	Q6P9A2	0	2		0.04	3	3	588.806	1176.6	1176.6	-0.39	-0.00023	HCD (High Energy Collision Dissociation)	30	MS2	50.1458	23	65.2411	85042	F11		1.44	1	0.00210492	0.0397612	0.134676	1.54796e+06	65.21	Control	Control	Control	S4(AV_88)	S	4	FALSE
FALSE	High	Sequest HT (A2)	Unambiguous	[R].NIQEPTeTcFeEAQK.[I]	E7(AV_88); C9(Carbamidomethyl); E11(AV_88)	1	O14921	O14921	0	2	0.1209	0	1	1	1000.44	1999.87	1999.87	-2.13	-0.00213	HCD (High Energy Collision Dissociation)	30	MS2	58.0227	23	9.4167	6434	F6		0.91	1	0.00214238	0.0409849	0.131661	1.22469e+06	9.4	500B	500	B	E7(AV_88)	E	7	FALSE
FALSE	High	Sequest HT (A2)	Unambiguous	[R].NIQEPTeTcFeEAQK.[I]	E7(AV_88); C9(Carbamidomethyl); E11(AV_88)	1	O14921	O14921	0	2	0.1209	0	1	1	1000.44	1999.87	1999.87	-2.13	-0.00213	HCD (High Energy Collision Dissociation)	30	MS2	58.0227	23	9.4167	6434	F6		0.91	1	0.00214238	0.0409849	0.131661	1.22469e+06	9.4	500B	500	B	E11(AV_88)	E	11	FALSE
FALSE	High	Sequest HT (A2)	Unambiguous	[K].AVGtPGGGGGGAVPGIsAMsR.[G]	T4(AV_88); S17(AV_88); S20(AV_88)	3	P48634	P48634-3; P48634-2; P48634	0	2	0.0811	0	1	1	1010.48	2019.96	2019.97	-8.04	-0.00812	HCD (High Energy Collision Dissociation)	30	MS2	87.0538	23	56.9894	72404	F4		1.48	1	0.00218088	0.0417204	0.129888	1.2186e+06	56.9	250B	250	B	T4(AV_88)	T	4	FALSE
FALSE	High	Sequest HT (A2)	Unambiguous	[K].AVGtPGGGGGGAVPGIsAMsR.[G]	T4(AV_88); S17(AV_88); S20(AV_88)	3	P48634	P48634-3; P48634-2; P48634	0	2	0.0811	0	1	1	1010.48	2019.96	2019.97	-8.04	-0.00812	HCD (High Energy Collision Dissociation)	30	MS2	87.0538	23	56.9894	72404	F4		1.48	1	0.00218088	0.0417204	0.129888	1.2186e+06	56.9	250B	250	B	S17(AV_88)	S	17	FALSE
FALSE	High	Sequest HT (A2)	Unambiguous	[K].AVGtPGGGGGGAVPGIsAMsR.[G]	T4(AV_88); S17(AV_88); S20(AV_88)	3	P48634	P48634-3; P48634-2; P48634	0	2	0.0811	0	1	1	1010.48	2019.96	2019.97	-8.04	-0.00812	HCD (High Energy Collision Dissociation)	30	MS2	87.0538	23	56.9894	72404	F4		1.48	1	0.00218088	0.0417204	0.129888	1.2186e+06	56.9	250B	250	B	S20(AV_88)	S	20	FALSE
FALSE	High	Sequest HT (A2)	Unambiguous	[-].MNAAASSYPmASLYVGDLHSdVTEAMLYEK.[F]	M10(Oxidation); D21(AV_88)	3	Q13310	Q13310-3; Q13310-2; Q13310	0	3		0.033	5	7	1123.52	3368.54	3368.52	7.08	0.00795	HCD (High Energy Collision Dissociation)	30	MS2	5.01068	23	73.6957	96056	F10		1.76	1	0.00223506	0.0429511	0.126982	496550	73.74	2000B	2000	B	D21(AV_88)	D	21	FALSE
FALSE	High	Sequest HT (A2)	Unambiguous	[-].MNAAASSYPmASLYVGDLHsDVTEAMLYEK.[F]	M10(Oxidation); S20(AV_88)	3	Q13310	Q13310-3; Q13310-2; Q13310	0	3		0.033	5	8	1123.52	3368.54	3368.52	7.08	0.00795	HCD (High Energy Collision Dissociation)	30	MS2	5.01068	23	73.6957	96056	F10		1.76	1	0.00223506	0.0429511	0.126982	496550	73.74	2000B	2000	B	S20(AV_88)	S	20	FALSE
FALSE	High	Sequest HT (A2)	Unambiguous	[-].MNAAASSYPmASLYVGDLhSDVTEAMLYEK.[F]	M10(Oxidation); H19(AV_88)	3	Q13310	Q13310-3; Q13310-2; Q13310	0	3		0.033	5	6	1123.52	3368.54	3368.52	7.08	0.00795	HCD (High Energy Collision Dissociation)	30	MS2	5.01068	23	73.6957	96056	F10		1.76	1	0.00223506	0.0429511	0.126982	496550	73.74	2000B	2000	B	H19(AV_88)	H	19	FALSE
FALSE	High	Sequest HT (A2)	Unambiguous	[-].MNAAASSYPmASLYVGdLHSDVTEAMLYEK.[F]	M10(Oxidation); D17(AV_88)	3	Q13310	Q13310-3; Q13310-2; Q13310	0	3		0.033	5	5	1123.52	3368.54	3368.52	7.08	0.00795	HCD (High Energy Collision Dissociation)	30	MS2	5.01068	23	73.6957	96056	F10		1.76	1	0.00223506	0.0429511	0.126982	496550	73.74	2000B	2000	B	D17(AV_88)	D	17	FALSE
FALSE	High	Sequest HT (A2)	Unambiguous	[R].ALDTLTHATNFLNVMLqSNK.[S]	Q17(AV_88)	1	Q5T848	Q5T848	0	2	0.0391	0	1	2	1160.09	2319.17	2319.18	-5.6	-0.00649	HCD (High Energy Collision Dissociation)	30	MS2	86.3091	23	68.1027	88601	F7		1.79	1	0.00228502	0.0437751	0.125077			1000A	1000	A	Q17(AV_88)	Q	17	FALSE
FALSE	High	Sequest HT (A2)	Unambiguous	[R].ALDTLTHATNFLNVMLQsNK.[S]	S18(AV_88)	1	Q5T848	Q5T848	0	2	0.0391	0	1	1	1160.09	2319.17	2319.18	-5.6	-0.00649	HCD (High Energy Collision Dissociation)	30	MS2	86.3091	23	68.1027	88601	F7		1.79	1	0.00228502	0.0437751	0.125077			1000A	1000	A	S18(AV_88)	S	18	FALSE
FALSE	High	Sequest HT (A2)	Unambiguous	[K].HGLEVIYtIEPIDEYCVQQLK.[E]	T8(AV_88)	1	Q58FG1	Q58FG1	0	2		0.0303	3	3	1289.64	2578.28	2578.29	-5.46	-0.00703	HCD (High Energy Collision Dissociation)	30	MS2	0	23	64.8453	84457	F11		1.92	1	0.00229861	0.044034	0.124485			Control	Control	Control	T8(AV_88)	T	8	FALSE
FALSE	High	Sequest HT (A2)	Unambiguous	[K].HGLEVIYTIEPIDeYCVQQLK.[E]	E14(AV_88)	1	Q58FG1	Q58FG1	0	2		0.0303	3	5	1289.64	2578.28	2578.29	-5.46	-0.00703	HCD (High Energy Collision Dissociation)	30	MS2	0	23	64.8453	84457	F11		1.92	1	0.00229861	0.044034	0.124485			Control	Control	Control	E14(AV_88)	E	14	FALSE
FALSE	High	Sequest HT (A2)	Unambiguous	[K].HGLEVIYTIePIDEYCVQQLK.[E]	E10(AV_88)	1	Q58FG1	Q58FG1	0	2		0.0303	3	4	1289.64	2578.28	2578.29	-5.46	-0.00703	HCD (High Energy Collision Dissociation)	30	MS2	0	23	64.8453	84457	F11		1.92	1	0.00229861	0.044034	0.124485			Control	Control	Control	E10(AV_88)	E	10	FALSE
FALSE	High	Sequest HT (A2)	Unambiguous	[K].HGLEVIYTIEPIDEyCVQQLK.[E]	Y15(AV_88)	1	Q58FG1	Q58FG1	0	2		0.0303	3	6	1289.64	2578.28	2578.29	-5.46	-0.00703	HCD (High Energy Collision Dissociation)	30	MS2	0	23	64.8453	84457	F11		1.92	1	0.00229861	0.044034	0.124485			Control	Control	Control	Y15(AV_88)	Y	15	FALSE
FALSE	High	Sequest HT (A2)	Unambiguous	[K].HGLEVIYTIEPIdEYCVQQLK.[E]	D13(AV_88)	1	Q58FG1	Q58FG1	0	2		0.0303	3	7	1289.64	2578.28	2578.29	-5.46	-0.00703	HCD (High Energy Collision Dissociation)	30	MS2	0	23	64.8453	84457	F11		1.92	1	0.00229861	0.044034	0.124485			Control	Control	Control	D13(AV_88)	D	13	FALSE
FALSE	High	Sequest HT (A2)	Unambiguous	[R].tLVAVKPDGVQR.[R]	T1(AV_88)	1	O00746	O00746	0	3	0.0286	0	1	2	457.598	1370.78	1370.78	-0.77	-0.00035	HCD (High Energy Collision Dissociation)	30	MS2	39.6991	20.536	46.0003	55773	F8		2.45	1	0.00231434	0.0443047	0.123869	9498450	45.92	1000B	1000	B	T1(AV_88)	T	1	FALSE
FALSE	High	Sequest HT (A2)	Unambiguous	[M].ALTSInATPTQLSSSSncLSDTNQNK.[Q]	N6(AV_88); N17(AV_88); C18(Carbamidomethyl)	4	P10070-1	P10070-4; P10070-1; P10070-3; P10070-2	0	3		0.0108	2	2	976.794	2928.37	2928.37	-0.16	-0.00016	HCD (High Energy Collision Dissociation)	30	MS2	32.1048	23	21.1911	20952	F5		1.83	1	0.00231655	0.0444301	0.123585	8.08332e+06	21.3	500A	500	A	N6(AV_88)	N	6	FALSE
FALSE	High	Sequest HT (A2)	Unambiguous	[M].ALTSInATPTQLSSSSncLSDTNQNK.[Q]	N6(AV_88); N17(AV_88); C18(Carbamidomethyl)	4	P10070-1	P10070-4; P10070-1; P10070-3; P10070-2	0	3		0.0108	2	2	976.794	2928.37	2928.37	-0.16	-0.00016	HCD (High Energy Collision Dissociation)	30	MS2	32.1048	23	21.1911	20952	F5		1.83	1	0.00231655	0.0444301	0.123585	8.08332e+06	21.3	500A	500	A	N17(AV_88)	N	17	FALSE
FALSE	High	Sequest HT (A2)	Unambiguous	[M].ALTSINATPTqLSSSSNcLSDTNqNK.[Q]	Q11(AV_88); C18(Carbamidomethyl); Q24(AV_88)	4	P10070-1	P10070-4; P10070-1; P10070-3; P10070-2	0	3		0.0108	2	3	976.794	2928.37	2928.37	-0.16	-0.00016	HCD (High Energy Collision Dissociation)	30	MS2	32.1048	23	21.1911	20952	F5		1.83	1	0.00231655	0.0444301	0.123585	8.08332e+06	21.3	500A	500	A	Q11(AV_88)	Q	11	FALSE
FALSE	High	Sequest HT (A2)	Unambiguous	[M].ALTSINATPTqLSSSSNcLSDTNqNK.[Q]	Q11(AV_88); C18(Carbamidomethyl); Q24(AV_88)	4	P10070-1	P10070-4; P10070-1; P10070-3; P10070-2	0	3		0.0108	2	3	976.794	2928.37	2928.37	-0.16	-0.00016	HCD (High Energy Collision Dissociation)	30	MS2	32.1048	23	21.1911	20952	F5		1.83	1	0.00231655	0.0444301	0.123585	8.08332e+06	21.3	500A	500	A	Q24(AV_88)	Q	24	FALSE
FALSE	High	Sequest HT (A2)	Unambiguous	[R].KPCAAEPALsAGSLAAEPAENR.[K]	S10(AV_88)	1	P10074	P10074	0	3	0.0976	0	1	1	747.702	2241.09	2241.1	-2.56	-0.00191	HCD (High Energy Collision Dissociation)	30	MS2	91.6852	23	68.1625	89134	F3		2.05	1	0.00232774	0.0447231	0.122924	5.20756e+06	67.64	250A	250	A	S10(AV_88)	S	10	FALSE
FALSE	High	Sequest HT (A2)	Unambiguous	[K].dVsVAELLR.[E]	N-Term(AV_N-term_88); S3(AV_88)	1	P05423	P05423	0	3	0.0495	0	1	1	393.215	1177.63	1177.63	4.18	0.00164	HCD (High Energy Collision Dissociation)	30	MS2	52.7619	15.648	29.835	32899	F3		2.02	1	0.002377	0.0456937	0.120761	25313942	29.9	250A	250	A	S3(AV_88)	S	3	FALSE
FALSE	High	Sequest HT (A2)	Unambiguous	[K].HGLEVIYTIEPIdEYCVQQLK.[E]	D13(AV_88)	1	Q58FG1	Q58FG1	0	2	0.0106	0	1	4	1289.64	2578.28	2578.29	-4.03	-0.0052	HCD (High Energy Collision Dissociation)	30	MS2	0	23	63.8893	82418	F6		1.88	1	0.00248543	0.0474511	0.116944			500B	500	B	D13(AV_88)	D	13	FALSE
FALSE	High	Sequest HT (A2)	Unambiguous	[K].HGLEVIYtIEPIDEYCVQQLK.[E]	T8(AV_88)	1	Q58FG1	Q58FG1	0	2	0.0106	0	1	5	1289.64	2578.28	2578.29	-4.03	-0.0052	HCD (High Energy Collision Dissociation)	30	MS2	0	23	63.8893	82418	F6		1.88	1	0.00248543	0.0474511	0.116944			500B	500	B	T8(AV_88)	T	8	FALSE
FALSE	High	Sequest HT (A2)	Unambiguous	[K].HGLEVIYTIEPIDeYCVQQLK.[E]	E14(AV_88)	1	Q58FG1	Q58FG1	0	2	0.0106	0	1	2	1289.64	2578.28	2578.29	-4.03	-0.0052	HCD (High Energy Collision Dissociation)	30	MS2	0	23	63.8893	82418	F6		1.88	1	0.00248543	0.0474511	0.116944			500B	500	B	E14(AV_88)	E	14	FALSE
FALSE	High	Sequest HT (A2)	Unambiguous	[K].VtELLR.[T]	T2(AV_88)	3	Q15833	Q15833-2; Q15833-3; Q15833	0	2	0.0845	0	1	1	409.742	818.477	818.477	-0.02	-1e-05	HCD (High Energy Collision Dissociation)	30	MS2	73.8011	23	46.5975	57448	F1		1.42	1	0.00248543	0.0476132	0.116598			100A	100	A	T2(AV_88)	T	2	FALSE
FALSE	High	Sequest HT (A2)	Unambiguous	[K].HGLEVIYTIEPIDEyCVQQLK.[E]	Y15(AV_88)	1	Q58FG1	Q58FG1	0	2	0.0106	0	1	1	1289.64	2578.28	2578.29	-4.03	-0.0052	HCD (High Energy Collision Dissociation)	30	MS2	0	23	63.8893	82418	F6		1.88	1	0.00248543	0.0474511	0.116944			500B	500	B	Y15(AV_88)	Y	15	FALSE
FALSE	High	Sequest HT (A2)	Unambiguous	[K].HGLEVIYTIePIDEYCVQQLK.[E]	E10(AV_88)	1	Q58FG1	Q58FG1	0	2	0.0106	0	1	3	1289.64	2578.28	2578.29	-4.03	-0.0052	HCD (High Energy Collision Dissociation)	30	MS2	0	23	63.8893	82418	F6		1.88	1	0.00248543	0.0474511	0.116944			500B	500	B	E10(AV_88)	E	10	FALSE
FALSE	High	Sequest HT (A2)	Unambiguous	[K].lENsTAPIR.[S]	N-Term(AV_N-term_88); S4(AV_88)	1	Q6P9A2	Q6P9A2	0	2	0	0	1	1	588.805	1176.6	1176.6	-1.48	-0.00087	HCD (High Energy Collision Dissociation)	30	MS2	40.3784	23	65.347	84324	F9		1.37	1	0.00248543	0.0475903	0.116647	1284516	65.25	2000A	2000	A	S4(AV_88)	S	4	FALSE
FALSE	High	Sequest HT (A2)	Unambiguous	[-].mNAAASSYPMASLYVGDLHSdVTEAMLYEK.[F]	M1(Oxidation); D21(AV_88)	3	Q13310	Q13310-3; Q13310-2; Q13310	0	3	0.0355	0	1	2	1123.52	3368.53	3368.52	5.18	0.00582	HCD (High Energy Collision Dissociation)	30	MS2	7.80624	23	73.5435	97337	F2		1.97	1	0.00261842	0.0499451	0.111731	1.74574e+06	73.65	100B	100	B	D21(AV_88)	D	21	FALSE
FALSE	High	Sequest HT (A2)	Unambiguous	[-].mNAAASSYPMASLYVGDLHsDVTEAMLYEK.[F]	M1(Oxidation); S20(AV_88)	3	Q13310	Q13310-3; Q13310-2; Q13310	0	3	0.0355	0	1	3	1123.52	3368.53	3368.52	5.18	0.00582	HCD (High Energy Collision Dissociation)	30	MS2	7.80624	23	73.5435	97337	F2		1.97	1	0.00261842	0.0499451	0.111731	1.74574e+06	73.65	100B	100	B	S20(AV_88)	S	20	FALSE
FALSE	High	Sequest HT (A2)	Unambiguous	[-].mNAAASSYPMASLYVGDLhSDVTEAMLYEK.[F]	M1(Oxidation); H19(AV_88)	3	Q13310	Q13310-3; Q13310-2; Q13310	0	3	0.0355	0	1	1	1123.52	3368.53	3368.52	5.18	0.00582	HCD (High Energy Collision Dissociation)	30	MS2	7.80624	23	73.5435	97337	F2		1.97	1	0.00261842	0.0499451	0.111731	1.74574e+06	73.65	100B	100	B	H19(AV_88)	H	19	FALSE
FALSE	High	Sequest HT (A2)	Unambiguous	[R].TNALVHsESDVGNR.[T]	S7(AV_88)	1	P48169	P48169	0	2	0.0519	0	1	2	793.881	1586.75	1586.76	-0.96	-0.00076	HCD (High Energy Collision Dissociation)	30	MS2	43.4923	23	22.2691	22318	F7		1.54	1	0.00263471	0.0500567	0.111503	4.1953e+06	22.22	1000A	1000	A	S7(AV_88)	S	7	FALSE
FALSE	High	Sequest HT (A2)	Unambiguous	[R].TNALVhSESDVGNR.[T]	H6(AV_88)	1	P48169	P48169	0	2	0.0519	0	1	1	793.881	1586.75	1586.76	-0.96	-0.00076	HCD (High Energy Collision Dissociation)	30	MS2	43.4923	23	22.2691	22318	F7		1.54	1	0.00263471	0.0500567	0.111503	4.1953e+06	22.22	1000A	1000	A	H6(AV_88)	H	6	FALSE
FALSE	High	Sequest HT (A2)	Unambiguous	[K].ItVILR.[I]	T2(AV_88)	1	P01583	P01583	0	2	0.0958	0	1	1	401.762	802.517	802.519	-2.18	-0.00087	HCD (High Energy Collision Dissociation)	30	MS2	45.5564	23	61.8958	79190	F8		1.67	1	0.00264799	0.0503792	0.110847	533708	61.94	1000B	1000	B	T2(AV_88)	T	2	FALSE
FALSE	High	Sequest HT (A2)	Unambiguous	[R].VLGQSSSKPAAAATGPPPGNTssTQK.[W]	S22(AV_88); S23(AV_88)	1	Q9H2P0	Q9H2P0	0	3	0.095	0	1	1	872.441	2615.31	2615.31	-0.62	-0.00054	HCD (High Energy Collision Dissociation)	30	MS2	68.7979	23	62.7326	80783	F5		2	1	0.00273828	0.0518335	0.10793			500A	500	A	S22(AV_88)	S	22	FALSE
FALSE	High	Sequest HT (A2)	Unambiguous	[R].VLGQSSSKPAAAATGPPPGNTssTQK.[W]	S22(AV_88); S23(AV_88)	1	Q9H2P0	Q9H2P0	0	3	0.095	0	1	1	872.441	2615.31	2615.31	-0.62	-0.00054	HCD (High Energy Collision Dissociation)	30	MS2	68.7979	23	62.7326	80783	F5		2	1	0.00273828	0.0518335	0.10793			500A	500	A	S23(AV_88)	S	23	FALSE
FALSE	High	Sequest HT (A2)	Unambiguous	[R].VLGQSSSKPAAAATGPPPGNTssTQK.[W]	S22(AV_88); S23(AV_88)	1	Q9H2P0	Q9H2P0	0	3		0.0383	4	4	872.442	2615.31	2615.31	0.22	0.00019	HCD (High Energy Collision Dissociation)	30	MS2	77.3234	23	62.4755	80934	F11		2.01	1	0.00274727	0.0519749	0.10765			Control	Control	Control	S22(AV_88)	S	22	FALSE
FALSE	High	Sequest HT (A2)	Unambiguous	[R].VLGQSSSKPAAAATGPPPGNTssTQK.[W]	S22(AV_88); S23(AV_88)	1	Q9H2P0	Q9H2P0	0	3		0.0383	4	4	872.442	2615.31	2615.31	0.22	0.00019	HCD (High Energy Collision Dissociation)	30	MS2	77.3234	23	62.4755	80934	F11		2.01	1	0.00274727	0.0519749	0.10765			Control	Control	Control	S23(AV_88)	S	23	FALSE
FALSE	High	Sequest HT (A2)	Unambiguous	[R].KPCAAEPALSAGsLAAEPAENR.[K]	S13(AV_88)	1	P10074	P10074	0	2	0.0547	0	1	1	1121.05	2241.08	2241.1	-5.32	-0.00596	HCD (High Energy Collision Dissociation)	30	MS2	1.56439	23	67.6378	88632	F2		2.01	1	0.00277219	0.0523926	0.106827	5.42645e+06	67.58	100B	100	B	S13(AV_88)	S	13	FALSE
FALSE	High	Sequest HT (A2)	Unambiguous	[K].ItVILR.[I]	T2(AV_88)	1	P01583	P01583	0	2	0.1131	0	1	1	401.762	802.517	802.519	-1.3	-0.00052	HCD (High Energy Collision Dissociation)	30	MS2	35.2642	23	61.9154	79565	F5		1.68	1	0.00282546	0.0536144	0.10445	1.05231e+06	61.96	500A	500	A	T2(AV_88)	T	2	FALSE
FALSE	High	Sequest HT (A2)	Unambiguous	[K].AVDVFFPPEAQNDFPVAMqIGAK.[H]	Q19(AV_88)	2	P53675	P53675-2; P53675	0	2	0.0563	0	1	2	1290.13	2579.26	2579.26	-1.45	-0.00187	HCD (High Energy Collision Dissociation)	30	MS2	0	23	70.1607	92331	F11		1.6	1	0.00287671	0.0546435	0.102484			Control	Control	Control	Q19(AV_88)	Q	19	FALSE
FALSE	High	Sequest HT (A2)	Unambiguous	[K].AVDVFFPPEAQNDFPVAmQIGAK.[H]	M18(AV_88)	2	P53675	P53675-2; P53675	0	2	0.0563	0	1	1	1290.13	2579.26	2579.26	-1.45	-0.00187	HCD (High Energy Collision Dissociation)	30	MS2	0	23	70.1607	92331	F11		1.6	1	0.00287671	0.0546435	0.102484			Control	Control	Control	M18(AV_88)	M	18	FALSE
FALSE	High	Sequest HT (A2)	Unambiguous	[R].FPGVAIYLVePR.[M]	E10(AV_88)	3	Q9NP87	Q9NP87-3; Q9NP87-2; Q9NP87	0	2		0.0132	2	2	724.895	1448.78	1448.79	-8.21	-0.00594	HCD (High Energy Collision Dissociation)	30	MS2	70.1941	23	66.011	85555	F6		1.49	1	0.00288564	0.0548247	0.10214	721721	65.9	500B	500	B	E10(AV_88)	E	10	FALSE
FALSE	High	Sequest HT (A2)	Unambiguous	[R].MVQVHELGCeGISK.[S]	E10(AV_88)	1	Q15436	Q15436	0	2	0.0072	0	1	1	809.398	1617.79	1617.78	7.06	0.00571	HCD (High Energy Collision Dissociation)	30	MS2	78.2387	23	25.5773	26931	F4		1.38	1	0.00298062	0.0562367	0.099499			250B	250	B	E10(AV_88)	E	10	FALSE
FALSE	High	Sequest HT (A2)	Unambiguous	[R].gsLAnHTSIAELIK.[D]	N-Term(AV_N-term_88); S2(AV_88); N5(AV_88)	1	Q96AX1	Q96AX1	0	3	0.1404	0	1	1	573.302	1717.89	1717.89	-1.27	-0.00073	HCD (High Energy Collision Dissociation)	30	MS2	79.1136	23	76.7547	100983	F8		1.14	1	0.00305346	0.0577741	0.0966847	45308.7	76.41	1000B	1000	B	S2(AV_88)	S	2	FALSE
FALSE	High	Sequest HT (A2)	Unambiguous	[R].gsLAnHTSIAELIK.[D]	N-Term(AV_N-term_88); S2(AV_88); N5(AV_88)	1	Q96AX1	Q96AX1	0	3	0.1404	0	1	1	573.302	1717.89	1717.89	-1.27	-0.00073	HCD (High Energy Collision Dissociation)	30	MS2	79.1136	23	76.7547	100983	F8		1.14	1	0.00305346	0.0577741	0.0966847	45308.7	76.41	1000B	1000	B	N5(AV_88)	N	5	FALSE
FALSE	High	Sequest HT (A2)	Unambiguous	[K].iAdGGK.[K]	N-Term(AV_N-term_88); D3(AV_88)	1	Q53QZ3	Q53QZ3	0	2	0.2057	0	1	1	368.686	736.365	736.366	-1.96	-0.00072	HCD (High Energy Collision Dissociation)	30	MS2	97.2848	23	0.9949	708	F2		1.41	1	0.00307585	0.0582283	0.0958651	139847	1.06	100B	100	B	D3(AV_88)	D	3	FALSE
FALSE	High	Sequest HT (A2)	Unambiguous	[R].tASTETPR.[R]	T1(AV_88)	2	Q9C0D2	Q9C0D2-2; Q9C0D2	0	2	0.2089	0	1	2	475.733	950.458	950.458	0.29	0.00014	HCD (High Energy Collision Dissociation)	30	MS2	73.0852	23	16.0326	14273	F5		1.58	1	0.0030959	0.0586535	0.0951026	5.06139e+06	16.04	500A	500	A	T1(AV_88)	T	1	FALSE
FALSE	High	Sequest HT (A2)	Unambiguous	[K].IEtTLAK.[I]	T3(AV_88)	1	P25092	P25092	0	2	0.1258	0	1	1	432.248	863.488	863.487	1.02	0.00044	HCD (High Energy Collision Dissociation)	30	MS2	58.8563	23	43.6079	52279	F8		1.51	1	0.00311841	0.0590048	0.0944761			1000B	1000	B	T3(AV_88)	T	3	FALSE
FALSE	High	Sequest HT (A2)	Unambiguous	[K].HGLEVIYTIEPIdEYCVQQLK.[E]	D13(AV_88)	1	Q58FG1	Q58FG1	0	2	0.0417	0	1	3	1289.65	2578.28	2578.29	-1.9	-0.00245	HCD (High Energy Collision Dissociation)	30	MS2	0	23	63.6133	82833	F1		1.92	1	0.00313419	0.0592579	0.0940266			100A	100	A	D13(AV_88)	D	13	FALSE
FALSE	High	Sequest HT (A2)	Unambiguous	[K].HGLEVIYTIEPIDEyCVQQLK.[E]	Y15(AV_88)	1	Q58FG1	Q58FG1	0	2	0.0417	0	1	4	1289.65	2578.28	2578.29	-1.9	-0.00245	HCD (High Energy Collision Dissociation)	30	MS2	0	23	63.6133	82833	F1		1.92	1	0.00313419	0.0592579	0.0940266			100A	100	A	Y15(AV_88)	Y	15	FALSE
FALSE	High	Sequest HT (A2)	Unambiguous	[K].HGLEVIYTIEPIDeYCVQQLK.[E]	E14(AV_88)	1	Q58FG1	Q58FG1	0	2	0.0417	0	1	5	1289.65	2578.28	2578.29	-1.9	-0.00245	HCD (High Energy Collision Dissociation)	30	MS2	0	23	63.6133	82833	F1		1.92	1	0.00313419	0.0592579	0.0940266			100A	100	A	E14(AV_88)	E	14	FALSE
FALSE	High	Sequest HT (A2)	Unambiguous	[K].HGLEVIYtIEPIDEYCVQQLK.[E]	T8(AV_88)	1	Q58FG1	Q58FG1	0	2	0.0417	0	1	1	1289.65	2578.28	2578.29	-1.9	-0.00245	HCD (High Energy Collision Dissociation)	30	MS2	0	23	63.6133	82833	F1		1.92	1	0.00313419	0.0592579	0.0940266			100A	100	A	T8(AV_88)	T	8	FALSE
FALSE	High	Sequest HT (A2)	Unambiguous	[K].HGLEVIYTIePIDEYCVQQLK.[E]	E10(AV_88)	1	Q58FG1	Q58FG1	0	2	0.0417	0	1	2	1289.65	2578.28	2578.29	-1.9	-0.00245	HCD (High Energy Collision Dissociation)	30	MS2	0	23	63.6133	82833	F1		1.92	1	0.00313419	0.0592579	0.0940266			100A	100	A	E10(AV_88)	E	10	FALSE
FALSE	High	Sequest HT (A2)	Unambiguous	[M].qLThQLDLFPecR.[VI]	N-Term(AV_N-term_88); H4(AV_88); E11(AV_88); C12(Carbamidomethyl)	3	Q9Y3C4	Q9Y3C4-3; Q9Y3C4-2; Q9Y3C4	0	3	0.1398	0	1	1	640.975	1920.91	1920.91	-0.55	-0.00035	HCD (High Energy Collision Dissociation)	30	MS2	57.8173	14.412	41.7126	49683	F6		2.79	1	0.00313791	0.0593836	0.0938039	5.65798e+06	41.71	500B	500	B	H4(AV_88)	H	4	FALSE
FALSE	High	Sequest HT (A2)	Unambiguous	[M].qLThQLDLFPecR.[VI]	N-Term(AV_N-term_88); H4(AV_88); E11(AV_88); C12(Carbamidomethyl)	3	Q9Y3C4	Q9Y3C4-3; Q9Y3C4-2; Q9Y3C4	0	3	0.1398	0	1	1	640.975	1920.91	1920.91	-0.55	-0.00035	HCD (High Energy Collision Dissociation)	30	MS2	57.8173	14.412	41.7126	49683	F6		2.79	1	0.00313791	0.0593836	0.0938039	5.65798e+06	41.71	500B	500	B	E11(AV_88)	E	11	FALSE
FALSE	High	Sequest HT (A2)	Unambiguous	[M].qLThQLDLFPecR.[VI]	Q1(AV_88); H4(AV_88); E11(AV_88); C12(Carbamidomethyl)	3	Q9Y3C4	Q9Y3C4-3; Q9Y3C4-2; Q9Y3C4	0	3	0.1398	0	1	2	640.975	1920.91	1920.91	-0.55	-0.00035	HCD (High Energy Collision Dissociation)	30	MS2	57.8173	14.412	41.7126	49683	F6		2.79	1	0.00313791	0.0593836	0.0938039	5.65798e+06	41.71	500B	500	B	Q1(AV_88)	Q	1	FALSE
FALSE	High	Sequest HT (A2)	Unambiguous	[M].qLThQLDLFPecR.[VI]	Q1(AV_88); H4(AV_88); E11(AV_88); C12(Carbamidomethyl)	3	Q9Y3C4	Q9Y3C4-3; Q9Y3C4-2; Q9Y3C4	0	3	0.1398	0	1	2	640.975	1920.91	1920.91	-0.55	-0.00035	HCD (High Energy Collision Dissociation)	30	MS2	57.8173	14.412	41.7126	49683	F6		2.79	1	0.00313791	0.0593836	0.0938039	5.65798e+06	41.71	500B	500	B	H4(AV_88)	H	4	FALSE
FALSE	High	Sequest HT (A2)	Unambiguous	[M].qLThQLDLFPecR.[VI]	Q1(AV_88); H4(AV_88); E11(AV_88); C12(Carbamidomethyl)	3	Q9Y3C4	Q9Y3C4-3; Q9Y3C4-2; Q9Y3C4	0	3	0.1398	0	1	2	640.975	1920.91	1920.91	-0.55	-0.00035	HCD (High Energy Collision Dissociation)	30	MS2	57.8173	14.412	41.7126	49683	F6		2.79	1	0.00313791	0.0593836	0.0938039	5.65798e+06	41.71	500B	500	B	E11(AV_88)	E	11	FALSE
FALSE	High	Sequest HT (A2)	Unambiguous	[-].mnAAASSYPMASLYVGDLHSDVTEAMLYEK.[F]	M1(Oxidation); N2(AV_88)	3	Q13310	Q13310-3; Q13310-2; Q13310	0	3		0.0052	4	4	1123.51	3368.53	3368.52	3.32	0.00372	HCD (High Energy Collision Dissociation)	30	MS2	12.4311	23	73.5195	97054	F3		1.92	1	0.00313791	0.0594774	0.0936382	2.22728e+06	73.68	250A	250	A	N2(AV_88)	N	2	FALSE
FALSE	High	Sequest HT (A2)	Unambiguous	[R].tLVAVKPDGVQR.[R]	T1(AV_88)	1	O00746	O00746	0	3	0.1596	0	1	2	457.597	1370.78	1370.78	-1.18	-0.00054	HCD (High Energy Collision Dissociation)	30	MS2	62.2742	23	46.2288	56260	F6		1.88	1	0.00319885	0.0604227	0.0919781	11153222	45.96	500B	500	B	T1(AV_88)	T	1	FALSE
FALSE	High	Sequest HT (A2)	Unambiguous	[K].iAdGGK.[K]	N-Term(AV_N-term_88); D3(AV_88)	1	Q53QZ3	Q53QZ3	0	2	0.1883	0	1	1	368.686	736.365	736.366	-1.82	-0.00067	HCD (High Energy Collision Dissociation)	30	MS2	93.2654	23	5.6132	3532	F8		1.54	1	0.00321435	0.0607121	0.0914741			1000B	1000	B	D3(AV_88)	D	3	FALSE
FALSE	High	Sequest HT (A2)	Unambiguous	[K].lLLDmGSDINAQIETnR.[N]	N-Term(AV_N-term_88); M5(Oxidation); N16(AV_88)	7	Q8IWZ3-6; O75179	Q8IWZ3; O75179-6; O75179-7; O75179-2; Q8IWZ3-6; Q8IWZ3-4; O75179	0	2	0.0443	0	1	2	1048.02	2095.03	2095.02	8.07	0.00845	HCD (High Energy Collision Dissociation)	30	MS2	60.2045	23	55.7699	70174	F8		1.58	2	0.00321641	0.0607553	0.0913991			1000B	1000	B	N16(AV_88)	N	16	FALSE
FALSE	High	Sequest HT (A2)	Unambiguous	[K].lLLDmGSDINAqIETNR.[N]	N-Term(AV_N-term_88); M5(Oxidation); Q12(AV_88)	7	Q8IWZ3-6; O75179	Q8IWZ3; O75179-6; O75179-7; O75179-2; Q8IWZ3-6; Q8IWZ3-4; O75179	0	2	0.0443	0	1	4	1048.02	2095.03	2095.02	8.07	0.00845	HCD (High Energy Collision Dissociation)	30	MS2	60.2045	23	55.7699	70174	F8		1.58	2	0.00321641	0.0607553	0.0913991			1000B	1000	B	Q12(AV_88)	Q	12	FALSE
FALSE	High	Sequest HT (A2)	Unambiguous	[K].lLLDmGSDINAQIeTNR.[N]	N-Term(AV_N-term_88); M5(Oxidation); E14(AV_88)	7	Q8IWZ3-6; O75179	Q8IWZ3; O75179-6; O75179-7; O75179-2; Q8IWZ3-6; Q8IWZ3-4; O75179	0	2	0.0443	0	1	1	1048.02	2095.03	2095.02	8.07	0.00845	HCD (High Energy Collision Dissociation)	30	MS2	60.2045	23	55.7699	70174	F8		1.58	2	0.00321641	0.0607553	0.0913991			1000B	1000	B	E14(AV_88)	E	14	FALSE
FALSE	High	Sequest HT (A2)	Unambiguous	[K].lLLDmGSDINAQIEtNR.[N]	N-Term(AV_N-term_88); M5(Oxidation); T15(AV_88)	7	Q8IWZ3-6; O75179	Q8IWZ3; O75179-6; O75179-7; O75179-2; Q8IWZ3-6; Q8IWZ3-4; O75179	0	2	0.0443	0	1	3	1048.02	2095.03	2095.02	8.07	0.00845	HCD (High Energy Collision Dissociation)	30	MS2	60.2045	23	55.7699	70174	F8		1.58	2	0.00321641	0.0607553	0.0913991			1000B	1000	B	T15(AV_88)	T	15	FALSE
FALSE	High	Sequest HT (A2)	Unambiguous	[K].VtELLR.[T]	T2(AV_88)	3	Q15833	Q15833-2; Q15833-3; Q15833	0	2		0.0496	8	8	409.743	818.479	818.477	2.78	0.00114	HCD (High Energy Collision Dissociation)	30	MS2	90.0589	23	46.572	56688	F7		1.34	1	0.00321852	0.0609241	0.0911063			1000A	1000	A	T2(AV_88)	T	2	FALSE
FALSE	High	Sequest HT (A2)	Unambiguous	[K].ItVILR.[I]	T2(AV_88)	1	P01583	P01583	0	2	0.1726	0	1	1	401.762	802.517	802.519	-1.95	-0.00078	HCD (High Energy Collision Dissociation)	30	MS2	10.0666	23	61.9315	79508	F6		1.68	1	0.00322299	0.0609919	0.0909888	1.03387e+06	61.96	500B	500	B	T2(AV_88)	T	2	FALSE
FALSE	High	Sequest HT (A2)	Unambiguous	[-].MNAAASSYPmASLYVGDLhSDVTEAMLYEK.[F]	M10(Oxidation); H19(AV_88)	3	Q13310	Q13310-3; Q13310-2; Q13310	0	3		0.0297	4	5	1123.52	3368.54	3368.52	7.7	0.00864	HCD (High Energy Collision Dissociation)	30	MS2	13.1884	23	73.6147	96905	F4		1.96	1	0.00334656	0.0637765	0.0862557	1.94809e+06	73.7	250B	250	B	H19(AV_88)	H	19	FALSE
FALSE	High	Sequest HT (A2)	Unambiguous	[-].MNAAASSYPmASLYVGDLHSdVTEAMLYEK.[F]	M10(Oxidation); D21(AV_88)	3	Q13310	Q13310-3; Q13310-2; Q13310	0	3		0.0297	4	4	1123.52	3368.54	3368.52	7.7	0.00864	HCD (High Energy Collision Dissociation)	30	MS2	13.1884	23	73.6147	96905	F4		1.96	1	0.00334656	0.0637765	0.0862557	1.94809e+06	73.7	250B	250	B	D21(AV_88)	D	21	FALSE
FALSE	High	Sequest HT (A2)	Unambiguous	[K].dVsVAELLR.[E]	N-Term(AV_N-term_88); S3(AV_88)	1	P05423	P05423	0	3		0.0248	2	2	393.215	1177.63	1177.63	4.61	0.00181	HCD (High Energy Collision Dissociation)	30	MS2	44.7022	12.059	29.9672	32850	F9		1.57	1	0.00334867	0.0638421	0.0861462	16426708	29.87	2000A	2000	A	S3(AV_88)	S	3	FALSE
FALSE	High	Sequest HT (A2)	Unambiguous	[K].EAVTGnGIGGK.[M]	N6(AV_88)	1	O00257	O00257	0	2	0.0197	0	1	1	545.78	1090.55	1090.55	-0.47	-0.00026	HCD (High Energy Collision Dissociation)	30	MS2	80.604	23	19.7147	19345	F1		1.52	1	0.00335766	0.064032	0.0858299			100A	100	A	N6(AV_88)	N	6	FALSE
FALSE	High	Sequest HT (A2)	Unambiguous	[R].lGPVPsSTIEPAEAqSASSDLPqNVTK.[L]	N-Term(AV_N-term_88); S6(AV_88); Q15(AV_88); Q23(AV_88)	2	Q5T8P6	Q5T8P6-4; Q5T8P6	0	3	0.0545	0	1	1	1025.84	3075.51	3075.5	4.19	0.00429	HCD (High Energy Collision Dissociation)	30	MS2	77.9316	23	57.7517	73039	F9		2.02	1	0.00344887	0.0655578	0.0833157			2000A	2000	A	S6(AV_88)	S	6	FALSE
FALSE	High	Sequest HT (A2)	Unambiguous	[R].lGPVPsSTIEPAEAqSASSDLPqNVTK.[L]	N-Term(AV_N-term_88); S6(AV_88); Q15(AV_88); Q23(AV_88)	2	Q5T8P6	Q5T8P6-4; Q5T8P6	0	3	0.0545	0	1	1	1025.84	3075.51	3075.5	4.19	0.00429	HCD (High Energy Collision Dissociation)	30	MS2	77.9316	23	57.7517	73039	F9		2.02	1	0.00344887	0.0655578	0.0833157			2000A	2000	A	Q15(AV_88)	Q	15	FALSE
FALSE	High	Sequest HT (A2)	Unambiguous	[R].lGPVPsSTIEPAEAqSASSDLPqNVTK.[L]	N-Term(AV_N-term_88); S6(AV_88); Q15(AV_88); Q23(AV_88)	2	Q5T8P6	Q5T8P6-4; Q5T8P6	0	3	0.0545	0	1	1	1025.84	3075.51	3075.5	4.19	0.00429	HCD (High Energy Collision Dissociation)	30	MS2	77.9316	23	57.7517	73039	F9		2.02	1	0.00344887	0.0655578	0.0833157			2000A	2000	A	Q23(AV_88)	Q	23	FALSE
FALSE	High	Sequest HT (A2)	Unambiguous	[K].ItVILR.[I]	T2(AV_88)	1	P01583	P01583	0	2	0.0909	0	1	1	401.762	802.517	802.519	-1.97	-0.00079	HCD (High Energy Collision Dissociation)	30	MS2	27.8373	23	61.9521	79275	F9		1.65	1	0.00347019	0.0661355	0.0823761	674764	61.95	2000A	2000	A	T2(AV_88)	T	2	FALSE
FALSE	High	Sequest HT (A2)	Unambiguous	[K].LLTQHeNIK.[N]	E6(AV_88)	3	Q01082	Q01082-2; Q01082-3; Q01082	0	2	0.0919	0	1	1	592.327	1183.65	1183.65	-0.64	-0.00038	HCD (High Energy Collision Dissociation)	30	MS2	21.1404	20.136	31.3908	35102	F3		1.85	1	0.00347019	0.0662415	0.0822045	19130628	31.37	250A	250	A	E6(AV_88)	E	6	FALSE
FALSE	High	Sequest HT (A2)	Unambiguous	[K].YqELmnVKLALDIEIATYR.[K]	Q2(AV_88); M5(AV_88); N6(AV_88)	3	Q6KB66	Q6KB66-3; Q6KB66-2; Q6KB66	1	4	0.0047	0	1	1	637.577	2547.29	2547.3	-5.18	-0.0033	HCD (High Energy Collision Dissociation)	30	MS2	89.7913	23	80.7999	107446	F5		2.11	1	0.00352176	0.0669387	0.0810808			500A	500	A	Q2(AV_88)	Q	2	FALSE
FALSE	High	Sequest HT (A2)	Unambiguous	[K].YqELmnVKLALDIEIATYR.[K]	Q2(AV_88); M5(AV_88); N6(AV_88)	3	Q6KB66	Q6KB66-3; Q6KB66-2; Q6KB66	1	4	0.0047	0	1	1	637.577	2547.29	2547.3	-5.18	-0.0033	HCD (High Energy Collision Dissociation)	30	MS2	89.7913	23	80.7999	107446	F5		2.11	1	0.00352176	0.0669387	0.0810808			500A	500	A	M5(AV_88)	M	5	FALSE
FALSE	High	Sequest HT (A2)	Unambiguous	[K].YqELmnVKLALDIEIATYR.[K]	Q2(AV_88); M5(AV_88); N6(AV_88)	3	Q6KB66	Q6KB66-3; Q6KB66-2; Q6KB66	1	4	0.0047	0	1	1	637.577	2547.29	2547.3	-5.18	-0.0033	HCD (High Energy Collision Dissociation)	30	MS2	89.7913	23	80.7999	107446	F5		2.11	1	0.00352176	0.0669387	0.0810808			500A	500	A	N6(AV_88)	N	6	FALSE
FALSE	High	Sequest HT (A2)	Unambiguous	[K].DFLsSLR.[L]	S4(AV_88)	1	Q68DI1	Q68DI1	0	2	0.1333	0	1	1	463.242	925.478	925.478	-0.17	-8e-05	HCD (High Energy Collision Dissociation)	30	MS2	93.3015	23	45.9696	55799	F7		1.2	1	0.00355243	0.0674188	0.0803128			1000A	1000	A	S4(AV_88)	S	4	FALSE
FALSE	High	Sequest HT (A2)	Unambiguous	[R].NILDnAVK.[V]	N5(AV_88)	1	A4D1B5	A4D1B5	0	2	0	0	1	1	487.769	974.53	974.531	-0.7	-0.00034	HCD (High Energy Collision Dissociation)	30	MS2	66.44	23	44.2565	53288	F7		1.87	1	0.00356562	0.0677933	0.0797166			1000A	1000	A	N5(AV_88)	N	5	FALSE
FALSE	High	Sequest HT (A2)	Unambiguous	[R].IAAeNLR.[K]	E4(AV_88)	1	Q15842	Q15842	0	2	0.1163	0	1	1	437.745	874.483	874.478	5.05	0.00221	HCD (High Energy Collision Dissociation)	30	MS2	84.7747	23	28.6387	31024	F5		1.72	1	0.00357193	0.068076	0.0792683	38134484	28.79	500A	500	A	E4(AV_88)	E	4	FALSE
FALSE	High	Sequest HT (A2)	Unambiguous	[R].vnLAIWDTAGQER.[F]	N-Term(AV_N-term_88); N2(AV_88)	1	Q9UL25	Q9UL25	0	2	0.1356	0	1	1	824.917	1648.83	1648.81	9.49	0.00782	HCD (High Energy Collision Dissociation)	30	MS2	77.3936	23	49.3533	60700	F8		1.77	1	0.00359605	0.0685923	0.0784536			1000B	1000	B	N2(AV_88)	N	2	FALSE
FALSE	High	Sequest HT (A2)	Unambiguous	[K].AAIASIPVGSFEAGASGrPGPAPR.[Q]	R18(AV_88)	1	Q96RK0	Q96RK0	0	2	0.0449	0	1	1	1162.62	2324.23	2324.21	6.17	0.00717	HCD (High Energy Collision Dissociation)	30	MS2	42.8299	23	42.9815	52084	F11		1.56	1	0.00360501	0.0687193	0.078254			Control	Control	Control	R18(AV_88)	R	18	FALSE
FALSE	High	Sequest HT (A2)	Unambiguous	[K].IEtTLAK.[I]	T3(AV_88)	1	P25092	P25092	0	2	0.1026	0	1	1	432.247	863.487	863.487	-0.35	-0.00015	HCD (High Energy Collision Dissociation)	30	MS2	74.6861	23	43.3076	52609	F1		1.56	1	0.00363331	0.0694988	0.077035			100A	100	A	T3(AV_88)	T	3	FALSE
FALSE	High	Sequest HT (A2)	Unambiguous	[R].CPEALFQPCFLGmEsCGIHETTFNSIMK.[S]	M13(Oxidation); S15(AV_88)	4	Q6S8J3	Q6S8J3; P0CG38; P0CG39; A5A3E0	0	3	0.0519	0	1	1	1079.81	3237.42	3237.42	-0.94	-0.00102	HCD (High Energy Collision Dissociation)	30	MS2	95.3497	23	77.415	102388	F6		1.54	1	0.00371392	0.0714345	0.0740555			500B	500	B	S15(AV_88)	S	15	FALSE
FALSE	High	Sequest HT (A2)	Unambiguous	[K].ItVILR.[I]	T2(AV_88)	1	P01583	P01583	0	2	0.0909	0	1	1	401.762	802.517	802.519	-2.33	-0.00093	HCD (High Energy Collision Dissociation)	30	MS2	20.2537	23	61.9355	79706	F4		1.87	1	0.00374848	0.0724627	0.0724992	1.04599e+06	61.98	250B	250	B	T2(AV_88)	T	2	FALSE
FALSE	High	Sequest HT (A2)	Unambiguous	[K].ItVILR.[I]	T2(AV_88)	1	P01583	P01583	0	2	0.0791	0	1	1	401.761	802.516	802.519	-3.6	-0.00144	HCD (High Energy Collision Dissociation)	30	MS2	38.5245	23	67.0388	87939	F1		1.77	1	0.00374848	0.0723898	0.072609	395601	67.07	100A	100	A	T2(AV_88)	T	2	FALSE
FALSE	High	Sequest HT (A2)	Unambiguous	[K].lENsTAPIR.[S]	N-Term(AV_N-term_88); S4(AV_88)	1	Q6P9A2	Q6P9A2	0	2	0.0652	0	1	1	588.806	1176.6	1176.6	-0.4	-0.00024	HCD (High Energy Collision Dissociation)	30	MS2	43.675	23	65.3358	84919	F3		1.38	1	0.00380072	0.0735241	0.0709112	1997607	65.23	250A	250	A	S4(AV_88)	S	4	FALSE
FALSE	High	Sequest HT (A2)	Unambiguous	[K].FALSsPSK.[S]	S5(AV_88)	1	A8MVM7	A8MVM7	0	2	0.0341	0	1	1	462.746	924.485	924.483	2.56	0.00118	HCD (High Energy Collision Dissociation)	30	MS2	41.4216	23	43.1637	52040	F3		1.76	1	0.00381358	0.0740638	0.0701109			250A	250	A	S5(AV_88)	S	5	FALSE
FALSE	High	Sequest HT (A2)	Unambiguous	[R].gsLAnHTSIAELIK.[D]	N-Term(AV_N-term_88); S2(AV_88); N5(AV_88)	1	Q96AX1	Q96AX1	0	3	0.0556	0	1	1	573.303	1717.9	1717.89	0.39	0.00023	HCD (High Energy Collision Dissociation)	30	MS2	77.8173	23	75.878	100136	F6		1.08	1	0.00381573	0.0741068	0.0700473			500B	500	B	S2(AV_88)	S	2	FALSE
FALSE	High	Sequest HT (A2)	Unambiguous	[R].gsLAnHTSIAELIK.[D]	N-Term(AV_N-term_88); S2(AV_88); N5(AV_88)	1	Q96AX1	Q96AX1	0	3	0.0556	0	1	1	573.303	1717.9	1717.89	0.39	0.00023	HCD (High Energy Collision Dissociation)	30	MS2	77.8173	23	75.878	100136	F6		1.08	1	0.00381573	0.0741068	0.0700473			500B	500	B	N5(AV_88)	N	5	FALSE
FALSE	High	Sequest HT (A2)	Unambiguous	[K].ItVILR.[I]	T2(AV_88)	1	P01583	P01583	0	2	0.1258	0	1	1	401.762	802.516	802.519	-3.18	-0.00128	HCD (High Energy Collision Dissociation)	30	MS2	48.2669	23	67.0175	87713	F2		1.59	1	0.00392526	0.0763736	0.0667373	466624	67.04	100B	100	B	T2(AV_88)	T	2	FALSE
FALSE	High	Sequest HT (A2)	Unambiguous	[R].GEGTAPcTSSILqEK.[Q]	C7(Carbamidomethyl); Q13(AV_88)	1	Q9BZ71-3	Q9BZ71-3	0	2	0.0142	0	1	1	833.392	1665.78	1665.78	-1.86	-0.00155	HCD (High Energy Collision Dissociation)	30	MS2	42.5653	23	16.5956	15115	F4		1.41	1	0.00397291	0.0775527	0.0650464			250B	250	B	Q13(AV_88)	Q	13	FALSE
FALSE	High	Sequest HT (A2)	Unambiguous	[K].lENStAPIR.[S]	N-Term(AV_N-term_88); T5(AV_88)	1	Q6P9A2	Q6P9A2	0	2	0.0667	0	1	1	588.806	1176.6	1176.6	-0.06	-3e-05	HCD (High Energy Collision Dissociation)	30	MS2	45.8121	23	65.352	84751	F4		1.35	1	0.00406549	0.0791996	0.0627186	1.78004e+06	65.25	250B	250	B	T5(AV_88)	T	5	FALSE
FALSE	High	Sequest HT (A2)	Unambiguous	[K].lENsTAPIR.[S]	N-Term(AV_N-term_88); S4(AV_88)	1	Q6P9A2	Q6P9A2	0	2	0.0667	0	1	2	588.806	1176.6	1176.6	-0.06	-3e-05	HCD (High Energy Collision Dissociation)	30	MS2	45.8121	23	65.352	84751	F4		1.35	1	0.00406549	0.0791996	0.0627186	1.78004e+06	65.25	250B	250	B	S4(AV_88)	S	4	FALSE
FALSE	High	Sequest HT (A2)	Unambiguous	[K].mNITVPEDyINGFIR.[A]	M1(Oxidation); Y9(AV_88)	2	Q9UQ84	Q9UQ84-4; Q9UQ84	0	3	0.0078	0	1	1	629.309	1885.91	1885.92	-1.69	-0.00106	HCD (High Energy Collision Dissociation)	30	MS2	39.2598	23	84.2658	112843	F3		1.29	1	0.00426056	0.0821431	0.0586521	486550	84.36	250A	250	A	Y9(AV_88)	Y	9	FALSE
FALSE	High	Sequest HT (A2)	Unambiguous	[K].AAIASIPVGSFEAGASGrPGPAPR.[Q]	R18(AV_88)	1	Q96RK0	Q96RK0	0	2	0.1405	0	1	1	1162.62	2324.23	2324.21	7.07	0.00822	HCD (High Energy Collision Dissociation)	30	MS2	48.7162	23	43.1775	52416	F1		1.21	1	0.00437834	0.0842497	0.055812	1658386	43.04	100A	100	A	R18(AV_88)	R	18	FALSE
FALSE	High	Sequest HT (A2)	Unambiguous	[M].aLTSINATPTQLSSSSNcLsDTNQNK.[Q]	N-Term(AV_N-term_88); C18(Carbamidomethyl); S20(AV_88)	4	P10070-1	P10070-4; P10070-1; P10070-3; P10070-2	0	3		0.0104	3	3	976.794	2928.37	2928.37	0.32	0.00032	HCD (High Energy Collision Dissociation)	30	MS2	25.4505	23	21.2175	21089	F4		1.9	1	0.00441761	0.0850625	0.0547312	8.12889e+06	21.31	250B	250	B	S20(AV_88)	S	20	FALSE
FALSE	High	Sequest HT (A2)	Unambiguous	[M].aLTSINATPTQLSSSSNcLSdTNQNK.[Q]	N-Term(AV_N-term_88); C18(Carbamidomethyl); D21(AV_88)	4	P10070-1	P10070-4; P10070-1; P10070-3; P10070-2	0	3		0.0104	3	4	976.794	2928.37	2928.37	0.32	0.00032	HCD (High Energy Collision Dissociation)	30	MS2	25.4505	23	21.2175	21089	F4		1.9	1	0.00441761	0.0850625	0.0547312	8.12889e+06	21.31	250B	250	B	D21(AV_88)	D	21	FALSE
FALSE	High	Sequest HT (A2)	Unambiguous	[M].aLTSINATPTQLSSSSNcLSDTNQnK.[Q]	N-Term(AV_N-term_88); C18(Carbamidomethyl); N25(AV_88)	4	P10070-1	P10070-4; P10070-1; P10070-3; P10070-2	0	3		0.0104	3	6	976.794	2928.37	2928.37	0.32	0.00032	HCD (High Energy Collision Dissociation)	30	MS2	25.4505	23	21.2175	21089	F4		1.9	1	0.00441761	0.0850625	0.0547312	8.12889e+06	21.31	250B	250	B	N25(AV_88)	N	25	FALSE
FALSE	High	Sequest HT (A2)	Unambiguous	[M].aLTSINATPTQLSSSSNcLSDtNQNK.[Q]	N-Term(AV_N-term_88); C18(Carbamidomethyl); T22(AV_88)	4	P10070-1	P10070-4; P10070-1; P10070-3; P10070-2	0	3		0.0104	3	5	976.794	2928.37	2928.37	0.32	0.00032	HCD (High Energy Collision Dissociation)	30	MS2	25.4505	23	21.2175	21089	F4		1.9	1	0.00441761	0.0850625	0.0547312	8.12889e+06	21.31	250B	250	B	T22(AV_88)	T	22	FALSE
FALSE	High	Sequest HT (A2)	Unambiguous	[R].tLVAVKPDGVQR.[R]	T1(AV_88)	1	O00746	O00746	0	3	0.0568	0	1	1	457.597	1370.78	1370.78	-1.28	-0.00059	HCD (High Energy Collision Dissociation)	30	MS2	95.6135	23	45.7745	55451	F8		1.76	1	0.00453255	0.0876143	0.05139	9498450	45.92	1000B	1000	B	T1(AV_88)	T	1	FALSE
FALSE	High	Sequest HT (A2)	Unambiguous	[K].HGLEVIYTIEPIDEyCVQQLK.[E]	Y15(AV_88)	1	Q58FG1	Q58FG1	0	2	0.0404	0	1	5	1289.64	2578.27	2578.29	-8.35	-0.01076	HCD (High Energy Collision Dissociation)	30	MS2	56.2237	23	63.2098	80749	F10		2.23	1	0.00461288	0.0898811	0.0484857			2000B	2000	B	Y15(AV_88)	Y	15	FALSE
FALSE	High	Sequest HT (A2)	Unambiguous	[K].ItVILR.[I]	T2(AV_88)	1	P01583	P01583	0	2	0.082	0	1	1	401.762	802.517	802.519	-1.43	-0.00057	HCD (High Energy Collision Dissociation)	30	MS2	17.4885	23	61.9691	80374	F1		1.83	1	0.00461288	0.0897789	0.0486155	1.53396e+06	61.98	100A	100	A	T2(AV_88)	T	2	FALSE
FALSE	High	Sequest HT (A2)	Unambiguous	[R].tSAKSTYGWTANMER.[I]	T1(AV_88)	1	Q58FG1	Q58FG1	1	2		0.026	2	2	895.913	1790.82	1790.82	0.92	0.00082	HCD (High Energy Collision Dissociation)	30	MS2	40.7782	23	44.5104	53799	F5		1.5	1	0.00461288	0.0898552	0.0485185	1131949	44.6	500A	500	A	T1(AV_88)	T	1	FALSE
FALSE	High	Sequest HT (A2)	Unambiguous	[K].HGLEVIYtIEPIDEYCVQQLK.[E]	T8(AV_88)	1	Q58FG1	Q58FG1	0	2	0.0404	0	1	1	1289.64	2578.27	2578.29	-8.35	-0.01076	HCD (High Energy Collision Dissociation)	30	MS2	56.2237	23	63.2098	80749	F10		2.23	1	0.00461288	0.0898811	0.0484857			2000B	2000	B	T8(AV_88)	T	8	FALSE
FALSE	High	Sequest HT (A2)	Unambiguous	[K].HGLEVIYTIEPIDeYCVQQLK.[E]	E14(AV_88)	1	Q58FG1	Q58FG1	0	2	0.0404	0	1	4	1289.64	2578.27	2578.29	-8.35	-0.01076	HCD (High Energy Collision Dissociation)	30	MS2	56.2237	23	63.2098	80749	F10		2.23	1	0.00461288	0.0898811	0.0484857			2000B	2000	B	E14(AV_88)	E	14	FALSE
FALSE	High	Sequest HT (A2)	Unambiguous	[K].HGLEVIYTIEPIdEYCVQQLK.[E]	D13(AV_88)	1	Q58FG1	Q58FG1	0	2	0.0404	0	1	2	1289.64	2578.27	2578.29	-8.35	-0.01076	HCD (High Energy Collision Dissociation)	30	MS2	56.2237	23	63.2098	80749	F10		2.23	1	0.00461288	0.0898811	0.0484857			2000B	2000	B	D13(AV_88)	D	13	FALSE
FALSE	High	Sequest HT (A2)	Unambiguous	[K].HGLEVIYTIePIDEYCVQQLK.[E]	E10(AV_88)	1	Q58FG1	Q58FG1	0	2	0.0404	0	1	3	1289.64	2578.27	2578.29	-8.35	-0.01076	HCD (High Energy Collision Dissociation)	30	MS2	56.2237	23	63.2098	80749	F10		2.23	1	0.00461288	0.0898811	0.0484857			2000B	2000	B	E10(AV_88)	E	10	FALSE
FALSE	High	Sequest HT (A2)	Unambiguous	[R].KDLYANNVMSGGtTMYPGIADR.[M]	T13(AV_88)	1	P68133	P68133	1	3	0.0099	0	1	1	821.387	2462.15	2462.15	-0.43	-0.00035	HCD (High Energy Collision Dissociation)	30	MS2	52.5135	23	58.695	74913	F4		2.03	1	0.00478048	0.0930491	0.0445219			250B	250	B	T13(AV_88)	T	13	FALSE
FALSE	High	Sequest HT (A2)	Unambiguous	[K].IEtTLAK.[I]	T3(AV_88)	1	P25092	P25092	0	2		0.0077	3	3	432.247	863.487	863.487	-0.08	-4e-05	HCD (High Energy Collision Dissociation)	30	MS2	55.7599	23	43.5451	52903	F11		1.29	1	0.00478917	0.0931862	0.0443527			Control	Control	Control	T3(AV_88)	T	3	FALSE
FALSE	High	Sequest HT (A2)	Unambiguous	[R].GEGTAPcTSSILqEK.[Q]	C7(Carbamidomethyl); Q13(AV_88)	1	Q9BZ71-3	Q9BZ71-3	0	2	0.0615	0	1	1	833.392	1665.78	1665.78	-1.21	-0.00101	HCD (High Energy Collision Dissociation)	30	MS2	30.1046	23	16.6309	15441	F11		1.3	1	0.00481994	0.0935845	0.0438624	958912	16.68	Control	Control	Control	Q13(AV_88)	Q	13	FALSE
FALSE	High	Sequest HT (A2)	Unambiguous	[K].eLQrQASPNIVIALSGNK.[A]	N-Term(AV_N-term_88); R4(AV_88)	2	P20339	P20339-2; P20339	1	3	0.0394	0	1	1	705.383	2114.14	2114.14	-1.78	-0.00126	HCD (High Energy Collision Dissociation)	30	MS2	84.8853	23	41.0976	49387	F1		2.03	1	0.00483069	0.0938651	0.0435181			100A	100	A	R4(AV_88)	R	4	FALSE
FALSE	High	Sequest HT (A2)	Unambiguous	[M].aLTSINATPTQLSSSSNcLSDTNQnK.[Q]	N-Term(AV_N-term_88); C18(Carbamidomethyl); N25(AV_88)	4	P10070-1	P10070-4; P10070-1; P10070-3; P10070-2	0	3	0.0049	0	1	1	976.795	2928.37	2928.37	0.77	0.00075	HCD (High Energy Collision Dissociation)	30	MS2	4.98894	23	21.3841	21379	F3		2.03	1	0.00495601	0.0963854	0.0404601	8.05131e+06	21.33	250A	250	A	N25(AV_88)	N	25	FALSE
FALSE	High	Sequest HT (A2)	Unambiguous	[K].dVsVAELLR.[E]	N-Term(AV_N-term_88); S3(AV_88)	1	P05423	P05423	0	3	0.2512	0	1	1	393.215	1177.63	1177.63	5.16	0.00203	HCD (High Energy Collision Dissociation)	30	MS2	36.7453	11.375	29.9101	32776	F9		2.07	1	0.00517879	0.100005	0.0361761	16426708	29.87	2000A	2000	A	S3(AV_88)	S	3	FALSE
FALSE	High	Sequest HT (A2)	Unambiguous	[K].DFLsSLR.[L]	S4(AV_88)	1	Q68DI1	Q68DI1	0	2	0.1511	0	1	1	463.242	925.478	925.478	-0.19	-9e-05	HCD (High Energy Collision Dissociation)	30	MS2	74.3469	23	45.9199	55869	F5		1.39	1	0.00534667	0.103242	0.0324459			500A	500	A	S4(AV_88)	S	4	FALSE
FALSE	High	Sequest HT (A2)	Unambiguous	[K].ItVILR.[I]	T2(AV_88)	1	P01583	P01583	0	2		0.037	4	4	401.762	802.517	802.519	-1.9	-0.00076	HCD (High Energy Collision Dissociation)	30	MS2	45.2695	23	67.0998	87161	F6		1.3	1	0.0053486	0.1034	0.0322657	293058	67.08	500B	500	B	T2(AV_88)	T	2	FALSE
FALSE	High	Sequest HT (A2)	Unambiguous	[K].ItVILR.[I]	T2(AV_88)	1	P01583	P01583	0	2	0.0924	0	1	1	401.763	802.518	802.519	-0.99	-0.0004	HCD (High Energy Collision Dissociation)	30	MS2	34.3707	23	61.9438	79865	F3		1.84	1	0.00552798	0.106664	0.0286008	1.14073e+06	61.98	250A	250	A	T2(AV_88)	T	2	FALSE
FALSE	High	Sequest HT (A2)	Unambiguous	[R].gsLAnHTSIAELIK.[D]	N-Term(AV_N-term_88); S2(AV_88); N5(AV_88)	1	Q96AX1	Q96AX1	0	3	0.2066	0	1	1	573.305	1717.9	1717.89	3.15	0.0018	HCD (High Energy Collision Dissociation)	30	MS2	75.1841	23	76.1126	100611	F4		1.21	1	0.00555986	0.107437	0.0277454			250B	250	B	S2(AV_88)	S	2	FALSE
FALSE	High	Sequest HT (A2)	Unambiguous	[R].gsLAnHTSIAELIK.[D]	N-Term(AV_N-term_88); S2(AV_88); N5(AV_88)	1	Q96AX1	Q96AX1	0	3	0.2066	0	1	1	573.305	1717.9	1717.89	3.15	0.0018	HCD (High Energy Collision Dissociation)	30	MS2	75.1841	23	76.1126	100611	F4		1.21	1	0.00555986	0.107437	0.0277454			250B	250	B	N5(AV_88)	N	5	FALSE
FALSE	High	Sequest HT (A2)	Unambiguous	[R].vnLAIWDTAGQER.[F]	N-Term(AV_N-term_88); N2(AV_88)	1	Q9UL25	Q9UL25	0	2	0.1098	0	1	1	824.915	1648.82	1648.81	7.21	0.00594	HCD (High Energy Collision Dissociation)	30	MS2	90.9295	23	49.4757	61637	F11		1.64	1	0.00557506	0.107635	0.0275272			Control	Control	Control	N2(AV_88)	N	2	FALSE
FALSE	High	Sequest HT (A2)	Unambiguous	[R].gsLAnHTSIAELIK.[D]	N-Term(AV_N-term_88); S2(AV_88); N5(AV_88)	1	Q96AX1	Q96AX1	0	3	0.0654	0	1	1	573.303	1717.9	1717.89	0.33	0.00019	HCD (High Energy Collision Dissociation)	30	MS2	78.9708	23	77.4415	103351	F1		1.07	1	0.00561748	0.108706	0.0263522	280944	77.94	100A	100	A	S2(AV_88)	S	2	FALSE
FALSE	High	Sequest HT (A2)	Unambiguous	[R].gsLAnHTSIAELIK.[D]	N-Term(AV_N-term_88); S2(AV_88); N5(AV_88)	1	Q96AX1	Q96AX1	0	3	0.0654	0	1	1	573.303	1717.9	1717.89	0.33	0.00019	HCD (High Energy Collision Dissociation)	30	MS2	78.9708	23	77.4415	103351	F1		1.07	1	0.00561748	0.108706	0.0263522	280944	77.94	100A	100	A	N5(AV_88)	N	5	FALSE
FALSE	High	Sequest HT (A2)	Unambiguous	[R].LPVsLssAK.[Q]	S4(AV_88); S6(AV_88); S7(AV_88)	1	O95750	O95750	0	2	0.1007	0	1	1	583.319	1165.63	1165.63	1.18	0.00069	HCD (High Energy Collision Dissociation)	30	MS2	88.5394	23	49.7114	61198	F9		1.39	1	0.00572527	0.110559	0.0243398	1.52459e+06	49.65	2000A	2000	A	S4(AV_88)	S	4	FALSE
FALSE	High	Sequest HT (A2)	Unambiguous	[R].LPVsLssAK.[Q]	S4(AV_88); S6(AV_88); S7(AV_88)	1	O95750	O95750	0	2	0.1007	0	1	1	583.319	1165.63	1165.63	1.18	0.00069	HCD (High Energy Collision Dissociation)	30	MS2	88.5394	23	49.7114	61198	F9		1.39	1	0.00572527	0.110559	0.0243398	1.52459e+06	49.65	2000A	2000	A	S6(AV_88)	S	6	FALSE
FALSE	High	Sequest HT (A2)	Unambiguous	[R].LPVsLssAK.[Q]	S4(AV_88); S6(AV_88); S7(AV_88)	1	O95750	O95750	0	2	0.1007	0	1	1	583.319	1165.63	1165.63	1.18	0.00069	HCD (High Energy Collision Dissociation)	30	MS2	88.5394	23	49.7114	61198	F9		1.39	1	0.00572527	0.110559	0.0243398	1.52459e+06	49.65	2000A	2000	A	S7(AV_88)	S	7	FALSE
FALSE	High	Sequest HT (A2)	Unambiguous	[K].LVAeEYLK.[F]	E4(AV_88)	3	Q9NYI0	Q9NYI0-3; Q9NYI0-2; Q9NYI0	0	2	0.0268	0	1	1	526.786	1052.56	1052.57	-1.34	-0.00071	HCD (High Energy Collision Dissociation)	30	MS2	25.4277	23	72.785	96220	F2		1.12	1	0.00587399	0.113211	0.0215066	1.25105e+06	72.72	100B	100	B	E4(AV_88)	E	4	FALSE
FALSE	High	Sequest HT (A2)	Unambiguous	[R].tLVAVKPDGVQR.[R]	T1(AV_88)	1	O00746	O00746	0	3	0.1154	0	1	2	457.598	1370.78	1370.78	0.54	0.00025	HCD (High Energy Collision Dissociation)	30	MS2	53.2178	23	46.4472	56437	F8		1.56	1	0.00592323	0.114184	0.0204795	9498450	45.92	1000B	1000	B	T1(AV_88)	T	1	FALSE
FALSE	High	Sequest HT (A2)	Unambiguous	[-].mAEVEAVqLK.[E]	N-Term(Prot)(Met-loss+Acetyl); Q8(AV_88)	3	Q8IWX7	Q8IWX7-3; Q8IWX7-2; Q8IWX7	0	2	0.0427	0	1	1	558.799	1116.59	1116.59	-2.63	-0.00147	HCD (High Energy Collision Dissociation)	30	MS2	88.7427	23	28.4655	30674	F8		1.64	1	0.0062728	0.121542	0.0129312	7.94775e+06	28.37	1000B	1000	B	Q8(AV_88)	Q	8	FALSE
FALSE	High	Sequest HT (A2)	Unambiguous	[K].APIEDLDLEGqK.[L]	Q11(AV_88)	4	O75962	O75962-5; O75962-4; O75962-2; O75962	0	2	0.0062	0	1	1	708.356	1415.7	1415.71	-0.77	-0.00055	HCD (High Energy Collision Dissociation)	30	MS2	41.4246	2.54	39.4023	46162	F9		1.62	1	0.00628789	0.121733	0.0127395	42663944	39.4	2000A	2000	A	Q11(AV_88)	Q	11	FALSE
FALSE	High	Sequest HT (A2)	Unambiguous	[K].GNGLqnPEPR.[G]	Q5(AV_88); N6(AV_88)	1	Q15697	Q15697	0	2	0.259	0	1	1	629.308	1257.61	1257.6	6.49	0.00408	HCD (High Energy Collision Dissociation)	30	MS2	70.896	23	75.3795	98494	F10		1.66	1	0.00630253	0.12215	0.0123236	181019	75.35	2000B	2000	B	Q5(AV_88)	Q	5	FALSE
FALSE	High	Sequest HT (A2)	Unambiguous	[K].GNGLqnPEPR.[G]	Q5(AV_88); N6(AV_88)	1	Q15697	Q15697	0	2	0.259	0	1	1	629.308	1257.61	1257.6	6.49	0.00408	HCD (High Energy Collision Dissociation)	30	MS2	70.896	23	75.3795	98494	F10		1.66	1	0.00630253	0.12215	0.0123236	181019	75.35	2000B	2000	B	N6(AV_88)	N	6	FALSE
FALSE	High	Sequest HT (A2)	Unambiguous	[R].VCsVNPPSAIEmQLR.[R]	S3(AV_88); M12(Oxidation)	3	P28290	P28290-3; P28290-2; P28290	0	2	0.1382	0	1	1	874.432	1747.86	1747.85	3.58	0.00313	HCD (High Energy Collision Dissociation)	30	MS2	73.601	23	35.4176	40928	F2		1.52	1	0.00639586	0.124175	0.0103174			100B	100	B	S3(AV_88)	S	3	FALSE
FALSE	High	Sequest HT (A2)	Unambiguous	[R].gsLAnHTSIAELIK.[D]	N-Term(AV_N-term_88); S2(AV_88); N5(AV_88)	1	Q96AX1	Q96AX1	0	3		0.0215	3	3	573.305	1717.9	1717.89	3.45	0.00197	HCD (High Energy Collision Dissociation)	30	MS2	67.0652	23	77.7143	101807	F10		0.91	1	0.00642577	0.12479	0.00971325	98366.4	77.71	2000B	2000	B	S2(AV_88)	S	2	FALSE
FALSE	High	Sequest HT (A2)	Unambiguous	[R].gsLAnHTSIAELIK.[D]	N-Term(AV_N-term_88); S2(AV_88); N5(AV_88)	1	Q96AX1	Q96AX1	0	3		0.0215	3	3	573.305	1717.9	1717.89	3.45	0.00197	HCD (High Energy Collision Dissociation)	30	MS2	67.0652	23	77.7143	101807	F10		0.91	1	0.00642577	0.12479	0.00971325	98366.4	77.71	2000B	2000	B	N5(AV_88)	N	5	FALSE
FALSE	High	Sequest HT (A2)	Unambiguous	[K].DFLsSLR.[L]	S4(AV_88)	1	Q68DI1	Q68DI1	0	2	0.1136	0	1	1	463.243	925.478	925.478	0.67	0.00031	HCD (High Energy Collision Dissociation)	30	MS2	71.0343	23	45.9389	56111	F3		1.32	1	0.00646444	0.125477	0.00904093			250A	250	A	S4(AV_88)	S	4	FALSE
FALSE	High	Sequest HT (A2)	Unambiguous	[K].ItVILR.[I]	T2(AV_88)	1	P01583	P01583	0	2		0.0303	4	4	401.762	802.517	802.519	-1.58	-0.00064	HCD (High Energy Collision Dissociation)	30	MS2	28.4569	23	67.1248	87141	F7		1.6	1	0.00647702	0.125817	0.00870994	252049	67.15	1000A	1000	A	T2(AV_88)	T	2	FALSE
FALSE	High	Sequest HT (A2)	Unambiguous	[K].ItVILR.[I]	T2(AV_88)	1	P01583	P01583	0	2		0.0301	4	4	401.762	802.517	802.519	-1.3	-0.00052	HCD (High Energy Collision Dissociation)	30	MS2	44.7772	23	67.1171	87831	F11		1.61	1	0.00650475	0.126368	0.00817404	326728	67.1	Control	Control	Control	T2(AV_88)	T	2	FALSE
FALSE	High	Sequest HT (A2)	Unambiguous	[K].LVAeEYLK.[F]	E4(AV_88)	3	Q9NYI0	Q9NYI0-3; Q9NYI0-2; Q9NYI0	0	2		0.0333	2	2	526.786	1052.57	1052.57	-1.11	-0.00059	HCD (High Energy Collision Dissociation)	30	MS2	31.3436	23	73.3792	97095	F2		1.16	1	0.00663972	0.129249	0.0054022	1.09811e+06	73.3	100B	100	B	E4(AV_88)	E	4	FALSE
FALSE	High	Sequest HT (A2)	Unambiguous	[K].VAAPCVPPsNHELVPITTENAPK.[N]	S9(AV_88)	1	Q9HBL0	Q9HBL0	0	3	0.0197	0	1	1	824.758	2472.26	2472.26	0.28	0.00023	HCD (High Energy Collision Dissociation)	30	MS2	82.3913	23	81.3333	107829	F7		2.03	1	0.00668193	0.130032	0.00465723			1000A	1000	A	S9(AV_88)	S	9	FALSE
FALSE	High	Sequest HT (A2)	Unambiguous	[R].SeVTdLRRTLQGLeIELQSQLSMK.[A]	E2(AV_88); D5(AV_88); E14(AV_88)	1	P08727	P08727	2	5	0.0119	0	1	1	608.514	3038.54	3038.57	-8.47	-0.00515	HCD (High Energy Collision Dissociation)	30	MS2	97.8909	23	87.2117	115694	F8		1.68	1	0.00692143	0.134635	0.000349614			1000B	1000	B	E2(AV_88)	E	2	FALSE
FALSE	High	Sequest HT (A2)	Unambiguous	[R].SeVTdLRRTLQGLeIELQSQLSMK.[A]	E2(AV_88); D5(AV_88); E14(AV_88)	1	P08727	P08727	2	5	0.0119	0	1	1	608.514	3038.54	3038.57	-8.47	-0.00515	HCD (High Energy Collision Dissociation)	30	MS2	97.8909	23	87.2117	115694	F8		1.68	1	0.00692143	0.134635	0.000349614			1000B	1000	B	D5(AV_88)	D	5	FALSE
FALSE	High	Sequest HT (A2)	Unambiguous	[R].SeVTdLRRTLQGLeIELQSQLSMK.[A]	E2(AV_88); D5(AV_88); E14(AV_88)	1	P08727	P08727	2	5	0.0119	0	1	1	608.514	3038.54	3038.57	-8.47	-0.00515	HCD (High Energy Collision Dissociation)	30	MS2	97.8909	23	87.2117	115694	F8		1.68	1	0.00692143	0.134635	0.000349614			1000B	1000	B	E14(AV_88)	E	14	FALSE
FALSE	High	Sequest HT (A2)	Unambiguous	[R].seVTDLRRTLQGLeIELQSQLSMK.[A]	N-Term(AV_N-term_88); E2(AV_88); E14(AV_88)	1	P08727	P08727	2	5	0.0119	0	1	2	608.514	3038.54	3038.57	-8.47	-0.00515	HCD (High Energy Collision Dissociation)	30	MS2	97.8909	23	87.2117	115694	F8		1.68	1	0.00692143	0.134635	0.000349614			1000B	1000	B	E2(AV_88)	E	2	FALSE
FALSE	High	Sequest HT (A2)	Unambiguous	[R].seVTDLRRTLQGLeIELQSQLSMK.[A]	N-Term(AV_N-term_88); E2(AV_88); E14(AV_88)	1	P08727	P08727	2	5	0.0119	0	1	2	608.514	3038.54	3038.57	-8.47	-0.00515	HCD (High Energy Collision Dissociation)	30	MS2	97.8909	23	87.2117	115694	F8		1.68	1	0.00692143	0.134635	0.000349614			1000B	1000	B	E14(AV_88)	E	14	FALSE
FALSE	High	Sequest HT (A2)	Unambiguous	[R].FADNTFSGSYITtIGVDFK.[I]	T13(AV_88)	2	Q15286	Q15286-2; Q15286	0	2	0.1813	0	1	1	1086.02	2171.04	2171.03	2.03	0.00221	HCD (High Energy Collision Dissociation)	30	MS2	48.3955	23	71.8414	94574	F3		1.71	1	0.00695837	0.135058	-4.06394e-05			250A	250	A	T13(AV_88)	T	13	FALSE
FALSE	High	Sequest HT (A2)	Unambiguous	[K].APIEDLDLEGqK.[L]	Q11(AV_88)	4	O75962	O75962-5; O75962-4; O75962-2; O75962	0	2	0.0476	0	1	1	708.354	1415.7	1415.71	-3.33	-0.00236	HCD (High Energy Collision Dissociation)	30	MS2	23.2271	3.264	40.1994	47354	F7		1.68	1	0.00715304	0.139044	-0.00366983	18705666	40.13	1000A	1000	A	Q11(AV_88)	Q	11	FALSE
FALSE	High	Sequest HT (A2)	Unambiguous	[K].eAVTGNGIGGK.[M]	E1(AV_88)	1	O00257	O00257	0	2	0.2661	0	1	2	545.781	1090.56	1090.55	2.67	0.00145	HCD (High Energy Collision Dissociation)	30	MS2	89.5115	23	62.4782	80061	F9		1.24	1	0.0072836	0.141825	-0.00615365	376264	62.3	2000A	2000	A	E1(AV_88)	E	1	FALSE
FALSE	High	Sequest HT (A2)	Unambiguous	[K].AAIASIPVGSFEAGASGrPGPAPR.[Q]	R18(AV_88)	1	Q96RK0	Q96RK0	0	2	0.0503	0	1	1	1162.62	2324.23	2324.21	7.46	0.00867	HCD (High Energy Collision Dissociation)	30	MS2	43.9858	23	43.091	51681	F6		1.59	1	0.00735465	0.143575	-0.00769738	1.03419e+06	43.04	500B	500	B	R18(AV_88)	R	18	FALSE
FALSE	High	Sequest HT (A2)	Unambiguous	[K].mNITVPEDyINGFIR.[A]	M1(Oxidation); Y9(AV_88)	2	Q9UQ84	Q9UQ84-4; Q9UQ84	0	3	0.1429	0	1	1	629.307	1885.91	1885.92	-5.22	-0.00328	HCD (High Energy Collision Dissociation)	30	MS2	34.1578	23	84.3887	111934	F9		1.12	1	0.0073808	0.143834	-0.00792429	361824	84.38	2000A	2000	A	Y9(AV_88)	Y	9	FALSE
FALSE	High	Sequest HT (A2)	Unambiguous	[K].mNITVPEDYInGFIR.[A]	M1(Oxidation); N11(AV_88)	2	Q9UQ84	Q9UQ84-4; Q9UQ84	0	3	0.1429	0	1	2	629.307	1885.91	1885.92	-5.22	-0.00328	HCD (High Energy Collision Dissociation)	30	MS2	34.1578	23	84.3887	111934	F9		1.12	1	0.0073808	0.143834	-0.00792429	361824	84.38	2000A	2000	A	N11(AV_88)	N	11	FALSE
FALSE	High	Sequest HT (A2)	Unambiguous	[R].lGPVPsSTIEPAEAqSASSDLPqNVTK.[L]	N-Term(AV_N-term_88); S6(AV_88); Q15(AV_88); Q23(AV_88)	2	Q5T8P6	Q5T8P6-4; Q5T8P6	0	3	0.0691	0	1	1	1025.84	3075.5	3075.5	-0.09	-9e-05	HCD (High Energy Collision Dissociation)	30	MS2	82.4842	23	54.4078	68320	F6		1.88	1	0.00746688	0.144927	-0.00887978			500B	500	B	S6(AV_88)	S	6	FALSE
FALSE	High	Sequest HT (A2)	Unambiguous	[R].lGPVPsSTIEPAEAqSASSDLPqNVTK.[L]	N-Term(AV_N-term_88); S6(AV_88); Q15(AV_88); Q23(AV_88)	2	Q5T8P6	Q5T8P6-4; Q5T8P6	0	3	0.0691	0	1	1	1025.84	3075.5	3075.5	-0.09	-9e-05	HCD (High Energy Collision Dissociation)	30	MS2	82.4842	23	54.4078	68320	F6		1.88	1	0.00746688	0.144927	-0.00887978			500B	500	B	Q15(AV_88)	Q	15	FALSE
FALSE	High	Sequest HT (A2)	Unambiguous	[R].lGPVPsSTIEPAEAqSASSDLPqNVTK.[L]	N-Term(AV_N-term_88); S6(AV_88); Q15(AV_88); Q23(AV_88)	2	Q5T8P6	Q5T8P6-4; Q5T8P6	0	3	0.0691	0	1	1	1025.84	3075.5	3075.5	-0.09	-9e-05	HCD (High Energy Collision Dissociation)	30	MS2	82.4842	23	54.4078	68320	F6		1.88	1	0.00746688	0.144927	-0.00887978			500B	500	B	Q23(AV_88)	Q	23	FALSE
FALSE	High	Sequest HT (A2)	Unambiguous	[R].TNALVHsESDVGNR.[T]	S7(AV_88)	1	P48169	P48169	0	2		0.0368	2	2	793.881	1586.75	1586.76	-0.72	-0.00057	HCD (High Energy Collision Dissociation)	30	MS2	67.9918	23	22.2444	22151	F10		1.31	1	0.00750407	0.145989	-0.00980254	1.22459e+06	22.26	2000B	2000	B	S7(AV_88)	S	7	FALSE
FALSE	High	Sequest HT (A2)	Unambiguous	[R].LLLAGYDDFNCnVWDALK.[A]	N12(AV_88)	2	P62873	P62873-2; P62873	0	2		0.037	5	5	1079.52	2158.04	2158.03	3.29	0.00355	HCD (High Energy Collision Dissociation)	30	MS2	93.3867	23	68.0895	89026	F3		1.56	1	0.00756405	0.14692	-0.0106073	1.09735e+06	68.04	250A	250	A	N12(AV_88)	N	12	FALSE
FALSE	High	Sequest HT (A2)	Unambiguous	[R].LLLAGYDDFNCNVwDALK.[A]	W14(AV_88)	2	P62873	P62873-2; P62873	0	2		0.037	5	6	1079.52	2158.04	2158.03	3.29	0.00355	HCD (High Energy Collision Dissociation)	30	MS2	93.3867	23	68.0895	89026	F3		1.56	1	0.00756405	0.14692	-0.0106073	1.09735e+06	68.04	250A	250	A	W14(AV_88)	W	14	FALSE
FALSE	High	Sequest HT (A2)	Unambiguous	[R].LLLAGYDDFNCNVWdALK.[A]	D15(AV_88)	2	P62873	P62873-2; P62873	0	2		0.037	5	7	1079.52	2158.04	2158.03	3.29	0.00355	HCD (High Energy Collision Dissociation)	30	MS2	93.3867	23	68.0895	89026	F3		1.56	1	0.00756405	0.14692	-0.0106073	1.09735e+06	68.04	250A	250	A	D15(AV_88)	D	15	FALSE
FALSE	High	Sequest HT (A2)	Unambiguous	[R].gsLAnHTSIAELIK.[D]	N-Term(AV_N-term_88); S2(AV_88); N5(AV_88)	1	Q96AX1	Q96AX1	0	3	0.1667	0	1	1	573.303	1717.9	1717.89	0.34	0.00019	HCD (High Energy Collision Dissociation)	30	MS2	90.9019	23	76.1549	100181	F9		1.02	1	0.00760671	0.147642	-0.0112283			2000A	2000	A	S2(AV_88)	S	2	FALSE
FALSE	High	Sequest HT (A2)	Unambiguous	[R].gsLAnHTSIAELIK.[D]	N-Term(AV_N-term_88); S2(AV_88); N5(AV_88)	1	Q96AX1	Q96AX1	0	3	0.1667	0	1	1	573.303	1717.9	1717.89	0.34	0.00019	HCD (High Energy Collision Dissociation)	30	MS2	90.9019	23	76.1549	100181	F9		1.02	1	0.00760671	0.147642	-0.0112283			2000A	2000	A	N5(AV_88)	N	5	FALSE
FALSE	High	Sequest HT (A2)	Unambiguous	[K].LVAeEYLK.[F]	E4(AV_88)	3	Q9NYI0	Q9NYI0-3; Q9NYI0-2; Q9NYI0	0	2		0.0089	2	2	526.785	1052.56	1052.57	-3.07	-0.00161	HCD (High Energy Collision Dissociation)	30	MS2	20.2232	23	73.3861	96153	F9		1.11	1	0.00772797	0.150321	-0.0135126	699309	73.34	2000A	2000	A	E4(AV_88)	E	4	FALSE
FALSE	High	Sequest HT (A2)	Unambiguous	[K].LLTQHeNIK.[N]	E6(AV_88)	3	Q01082	Q01082-2; Q01082-3; Q01082	0	2	0.1154	0	1	1	592.324	1183.64	1183.65	-5.95	-0.00352	HCD (High Energy Collision Dissociation)	30	MS2	25.5404	23	31.4062	34933	F6		1.82	1	0.00776623	0.150896	-0.0139994	10798592	31.34	500B	500	B	E6(AV_88)	E	6	FALSE
FALSE	High	Sequest HT (A2)	Unambiguous	[K].ItVILR.[I]	T2(AV_88)	1	P01583	P01583	0	2		0.0365	4	4	401.762	802.517	802.519	-2.26	-0.00091	HCD (High Energy Collision Dissociation)	30	MS2	47.1286	23	67.0873	87315	F4		1.32	1	0.00786313	0.152967	-0.0157385	371652	67.09	250B	250	B	T2(AV_88)	T	2	FALSE
FALSE	High	Sequest HT (A2)	Unambiguous	[K].LLTQHeNIK.[N]	E6(AV_88)	3	Q01082	Q01082-2; Q01082-3; Q01082	0	2	0.1038	0	1	1	592.327	1183.65	1183.65	0.33	0.00019	HCD (High Energy Collision Dissociation)	30	MS2	18.6256	23	31.302	34490	F10		2.12	1	0.00790724	0.153908	-0.0165227	9248422	31.25	2000B	2000	B	E6(AV_88)	E	6	FALSE
FALSE	High	Sequest HT (A2)	Unambiguous	[R].SGTSPLAcLNAmLHSnSR.[G]	C8(Carbamidomethyl); M12(Oxidation); N16(AV_88)	2	Q8IXJ9	Q8IXJ9-2; Q8IXJ9	0	2	0.1016	0	1	1	1010.48	2019.94	2019.94	2.95	0.00298	HCD (High Energy Collision Dissociation)	30	MS2	8.19186	23	24.7714	25818	F4		1.28	1	0.00818466	0.160247	-0.0217095	2.09859e+06	24.72	250B	250	B	N16(AV_88)	N	16	FALSE
FALSE	High	Sequest HT (A2)	Unambiguous	[K].APIEDLDLeGQK.[L]	E9(AV_88)	4	O75962	O75962-5; O75962-4; O75962-2; O75962	0	2	0.0181	0	1	1	708.355	1415.7	1415.71	-1.67	-0.00118	HCD (High Energy Collision Dissociation)	30	MS2	36.6506	3.212	39.4895	46686	F3		1.66	1	0.00833802	0.163242	-0.024106	43185292	39.46	250A	250	A	E9(AV_88)	E	9	FALSE
FALSE	High	Sequest HT (A2)	Unambiguous	[K].APIEDLdLEGQK.[L]	D7(AV_88)	4	O75962	O75962-5; O75962-4; O75962-2; O75962	0	2	0.0181	0	1	2	708.355	1415.7	1415.71	-1.67	-0.00118	HCD (High Energy Collision Dissociation)	30	MS2	36.6506	3.212	39.4895	46686	F3		1.66	1	0.00833802	0.163242	-0.024106	43185292	39.46	250A	250	A	D7(AV_88)	D	7	FALSE
FALSE	High	Sequest HT (A2)	Unambiguous	[K].APIEDLDLEGqK.[L]	Q11(AV_88)	4	O75962	O75962-5; O75962-4; O75962-2; O75962	0	2	0.0181	0	1	3	708.355	1415.7	1415.71	-1.67	-0.00118	HCD (High Energy Collision Dissociation)	30	MS2	36.6506	3.212	39.4895	46686	F3		1.66	1	0.00833802	0.163242	-0.024106	43185292	39.46	250A	250	A	Q11(AV_88)	Q	11	FALSE
FALSE	High	Sequest HT (A2)	Unambiguous	[-].mnAAASSYPMASLYVGDLHSDVTEAMLYEK.[F]	M1(Oxidation); N2(AV_88)	3	Q13310	Q13310-3; Q13310-2; Q13310	0	3		0.0156	3	4	1123.52	3368.54	3368.52	8.31	0.00933	HCD (High Energy Collision Dissociation)	30	MS2	12.6511	23	73.6259	96927	F5		1.89	1	0.0084489	0.165576	-0.0259499	1.31358e+06	73.65	500A	500	A	N2(AV_88)	N	2	FALSE
FALSE	High	Sequest HT (A2)	Unambiguous	[-].MNAAASSYPmAsLYVGDLHSDVTEAMLYEK.[F]	M10(Oxidation); S12(AV_88)	3	Q13310	Q13310-3; Q13310-2; Q13310	0	3		0.0156	3	3	1123.52	3368.54	3368.52	8.31	0.00933	HCD (High Energy Collision Dissociation)	30	MS2	12.6511	23	73.6259	96927	F5		1.89	1	0.0084489	0.165576	-0.0259499	1.31358e+06	73.65	500A	500	A	S12(AV_88)	S	12	FALSE
FALSE	High	Sequest HT (A2)	Unambiguous	[-].mDVcLSSAqQPGR.[R]	N-Term(Prot)(Met-loss); C4(Carbamidomethyl); Q9(AV_88)	1	Q5VZV1	Q5VZV1	0	2		0	2	2	703.328	1405.65	1405.65	-3.15	-0.00221	HCD (High Energy Collision Dissociation)	30	MS2	14.8405	12.42	12.9143	10548	F6		1.52	1	0.00857389	0.167647	-0.0275689	21831868	12.91	500B	500	B	Q9(AV_88)	Q	9	FALSE
FALSE	High	Sequest HT (A2)	Unambiguous	[R].sEVtDLRRtLQGLEIELQSQLSMK.[A]	N-Term(AV_N-term_88); T4(AV_88); T9(AV_88)	1	P08727	P08727	2	5	0.0543	0	1	1	608.517	3038.56	3038.57	-3.47	-0.00211	HCD (High Energy Collision Dissociation)	30	MS2	97.9533	23	82.9325	110567	F5		2.58	1	0.00868222	0.169455	-0.0289703			500A	500	A	T4(AV_88)	T	4	FALSE
FALSE	High	Sequest HT (A2)	Unambiguous	[R].sEVtDLRRtLQGLEIELQSQLSMK.[A]	N-Term(AV_N-term_88); T4(AV_88); T9(AV_88)	1	P08727	P08727	2	5	0.0543	0	1	1	608.517	3038.56	3038.57	-3.47	-0.00211	HCD (High Energy Collision Dissociation)	30	MS2	97.9533	23	82.9325	110567	F5		2.58	1	0.00868222	0.169455	-0.0289703			500A	500	A	T9(AV_88)	T	9	FALSE
FALSE	High	Sequest HT (A2)	Unambiguous	[R].kPCAAEPALSAGSLAAEPAENR.[K]	K1(AV_88)	1	P10074	P10074	0	2	0.0372	0	1	1	1121.05	2241.09	2241.1	-5.1	-0.00571	HCD (High Energy Collision Dissociation)	30	MS2	14.8849	23	66.0747	85761	F5		1.88	1	0.00868875	0.169578	-0.0290656	12225435	66.16	500A	500	A	K1(AV_88)	K	1	TRUE
FALSE	High	Sequest HT (A2)	Unambiguous	[K].lLLDmGSDINAQIEtNR.[N]	N-Term(AV_N-term_88); M5(Oxidation); T15(AV_88)	7	Q8IWZ3-6; O75179	Q8IWZ3; O75179-6; O75179-7; O75179-2; Q8IWZ3-6; Q8IWZ3-4; O75179	0	2	0.0061	0	1	1	1048.01	2095.01	2095.02	-3.2	-0.00335	HCD (High Energy Collision Dissociation)	30	MS2	82.1609	23	55.8893	70638	F5		1.63	2	0.00876404	0.170883	-0.0300698			500A	500	A	T15(AV_88)	T	15	FALSE
FALSE	High	Sequest HT (A2)	Unambiguous	[K].lLLDmGSDINAQIETnR.[N]	N-Term(AV_N-term_88); M5(Oxidation); N16(AV_88)	7	Q8IWZ3-6; O75179	Q8IWZ3; O75179-6; O75179-7; O75179-2; Q8IWZ3-6; Q8IWZ3-4; O75179	0	2	0.0061	0	1	2	1048.01	2095.01	2095.02	-3.2	-0.00335	HCD (High Energy Collision Dissociation)	30	MS2	82.1609	23	55.8893	70638	F5		1.63	2	0.00876404	0.170883	-0.0300698			500A	500	A	N16(AV_88)	N	16	FALSE
FALSE	High	Sequest HT (A2)	Unambiguous	[K].lLLDmGSDINAQIeTNR.[N]	N-Term(AV_N-term_88); M5(Oxidation); E14(AV_88)	7	Q8IWZ3-6; O75179	Q8IWZ3; O75179-6; O75179-7; O75179-2; Q8IWZ3-6; Q8IWZ3-4; O75179	0	2	0.0061	0	1	3	1048.01	2095.01	2095.02	-3.2	-0.00335	HCD (High Energy Collision Dissociation)	30	MS2	82.1609	23	55.8893	70638	F5		1.63	2	0.00876404	0.170883	-0.0300698			500A	500	A	E14(AV_88)	E	14	FALSE
FALSE	High	Sequest HT (A2)	Unambiguous	[K].dVsVAELLR.[E]	N-Term(AV_N-term_88); S3(AV_88)	1	P05423	P05423	0	3	0.2282	0	1	1	393.215	1177.63	1177.63	5.43	0.00213	HCD (High Energy Collision Dissociation)	30	MS2	28.9523	8.686	29.8923	32807	F6		2.06	1	0.00883203	0.172476	-0.0312874	21135050	29.88	500B	500	B	S3(AV_88)	S	3	FALSE
FALSE	High	Sequest HT (A2)	Unambiguous	[K].LVAeEYLK.[F]	E4(AV_88)	3	Q9NYI0	Q9NYI0-3; Q9NYI0-2; Q9NYI0	0	2		0.0244	3	3	526.786	1052.56	1052.57	-1.23	-0.00065	HCD (High Energy Collision Dissociation)	30	MS2	62.7422	23	72.654	96278	F1		1.2	1	0.00948502	0.184215	-0.0400103	1.19829e+06	72.72	100A	100	A	E4(AV_88)	E	4	FALSE
FALSE	High	Sequest HT (A2)	Unambiguous	[R].GEGTAPcTSSILqEK.[Q]	C7(Carbamidomethyl); Q13(AV_88)	1	Q9BZ71-3	Q9BZ71-3	0	2	0.0435	0	1	1	833.392	1665.78	1665.78	-0.84	-0.0007	HCD (High Energy Collision Dissociation)	30	MS2	16.1378	23	16.6115	15225	F3		1.15	1	0.00949146	0.184284	-0.0400601	1471956	16.68	250A	250	A	Q13(AV_88)	Q	13	FALSE
FALSE	High	Sequest HT (A2)	Unambiguous	[M].dPnTIIEALR.[G]	N-Term(AV_N-term_88); N3(AV_88)	1	O95373	O95373	0	3	0.0667	0	1	2	439.897	1317.68	1317.68	-5.75	-0.00253	HCD (High Energy Collision Dissociation)	30	MS2	93.3933	23	38.4038	44727	F9		1.5	1	0.00951832	0.184848	-0.0404685	602315	38.58	2000A	2000	A	N3(AV_88)	N	3	FALSE
FALSE	High	Sequest HT (A2)	Unambiguous	[M].dPNtIIEALR.[G]	N-Term(AV_N-term_88); T4(AV_88)	1	O95373	O95373	0	3	0.0667	0	1	1	439.897	1317.68	1317.68	-5.75	-0.00253	HCD (High Energy Collision Dissociation)	30	MS2	93.3933	23	38.4038	44727	F9		1.5	1	0.00951832	0.184848	-0.0404685	602315	38.58	2000A	2000	A	T4(AV_88)	T	4	FALSE
FALSE	High	Sequest HT (A2)	Unambiguous	[K].ItVILR.[I]	T2(AV_88)	1	P01583	P01583	0	2		0.0311	4	4	401.763	802.518	802.519	-0.94	-0.00038	HCD (High Energy Collision Dissociation)	30	MS2	23.9032	23	62.0501	80291	F2		1.56	1	0.0095983	0.186225	-0.0414619	1.29084e+06	61.94	100B	100	B	T2(AV_88)	T	2	FALSE
FALSE	High	Sequest HT (A2)	Unambiguous	[K].DFLsSLR.[L]	S4(AV_88)	1	Q68DI1	Q68DI1	0	2	0.1484	0	1	1	463.243	925.479	925.478	1.06	0.00049	HCD (High Energy Collision Dissociation)	30	MS2	94.1587	23	45.9254	56401	F11		1.28	1	0.0096902	0.187931	-0.0426855			Control	Control	Control	S4(AV_88)	S	4	FALSE
FALSE	High	Sequest HT (A2)	Unambiguous	[M].aLTSINATPTQLSSSSNcLsDTNQNK.[Q]	N-Term(AV_N-term_88); C18(Carbamidomethyl); S20(AV_88)	4	P10070-1	P10070-4; P10070-1; P10070-3; P10070-2	0	3	0.0118	0	1	1	976.797	2928.38	2928.37	2.48	0.00242	HCD (High Energy Collision Dissociation)	30	MS2	34.7007	23	21.2558	21405	F1		2.55	1	0.00978441	0.190441	-0.0444703	10182083	21.35	100A	100	A	S20(AV_88)	S	20	FALSE
FALSE	High	Sequest HT (A2)	Unambiguous	[M].aLTSINATPTQLSSSSNcLSdTNQNK.[Q]	N-Term(AV_N-term_88); C18(Carbamidomethyl); D21(AV_88)	4	P10070-1	P10070-4; P10070-1; P10070-3; P10070-2	0	3	0.0118	0	1	2	976.797	2928.38	2928.37	2.48	0.00242	HCD (High Energy Collision Dissociation)	30	MS2	34.7007	23	21.2558	21405	F1		2.55	1	0.00978441	0.190441	-0.0444703	10182083	21.35	100A	100	A	D21(AV_88)	D	21	FALSE
FALSE	High	Sequest HT (A2)	Unambiguous	[M].aLTSINATPTQLSSSSNcLSDtNQNK.[Q]	N-Term(AV_N-term_88); C18(Carbamidomethyl); T22(AV_88)	4	P10070-1	P10070-4; P10070-1; P10070-3; P10070-2	0	3	0.0118	0	1	3	976.797	2928.38	2928.37	2.48	0.00242	HCD (High Energy Collision Dissociation)	30	MS2	34.7007	23	21.2558	21405	F1		2.55	1	0.00978441	0.190441	-0.0444703	10182083	21.35	100A	100	A	T22(AV_88)	T	22	FALSE
FALSE	High	Sequest HT (A2)	Unambiguous	[R].NIQEPTeTcFeEAQK.[I]	E7(AV_88); C9(Carbamidomethyl); E11(AV_88)	1	O14921	O14921	0	2	0.0864	0	1	1	1000.44	1999.87	1999.87	-1.75	-0.00175	HCD (High Energy Collision Dissociation)	30	MS2	43.6355	23	9.2944	6597	F11		0.81	1	0.00983819	0.191497	-0.0452156	1.86801e+06	9.29	Control	Control	Control	E7(AV_88)	E	7	FALSE
FALSE	High	Sequest HT (A2)	Unambiguous	[R].NIQEPTeTcFeEAQK.[I]	E7(AV_88); C9(Carbamidomethyl); E11(AV_88)	1	O14921	O14921	0	2	0.0864	0	1	1	1000.44	1999.87	1999.87	-1.75	-0.00175	HCD (High Energy Collision Dissociation)	30	MS2	43.6355	23	9.2944	6597	F11		0.81	1	0.00983819	0.191497	-0.0452156	1.86801e+06	9.29	Control	Control	Control	E11(AV_88)	E	11	FALSE
FALSE	High	Sequest HT (A2)	Unambiguous	[M].aLTSINATPTQLSSSSNcLSDtNQNK.[Q]	N-Term(AV_N-term_88); C18(Carbamidomethyl); T22(AV_88)	4	P10070-1	P10070-4; P10070-1; P10070-3; P10070-2	0	3		0.0221	2	4	976.796	2928.37	2928.37	1.9	0.00185	HCD (High Energy Collision Dissociation)	30	MS2	84.6112	23	21.2299	21007	F5		1.77	1	0.00984658	0.191654	-0.0453266	8.08332e+06	21.3	500A	500	A	T22(AV_88)	T	22	FALSE
FALSE	High	Sequest HT (A2)	Unambiguous	[M].aLTSINATPTQLSSSSNcLsDTNQNK.[Q]	N-Term(AV_N-term_88); C18(Carbamidomethyl); S20(AV_88)	4	P10070-1	P10070-4; P10070-1; P10070-3; P10070-2	0	3		0.0221	2	2	976.796	2928.37	2928.37	1.9	0.00185	HCD (High Energy Collision Dissociation)	30	MS2	84.6112	23	21.2299	21007	F5		1.77	1	0.00984658	0.191654	-0.0453266	8.08332e+06	21.3	500A	500	A	S20(AV_88)	S	20	FALSE
FALSE	High	Sequest HT (A2)	Unambiguous	[M].aLTSINATPTQLSSSSNcLSdTNQNK.[Q]	N-Term(AV_N-term_88); C18(Carbamidomethyl); D21(AV_88)	4	P10070-1	P10070-4; P10070-1; P10070-3; P10070-2	0	3		0.0221	2	3	976.796	2928.37	2928.37	1.9	0.00185	HCD (High Energy Collision Dissociation)	30	MS2	84.6112	23	21.2299	21007	F5		1.77	1	0.00984658	0.191654	-0.0453266	8.08332e+06	21.3	500A	500	A	D21(AV_88)	D	21	FALSE
FALSE	High	Sequest HT (A2)	Unambiguous	[R].tVSLGAGAK.[D]	T1(AV_88)	3	P06748	P06748-2; P06748-3; P06748	0	2	0.0792	0	1	1	446.248	891.489	891.493	-4.89	-0.00218	HCD (High Energy Collision Dissociation)	30	MS2	89.0253	23	69.6219	91533	F11		1.01	1	0.00997104	0.194124	-0.0470578	271693	69.73	Control	Control	Control	T1(AV_88)	T	1	FALSE
