# Supplementary material for: Cooperative Aldehyde Chemistry Maps an Orthogonal Lysine Reactivity Landscape
Source: J Am Chem Soc. 2026 Apr 2;148(14):15125–37. doi: 10.1021/jacs.6c01030 (PMC13088235; doi:10.1021/jacs.6c01030)
Supplement: Supplementary file 6 [file ja6c01030_si_006.xlsx]

## Sheet: Sheet1
Checked	Confidence	Identifying.Node	PSM.Ambiguity	Annotated.Sequence	Modifications	X..Proteins	Master.Protein.Accessions	Protein.Accessions	X..Missed.Cleavages	Charge	DeltaScore	DeltaCn	Rank	Search.Engine.Rank	m.z..Da.	MH...Da.	Theo..MH...Da.	DeltaM..ppm.	Deltam.z..Da.	Activation.Type	NCE....	MS.Order	Isolation.Interference....	Ion.Inject.Time..ms.	RT..min.	First.Scan	File.ID	Quan.Info	XCorr	X..Protein.Groups	q.Value	PEP	SVM.Score	Precursor.Abundance	Apex.RT..min.	Condition	Concentration_uM	Replicate	av54_tokens	mod_residue	mod_pos	is_lys
FALSE	High	Sequest HT (A2)	Unambiguous	[K].dLYANTVLSGGTTMYPGIADR.[M]	D1(AV_54)	2	P60709	P60709; P63261	0	2		0.0074	2	2	1135.04	2269.07	2269.08	-3.78	-0.00429	HCD (High Energy Collision Dissociation)	30	MS2	8.12216	23	74.1943	97764	F4		4	1	5.5961e-06	1.82006e-09	1.95764	628352	74.09	250B	250	B	D1(AV_54)	D	1	FALSE
FALSE	High	Sequest HT (A2)	Unambiguous	[K].CLeLFSELAEDKENYK.[K]	E3(AV_54)	1	P08238	P08238	1	2	0.0092	0	1	1	992.963	1984.92	1984.92	-0.65	-0.00065	HCD (High Energy Collision Dissociation)	30	MS2	15.5784	119	74.3052	97925	F4		3.26	1	5.5961e-06	3.11345e-06	1.14355	5.97921e+06	74.01	250B	250	B	E3(AV_54)	E	3	FALSE
FALSE	High	Sequest HT (A2)	Unambiguous	[K].DLyANTVLSGGTTMYPGIADR.[M]	Y3(AV_54)	2	P60709	P60709; P63261	0	2	0.0976	0	1	1	1135.03	2269.06	2269.08	-8.38	-0.00951	HCD (High Energy Collision Dissociation)	30	MS2	27.6658	23	73.9918	97468	F4		2.87	1	5.5961e-06	3.74397e-07	1.37522	628352	74.09	250B	250	B	Y3(AV_54)	Y	3	FALSE
FALSE	High	Sequest HT (A2)	Unambiguous	[K].dLYANTVLSGGTTMYPGIADR.[M]	D1(AV_54)	2	P60709	P60709; P63261	0	2	0.0976	0	1	2	1135.03	2269.06	2269.08	-8.38	-0.00951	HCD (High Energy Collision Dissociation)	30	MS2	27.6658	23	73.9918	97468	F4		2.87	1	5.5961e-06	3.74397e-07	1.37522	628352	74.09	250B	250	B	D1(AV_54)	D	1	FALSE
FALSE	High	Sequest HT (A2)	Unambiguous	[K].IGeHTPSALAIMENANVLAR.[Y]	E3(AV_54)	2	P04075-2; P04075	P04075-2; P04075	0	3		0.0117	2	2	721.042	2161.11	2161.11	2.68	0.00193	HCD (High Energy Collision Dissociation)	30	MS2	72.1935	23	67.4047	87780	F4		2.54	2	5.5961e-06	1.74745e-05	0.95453	411724	67.51	250B	250	B	E3(AV_54)	E	3	FALSE
FALSE	High	Sequest HT (A2)	Unambiguous	[K].MsVQPTVSLGGFEITPPVVLR.[L]	S2(AV_54)	3	P06748	P06748-3; P06748-2; P06748	0	2	0.1555	0	1	1	1141.12	2281.23	2281.23	3.57	0.00407	HCD (High Energy Collision Dissociation)	30	MS2	94.669	23	82.0498	109417	F4		3.28	1	5.5961e-06	4.40166e-08	1.60931			250B	250	B	S2(AV_54)	S	2	FALSE
FALSE	High	Sequest HT (A2)	Unambiguous	[K].mSVQPTVSLGGFEITPPVVLR.[L]	M1(AV_54)	3	P06748	P06748-3; P06748-2; P06748	0	2	0.1555	0	1	3	1141.12	2281.23	2281.23	3.57	0.00407	HCD (High Energy Collision Dissociation)	30	MS2	94.669	23	82.0498	109417	F4		3.28	1	5.5961e-06	4.40166e-08	1.60931			250B	250	B	M1(AV_54)	M	1	FALSE
FALSE	High	Sequest HT (A2)	Unambiguous	[K].LeAELGNMQGLVEDFK.[N]	E2(AV_54)	2	P05787	P05787-2; P05787	0	2	0.107	0	1	1	923.946	1846.89	1846.89	-2.09	-0.00193	HCD (High Energy Collision Dissociation)	30	MS2	39.9605	23	80.7734	107531	F4		4.02	1	5.5961e-06	1.96559e-10	2.20101	529666	80.77	250B	250	B	E2(AV_54)	E	2	FALSE
FALSE	High	Sequest HT (A2)	Unambiguous	[K].YDCGEEILItVLSAMTEEAAVAIK.[A]	T10(AV_54)	3	P63241	Q6IS14; P63241-2; P63241	0	3	0.0116	0	1	1	875.1	2623.28	2623.29	-1.61	-0.00141	HCD (High Energy Collision Dissociation)	30	MS2	97.3639	23	86.806	116082	F4		2.59	1	5.5961e-06	3.41779e-07	1.38519			250B	250	B	T10(AV_54)	T	10	FALSE
FALSE	High	Sequest HT (A2)	Unambiguous	[K].YDCGEeILITVLSAMTEEAAVAIK.[A]	E6(AV_54)	3	P63241	Q6IS14; P63241-2; P63241	0	3	0.0116	0	1	2	875.1	2623.28	2623.29	-1.61	-0.00141	HCD (High Energy Collision Dissociation)	30	MS2	97.3639	23	86.806	116082	F4		2.59	1	5.5961e-06	3.41779e-07	1.38519			250B	250	B	E6(AV_54)	E	6	FALSE
FALSE	High	Sequest HT (A2)	Unambiguous	[K].YDCGeEILITVLSAMTEEAAVAIK.[A]	E5(AV_54)	3	P63241	Q6IS14; P63241-2; P63241	0	3	0.0116	0	1	3	875.1	2623.28	2623.29	-1.61	-0.00141	HCD (High Energy Collision Dissociation)	30	MS2	97.3639	23	86.806	116082	F4		2.59	1	5.5961e-06	3.41779e-07	1.38519			250B	250	B	E5(AV_54)	E	5	FALSE
FALSE	High	Sequest HT (A2)	Unambiguous	[R].SnMDNMFESYINNLR.[R]	N2(AV_54)	2	P05787	P05787-2; P05787	0	2	0.043	0	1	1	951.416	1901.82	1901.82	4.26	0.00405	HCD (High Energy Collision Dissociation)	30	MS2	60.1001	23	76.1436	100651	F4		4.19	1	5.5961e-06	2.75242e-07	1.40886	377918	76.2	250B	250	B	N2(AV_54)	N	2	FALSE
FALSE	High	Sequest HT (A2)	Unambiguous	[R].sNMDNMFESYINNLR.[R]	S1(AV_54)	2	P05787	P05787-2; P05787	0	2	0.043	0	1	3	951.416	1901.82	1901.82	4.26	0.00405	HCD (High Energy Collision Dissociation)	30	MS2	60.1001	23	76.1436	100651	F4		4.19	1	5.5961e-06	2.75242e-07	1.40886	377918	76.2	250B	250	B	S1(AV_54)	S	1	FALSE
FALSE	High	Sequest HT (A2)	Unambiguous	[R].SnMDNMFESYINNLR.[R]	N2(AV_54)	2	P05787	P05787-2; P05787	0	2	0.056	0	1	2	951.414	1901.82	1901.82	2.52	0.00239	HCD (High Energy Collision Dissociation)	30	MS2	42.1153	23	76.3452	100948	F4		2.68	1	5.5961e-06	2.09505e-08	1.69048	377918	76.2	250B	250	B	N2(AV_54)	N	2	FALSE
FALSE	High	Sequest HT (A2)	Unambiguous	[R].sNMDNMFESYINNLR.[R]	S1(AV_54)	2	P05787	P05787-2; P05787	0	2	0.056	0	1	3	951.414	1901.82	1901.82	2.52	0.00239	HCD (High Energy Collision Dissociation)	30	MS2	42.1153	23	76.3452	100948	F4		2.68	1	5.5961e-06	2.09505e-08	1.69048	377918	76.2	250B	250	B	S1(AV_54)	S	1	FALSE
FALSE	High	Sequest HT (A2)	Unambiguous	[K].ELEQVcNPIISGLYQGAGGPGPGGFGAQGPK.[G]	C6(AV_54)	2	P0DMV9	P0DMV8-2; P0DMV9	0	3		0.0268	3	3	1018.16	3052.47	3052.48	-3.82	-0.00388	HCD (High Energy Collision Dissociation)	30	MS2	95.1383	23	60.3821	76948	F8		6.18	1	5.5961e-06	5.3496e-14	3.09862			1000B	1000	B	C6(AV_54)	C	6	FALSE
FALSE	High	Sequest HT (A2)	Unambiguous	[R].AGKPVIcATQMLESMIK.[K]	C7(AV_54)	3	P14618-2; P14618	P14618-2; P14618-3; P14618	0	3	0.0754	0	1	1	625.326	1873.96	1873.96	2.46	0.00154	HCD (High Energy Collision Dissociation)	30	MS2	91.8239	23	55.4416	70126	F4		3.58	2	5.5961e-06	3.42023e-06	1.13326	722634	55.57	250B	250	B	C7(AV_54)	C	7	FALSE
FALSE	High	Sequest HT (A2)	Unambiguous	[K].cGPMVLDALIK.[I]	C1(AV_54)	1	P21912	P21912	0	2	0.1244	0	1	2	607.319	1213.63	1213.63	-1.15	-0.0007	HCD (High Energy Collision Dissociation)	30	MS2	96.6128	23	53.1594	66757	F4		2.25	1	5.5961e-06	8.26585e-06	1.03665	714405	53.13	250B	250	B	C1(AV_54)	C	1	FALSE
FALSE	High	Sequest HT (A2)	Unambiguous	[K].VEDMAELTcLNEASVLHNLK.[DE]	C9(AV_54)	6	P35580; P35579	P35580-3; P35580-2; P35580-4; P35580-5; P35580; P35579	0	3	0.0133	0	1	1	761.698	2283.08	2283.1	-8.21	-0.00625	HCD (High Energy Collision Dissociation)	30	MS2	92.6395	19.578	52.4356	65685	F4		3.76	2	5.5961e-06	1.54966e-05	0.967723	1.02467e+06	52.44	250B	250	B	C9(AV_54)	C	9	FALSE
FALSE	High	Sequest HT (A2)	Unambiguous	[R].sNMDNMFESYINNLR.[R]	S1(AV_54)	2	P05787	P05787-2; P05787	0	2	0.0714	0	1	3	951.409	1901.81	1901.82	-2.63	-0.0025	HCD (High Energy Collision Dissociation)	30	MS2	59.7403	23	76.2647	100284	F8		1.82	1	5.5961e-06	7.36476e-06	1.04929	113692	76.3	1000B	1000	B	S1(AV_54)	S	1	FALSE
FALSE	High	Sequest HT (A2)	Unambiguous	[R].SnMDNMFESYINNLR.[R]	N2(AV_54)	2	P05787	P05787-2; P05787	0	2	0.0714	0	1	2	951.409	1901.81	1901.82	-2.63	-0.0025	HCD (High Energy Collision Dissociation)	30	MS2	59.7403	23	76.2647	100284	F8		1.82	1	5.5961e-06	7.36476e-06	1.04929	113692	76.3	1000B	1000	B	N2(AV_54)	N	2	FALSE
FALSE	High	Sequest HT (A2)	Unambiguous	[K].dLYANTVLSGGTTMYPGIADR.[M]	D1(AV_54)	2	P60709	P60709; P63261	0	2	0.1689	0	1	1	1135.04	2269.08	2269.08	-1.99	-0.00225	HCD (High Energy Collision Dissociation)	30	MS2	0	23	74.1255	97209	F8		3.02	1	5.5961e-06	6.31672e-08	1.56981	160991	74.05	1000B	1000	B	D1(AV_54)	D	1	FALSE
FALSE	High	Sequest HT (A2)	Unambiguous	[K].DLyANTVLSGGTTMYPGIADR.[M]	Y3(AV_54)	2	P60709	P60709; P63261	0	2	0.1689	0	1	3	1135.04	2269.08	2269.08	-1.99	-0.00225	HCD (High Energy Collision Dissociation)	30	MS2	0	23	74.1255	97209	F8		3.02	1	5.5961e-06	6.31672e-08	1.56981	160991	74.05	1000B	1000	B	Y3(AV_54)	Y	3	FALSE
FALSE	High	Sequest HT (A2)	Unambiguous	[K].dLYANTVLSGGTTMYPGIADR.[M]	D1(AV_54)	2	P60709	P60709; P63261	0	2	0.0639	0	1	1	1135.04	2269.07	2269.08	-4.04	-0.00458	HCD (High Energy Collision Dissociation)	30	MS2	0	23	73.9314	96934	F8		3.13	1	5.5961e-06	3.00188e-07	1.39938	160991	74.05	1000B	1000	B	D1(AV_54)	D	1	FALSE
FALSE	High	Sequest HT (A2)	Unambiguous	[K].DGTcTVTYLPTLPGDYSILVK.[Y]	C4(AV_54)	9	O75369-8; O75369	O75369-2; O75369-3; O75369-6; O75369-9; O75369-7; O75369-4; O75369-5; O75369-8; O75369	0	2	0.1071	0	1	1	1155.57	2310.14	2310.16	-9.6	-0.01109	HCD (High Energy Collision Dissociation)	30	MS2	96.565	23	69.5651	90558	F8		2.24	2	5.5961e-06	7.25474e-07	1.30288			1000B	1000	B	C4(AV_54)	C	4	FALSE
FALSE	High	Sequest HT (A2)	Unambiguous	[K].DGTCtVTYLPTLPGDYSILVK.[Y]	T5(AV_54)	9	O75369-8; O75369	O75369-2; O75369-3; O75369-6; O75369-9; O75369-7; O75369-4; O75369-5; O75369-8; O75369	0	2	0.1071	0	1	2	1155.57	2310.14	2310.16	-9.6	-0.01109	HCD (High Energy Collision Dissociation)	30	MS2	96.565	23	69.5651	90558	F8		2.24	2	5.5961e-06	7.25474e-07	1.30288			1000B	1000	B	T5(AV_54)	T	5	FALSE
FALSE	High	Sequest HT (A2)	Unambiguous	[R].cLFTLLGHLDYIR.[T]	C1(AV_54)	2	P53621	P53621-2; P53621	0	3	0.0599	0	1	1	539.952	1617.84	1617.85	-3.04	-0.00164	HCD (High Energy Collision Dissociation)	30	MS2	83.9077	23	60.555	77664	F4		2.17	1	5.5961e-06	9.9191e-06	1.01667	295566	60.59	250B	250	B	C1(AV_54)	C	1	FALSE
FALSE	High	Sequest HT (A2)	Unambiguous	[R].QSsATSSFGGLGGGSVR.[F]	S3(AV_54)	1	P08727	P08727	0	2	0.0517	0	1	1	804.878	1608.75	1608.76	-8.05	-0.00647	HCD (High Energy Collision Dissociation)	30	MS2	50.9891	23	42.7917	51099	F8		2.32	1	5.5961e-06	9.77448e-06	1.01828			1000B	1000	B	S3(AV_54)	S	3	FALSE
FALSE	High	Sequest HT (A2)	Unambiguous	[K].CeLLSDDSLAVSSPR.[L]	E2(AV_54)	1	P13798	P13798	0	2	0.0045	0	1	1	823.387	1645.77	1645.77	-4.6	-0.00379	HCD (High Energy Collision Dissociation)	30	MS2	89.8219	23	41.8427	49733	F8		2.24	1	5.5961e-06	1.74441e-06	1.20693			1000B	1000	B	E2(AV_54)	E	2	FALSE
FALSE	High	Sequest HT (A2)	Unambiguous	[K].qEYDESGPSIVHR.[K]	Q1(AV_54)	7	P60709; A5A3E0	P63261; P60709; Q6S8J3; Q9BYX7; P0CG39; P0CG38; A5A3E0	0	2	0.0029	0	1	1	785.859	1570.71	1570.71	-1.01	-0.0008	HCD (High Energy Collision Dissociation)	30	MS2	0	23	31.3898	34900	F5		3.47	2	5.5961e-06	2.45592e-07	1.42133	8.14496e+06	31.48	500A	500	A	Q1(AV_54)	Q	1	FALSE
FALSE	High	Sequest HT (A2)	Unambiguous	[K].SQETEcTYFSTPLLLGK.[K]	C6(AV_54)	2	P40926	P40926-2; P40926	0	2	0.0098	0	1	1	985.972	1970.94	1970.94	-1.98	-0.00196	HCD (High Energy Collision Dissociation)	30	MS2	70.1851	23	54.9695	68991	F8		3.05	1	5.5961e-06	3.78256e-06	1.12225			1000B	1000	B	C6(AV_54)	C	6	FALSE
FALSE	High	Sequest HT (A2)	Unambiguous	[K].AYHEQLSVAEITNAcFEPANQMVK.[C]	C15(AV_54)	9	Q71U36; P68366	Q6PEY2; Q71U36; P0DPH7-2; P68366-2; Q71U36-2; P68363-2; P68363; P68366; P0DPH8	0	3	0.009	0	1	1	916.436	2747.29	2747.28	4.43	0.00405	HCD (High Energy Collision Dissociation)	30	MS2	57.1845	23	50.7759	62820	F8		3.34	2	5.5961e-06	1.12986e-07	1.50623	11909469	51.29	1000B	1000	B	C15(AV_54)	C	15	FALSE
FALSE	High	Sequest HT (A2)	Unambiguous	[K].AcLISLGYDVENDR.[Q]	C2(AV_54)	3	O43707	O43707-2; O43707-3; O43707	0	2	0.2343	0	1	1	811.383	1621.76	1621.75	4.04	0.00328	HCD (High Energy Collision Dissociation)	30	MS2	87.8424	23	49.0662	60276	F8		1.75	1	5.5961e-06	6.22521e-06	1.06771	609469	48.88	1000B	1000	B	C2(AV_54)	C	2	FALSE
FALSE	High	Sequest HT (A2)	Unambiguous	[K].AYHEQLSVAEITNAcFEPANQMVK.[C]	C15(AV_54)	9	Q71U36; P68366	Q6PEY2; Q71U36; P0DPH7-2; P68366-2; Q71U36-2; P68363-2; P68363; P68366; P0DPH8	0	3	0.0615	0	1	1	916.423	2747.26	2747.28	-9.17	-0.0084	HCD (High Energy Collision Dissociation)	30	MS2	94.0579	23	48.6214	59619	F8		5.69	2	5.5961e-06	6.90693e-09	1.81182			1000B	1000	B	C15(AV_54)	C	15	FALSE
FALSE	High	Sequest HT (A2)	Unambiguous	[K].ERPTPSLNNNcTTSEDSLVLYNR.[V]	C11(AV_54)	1	P07814	P07814	0	3	0.0459	0	1	1	893.082	2677.23	2677.25	-8.02	-0.00716	HCD (High Energy Collision Dissociation)	30	MS2	78.3256	23	36.2173	41585	F9		3.27	1	5.5961e-06	3.69708e-07	1.3766			2000A	2000	A	C11(AV_54)	C	11	FALSE
FALSE	High	Sequest HT (A2)	Unambiguous	[K].cLELFSELAEDKENYK.[K]	C1(AV_54)	1	P08238	P08238	1	2	0.0236	0	1	1	992.965	1984.92	1984.92	1.23	0.00123	HCD (High Energy Collision Dissociation)	30	MS2	6.41283	68.42	74.1139	97929	F3		3.81	1	5.5961e-06	7.43022e-06	1.04833	6199768	74	250A	250	A	C1(AV_54)	C	1	FALSE
FALSE	High	Sequest HT (A2)	Unambiguous	[K].CLeLFSELAEDKENYK.[K]	E3(AV_54)	1	P08238	P08238	1	2	0.0236	0	1	3	992.965	1984.92	1984.92	1.23	0.00123	HCD (High Energy Collision Dissociation)	30	MS2	6.41283	68.42	74.1139	97929	F3		3.81	1	5.5961e-06	7.43022e-06	1.04833	6199768	74	250A	250	A	E3(AV_54)	E	3	FALSE
FALSE	High	Sequest HT (A2)	Unambiguous	[K].dLYANTVLSGGTTMYPGIADR.[M]	D1(AV_54)	2	P60709	P60709; P63261	0	2	0.0484	0	1	1	1135.04	2269.08	2269.08	-1.89	-0.00214	HCD (High Energy Collision Dissociation)	30	MS2	0	23	74.1176	97935	F3		4.13	1	5.5961e-06	7.77159e-13	2.80601	817787	74.06	250A	250	A	D1(AV_54)	D	1	FALSE
FALSE	High	Sequest HT (A2)	Unambiguous	[K].dLYANTVLSGGTTMYPGIADR.[M]	D1(AV_54)	2	P60709	P60709; P63261	0	2		0.0148	2	2	1135.04	2269.07	2269.08	-2.72	-0.00308	HCD (High Energy Collision Dissociation)	30	MS2	21.7701	23	73.8895	97598	F3		2.67	1	5.5961e-06	1.74994e-09	1.96194	817787	74.06	250A	250	A	D1(AV_54)	D	1	FALSE
FALSE	High	Sequest HT (A2)	Unambiguous	[K].dLYANTVLSGGTTMYPGIADR.[M]	D1(AV_54)	2	P60709	P60709; P63261	0	2		0.0133	2	3	1135.04	2269.07	2269.08	-5.63	-0.00639	HCD (High Energy Collision Dissociation)	30	MS2	0	23	74.3248	98245	F3		2.97	1	5.5961e-06	6.76737e-07	1.31049	817787	74.06	250A	250	A	D1(AV_54)	D	1	FALSE
FALSE	High	Sequest HT (A2)	Unambiguous	[R].QAAPcVLFFDELDSIAK.[A]	C5(AV_54)	1	P55072	P55072	0	2	0.1806	0	1	1	960.979	1920.95	1920.94	4.47	0.00429	HCD (High Energy Collision Dissociation)	30	MS2	92.6245	23	72.9579	96223	F3		2.99	1	5.5961e-06	9.07183e-08	1.53023			250A	250	A	C5(AV_54)	C	5	FALSE
FALSE	High	Sequest HT (A2)	Unambiguous	[R].sNMDNMFESYINNLR.[R]	S1(AV_54)	2	P05787	P05787-2; P05787	0	2	0.034	0	1	3	951.413	1901.82	1901.82	2.08	0.00197	HCD (High Energy Collision Dissociation)	30	MS2	37.8634	23	76.2366	101059	F3		3.24	1	5.5961e-06	2.6401e-07	1.41342	640040	76.2	250A	250	A	S1(AV_54)	S	1	FALSE
FALSE	High	Sequest HT (A2)	Unambiguous	[R].SnMDNMFESYINNLR.[R]	N2(AV_54)	2	P05787	P05787-2; P05787	0	2	0.034	0	1	1	951.413	1901.82	1901.82	2.08	0.00197	HCD (High Energy Collision Dissociation)	30	MS2	37.8634	23	76.2366	101059	F3		3.24	1	5.5961e-06	2.6401e-07	1.41342	640040	76.2	250A	250	A	N2(AV_54)	N	2	FALSE
FALSE	High	Sequest HT (A2)	Unambiguous	[R].SnMDNMFESYINNLR.[R]	N2(AV_54)	2	P05787	P05787-2; P05787	0	2	0.0376	0	1	1	951.416	1901.83	1901.82	4.94	0.0047	HCD (High Energy Collision Dissociation)	30	MS2	86.0658	23	76.0067	100725	F3		3.19	1	5.5961e-06	1.86296e-06	1.19973	640040	76.2	250A	250	A	N2(AV_54)	N	2	FALSE
FALSE	High	Sequest HT (A2)	Unambiguous	[R].sNMDNMFESYINNLR.[R]	S1(AV_54)	2	P05787	P05787-2; P05787	0	2	0.0376	0	1	2	951.416	1901.83	1901.82	4.94	0.0047	HCD (High Energy Collision Dissociation)	30	MS2	86.0658	23	76.0067	100725	F3		3.19	1	5.5961e-06	1.86296e-06	1.19973	640040	76.2	250A	250	A	S1(AV_54)	S	1	FALSE
FALSE	High	Sequest HT (A2)	Unambiguous	[K].AYHEQLSVAEITNAcFEPANQMVK.[C]	C15(AV_54)	9	Q71U36; P68366	Q6PEY2; Q71U36; P0DPH7-2; P68366-2; Q71U36-2; P68363-2; P68363; P68366; P0DPH8	0	3		0.0074	2	2	916.44	2747.31	2747.28	9.5	0.0087	HCD (High Energy Collision Dissociation)	30	MS2	58.7743	23	50.4221	62244	F9		2.67	2	5.5961e-06	9.20044e-06	1.02491			2000A	2000	A	C15(AV_54)	C	15	FALSE
FALSE	High	Sequest HT (A2)	Unambiguous	[K].sLADELALVDVLEDK.[L]	S1(AV_54)	1	P07195	P07195	0	2	0.2171	0	1	2	842.438	1683.87	1683.87	0.33	0.00028	HCD (High Energy Collision Dissociation)	30	MS2	84.6743	23	80.1184	106782	F3		3.87	1	5.5961e-06	5.24559e-10	2.09367			250A	250	A	S1(AV_54)	S	1	FALSE
FALSE	High	Sequest HT (A2)	Unambiguous	[R].IQFNDLQSLLcATLQNVLR.[K]	C11(AV_54)	2	Q14974	Q14974-2; Q14974	0	3	0.1298	0	1	1	748.4	2243.18	2243.19	-0.54	-0.00041	HCD (High Energy Collision Dissociation)	30	MS2	97.4687	23	82.8356	110781	F3		3.93	1	5.5961e-06	9.0583e-09	1.78217			250A	250	A	C11(AV_54)	C	11	FALSE
FALSE	High	Sequest HT (A2)	Unambiguous	[K].MsVQPTVSLGGFEITPPVVLR.[L]	S2(AV_54)	3	P06748	P06748-3; P06748-2; P06748	0	2	0.0027	0	1	1	1141.12	2281.23	2281.23	2.05	0.00234	HCD (High Energy Collision Dissociation)	30	MS2	51.3138	23	82.0115	109574	F3		3.75	1	5.5961e-06	4.56912e-10	2.10877			250A	250	A	S2(AV_54)	S	2	FALSE
FALSE	High	Sequest HT (A2)	Unambiguous	[K].AcLDTAVENMPSLK.[M]	C2(AV_54)	1	P49327	P49327	0	2	0.1285	0	1	1	773.37	1545.73	1545.73	2.29	0.00177	HCD (High Energy Collision Dissociation)	30	MS2	60.0461	2.698	41.9274	50275	F4		2.49	1	5.5961e-06	2.07295e-06	1.18805			250B	250	B	C2(AV_54)	C	2	FALSE
FALSE	High	Sequest HT (A2)	Unambiguous	[K].FDTGNLcMVTGGANLGR.[I]	C7(AV_54)	1	P62701	P62701	0	2	0.065	0	1	1	890.416	1779.82	1779.82	5.16	0.00459	HCD (High Energy Collision Dissociation)	30	MS2	68.912	23	47.6511	58605	F4		3.23	1	5.5961e-06	8.55898e-06	1.03283			250B	250	B	C7(AV_54)	C	7	FALSE
FALSE	High	Sequest HT (A2)	Unambiguous	[K].MsVQPTVSLGGFEITPPVVLR.[L]	S2(AV_54)	3	P06748	P06748-3; P06748-2; P06748	0	2	0.128	0	1	1	1141.12	2281.23	2281.23	2.72	0.0031	HCD (High Energy Collision Dissociation)	30	MS2	77.1255	23	82.0359	108653	F8		2.5	1	5.5961e-06	1.46412e-07	1.47789			1000B	1000	B	S2(AV_54)	S	2	FALSE
FALSE	High	Sequest HT (A2)	Unambiguous	[K].mSVQPTVSLGGFEITPPVVLR.[L]	M1(AV_54)	3	P06748	P06748-3; P06748-2; P06748	0	2	0.128	0	1	3	1141.12	2281.23	2281.23	2.72	0.0031	HCD (High Energy Collision Dissociation)	30	MS2	77.1255	23	82.0359	108653	F8		2.5	1	5.5961e-06	1.46412e-07	1.47789			1000B	1000	B	M1(AV_54)	M	1	FALSE
FALSE	High	Sequest HT (A2)	Unambiguous	[K].QeYDESGPSIVHR.[K]	E2(AV_54)	7	P60709; A5A3E0	P63261; P60709; Q6S8J3; Q9BYX7; P0CG39; P0CG38; A5A3E0	0	2		0.0026	3	3	785.857	1570.71	1570.71	-3.55	-0.00279	HCD (High Energy Collision Dissociation)	30	MS2	6.29811	23	31.4978	35197	F4		3.86	2	5.5961e-06	4.25795e-08	1.61293			250B	250	B	E2(AV_54)	E	2	FALSE
FALSE	High	Sequest HT (A2)	Unambiguous	[K].QeYDESGPSIVHR.[K]	E2(AV_54)	7	P60709; A5A3E0	P63261; P60709; Q6S8J3; Q9BYX7; P0CG39; P0CG38; A5A3E0	0	2	0.0063	0	1	1	785.859	1570.71	1570.71	-2.04	-0.0016	HCD (High Energy Collision Dissociation)	30	MS2	19.738	23	31.4682	34921	F9		3.15	2	5.5961e-06	8.19113e-07	1.28961			2000A	2000	A	E2(AV_54)	E	2	FALSE
FALSE	High	Sequest HT (A2)	Unambiguous	[K].MLSsGVCTSTVQLPGK.[V]	S4(AV_54)	3	Q8TC12	Q8TC12-2; Q8TC12-3; Q8TC12	0	2	0.046	0	1	1	831.419	1661.83	1661.82	3.68	0.00306	HCD (High Energy Collision Dissociation)	30	MS2	82.3764	23	36.3956	42200	F4		1.74	1	5.5961e-06	1.2334e-05	0.992773			250B	250	B	S4(AV_54)	S	4	FALSE
FALSE	High	Sequest HT (A2)	Unambiguous	[K].FDTGNLcMVTGGANLGR.[I]	C7(AV_54)	1	P62701	P62701	0	2	0.0419	0	1	1	890.411	1779.82	1779.82	-0.11	-9e-05	HCD (High Energy Collision Dissociation)	30	MS2	82.1854	23	47.7487	58475	F6		3.34	1	5.5961e-06	1.19285e-05	0.996439	1.6211e+06	47.78	500B	500	B	C7(AV_54)	C	7	FALSE
FALSE	High	Sequest HT (A2)	Unambiguous	[R].HqGVMVGMGQK.[D]	Q2(AV_54)	7	Q562R1; P60709; P68133	Q562R1; P63261; P63267; P68032; P60709; P62736; P68133	0	2	0.0056	0	1	1	613.296	1225.59	1225.58	2.91	0.00178	HCD (High Energy Collision Dissociation)	30	MS2	24.8484	23	24.0614	24776	F6		3.54	3	5.5961e-06	8.16362e-06	1.03801	9731074	24.1	500B	500	B	Q2(AV_54)	Q	2	FALSE
FALSE	High	Sequest HT (A2)	Unambiguous	[K].qEYDESGPSIVHR.[K]	Q1(AV_54)	7	P60709; A5A3E0	P63261; P60709; Q6S8J3; Q9BYX7; P0CG39; P0CG38; A5A3E0	0	2	0.1945	0	1	2	785.858	1570.71	1570.71	-3.37	-0.00264	HCD (High Energy Collision Dissociation)	30	MS2	8.26957	23	31.4336	34966	F6		3.65	2	5.5961e-06	7.87602e-08	1.54568	7.79216e+06	31.49	500B	500	B	Q1(AV_54)	Q	1	FALSE
FALSE	High	Sequest HT (A2)	Unambiguous	[K].QeYDESGPSIVHR.[K]	E2(AV_54)	7	P60709; A5A3E0	P63261; P60709; Q6S8J3; Q9BYX7; P0CG39; P0CG38; A5A3E0	0	2	0.1945	0	1	3	785.858	1570.71	1570.71	-3.37	-0.00264	HCD (High Energy Collision Dissociation)	30	MS2	8.26957	23	31.4336	34966	F6		3.65	2	5.5961e-06	7.87602e-08	1.54568	7.79216e+06	31.49	500B	500	B	E2(AV_54)	E	2	FALSE
FALSE	High	Sequest HT (A2)	Unambiguous	[R].LQcVPNPELLQTEDSLK.[A]	C3(AV_54)	2	Q08AM6	Q08AM6-2; Q08AM6	0	2	0.1024	0	1	1	990.997	1980.99	1980.99	-4.07	-0.00403	HCD (High Energy Collision Dissociation)	30	MS2	72.6662	23	47.0772	57423	F7		1.66	1	5.5961e-06	4.41681e-06	1.10528			1000A	1000	A	C3(AV_54)	C	3	FALSE
FALSE	High	Sequest HT (A2)	Unambiguous	[K].IEwLESHQDADIEDFK.[A]	W3(AV_54)	1	P11021	P11021	0	2	0.0287	0	1	1	1014.96	2028.92	2028.92	0.09	9e-05	HCD (High Energy Collision Dissociation)	30	MS2	89.0313	23	64.7902	83742	F6		3.14	1	5.5961e-06	1.51389e-06	1.22243	480533	64.69	500B	500	B	W3(AV_54)	W	3	FALSE
FALSE	High	Sequest HT (A2)	Unambiguous	[KR].SyELPDGQVITIGNER.[F]	Y2(AV_54)	11	P68133; P60709; Q562R1; A5A3E0	P63267; P63261; P62736; P68133; P60709; P68032; Q6S8J3; Q9BYX7; Q562R1; P63267-2; A5A3E0	0	2	0.1067	0	1	1	922.955	1844.9	1844.9	0.39	0.00036	HCD (High Energy Collision Dissociation)	30	MS2	91.1072	23	63.6277	82025	F6		3	4	5.5961e-06	1.15398e-06	1.25212	1107509	63.66	500B	500	B	Y2(AV_54)	Y	2	FALSE
FALSE	High	Sequest HT (A2)	Unambiguous	[KR].sYELPDGQVITIGNER.[F]	S1(AV_54)	11	P68133; P60709; Q562R1; A5A3E0	P63267; P63261; P62736; P68133; P60709; P68032; Q6S8J3; Q9BYX7; Q562R1; P63267-2; A5A3E0	0	2	0.1067	0	1	2	922.955	1844.9	1844.9	0.39	0.00036	HCD (High Energy Collision Dissociation)	30	MS2	91.1072	23	63.6277	82025	F6		3	4	5.5961e-06	1.15398e-06	1.25212	1107509	63.66	500B	500	B	S1(AV_54)	S	1	FALSE
FALSE	High	Sequest HT (A2)	Unambiguous	[R].sLDMDSIIAEVK.[A]	S1(AV_54)	2	P05787	P05787-2; P05787	0	2	0.1389	0	1	2	687.845	1374.68	1374.68	0.78	0.00054	HCD (High Energy Collision Dissociation)	30	MS2	38.8062	23	78.1408	103453	F6		3.24	1	5.5961e-06	5.16579e-08	1.5918	739861	78.18	500B	500	B	S1(AV_54)	S	1	FALSE
FALSE	High	Sequest HT (A2)	Unambiguous	[K].MsVQPTVSLGGFEITPPVVLR.[L]	S2(AV_54)	3	P06748	P06748-3; P06748-2; P06748	0	2	0.1167	0	1	1	1141.12	2281.23	2281.23	-0.45	-0.00051	HCD (High Energy Collision Dissociation)	30	MS2	53.6616	23	82.0635	109271	F6		2.57	1	5.5961e-06	8.28335e-08	1.54017			500B	500	B	S2(AV_54)	S	2	FALSE
FALSE	High	Sequest HT (A2)	Unambiguous	[K].mSVQPTVSLGGFEITPPVVLR.[L]	M1(AV_54)	3	P06748	P06748-3; P06748-2; P06748	0	2	0.1167	0	1	3	1141.12	2281.23	2281.23	-0.45	-0.00051	HCD (High Energy Collision Dissociation)	30	MS2	53.6616	23	82.0635	109271	F6		2.57	1	5.5961e-06	8.28335e-08	1.54017			500B	500	B	M1(AV_54)	M	1	FALSE
FALSE	High	Sequest HT (A2)	Unambiguous	[K].dLYANTVLSGGTTMYPGIADR.[M]	D1(AV_54)	2	P60709	P60709; P63261	0	2	0.0404	0	1	1	1135.04	2269.08	2269.08	-2.38	-0.0027	HCD (High Energy Collision Dissociation)	30	MS2	0	23	74.1325	97544	F6		4.46	1	5.5961e-06	4.33863e-12	2.61798	511701	74.11	500B	500	B	D1(AV_54)	D	1	FALSE
FALSE	High	Sequest HT (A2)	Unambiguous	[K].CLeLFSELAEDKENYK.[K]	E3(AV_54)	1	P08238	P08238	1	2	0.0025	0	1	1	992.964	1984.92	1984.92	0.05	5e-05	HCD (High Energy Collision Dissociation)	30	MS2	4.59558	119	74.2037	97648	F6		3.94	1	5.5961e-06	4.34423e-06	1.10709	4978044	73.96	500B	500	B	E3(AV_54)	E	3	FALSE
FALSE	High	Sequest HT (A2)	Unambiguous	[K].dLYANTVLSGGTTMYPGIADR.[M]	D1(AV_54)	2	P60709	P60709; P63261	0	2	0.0076	0	1	2	1135.04	2269.06	2269.08	-7.32	-0.00831	HCD (High Energy Collision Dissociation)	30	MS2	0	23	73.9455	97268	F6		2.64	1	5.5961e-06	4.32035e-06	1.1077	511701	74.11	500B	500	B	D1(AV_54)	D	1	FALSE
FALSE	High	Sequest HT (A2)	Unambiguous	[K].dLYANTVLSGGTTMYPGIADR.[M]	D1(AV_54)	2	P60709	P60709; P63261	0	2	0.0773	0	1	2	1135.04	2269.07	2269.08	-4.96	-0.00563	HCD (High Energy Collision Dissociation)	30	MS2	20.6742	23	74.3217	97826	F6		2.2	1	5.5961e-06	4.8239e-06	1.09563	511701	74.11	500B	500	B	D1(AV_54)	D	1	FALSE
FALSE	High	Sequest HT (A2)	Unambiguous	[R].YFAGNLASGGAAGAtSLCFVYPLDFAR.[T]	T15(AV_54)	2	P12236; P12235	P12236; P12235	0	3	0.0333	0	1	1	931.774	2793.31	2793.33	-9.83	-0.00915	HCD (High Energy Collision Dissociation)	30	MS2	98.2815	23	72.6496	95351	F6		2.4	2	5.5961e-06	1.3582e-06	1.2343			500B	500	B	T15(AV_54)	T	15	FALSE
FALSE	High	Sequest HT (A2)	Unambiguous	[R].YFAGNLASGGAAGATsLCFVYPLDFAR.[T]	S16(AV_54)	2	P12236; P12235	P12236; P12235	0	3		0.0315	2	2	931.774	2793.31	2793.33	-9.84	-0.00916	HCD (High Energy Collision Dissociation)	30	MS2	98.1085	23	73.0263	95901	F6		2.46	2	5.5961e-06	6.23466e-08	1.57124			500B	500	B	S16(AV_54)	S	16	FALSE
FALSE	High	Sequest HT (A2)	Unambiguous	[R].sNMDNMFESYINNLR.[R]	S1(AV_54)	2	P05787	P05787-2; P05787	0	2	0.0238	0	1	2	951.418	1901.83	1901.82	6.36	0.00605	HCD (High Energy Collision Dissociation)	30	MS2	54.6591	23	76.1751	100572	F6		4.21	1	5.5961e-06	2.41232e-06	1.17146	298779	76.24	500B	500	B	S1(AV_54)	S	1	FALSE
FALSE	High	Sequest HT (A2)	Unambiguous	[R].SnMDNMFESYINNLR.[R]	N2(AV_54)	2	P05787	P05787-2; P05787	0	2	0.0238	0	1	1	951.418	1901.83	1901.82	6.36	0.00605	HCD (High Energy Collision Dissociation)	30	MS2	54.6591	23	76.1751	100572	F6		4.21	1	5.5961e-06	2.41232e-06	1.17146	298779	76.24	500B	500	B	N2(AV_54)	N	2	FALSE
FALSE	High	Sequest HT (A2)	Unambiguous	[R].SnMDNMFESYINNLR.[R]	N2(AV_54)	2	P05787	P05787-2; P05787	0	2	0.0216	0	1	3	951.415	1901.82	1901.82	3.79	0.0036	HCD (High Energy Collision Dissociation)	30	MS2	94.4959	23	75.9928	100305	F6		2.78	1	5.5961e-06	2.3695e-06	1.17342	298779	76.24	500B	500	B	N2(AV_54)	N	2	FALSE
FALSE	High	Sequest HT (A2)	Unambiguous	[R].sNMDNMFESYINNLR.[R]	S1(AV_54)	2	P05787	P05787-2; P05787	0	2	0.0216	0	1	1	951.415	1901.82	1901.82	3.79	0.0036	HCD (High Energy Collision Dissociation)	30	MS2	94.4959	23	75.9928	100305	F6		2.78	1	5.5961e-06	2.3695e-06	1.17342	298779	76.24	500B	500	B	S1(AV_54)	S	1	FALSE
FALSE	High	Sequest HT (A2)	Unambiguous	[K].QeYDESGPSIVHR.[K]	E2(AV_54)	7	P60709; A5A3E0	P63261; P60709; Q6S8J3; Q9BYX7; P0CG39; P0CG38; A5A3E0	0	2	0.0057	0	1	1	785.864	1570.72	1570.71	5	0.00392	HCD (High Energy Collision Dissociation)	30	MS2	23.3715	23	31.368	34747	F7		3.53	2	5.5961e-06	5.19663e-07	1.33937	6544598	31.44	1000A	1000	A	E2(AV_54)	E	2	FALSE
FALSE	High	Sequest HT (A2)	Unambiguous	[K].QeYDESGPSIVHR.[K]	E2(AV_54)	7	P60709; A5A3E0	P63261; P60709; Q6S8J3; Q9BYX7; P0CG39; P0CG38; A5A3E0	0	2	0.0063	0	1	1	785.859	1570.71	1570.71	-1	-0.00079	HCD (High Energy Collision Dissociation)	30	MS2	19.5061	23	31.5554	35000	F7		3.16	2	5.5961e-06	1.41686e-06	1.22967	6544598	31.44	1000A	1000	A	E2(AV_54)	E	2	FALSE
FALSE	High	Sequest HT (A2)	Unambiguous	[K].ELEQVcNPIISGLYQGAGGPGPGGFGAQGPK.[G]	C6(AV_54)	2	P0DMV9	P0DMV8-2; P0DMV9	0	3	0.0339	0	1	1	1018.16	3052.47	3052.48	-3.18	-0.00323	HCD (High Energy Collision Dissociation)	30	MS2	98.1531	23	60.753	77756	F6		4.13	1	5.5961e-06	7.05102e-11	2.31311			500B	500	B	C6(AV_54)	C	6	FALSE
FALSE	High	Sequest HT (A2)	Unambiguous	[K].SYcAEIAHNVSSK.[N]	C3(AV_54)	1	P62910	P62910	0	3	0.0509	0	1	1	488.23	1462.68	1462.66	8.63	0.00421	HCD (High Energy Collision Dissociation)	30	MS2	97.2257	14.212	18.1501	16873	F8		2.75	1	5.5961e-06	1.82195e-05	0.949943			1000B	1000	B	C3(AV_54)	C	3	FALSE
FALSE	High	Sequest HT (A2)	Unambiguous	[K].DVALSsGSACTSASLEPSYVLR.[A]	S6(AV_54)	3	Q9Y697	Q9Y697-2; Q9Y697-3; Q9Y697	0	2		0.0295	3	3	1134.05	2267.1	2267.09	6.22	0.00706	HCD (High Energy Collision Dissociation)	30	MS2	79.2398	23	50.9217	63260	F5		2.3	1	5.5961e-06	9.15124e-06	1.0255			500A	500	A	S6(AV_54)	S	6	FALSE
FALSE	High	Sequest HT (A2)	Unambiguous	[K].DVALsSGSACTSASLEPSYVLR.[A]	S5(AV_54)	3	Q9Y697	Q9Y697-2; Q9Y697-3; Q9Y697	0	2		0.0295	3	4	1134.05	2267.1	2267.09	6.22	0.00706	HCD (High Energy Collision Dissociation)	30	MS2	79.2398	23	50.9217	63260	F5		2.3	1	5.5961e-06	9.15124e-06	1.0255			500A	500	A	S5(AV_54)	S	5	FALSE
FALSE	High	Sequest HT (A2)	Unambiguous	[R].cLFTLLGHLDYIR.[T]	C1(AV_54)	2	P53621	P53621-2; P53621	0	3	0.0405	0	1	1	539.953	1617.84	1617.85	-1.49	-0.0008	HCD (High Energy Collision Dissociation)	30	MS2	96.3894	23	60.7477	77827	F5		1.73	1	5.5961e-06	2.10951e-05	0.933834	220265	60.8	500A	500	A	C1(AV_54)	C	1	FALSE
FALSE	High	Sequest HT (A2)	Unambiguous	[K].qEYDESGPSIVHR.[K]	Q1(AV_54)	7	P60709; A5A3E0	P63261; P60709; Q6S8J3; Q9BYX7; P0CG39; P0CG38; A5A3E0	0	2	0.0028	0	1	1	785.858	1570.71	1570.71	-2.87	-0.00225	HCD (High Energy Collision Dissociation)	30	MS2	17.5938	23	31.5397	34961	F8		3.54	2	5.5961e-06	1.76644e-06	1.20555			1000B	1000	B	Q1(AV_54)	Q	1	FALSE
FALSE	High	Sequest HT (A2)	Unambiguous	[R].IsIGGGSCAISGGYGSR.[A]	S2(AV_54)	3	P04259; P02538	P48668; P04259; P02538	0	2	0.0948	0	1	2	798.381	1595.75	1595.75	3.47	0.00277	HCD (High Energy Collision Dissociation)	30	MS2	99.0994	2.49	32.3243	36063	F8		2.32	2	5.5961e-06	6.21647e-06	1.06786			1000B	1000	B	S2(AV_54)	S	2	FALSE
FALSE	High	Sequest HT (A2)	Unambiguous	[K].AYHEQLSVAEITNAcFEPANQMVK.[C]	C15(AV_54)	9	Q71U36; P68366	Q6PEY2; Q71U36; P0DPH7-2; P68366-2; Q71U36-2; P68363-2; P68363; P68366; P0DPH8	0	3	0.0627	0	1	1	916.424	2747.26	2747.28	-8.53	-0.00782	HCD (High Energy Collision Dissociation)	30	MS2	93.5008	23	48.5382	59713	F5		6.06	2	5.5961e-06	3.18064e-09	1.89661			500A	500	A	C15(AV_54)	C	15	FALSE
FALSE	High	Sequest HT (A2)	Unambiguous	[K].AYHEQLSVAEITNAcFEPANQMVK.[C]	C15(AV_54)	9	Q71U36; P68366	Q6PEY2; Q71U36; P0DPH7-2; P68366-2; Q71U36-2; P68363-2; P68363; P68366; P0DPH8	0	3	0.0844	0	1	1	916.424	2747.26	2747.28	-8	-0.00733	HCD (High Energy Collision Dissociation)	30	MS2	94.3658	23	48.8934	60239	F5		6.04	2	5.5961e-06	1.18575e-08	1.75272			500A	500	A	C15(AV_54)	C	15	FALSE
FALSE	High	Sequest HT (A2)	Unambiguous	[R].HqGVMVGMGQK.[D]	Q2(AV_54)	7	Q562R1; P60709; P68133	Q562R1; P63261; P63267; P68032; P60709; P62736; P68133	0	2	0.011	0	1	1	613.296	1225.58	1225.58	2.24	0.00138	HCD (High Energy Collision Dissociation)	30	MS2	57.6486	23	24.0779	24672	F8		2.72	3	5.5961e-06	5.83818e-06	1.07473	6.56933e+06	24.1	1000B	1000	B	Q2(AV_54)	Q	2	FALSE
FALSE	High	Sequest HT (A2)	Unambiguous	[R].GITNLcVIGGDGSLTGANLFR.[K]	C6(AV_54)	2	Q01813	Q01813-2; Q01813	0	2	0.1413	0	1	1	1066.55	2132.1	2132.08	9.84	0.01049	HCD (High Energy Collision Dissociation)	30	MS2	74.5016	23	61.655	78984	F7		2.83	1	5.5961e-06	9.07141e-09	1.78201			1000A	1000	A	C6(AV_54)	C	6	FALSE
FALSE	High	Sequest HT (A2)	Unambiguous	[K].SSLQYsSPAPDGCGDQTLGDLLLTPTR.[I]	S6(AV_54)	1	P22102	P22102	0	2		0.0108	2	3	1423.69	2846.37	2846.35	6.86	0.00976	HCD (High Energy Collision Dissociation)	30	MS2	14.1569	23	59.6287	75978	F7		2.76	1	5.5961e-06	2.47392e-07	1.42053	1.70688e+06	59.33	1000A	1000	A	S6(AV_54)	S	6	FALSE
FALSE	High	Sequest HT (A2)	Unambiguous	[K].SSLQYSsPAPDGCGDQTLGDLLLTPTR.[I]	S7(AV_54)	1	P22102	P22102	0	2		0.0108	2	2	1423.69	2846.37	2846.35	6.86	0.00976	HCD (High Energy Collision Dissociation)	30	MS2	14.1569	23	59.6287	75978	F7		2.76	1	5.5961e-06	2.47392e-07	1.42053	1.70688e+06	59.33	1000A	1000	A	S7(AV_54)	S	7	FALSE
FALSE	High	Sequest HT (A2)	Unambiguous	[R].sLDMDSIIAEVK.[A]	S1(AV_54)	2	P05787	P05787-2; P05787	0	2	0.164	0	1	1	687.844	1374.68	1374.68	-1.13	-0.00078	HCD (High Energy Collision Dissociation)	30	MS2	39.6455	23	78.0789	103080	F7		3.11	1	5.5961e-06	1.62251e-07	1.46666	968025	78.13	1000A	1000	A	S1(AV_54)	S	1	FALSE
FALSE	High	Sequest HT (A2)	Unambiguous	[R].sNMDNMFESYINNLR.[R]	S1(AV_54)	2	P05787	P05787-2; P05787	0	2	0.0439	0	1	2	951.415	1901.82	1901.82	3.63	0.00345	HCD (High Energy Collision Dissociation)	30	MS2	62.2851	23	76.1619	100368	F7		3.87	1	5.5961e-06	4.30243e-07	1.36002	311855	76.16	1000A	1000	A	S1(AV_54)	S	1	FALSE
FALSE	High	Sequest HT (A2)	Unambiguous	[R].SnMDNMFESYINNLR.[R]	N2(AV_54)	2	P05787	P05787-2; P05787	0	2	0.0439	0	1	1	951.415	1901.82	1901.82	3.63	0.00345	HCD (High Energy Collision Dissociation)	30	MS2	62.2851	23	76.1619	100368	F7		3.87	1	5.5961e-06	4.30243e-07	1.36002	311855	76.16	1000A	1000	A	N2(AV_54)	N	2	FALSE
FALSE	High	Sequest HT (A2)	Unambiguous	[R].sNMDNMFESYINNLR.[R]	S1(AV_54)	2	P05787	P05787-2; P05787	0	2	0.0138	0	1	2	951.419	1901.83	1901.82	8.27	0.00787	HCD (High Energy Collision Dissociation)	30	MS2	91.4998	23	75.9749	100107	F7		3.63	1	5.5961e-06	2.99999e-06	1.14761	311855	76.16	1000A	1000	A	S1(AV_54)	S	1	FALSE
FALSE	High	Sequest HT (A2)	Unambiguous	[R].SnMDNMFESYINNLR.[R]	N2(AV_54)	2	P05787	P05787-2; P05787	0	2	0.0138	0	1	1	951.419	1901.83	1901.82	8.27	0.00787	HCD (High Energy Collision Dissociation)	30	MS2	91.4998	23	75.9749	100107	F7		3.63	1	5.5961e-06	2.99999e-06	1.14761	311855	76.16	1000A	1000	A	N2(AV_54)	N	2	FALSE
FALSE	High	Sequest HT (A2)	Unambiguous	[K].AEPPQcTSLAWSADGQTLFAGYTDNLVR.[V]	C6(AV_54)	1	P63244	P63244	0	3	0.0077	0	1	1	1022.48	3065.43	3065.43	1.21	0.00124	HCD (High Energy Collision Dissociation)	30	MS2	82.4079	23	66.0823	85770	F5		2.59	1	5.5961e-06	8.54845e-06	1.03297	352299	65.79	500A	500	A	C6(AV_54)	C	6	FALSE
FALSE	High	Sequest HT (A2)	Unambiguous	[K].MsVQPTVSLGGFEITPPVVLR.[L]	S2(AV_54)	3	P06748	P06748-3; P06748-2; P06748	0	2	0.003	0	1	1	1141.12	2281.22	2281.23	-1.37	-0.00156	HCD (High Energy Collision Dissociation)	30	MS2	50.413	23	82.0389	108843	F7		3.34	1	5.5961e-06	1.28214e-08	1.74418			1000A	1000	A	S2(AV_54)	S	2	FALSE
FALSE	High	Sequest HT (A2)	Unambiguous	[K].IEwLESHQDADIEDFK.[A]	W3(AV_54)	1	P11021	P11021	0	2	0.0296	0	1	1	1014.96	2028.92	2028.92	1.66	0.00169	HCD (High Energy Collision Dissociation)	30	MS2	50.7832	23	64.7401	83769	F5		3.38	1	5.5961e-06	2.31209e-07	1.42793	992622	64.67	500A	500	A	W3(AV_54)	W	3	FALSE
FALSE	High	Sequest HT (A2)	Unambiguous	[K].NMITGTSQADcAVLIVAAGVGEFEAGISK.[N]	C11(AV_54)	3	Q05639; P68104	Q05639; Q5VTE0; P68104	0	3	0.0431	0	1	1	969.477	2906.42	2906.43	-3.45	-0.00335	HCD (High Energy Collision Dissociation)	30	MS2	94.8569	23	82.4362	109415	F7		3.71	2	5.5961e-06	3.4165e-07	1.38523			1000A	1000	A	C11(AV_54)	C	11	FALSE
FALSE	High	Sequest HT (A2)	Unambiguous	[R].LGAcLAFLPEAFDFIAR.[D]	C4(AV_54)	5	Q86X76	Q86X76-3; Q86X76-5; Q86X76-4; Q86X76-2; Q86X76	0	2	0.088	0	1	1	954.489	1907.97	1907.97	-0.75	-0.00071	HCD (High Energy Collision Dissociation)	30	MS2	82.8729	23	79.2799	104820	F7		2.84	1	5.5961e-06	3.92532e-06	1.11819			1000A	1000	A	C4(AV_54)	C	4	FALSE
FALSE	High	Sequest HT (A2)	Unambiguous	[K].sLADELALVDVLEDK.[L]	S1(AV_54)	1	P07195	P07195	0	2	0.1577	0	1	2	842.442	1683.88	1683.87	4.81	0.00405	HCD (High Energy Collision Dissociation)	30	MS2	90.8625	23	80.1821	106139	F7		3.55	1	5.5961e-06	2.64298e-10	2.16863			1000A	1000	A	S1(AV_54)	S	1	FALSE
FALSE	High	Sequest HT (A2)	Unambiguous	[R].EKIEAELQDIcNDVLELLDK.[Y]	C11(AV_54)	2	P31946	P31946-2; P31946	1	3		0.0037	2	2	795.402	2384.19	2384.19	0.13	0.00011	HCD (High Energy Collision Dissociation)	30	MS2	97.3814	23	80.4619	106949	F5		2.69	1	5.5961e-06	1.57347e-06	1.21821			500A	500	A	C11(AV_54)	C	11	FALSE
FALSE	High	Sequest HT (A2)	Unambiguous	[K].MsVQPTVSLGGFEITPPVVLR.[L]	S2(AV_54)	3	P06748	P06748-3; P06748-2; P06748	0	2	0.1234	0	1	1	1141.12	2281.23	2281.23	2.25	0.00257	HCD (High Energy Collision Dissociation)	30	MS2	48.6324	23	82.0342	109263	F5		3.16	1	5.5961e-06	2.40427e-07	1.42365			500A	500	A	S2(AV_54)	S	2	FALSE
FALSE	High	Sequest HT (A2)	Unambiguous	[K].mSVQPTVSLGGFEITPPVVLR.[L]	M1(AV_54)	3	P06748	P06748-3; P06748-2; P06748	0	2	0.1234	0	1	2	1141.12	2281.23	2281.23	2.25	0.00257	HCD (High Energy Collision Dissociation)	30	MS2	48.6324	23	82.0342	109263	F5		3.16	1	5.5961e-06	2.40427e-07	1.42365			500A	500	A	M1(AV_54)	M	1	FALSE
FALSE	High	Sequest HT (A2)	Unambiguous	[R].ECGVGVIVtPEQIEEAVEAAINR.[H]	T9(AV_54)	2	P47897	P47897-2; P47897	0	3		0.0253	4	4	827.417	2480.24	2480.23	1.51	0.00125	HCD (High Energy Collision Dissociation)	30	MS2	88.4498	23	80.2909	106694	F5		1.54	1	5.5961e-06	2.63862e-06	1.16165			500A	500	A	T9(AV_54)	T	9	FALSE
FALSE	High	Sequest HT (A2)	Unambiguous	[K].dLYANTVLSGGTTMYPGIADR.[M]	D1(AV_54)	2	P60709	P60709; P63261	0	2	0.0396	0	1	1	1135.04	2269.07	2269.08	-4.01	-0.00455	HCD (High Energy Collision Dissociation)	30	MS2	0	23	74.0872	97601	F5		4.55	1	5.5961e-06	1.50128e-11	2.48224	516547	74.07	500A	500	A	D1(AV_54)	D	1	FALSE
FALSE	High	Sequest HT (A2)	Unambiguous	[K].dLYANTVLSGGTTMYPGIADR.[M]	D1(AV_54)	2	P60709	P60709; P63261	0	2	0.07	0	1	1	1135.04	2269.08	2269.08	0.81	0.00092	HCD (High Energy Collision Dissociation)	30	MS2	58.7668	23	74.3007	97913	F5		2.57	1	5.5961e-06	7.63099e-09	1.80091	516547	74.07	500A	500	A	D1(AV_54)	D	1	FALSE
FALSE	High	Sequest HT (A2)	Unambiguous	[R].sLDMDSIIAEVK.[A]	S1(AV_54)	2	P05787	P05787-2; P05787	0	2	0.1459	0	1	2	687.841	1374.67	1374.68	-5.21	-0.00358	HCD (High Energy Collision Dissociation)	30	MS2	63.5512	23	78.0581	103389	F5		2.81	1	5.5961e-06	3.91041e-06	1.11861	832629	78.16	500A	500	A	S1(AV_54)	S	1	FALSE
FALSE	High	Sequest HT (A2)	Unambiguous	[K].DLyANTVLSGGTTMYPGIADR.[M]	Y3(AV_54)	2	P60709	P60709; P63261	0	2	0.0737	0	1	3	1135.04	2269.07	2269.08	-6.51	-0.00739	HCD (High Energy Collision Dissociation)	30	MS2	0	23	73.9863	97251	F7		3.8	1	5.5961e-06	3.16643e-10	2.14887	358412	73.98	1000A	1000	A	Y3(AV_54)	Y	3	FALSE
FALSE	High	Sequest HT (A2)	Unambiguous	[K].dLYANTVLSGGTTMYPGIADR.[M]	D1(AV_54)	2	P60709	P60709; P63261	0	2	0.0737	0	1	1	1135.04	2269.07	2269.08	-6.51	-0.00739	HCD (High Energy Collision Dissociation)	30	MS2	0	23	73.9863	97251	F7		3.8	1	5.5961e-06	3.16643e-10	2.14887	358412	73.98	1000A	1000	A	D1(AV_54)	D	1	FALSE
FALSE	High	Sequest HT (A2)	Unambiguous	[K].dLYANTVLSGGTTMYPGIADR.[M]	D1(AV_54)	2	P60709	P60709; P63261	0	2		0.0036	2	2	1135.05	2269.09	2269.08	3.83	0.00434	HCD (High Energy Collision Dissociation)	30	MS2	0	23	74.1932	97547	F7		2.74	1	5.5961e-06	3.36762e-08	1.63859	358412	73.98	1000A	1000	A	D1(AV_54)	D	1	FALSE
FALSE	High	Sequest HT (A2)	Unambiguous	[R].SnMDNMFESYINNLR.[R]	N2(AV_54)	2	P05787	P05787-2; P05787	0	2	0.0284	0	1	1	951.413	1901.82	1901.82	1.88	0.00179	HCD (High Energy Collision Dissociation)	30	MS2	50.8539	23	76.1965	100689	F5		3.17	1	5.5961e-06	1.08538e-08	1.76239	397879	76.21	500A	500	A	N2(AV_54)	N	2	FALSE
FALSE	High	Sequest HT (A2)	Unambiguous	[R].sNMDNMFESYINNLR.[R]	S1(AV_54)	2	P05787	P05787-2; P05787	0	2	0.0284	0	1	3	951.413	1901.82	1901.82	1.88	0.00179	HCD (High Energy Collision Dissociation)	30	MS2	50.8539	23	76.1965	100689	F5		3.17	1	5.5961e-06	1.08538e-08	1.76239	397879	76.21	500A	500	A	S1(AV_54)	S	1	FALSE
FALSE	High	Sequest HT (A2)	Unambiguous	[K].sLADELALVDVLEDK.[L]	S1(AV_54)	1	P07195	P07195	0	2	0.221	0	1	2	842.438	1683.87	1683.87	0.51	0.00043	HCD (High Energy Collision Dissociation)	30	MS2	79.485	23	80.1439	107334	F1		4.57	1	5.5961e-06	1.33604e-10	2.24322			100A	100	A	S1(AV_54)	S	1	FALSE
FALSE	High	Sequest HT (A2)	Unambiguous	[-].MVnPTVFFDIAVDGEPLGR.[V]	N3(AV_54)	1	P62937	P62937	0	2	0.0241	0	1	1	1066.03	2131.05	2131.05	-1.01	-0.00108	HCD (High Energy Collision Dissociation)	30	MS2	58.0244	23	82.7101	111096	F1		2.49	1	5.5961e-06	3.04529e-07	1.39781			100A	100	A	N3(AV_54)	N	3	FALSE
FALSE	High	Sequest HT (A2)	Unambiguous	[R].hQGVMVGMGQK.[D]	H1(AV_54)	7	Q562R1; P60709; P68133	Q562R1; P63261; P63267; P68032; P60709; P62736; P68133	0	2	0.0072	0	1	2	613.296	1225.58	1225.58	2.5	0.00153	HCD (High Energy Collision Dissociation)	30	MS2	29.2251	23	24.0715	25213	F11		2.79	3	5.5961e-06	1.8534e-05	0.948063	7408920	24.05	Control	Control	Control	H1(AV_54)	H	1	FALSE
FALSE	High	Sequest HT (A2)	Unambiguous	[K].GGINLTATcPQSELDAETVK.[S]	C9(AV_54)	1	Q9Y295	Q9Y295	0	2	0.0044	0	1	1	1051.01	2101	2101.01	-3.37	-0.00354	HCD (High Energy Collision Dissociation)	30	MS2	58.9578	23	42.108	50815	F11		2.29	1	5.5961e-06	2.5163e-06	1.16685			Control	Control	Control	C9(AV_54)	C	9	FALSE
FALSE	High	Sequest HT (A2)	Unambiguous	[K].CLeLFSELAEDKENYK.[K]	E3(AV_54)	1	P08238	P08238	1	2	0.0055	0	1	1	992.964	1984.92	1984.92	-0.24	-0.00024	HCD (High Energy Collision Dissociation)	30	MS2	24.266	71.647	73.8255	98008	F1		3.66	1	5.5961e-06	1.0538e-05	1.01003	9017294	74	100A	100	A	E3(AV_54)	E	3	FALSE
FALSE	High	Sequest HT (A2)	Unambiguous	[K].cLELFSELAEDKENYK.[K]	C1(AV_54)	1	P08238	P08238	1	2	0.0275	0	1	2	992.965	1984.92	1984.92	1.31	0.0013	HCD (High Energy Collision Dissociation)	30	MS2	7.93122	68.206	74.222	98591	F1		3.64	1	5.5961e-06	1.13298e-05	1.00209	9017294	74	100A	100	A	C1(AV_54)	C	1	FALSE
FALSE	High	Sequest HT (A2)	Unambiguous	[K].CLeLFSELAEDKENYK.[K]	E3(AV_54)	1	P08238	P08238	1	2	0.0275	0	1	3	992.965	1984.92	1984.92	1.31	0.0013	HCD (High Energy Collision Dissociation)	30	MS2	7.93122	68.206	74.222	98591	F1		3.64	1	5.5961e-06	1.13298e-05	1.00209	9017294	74	100A	100	A	E3(AV_54)	E	3	FALSE
FALSE	High	Sequest HT (A2)	Unambiguous	[K].CLeLFSELAEDKENYK.[K]	E3(AV_54)	1	P08238	P08238	1	2	0.0026	0	1	1	992.962	1984.92	1984.92	-1.63	-0.00162	HCD (High Energy Collision Dissociation)	30	MS2	15.9876	119	74.4131	98873	F1		3.86	1	5.5961e-06	1.07077e-05	1.00828	9017294	74	100A	100	A	E3(AV_54)	E	3	FALSE
FALSE	High	Sequest HT (A2)	Unambiguous	[K].dLYANTVLSGGTTMYPGIADR.[M]	D1(AV_54)	2	P60709	P60709; P63261	0	2	0.0587	0	1	2	1135.04	2269.07	2269.08	-4.32	-0.0049	HCD (High Energy Collision Dissociation)	30	MS2	19.3329	23	73.9446	98184	F1		4.77	1	5.5961e-06	1.50508e-11	2.48197	825546	74.01	100A	100	A	D1(AV_54)	D	1	FALSE
FALSE	High	Sequest HT (A2)	Unambiguous	[K].CLeLFSELAEDKENYK.[K]	E3(AV_54)	1	P08238	P08238	1	2	0.0028	0	1	1	992.965	1984.92	1984.92	0.88	0.00087	HCD (High Energy Collision Dissociation)	30	MS2	9.26075	44.675	74.0209	98296	F1		3.58	1	5.5961e-06	7.49702e-06	1.04734	9017294	74	100A	100	A	E3(AV_54)	E	3	FALSE
FALSE	High	Sequest HT (A2)	Unambiguous	[K].dLYANTVLSGGTTMYPGIADR.[M]	D1(AV_54)	2	P60709	P60709; P63261	0	2	0.0396	0	1	2	1135.04	2269.08	2269.08	-1.1	-0.00125	HCD (High Energy Collision Dissociation)	30	MS2	0	23	74.1447	98478	F1		4.29	1	5.5961e-06	1.18411e-13	3.01174	825546	74.01	100A	100	A	D1(AV_54)	D	1	FALSE
FALSE	High	Sequest HT (A2)	Unambiguous	[R].sLDMDSIIAEVK.[A]	S1(AV_54)	2	P05787	P05787-2; P05787	0	2	0.157	0	1	2	687.845	1374.68	1374.68	0.1	7e-05	HCD (High Energy Collision Dissociation)	30	MS2	43.2959	23	78.078	104271	F1		3.44	1	5.5961e-06	1.23944e-07	1.4961	1.02098e+06	78.11	100A	100	A	S1(AV_54)	S	1	FALSE
FALSE	High	Sequest HT (A2)	Unambiguous	[K].GQGVYLGMPGcLPVYDALAGEFIR.[A]	C11(AV_54)	1	P30040	P30040	0	2	0.1215	0	1	1	1290.65	2580.29	2580.26	8.83	0.01139	HCD (High Energy Collision Dissociation)	30	MS2	92.9295	23	77.6443	103637	F1		3.21	1	5.5961e-06	1.04804e-10	2.26977			100A	100	A	C11(AV_54)	C	11	FALSE
FALSE	High	Sequest HT (A2)	Unambiguous	[R].SnMDNMFESYINNLR.[R]	N2(AV_54)	2	P05787	P05787-2; P05787	0	2	0.0226	0	1	1	951.418	1901.83	1901.82	6.81	0.00648	HCD (High Energy Collision Dissociation)	30	MS2	55.0985	23	76.159	101460	F1		3.54	1	5.5961e-06	5.20381e-08	1.591	599310	76.11	100A	100	A	N2(AV_54)	N	2	FALSE
FALSE	High	Sequest HT (A2)	Unambiguous	[R].sNMDNMFESYINNLR.[R]	S1(AV_54)	2	P05787	P05787-2; P05787	0	2	0.0226	0	1	2	951.418	1901.83	1901.82	6.81	0.00648	HCD (High Energy Collision Dissociation)	30	MS2	55.0985	23	76.159	101460	F1		3.54	1	5.5961e-06	5.20381e-08	1.591	599310	76.11	100A	100	A	S1(AV_54)	S	1	FALSE
FALSE	High	Sequest HT (A2)	Unambiguous	[R].YFAGNLASGGAAGATSLcFVYPLDFAR.[T]	C18(AV_54)	2	P12236; P12235	P12236; P12235	0	3		0.0242	2	2	931.778	2793.32	2793.33	-5.32	-0.00495	HCD (High Energy Collision Dissociation)	30	MS2	87.2003	23	72.7334	96392	F1		3.63	2	5.5961e-06	7.95186e-10	2.04818			100A	100	A	C18(AV_54)	C	18	FALSE
FALSE	High	Sequest HT (A2)	Unambiguous	[R].ADPNHLVDDLLTPCsPGDPGAIEMTWMDVPGDK.[L]	S15(AV_54)	1	O75351	O75351	0	3	0.0348	0	1	1	1187.55	3560.64	3560.6	9.76	0.01158	HCD (High Energy Collision Dissociation)	30	MS2	76.9717	23	72.3491	95825	F1		2.3	1	5.5961e-06	1.76247e-06	1.2058			100A	100	A	S15(AV_54)	S	15	FALSE
FALSE	High	Sequest HT (A2)	Unambiguous	[R].ADPNHLVDDLLTPcSPGDPGAIEMTWMDVPGDK.[L]	C14(AV_54)	1	O75351	O75351	0	3	0.0348	0	1	2	1187.55	3560.64	3560.6	9.76	0.01158	HCD (High Energy Collision Dissociation)	30	MS2	76.9717	23	72.3491	95825	F1		2.3	1	5.5961e-06	1.76247e-06	1.2058			100A	100	A	C14(AV_54)	C	14	FALSE
FALSE	High	Sequest HT (A2)	Unambiguous	[R].cNEPAVWSQLAK.[A]	C1(AV_54)	2	Q00610	Q00610-2; Q00610	0	2	0.0562	0	1	2	700.339	1399.67	1399.67	1.96	0.00137	HCD (High Energy Collision Dissociation)	30	MS2	78.9453	23	38.6342	45610	F2		2.49	1	5.5961e-06	5.61589e-06	1.07899			100B	100	B	C1(AV_54)	C	1	FALSE
FALSE	High	Sequest HT (A2)	Unambiguous	[R].LeGLTDEINFLR.[Q]	E2(AV_54)	2	P05787	P05787-2; P05787	0	2	0.3158	0	1	1	737.383	1473.76	1473.76	0.01	1e-05	HCD (High Energy Collision Dissociation)	30	MS2	67.6925	23	80.657	106159	F10		3.61	1	5.5961e-06	9.76974e-07	1.27033	485936	80.68	2000B	2000	B	E2(AV_54)	E	2	FALSE
FALSE	High	Sequest HT (A2)	Unambiguous	[R].GQTcVVHYTGMLEDGK.[K]	C4(AV_54)	1	P62942	P62942	0	2	0.0729	0	1	1	896.414	1791.82	1791.8	8.93	0.008	HCD (High Energy Collision Dissociation)	30	MS2	89.8065	23	29.5783	32611	F2		1.92	1	5.5961e-06	1.10517e-06	1.25685			100B	100	B	C4(AV_54)	C	4	FALSE
FALSE	High	Sequest HT (A2)	Unambiguous	[R].hQGVMVGMGQK.[D]	H1(AV_54)	7	Q562R1; P60709; P68133	Q562R1; P63261; P63267; P68032; P60709; P62736; P68133	0	2	0.0079	0	1	1	613.294	1225.58	1225.58	-0.13	-8e-05	HCD (High Energy Collision Dissociation)	30	MS2	3.79068	23	24.0857	25178	F1		3.8	3	5.5961e-06	1.67639e-08	1.71486	13017141	24.07	100A	100	A	H1(AV_54)	H	1	FALSE
FALSE	High	Sequest HT (A2)	Unambiguous	[K].SSLQYSSPAPdGCGDQTLGDLLLTPTR.[I]	D11(AV_54)	1	P22102	P22102	0	2		0.005	4	5	1423.69	2846.38	2846.35	9.64	0.01372	HCD (High Energy Collision Dissociation)	30	MS2	32.9629	23	59.7201	76816	F11		1.99	1	5.5961e-06	2.04122e-05	0.937453	1.67622e+06	59.42	Control	Control	Control	D11(AV_54)	D	11	FALSE
FALSE	High	Sequest HT (A2)	Unambiguous	[K].SSLQYSSPAPDGcGDQTLGDLLLTPTR.[I]	C13(AV_54)	1	P22102	P22102	0	2		0.005	4	4	1423.69	2846.38	2846.35	9.64	0.01372	HCD (High Energy Collision Dissociation)	30	MS2	32.9629	23	59.7201	76816	F11		1.99	1	5.5961e-06	2.04122e-05	0.937453	1.67622e+06	59.42	Control	Control	Control	C13(AV_54)	C	13	FALSE
FALSE	High	Sequest HT (A2)	Unambiguous	[K].SSLQYSSPAPdGCGDQTLGDLLLTPTR.[I]	D11(AV_54)	1	P22102	P22102	0	2	0.0111	0	1	1	1423.69	2846.37	2846.35	7.69	0.01095	HCD (High Energy Collision Dissociation)	30	MS2	16.7889	23	59.5805	76608	F11		2.7	1	5.5961e-06	8.85893e-07	1.28103	1.67622e+06	59.42	Control	Control	Control	D11(AV_54)	D	11	FALSE
FALSE	High	Sequest HT (A2)	Unambiguous	[K].QeYDESGPSIVHR.[K]	E2(AV_54)	7	P60709; A5A3E0	P63261; P60709; Q6S8J3; Q9BYX7; P0CG39; P0CG38; A5A3E0	0	2	0.0048	0	1	1	785.86	1570.71	1570.71	-0.01	-1e-05	HCD (High Energy Collision Dissociation)	30	MS2	10.2334	23	31.4445	35455	F1		4.13	2	5.5961e-06	4.04939e-08	1.61843	9782726	31.46	100A	100	A	E2(AV_54)	E	2	FALSE
FALSE	High	Sequest HT (A2)	Unambiguous	[K].ELEQVCNPIIsGLYQGAGGPGPGGFGAQGPK.[G]	S11(AV_54)	2	P0DMV9	P0DMV8-2; P0DMV9	0	3	0.0191	0	1	1	1018.16	3052.47	3052.48	-3.48	-0.00354	HCD (High Energy Collision Dissociation)	30	MS2	98.0657	23	60.6477	78196	F11		5.76	1	5.5961e-06	2.62496e-11	2.42115			Control	Control	Control	S11(AV_54)	S	11	FALSE
FALSE	High	Sequest HT (A2)	Unambiguous	[R].eIVRdIKEKLcYVALdFEQEMATAASSSSLEK.[S]	N-Term(AV_N-term_54); D5(AV_54); C11(AV_54); D16(AV_54)	3	P60709	Q6S8J3; P63261; P60709	3	3	0.2899	0	1	1	1273.95	3819.84	3819.83	2.25	0.00286	HCD (High Energy Collision Dissociation)	30	MS2	92.7009	23	78.7458	104939	F11		3.07	1	5.5961e-06	2.19715e-06	1.18168			Control	Control	Control	D5(AV_54)	D	5	FALSE
FALSE	High	Sequest HT (A2)	Unambiguous	[R].eIVRdIKEKLcYVALdFEQEMATAASSSSLEK.[S]	N-Term(AV_N-term_54); D5(AV_54); C11(AV_54); D16(AV_54)	3	P60709	Q6S8J3; P63261; P60709	3	3	0.2899	0	1	1	1273.95	3819.84	3819.83	2.25	0.00286	HCD (High Energy Collision Dissociation)	30	MS2	92.7009	23	78.7458	104939	F11		3.07	1	5.5961e-06	2.19715e-06	1.18168			Control	Control	Control	C11(AV_54)	C	11	FALSE
FALSE	High	Sequest HT (A2)	Unambiguous	[R].eIVRdIKEKLcYVALdFEQEMATAASSSSLEK.[S]	N-Term(AV_N-term_54); D5(AV_54); C11(AV_54); D16(AV_54)	3	P60709	Q6S8J3; P63261; P60709	3	3	0.2899	0	1	1	1273.95	3819.84	3819.83	2.25	0.00286	HCD (High Energy Collision Dissociation)	30	MS2	92.7009	23	78.7458	104939	F11		3.07	1	5.5961e-06	2.19715e-06	1.18168			Control	Control	Control	D16(AV_54)	D	16	FALSE
FALSE	High	Sequest HT (A2)	Unambiguous	[R].ImFVDPSLTVR.[A]	M2(AV_54)	2	Q8TD06; O95994	Q8TD06; O95994	0	2	0.4796	0	1	1	666.357	1331.71	1331.7	2.42	0.00161	HCD (High Energy Collision Dissociation)	30	MS2	48.6195	23	83.6863	112173	F11		2.21	2	5.5961e-06	4.72725e-06	1.09784	1.07583e+06	83.72	Control	Control	Control	M2(AV_54)	M	2	FALSE
FALSE	High	Sequest HT (A2)	Unambiguous	[K].dLYANTVLSGGTTMYPGIADR.[M]	D1(AV_54)	2	P60709	P60709; P63261	0	2	0.0293	0	1	2	1135.04	2269.06	2269.08	-7.04	-0.00799	HCD (High Energy Collision Dissociation)	30	MS2	0	23	73.9225	97853	F11		3.75	1	5.5961e-06	9.68588e-07	1.27127			Control	Control	Control	D1(AV_54)	D	1	FALSE
FALSE	High	Sequest HT (A2)	Unambiguous	[K].CLeLFSELAEDKENYK.[K]	E3(AV_54)	1	P08238	P08238	1	2	0.0026	0	1	1	992.965	1984.92	1984.92	1.15	0.00114	HCD (High Energy Collision Dissociation)	30	MS2	7.51188	42.158	74.0489	98037	F11		3.85	1	5.5961e-06	3.78495e-06	1.12218	12110777	73.96	Control	Control	Control	E3(AV_54)	E	3	FALSE
FALSE	High	Sequest HT (A2)	Unambiguous	[K].dLYANTVLSGGTTMYPGIADR.[M]	D1(AV_54)	2	P60709	P60709; P63261	0	2	0.0423	0	1	1	1135.04	2269.07	2269.08	-6.12	-0.00695	HCD (High Energy Collision Dissociation)	30	MS2	71.1436	23	74.1295	98158	F11		3.07	1	5.5961e-06	3.17172e-08	1.64514			Control	Control	Control	D1(AV_54)	D	1	FALSE
FALSE	High	Sequest HT (A2)	Unambiguous	[R].ALANsLACQGKYTPSGQAGAAASESLFVSNHAY.[-]	S5(AV_54)	2	P04075-2; P04075	P04075-2; P04075	1	3		0.034	5	5	1113.53	3338.57	3338.57	-2.47	-0.00275	HCD (High Energy Collision Dissociation)	30	MS2	92.0183	23	49.5947	61914	F1		3.13	2	5.5961e-06	1.42401e-06	1.22912	1356597	49.04	100A	100	A	S5(AV_54)	S	5	FALSE
FALSE	High	Sequest HT (A2)	Unambiguous	[K].AYHEQLSVAEITNAcFEPANQMVK.[C]	C15(AV_54)	9	Q71U36; P68366	Q6PEY2; Q71U36; P0DPH7-2; P68366-2; Q71U36-2; P68363-2; P68363; P68366; P0DPH8	0	3	0.0138	0	1	1	916.438	2747.3	2747.28	7.22	0.00661	HCD (High Energy Collision Dissociation)	30	MS2	70.7843	23	50.3397	63032	F1		3.63	2	5.5961e-06	1.10211e-08	1.76072			100A	100	A	C15(AV_54)	C	15	FALSE
FALSE	High	Sequest HT (A2)	Unambiguous	[K].AYHEQLTVAEITNAcFEPANQMVK.[C]	C15(AV_54)	1	Q9BQE3	Q9BQE3	0	3	0.0582	0	1	1	921.112	2761.32	2761.3	9.66	0.00889	HCD (High Energy Collision Dissociation)	30	MS2	94.1169	23	49.8216	62157	F11		3.78	1	5.5961e-06	1.82059e-06	1.20225			Control	Control	Control	C15(AV_54)	C	15	FALSE
FALSE	High	Sequest HT (A2)	Unambiguous	[K].AYHEQLSVAEITNAcFEPANQMVK.[C]	C15(AV_54)	9	Q71U36; P68366	Q6PEY2; Q71U36; P0DPH7-2; P68366-2; Q71U36-2; P68363-2; P68363; P68366; P0DPH8	0	3	0.0787	0	1	1	916.423	2747.25	2747.28	-9.76	-0.00894	HCD (High Energy Collision Dissociation)	30	MS2	93.9164	23	48.9465	60851	F11		6.48	2	5.5961e-06	3.39049e-08	1.63785			Control	Control	Control	C15(AV_54)	C	15	FALSE
FALSE	High	Sequest HT (A2)	Unambiguous	[K].AYHEQLSVAEITNAcFEPANQMVK.[C]	C15(AV_54)	9	Q71U36; P68366	Q6PEY2; Q71U36; P0DPH7-2; P68366-2; Q71U36-2; P68363-2; P68363; P68366; P0DPH8	0	3	0.1082	0	1	1	916.435	2747.29	2747.28	3.21	0.00294	HCD (High Energy Collision Dissociation)	30	MS2	72.0585	23	50.7972	63718	F1		4.25	2	5.5961e-06	2.91169e-10	2.15804	24367536	51.3	100A	100	A	C15(AV_54)	C	15	FALSE
FALSE	High	Sequest HT (A2)	Unambiguous	[K].SSLQYSSPAPDGcGDQTLGDLLLTPTR.[I]	C13(AV_54)	1	P22102	P22102	0	2	0.0216	0	1	1	1423.68	2846.35	2846.35	0.59	0.00084	HCD (High Energy Collision Dissociation)	30	MS2	52.3428	23	59.8341	77173	F1		1.85	1	5.5961e-06	5.32191e-06	1.08487	1.33315e+06	59.42	100A	100	A	C13(AV_54)	C	13	FALSE
FALSE	High	Sequest HT (A2)	Unambiguous	[K].SSLQYSsPAPDGCGDQTLGDLLLTPTR.[I]	S7(AV_54)	1	P22102	P22102	0	2	0.0216	0	1	2	1423.68	2846.35	2846.35	0.59	0.00084	HCD (High Energy Collision Dissociation)	30	MS2	52.3428	23	59.8341	77173	F1		1.85	1	5.5961e-06	5.32191e-06	1.08487	1.33315e+06	59.42	100A	100	A	S7(AV_54)	S	7	FALSE
FALSE	High	Sequest HT (A2)	Unambiguous	[K].SSLQYSSPAPdGCGDQTLGDLLLTPTR.[I]	D11(AV_54)	1	P22102	P22102	0	2	0.0216	0	1	3	1423.68	2846.35	2846.35	0.59	0.00084	HCD (High Energy Collision Dissociation)	30	MS2	52.3428	23	59.8341	77173	F1		1.85	1	5.5961e-06	5.32191e-06	1.08487	1.33315e+06	59.42	100A	100	A	D11(AV_54)	D	11	FALSE
FALSE	High	Sequest HT (A2)	Unambiguous	[K].EGcEAIVDTGTSLMVGPVDEVR.[E]	C3(AV_54)	1	P07339	P07339	0	2		0.0051	2	2	1166.03	2331.06	2331.08	-9.6	-0.01119	HCD (High Energy Collision Dissociation)	30	MS2	81.0776	20.381	56.3293	71941	F1		3.93	1	5.5961e-06	1.133e-09	2.00947			100A	100	A	C3(AV_54)	C	3	FALSE
FALSE	High	Sequest HT (A2)	Unambiguous	[K].eGCEAIVDTGTSLMVGPVDEVR.[E]	E1(AV_54)	1	P07339	P07339	0	2		0.0051	2	3	1166.03	2331.06	2331.08	-9.6	-0.01119	HCD (High Energy Collision Dissociation)	30	MS2	81.0776	20.381	56.3293	71941	F1		3.93	1	5.5961e-06	1.133e-09	2.00947			100A	100	A	E1(AV_54)	E	1	FALSE
FALSE	High	Sequest HT (A2)	Unambiguous	[R].cEGINISGNFYR.[N]	C1(AV_54)	1	P40429	P40429	0	2		0.0046	2	3	713.825	1426.64	1426.64	1.12	0.0008	HCD (High Energy Collision Dissociation)	30	MS2	79.1384	23	39.3712	46863	F1		2.17	1	5.5961e-06	1.87492e-05	0.946794	17503730	39.35	100A	100	A	C1(AV_54)	C	1	FALSE
FALSE	High	Sequest HT (A2)	Unambiguous	[R].SPDVGLYGVIPeCGETYHSDLAEAK.[K]	E12(AV_54)	1	P46940	P46940	0	3	0.0394	0	1	1	902.089	2704.25	2704.24	3.1	0.00279	HCD (High Energy Collision Dissociation)	30	MS2	97.3005	23	48.115	59706	F1		4.32	1	5.5961e-06	1.83907e-07	1.45296	1.68711e+06	47.95	100A	100	A	E12(AV_54)	E	12	FALSE
FALSE	High	Sequest HT (A2)	Unambiguous	[K].HTGPGILSMANAGPNTnGSQFFICTAK.[T]	N17(AV_54)	2	P62937	P62937; P62937-2	0	3	0.0328	0	1	1	930.116	2788.33	2788.32	5.84	0.00543	HCD (High Energy Collision Dissociation)	30	MS2	91.723	23	53.4113	67492	F11		4.88	1	5.5961e-06	3.22294e-08	1.64339			Control	Control	Control	N17(AV_54)	N	17	FALSE
FALSE	High	Sequest HT (A2)	Unambiguous	[K].QeYDESGPSIVHR.[K]	E2(AV_54)	7	P60709; A5A3E0	P63261; P60709; Q6S8J3; Q9BYX7; P0CG39; P0CG38; A5A3E0	0	2	0.0026	0	1	1	785.858	1570.71	1570.71	-2.34	-0.00183	HCD (High Energy Collision Dissociation)	30	MS2	0	23	31.4369	35158	F3		3.78	2	5.5961e-06	8.13149e-08	1.54219	8653025	31.46	250A	250	A	E2(AV_54)	E	2	FALSE
FALSE	High	Sequest HT (A2)	Unambiguous	[K].QeYDESGPSIVHR.[K]	E2(AV_54)	7	P60709; A5A3E0	P63261; P60709; Q6S8J3; Q9BYX7; P0CG39; P0CG38; A5A3E0	0	2	0.005	0	1	1	785.859	1570.71	1570.71	-1.56	-0.00123	HCD (High Energy Collision Dissociation)	30	MS2	15.3607	23	31.4748	35208	F3		4.02	2	5.5961e-06	6.30897e-08	1.56994	8653025	31.46	250A	250	A	E2(AV_54)	E	2	FALSE
FALSE	High	Sequest HT (A2)	Unambiguous	[K].mSVQPTVSLGGFEITPPVVLR.[L]	M1(AV_54)	3	P06748	P06748-3; P06748-2; P06748	0	2	0.1207	0	1	2	1141.12	2281.24	2281.23	5.08	0.0058	HCD (High Energy Collision Dissociation)	30	MS2	92.0059	23	82.0214	108671	F9		3.23	1	5.5961e-06	2.44676e-09	1.92529			2000A	2000	A	M1(AV_54)	M	1	FALSE
FALSE	High	Sequest HT (A2)	Unambiguous	[K].MsVQPTVSLGGFEITPPVVLR.[L]	S2(AV_54)	3	P06748	P06748-3; P06748-2; P06748	0	2	0.1207	0	1	1	1141.12	2281.24	2281.23	5.08	0.0058	HCD (High Energy Collision Dissociation)	30	MS2	92.0059	23	82.0214	108671	F9		3.23	1	5.5961e-06	2.44676e-09	1.92529			2000A	2000	A	S2(AV_54)	S	2	FALSE
FALSE	High	Sequest HT (A2)	Unambiguous	[K].QeYDESGPSIVHR.[K]	E2(AV_54)	7	P60709; A5A3E0	P63261; P60709; Q6S8J3; Q9BYX7; P0CG39; P0CG38; A5A3E0	0	2		0.003	3	3	785.857	1570.71	1570.71	-4.2	-0.00329	HCD (High Energy Collision Dissociation)	30	MS2	33.7039	23	31.4611	34701	F10		3.33	2	5.5961e-06	2.07304e-06	1.18805			2000B	2000	B	E2(AV_54)	E	2	FALSE
FALSE	High	Sequest HT (A2)	Unambiguous	[K].QeYDESGPSIVHR.[K]	E2(AV_54)	7	P60709; A5A3E0	P63261; P60709; Q6S8J3; Q9BYX7; P0CG39; P0CG38; A5A3E0	0	2	0.0237	0	1	1	785.863	1570.72	1570.71	3.74	0.00293	HCD (High Energy Collision Dissociation)	30	MS2	0	23	31.4257	34656	F10		3.37	2	5.5961e-06	1.49994e-06	1.22344	2.32256e+06	31.43	2000B	2000	B	E2(AV_54)	E	2	FALSE
FALSE	High	Sequest HT (A2)	Unambiguous	[R].hQGVMVGMGQK.[D]	H1(AV_54)	7	Q562R1; P60709; P68133	Q562R1; P63261; P63267; P68032; P60709; P62736; P68133	0	2		0.003	2	3	613.293	1225.58	1225.58	-1.74	-0.00107	HCD (High Energy Collision Dissociation)	30	MS2	35.8254	23	24.1386	25057	F3		3.32	3	5.5961e-06	4.81545e-07	1.3477	10643383	24.1	250A	250	A	H1(AV_54)	H	1	FALSE
FALSE	High	Sequest HT (A2)	Unambiguous	[R].hQGVMVGMGQK.[D]	H1(AV_54)	7	Q562R1; P60709; P68133	Q562R1; P63261; P63267; P68032; P60709; P62736; P68133	0	2		0.0034	2	2	613.295	1225.58	1225.58	1.65	0.00101	HCD (High Energy Collision Dissociation)	30	MS2	56.259	23	24.0995	25009	F3		2.96	3	5.5961e-06	2.17267e-07	1.43473	10643383	24.1	250A	250	A	H1(AV_54)	H	1	FALSE
FALSE	High	Sequest HT (A2)	Unambiguous	[K].IEwLESHQDADIEDFK.[A]	W3(AV_54)	1	P11021	P11021	0	2	0.0717	0	1	1	1014.97	2028.93	2028.92	5.66	0.00574	HCD (High Energy Collision Dissociation)	30	MS2	68.8532	23	64.7937	83497	F9		2.37	1	5.5961e-06	4.19449e-06	1.11093			2000A	2000	A	W3(AV_54)	W	3	FALSE
FALSE	High	Sequest HT (A2)	Unambiguous	[K].ELEQVCnPIISGLYQGAGGPGPGGFGAQGPK.[G]	N7(AV_54)	2	P0DMV9	P0DMV8-2; P0DMV9	0	3		0.0379	4	4	1018.16	3052.48	3052.48	-2.4	-0.00245	HCD (High Energy Collision Dissociation)	30	MS2	97.4446	23	60.7171	77441	F9		4.31	1	5.5961e-06	2.6503e-11	2.4201			2000A	2000	A	N7(AV_54)	N	7	FALSE
FALSE	High	Sequest HT (A2)	Unambiguous	[K].ELEQVcNPIISGLYQGAGGPGPGGFGAQGPK.[G]	C6(AV_54)	2	P0DMV9	P0DMV8-2; P0DMV9	0	3		0.0379	4	5	1018.16	3052.48	3052.48	-2.4	-0.00245	HCD (High Energy Collision Dissociation)	30	MS2	97.4446	23	60.7171	77441	F9		4.31	1	5.5961e-06	2.6503e-11	2.4201			2000A	2000	A	C6(AV_54)	C	6	FALSE
FALSE	High	Sequest HT (A2)	Unambiguous	[K].ELEQVCNPIIsGLYQGAGGPGPGGFGAQGPK.[G]	S11(AV_54)	2	P0DMV9	P0DMV8-2; P0DMV9	0	3	0.0224	0	1	1	1018.16	3052.46	3052.48	-8.01	-0.00815	HCD (High Energy Collision Dissociation)	30	MS2	98.4567	23	60.4323	77017	F9		7.13	1	5.5961e-06	2.22977e-13	2.94254			2000A	2000	A	S11(AV_54)	S	11	FALSE
FALSE	High	Sequest HT (A2)	Unambiguous	[K].dLYANTVLSGGTTMYPGIADR.[M]	D1(AV_54)	2	P60709	P60709; P63261	0	2	0.0725	0	1	2	1135.04	2269.08	2269.08	-2.3	-0.00261	HCD (High Energy Collision Dissociation)	30	MS2	0	23	74.1886	97318	F9		3.45	1	5.5961e-06	1.84334e-10	2.20803	158984	74.09	2000A	2000	A	D1(AV_54)	D	1	FALSE
FALSE	High	Sequest HT (A2)	Unambiguous	[R].sNMDNMFESYINNLR.[R]	S1(AV_54)	2	P05787	P05787-2; P05787	0	2	0.0268	0	1	2	951.411	1901.81	1901.82	-0.65	-0.00062	HCD (High Energy Collision Dissociation)	30	MS2	43.5281	23	76.3976	100524	F9		2.61	1	5.5961e-06	1.08657e-07	1.5105	206566	76.32	2000A	2000	A	S1(AV_54)	S	1	FALSE
FALSE	High	Sequest HT (A2)	Unambiguous	[R].SnMDNMFESYINNLR.[R]	N2(AV_54)	2	P05787	P05787-2; P05787	0	2	0.0268	0	1	1	951.411	1901.81	1901.82	-0.65	-0.00062	HCD (High Energy Collision Dissociation)	30	MS2	43.5281	23	76.3976	100524	F9		2.61	1	5.5961e-06	1.08657e-07	1.5105	206566	76.32	2000A	2000	A	N2(AV_54)	N	2	FALSE
FALSE	High	Sequest HT (A2)	Unambiguous	[R].VCsEVLQMEPDNVNALK.[D]	S3(AV_54)	1	Q13217	Q13217	0	2		0.0102	2	2	971.969	1942.93	1942.92	3.16	0.00307	HCD (High Energy Collision Dissociation)	30	MS2	84.4039	23	43.6593	52769	F3		1.94	1	5.5961e-06	1.34742e-05	0.983072			250A	250	A	S3(AV_54)	S	3	FALSE
FALSE	High	Sequest HT (A2)	Unambiguous	[R].sLDMDSIIAEVK.[A]	S1(AV_54)	2	P05787	P05787-2; P05787	0	2	0.1661	0	1	1	687.843	1374.68	1374.68	-3.18	-0.00218	HCD (High Energy Collision Dissociation)	30	MS2	52.3295	23	78.1355	103004	F9		2.95	1	5.5961e-06	4.77127e-07	1.34871	637306	78.2	2000A	2000	A	S1(AV_54)	S	1	FALSE
FALSE	High	Sequest HT (A2)	Unambiguous	[K].AYHEQLSVAEITNAcFEPANQMVK.[C]	C15(AV_54)	9	Q71U36; P68366	Q6PEY2; Q71U36; P0DPH7-2; P68366-2; Q71U36-2; P68363-2; P68363; P68366; P0DPH8	0	3	0.0772	0	1	1	916.424	2747.26	2747.28	-8.87	-0.00812	HCD (High Energy Collision Dissociation)	30	MS2	93.2462	23	48.9318	60519	F3		5.96	2	5.5961e-06	3.95053e-09	1.8729			250A	250	A	C15(AV_54)	C	15	FALSE
FALSE	High	Sequest HT (A2)	Unambiguous	[K].AYHEQLSVAEITNAcFEPANQMVK.[C]	C15(AV_54)	9	Q71U36; P68366	Q6PEY2; Q71U36; P0DPH7-2; P68366-2; Q71U36-2; P68363-2; P68363; P68366; P0DPH8	0	3	0.0025	0	1	1	916.438	2747.3	2747.28	7.48	0.00685	HCD (High Energy Collision Dissociation)	30	MS2	84.4811	23	50.4311	62750	F3		3.93	2	5.5961e-06	3.74432e-09	1.87877			250A	250	A	C15(AV_54)	C	15	FALSE
FALSE	High	Sequest HT (A2)	Unambiguous	[R].GTDEcAIESIAVAATPIPK.[L]	C5(AV_54)	1	P53634	P53634	0	2	0.0471	0	1	1	970.496	1939.98	1939.97	8.58	0.00832	HCD (High Energy Collision Dissociation)	30	MS2	33.8587	23	54.1713	67429	F10		1.91	1	5.5961e-06	4.85929e-06	1.09483	521377	54.17	2000B	2000	B	C5(AV_54)	C	5	FALSE
FALSE	High	Sequest HT (A2)	Unambiguous	[K].ELEQVcNPIISGLYQGAGGPGPGGFGAQGPK.[G]	C6(AV_54)	2	P0DMV9	P0DMV8-2; P0DMV9	0	3	0.0269	0	1	1	1018.16	3052.47	3052.48	-5.67	-0.00576	HCD (High Energy Collision Dissociation)	30	MS2	98.5725	23	60.449	77890	F2		7.43	1	5.5961e-06	1.998e-12	2.70276			100B	100	B	C6(AV_54)	C	6	FALSE
FALSE	High	Sequest HT (A2)	Unambiguous	[K].ELEQVCnPIISGLYQGAGGPGPGGFGAQGPK.[G]	N7(AV_54)	2	P0DMV9	P0DMV8-2; P0DMV9	0	3	0.0269	0	1	2	1018.16	3052.47	3052.48	-5.67	-0.00576	HCD (High Energy Collision Dissociation)	30	MS2	98.5725	23	60.449	77890	F2		7.43	1	5.5961e-06	1.998e-12	2.70276			100B	100	B	N7(AV_54)	N	7	FALSE
FALSE	High	Sequest HT (A2)	Unambiguous	[R].ELqSQISDTSVVLSMDNSR.[S]	Q3(AV_54)	2	P05787	P05787-2; P05787	0	2	0.0372	0	1	1	1082.01	2163.01	2163.02	-5.14	-0.00556	HCD (High Energy Collision Dissociation)	30	MS2	81.8197	23	66.2019	86498	F2		1.88	1	5.5961e-06	2.00607e-05	0.939363			100B	100	B	Q3(AV_54)	Q	3	FALSE
FALSE	High	Sequest HT (A2)	Unambiguous	[K].WDTcAPEVILHAVGGK.[L]	C4(AV_54)	4	O95861	O95861-3; O95861-2; O95861-4; O95861	0	3	0.0741	0	1	1	583.956	1749.85	1749.86	-4.81	-0.00281	HCD (High Energy Collision Dissociation)	30	MS2	95.9456	23	51.6763	64845	F2		3.24	1	5.5961e-06	1.25499e-06	1.24294			100B	100	B	C4(AV_54)	C	4	FALSE
FALSE	High	Sequest HT (A2)	Unambiguous	[K].LNEDMACsVAGITSDANVLTNELR.[L]	S8(AV_54)	1	P25789	P25789	0	3	0.0223	0	1	1	864.071	2590.2	2590.21	-5	-0.00432	HCD (High Energy Collision Dissociation)	30	MS2	97.7186	23	61.9534	78895	F10		4.03	1	5.5961e-06	2.88904e-06	1.15173			2000B	2000	B	S8(AV_54)	S	8	FALSE
FALSE	High	Sequest HT (A2)	Unambiguous	[K].AYHEQLSVAEITnACFEPANQMVK.[C]	N13(AV_54)	9	Q71U36; P68366	Q6PEY2; Q71U36; P0DPH7-2; P68366-2; Q71U36-2; P68363-2; P68363; P68366; P0DPH8	0	3	0.0194	0	1	1	916.44	2747.31	2747.28	9.26	0.00848	HCD (High Energy Collision Dissociation)	30	MS2	69.2785	23	47.9097	59237	F2		4.13	2	5.5961e-06	8.41473e-06	1.03469			100B	100	B	N13(AV_54)	N	13	FALSE
FALSE	High	Sequest HT (A2)	Unambiguous	[R].IEtSCSLLEQTQPATPSLWK.[N]	T3(AV_54)	1	O60934	O60934	0	2	0.0038	0	1	1	1143.56	2286.12	2286.13	-5.07	-0.00579	HCD (High Energy Collision Dissociation)	30	MS2	24.1433	23	52.9899	66811	F2		2.63	1	5.5961e-06	8.08351e-06	1.03909	2.19879e+06	52.4	100B	100	B	T3(AV_54)	T	3	FALSE
FALSE	High	Sequest HT (A2)	Unambiguous	[K].eGCEAIVDTGTSLMVGPVDEVR.[E]	E1(AV_54)	1	P07339	P07339	0	2	0.0686	0	1	1	1166.04	2331.06	2331.08	-8.4	-0.00979	HCD (High Energy Collision Dissociation)	30	MS2	40.0796	23	57.885	72882	F10		2.04	1	5.5961e-06	7.72514e-07	1.29601			2000B	2000	B	E1(AV_54)	E	1	FALSE
FALSE	High	Sequest HT (A2)	Unambiguous	[R].sLDMDSIIAEVK.[A]	S1(AV_54)	2	P05787	P05787-2; P05787	0	2	0.159	0	1	1	687.844	1374.68	1374.68	-1.23	-0.00085	HCD (High Energy Collision Dissociation)	30	MS2	44.2392	23	78.0826	103977	F2		3.46	1	5.5961e-06	4.92631e-08	1.59699	1.0609e+06	78.11	100B	100	B	S1(AV_54)	S	1	FALSE
FALSE	High	Sequest HT (A2)	Unambiguous	[K].cLELFSELAEDKENYK.[K]	C1(AV_54)	1	P08238	P08238	1	2	0.0243	0	1	1	992.966	1984.92	1984.92	1.66	0.00164	HCD (High Energy Collision Dissociation)	30	MS2	12.0515	23	74.1029	98157	F2		3.71	1	5.5961e-06	5.99181e-06	1.07189	3996259	73.96	100B	100	B	C1(AV_54)	C	1	FALSE
FALSE	High	Sequest HT (A2)	Unambiguous	[K].dLYANTVLSGGTTMYPGIADR.[M]	D1(AV_54)	2	P60709	P60709; P63261	0	2		0.0034	2	2	1135.04	2269.08	2269.08	0.38	0.00043	HCD (High Energy Collision Dissociation)	30	MS2	0	23	74.2276	98340	F2		2.97	1	5.5961e-06	1.17245e-09	2.00573	790038	73.98	100B	100	B	D1(AV_54)	D	1	FALSE
FALSE	High	Sequest HT (A2)	Unambiguous	[K].CLeLFSELAEDKENYK.[K]	E3(AV_54)	1	P08238	P08238	1	2	0.0028	0	1	1	992.965	1984.92	1984.92	0.43	0.00042	HCD (High Energy Collision Dissociation)	30	MS2	18.9249	23	73.917	97884	F2		3.61	1	5.5961e-06	1.39735e-05	0.979079	3996259	73.96	100B	100	B	E3(AV_54)	E	3	FALSE
FALSE	High	Sequest HT (A2)	Unambiguous	[K].dLYANTVLSGGTTMYPGIADR.[M]	D1(AV_54)	2	P60709	P60709; P63261	0	2	0.0442	0	1	1	1135.04	2269.08	2269.08	-0.89	-0.00101	HCD (High Energy Collision Dissociation)	30	MS2	0	23	74.0341	98056	F2		5.2	1	5.5961e-06	3.44478e-12	2.6432	790038	73.98	100B	100	B	D1(AV_54)	D	1	FALSE
FALSE	High	Sequest HT (A2)	Unambiguous	[R].sNMDNMFESYINNLR.[R]	S1(AV_54)	2	P05787	P05787-2; P05787	0	2	0.0597	0	1	2	951.411	1901.81	1901.82	-0.62	-0.00059	HCD (High Energy Collision Dissociation)	30	MS2	40.2882	23	76.3816	101496	F2		2.68	1	5.5961e-06	9.99547e-08	1.51963	512759	76.17	100B	100	B	S1(AV_54)	S	1	FALSE
FALSE	High	Sequest HT (A2)	Unambiguous	[R].SnMDNMFESYINNLR.[R]	N2(AV_54)	2	P05787	P05787-2; P05787	0	2	0.0597	0	1	1	951.411	1901.81	1901.82	-0.62	-0.00059	HCD (High Energy Collision Dissociation)	30	MS2	40.2882	23	76.3816	101496	F2		2.68	1	5.5961e-06	9.99547e-08	1.51963	512759	76.17	100B	100	B	N2(AV_54)	N	2	FALSE
FALSE	High	Sequest HT (A2)	Unambiguous	[R].sNMDNMFESYINNLR.[R]	S1(AV_54)	2	P05787	P05787-2; P05787	0	2	0.0178	0	1	2	951.414	1901.82	1901.82	3.1	0.00295	HCD (High Energy Collision Dissociation)	30	MS2	72.3342	23	75.9871	100918	F2		3.37	1	5.5961e-06	9.83296e-08	1.52142	512759	76.17	100B	100	B	S1(AV_54)	S	1	FALSE
FALSE	High	Sequest HT (A2)	Unambiguous	[R].SnMDNMFESYINNLR.[R]	N2(AV_54)	2	P05787	P05787-2; P05787	0	2	0.0178	0	1	1	951.414	1901.82	1901.82	3.1	0.00295	HCD (High Energy Collision Dissociation)	30	MS2	72.3342	23	75.9871	100918	F2		3.37	1	5.5961e-06	9.83296e-08	1.52142	512759	76.17	100B	100	B	N2(AV_54)	N	2	FALSE
FALSE	High	Sequest HT (A2)	Unambiguous	[R].sNMDNMFESYINNLR.[R]	S1(AV_54)	2	P05787	P05787-2; P05787	0	2	0.0048	0	1	3	951.414	1901.82	1901.82	2.36	0.00225	HCD (High Energy Collision Dissociation)	30	MS2	35.6502	23	76.1668	101180	F2		4.18	1	5.5961e-06	1.14677e-07	1.5046	512759	76.17	100B	100	B	S1(AV_54)	S	1	FALSE
FALSE	High	Sequest HT (A2)	Unambiguous	[R].SnMDNMFESYINNLR.[R]	N2(AV_54)	2	P05787	P05787-2; P05787	0	2	0.0048	0	1	1	951.414	1901.82	1901.82	2.36	0.00225	HCD (High Energy Collision Dissociation)	30	MS2	35.6502	23	76.1668	101180	F2		4.18	1	5.5961e-06	1.14677e-07	1.5046	512759	76.17	100B	100	B	N2(AV_54)	N	2	FALSE
FALSE	High	Sequest HT (A2)	Unambiguous	[R].cIPALDSLTPANEDQK.[I]	C1(AV_54)	1	P10809	P10809	0	2	0.3127	0	1	2	884.931	1768.86	1768.84	7.28	0.00643	HCD (High Energy Collision Dissociation)	30	MS2	92.3385	23	43.8116	52313	F10		3.07	1	5.5961e-06	1.68212e-07	1.46271			2000B	2000	B	C1(AV_54)	C	1	FALSE
FALSE	High	Sequest HT (A2)	Unambiguous	[K].sLADELALVDVLEDK.[L]	S1(AV_54)	1	P07195	P07195	0	2	0.1162	0	1	1	842.44	1683.87	1683.87	2.83	0.00238	HCD (High Energy Collision Dissociation)	30	MS2	63.3698	23	80.176	107071	F2		4.39	1	5.5961e-06	1.78854e-10	2.21133			100B	100	B	S1(AV_54)	S	1	FALSE
FALSE	High	Sequest HT (A2)	Unambiguous	[R].EKIEAELQDIcNDVLELLDK.[Y]	C11(AV_54)	2	P31946	P31946-2; P31946	1	3	0.0023	0	1	1	795.406	2384.2	2384.19	5.73	0.00455	HCD (High Energy Collision Dissociation)	30	MS2	96.4185	23	80.257	107195	F2		4.3	1	5.5961e-06	1.15904e-05	0.999593			100B	100	B	C11(AV_54)	C	11	FALSE
FALSE	High	Sequest HT (A2)	Unambiguous	[K].mSVQPTVSLGGFEITPPVVLR.[L]	M1(AV_54)	3	P06748	P06748-3; P06748-2; P06748	0	2	0.1136	0	1	2	1141.11	2281.22	2281.23	-2.27	-0.00259	HCD (High Energy Collision Dissociation)	30	MS2	45.3285	23	82.0317	109799	F2		2.73	1	5.5961e-06	2.46937e-07	1.42073			100B	100	B	M1(AV_54)	M	1	FALSE
FALSE	High	Sequest HT (A2)	Unambiguous	[K].MsVQPTVSLGGFEITPPVVLR.[L]	S2(AV_54)	3	P06748	P06748-3; P06748-2; P06748	0	2	0.1136	0	1	1	1141.11	2281.22	2281.23	-2.27	-0.00259	HCD (High Energy Collision Dissociation)	30	MS2	45.3285	23	82.0317	109799	F2		2.73	1	5.5961e-06	2.46937e-07	1.42073			100B	100	B	S2(AV_54)	S	2	FALSE
FALSE	High	Sequest HT (A2)	Unambiguous	[K].DVDEAYMNkVELESR.[L]	K9(AV_54)	2	P05787	P05787-2; P05787	1	2	0.0544	0	1	1	926.428	1851.85	1851.84	3.17	0.00293	HCD (High Energy Collision Dissociation)	30	MS2	89.4207	23	50.7691	62757	F9		2.39	1	9.08311e-06	0.000108993	0.752781			2000A	2000	A	K9(AV_54)	K	9	TRUE
FALSE	High	Sequest HT (A2)	Unambiguous	[K].DVDEAYMnKVELESR.[L]	N8(AV_54)	2	P05787	P05787-2; P05787	1	2	0.0544	0	1	2	926.428	1851.85	1851.84	3.17	0.00293	HCD (High Energy Collision Dissociation)	30	MS2	89.4207	23	50.7691	62757	F9		2.39	1	9.08311e-06	0.000108993	0.752781			2000A	2000	A	N8(AV_54)	N	8	FALSE
FALSE	High	Sequest HT (A2)	Unambiguous	[R].dLIMDNCEELIPEYLNFIR.[G]	D1(AV_54)	1	Q58FG1	Q58FG1	0	2		0.0147	7	8	1197.57	2394.14	2394.14	1.68	0.00201	HCD (High Energy Collision Dissociation)	30	MS2	86.4925	23	74.9212	97832	F10		2.01	1	9.08311e-06	9.36297e-05	0.769561			2000B	2000	B	D1(AV_54)	D	1	FALSE
FALSE	High	Sequest HT (A2)	Unambiguous	[KR].SyELPDGQVITIGNER.[F]	Y2(AV_54)	11	P68133; P60709; Q562R1; A5A3E0	P63267; P63261; P62736; P68133; P60709; P68032; Q6S8J3; Q9BYX7; Q562R1; P63267-2; A5A3E0	0	2	0.125	0	1	1	922.954	1844.9	1844.9	-0.77	-0.00071	HCD (High Energy Collision Dissociation)	30	MS2	89.4557	23	63.54	81775	F7		2.72	4	9.08311e-06	8.55663e-05	0.779501	1151507	63.55	1000A	1000	A	Y2(AV_54)	Y	2	FALSE
FALSE	High	Sequest HT (A2)	Unambiguous	[KR].sYELPDGQVITIGNER.[F]	S1(AV_54)	11	P68133; P60709; Q562R1; A5A3E0	P63267; P63261; P62736; P68133; P60709; P68032; Q6S8J3; Q9BYX7; Q562R1; P63267-2; A5A3E0	0	2	0.125	0	1	3	922.954	1844.9	1844.9	-0.77	-0.00071	HCD (High Energy Collision Dissociation)	30	MS2	89.4557	23	63.54	81775	F7		2.72	4	9.08311e-06	8.55663e-05	0.779501	1151507	63.55	1000A	1000	A	S1(AV_54)	S	1	FALSE
FALSE	High	Sequest HT (A2)	Unambiguous	[R].LNIISNLDcVNEVIGIR.[Q]	C9(AV_54)	6	P30154; P30153	P30154-3; P30154-2; P30154-4; P30154-5; P30154; P30153	0	3	0.0035	0	1	1	647.016	1939.03	1939.03	1.32	0.00085	HCD (High Energy Collision Dissociation)	30	MS2	62.9151	23	64.9899	84675	F11		2.84	2	9.08311e-06	8.46504e-05	0.780688	1.71723e+06	64.7	Control	Control	Control	C9(AV_54)	C	9	FALSE
FALSE	High	Sequest HT (A2)	Unambiguous	[K].FDTGNLcMVTGGANLGR.[I]	C7(AV_54)	1	P62701	P62701	0	2	0.0039	0	1	1	890.41	1779.81	1779.82	-1.83	-0.00163	HCD (High Energy Collision Dissociation)	30	MS2	96.3886	23	48.0241	58724	F9		2.58	1	9.08311e-06	2.29095e-05	0.924757	1.65323e+06	47.75	2000A	2000	A	C7(AV_54)	C	7	FALSE
FALSE	High	Sequest HT (A2)	Unambiguous	[R].DIcNDVLSLLEK.[F]	C3(AV_54)	1	P63104	P63104	0	2	0.0754	0	1	1	708.363	1415.72	1415.71	7.26	0.00514	HCD (High Energy Collision Dissociation)	30	MS2	86.3524	23	71.2302	93238	F7		2.52	1	9.08311e-06	0.000141619	0.723812	683813	71.29	1000A	1000	A	C3(AV_54)	C	3	FALSE
FALSE	High	Sequest HT (A2)	Unambiguous	[R].AsLEAAIADAEQR.[G]	S2(AV_54)	2	P05787	P05787-2; P05787	0	2	0.0838	0	1	1	699.846	1398.68	1398.69	-1.44	-0.001	HCD (High Energy Collision Dissociation)	30	MS2	58.2659	23	59.8339	75759	F10		1.79	1	9.08311e-06	7.03273e-05	0.801139	984575	59.68	2000B	2000	B	S2(AV_54)	S	2	FALSE
FALSE	High	Sequest HT (A2)	Unambiguous	[K].LSLLeVGCGTGANFK.[F]	E5(AV_54)	1	Q9H8H3	Q9H8H3	0	2	0.0688	0	1	1	781.894	1562.78	1562.79	-5.48	-0.00428	HCD (High Energy Collision Dissociation)	30	MS2	60.2753	23	48.444	59357	F8		1.6	1	9.08311e-06	0.000132582	0.731115	5.33576e+06	48.3	1000B	1000	B	E5(AV_54)	E	5	FALSE
FALSE	High	Sequest HT (A2)	Unambiguous	[K].AYHEQLSVAEITNAcFEPANQMVK.[C]	C15(AV_54)	9	Q71U36; P68366	Q6PEY2; Q71U36; P0DPH7-2; P68366-2; Q71U36-2; P68363-2; P68363; P68366; P0DPH8	0	3		0.015	2	2	916.438	2747.3	2747.28	6.45	0.0059	HCD (High Energy Collision Dissociation)	30	MS2	79.5198	23	47.9275	58597	F8		2.63	2	9.08311e-06	7.70738e-05	0.791034			1000B	1000	B	C15(AV_54)	C	15	FALSE
FALSE	High	Sequest HT (A2)	Unambiguous	[R].GsCVTQVGLLESVYEMFR.[K]	S2(AV_54)	2	P78527	P78527-2; P78527	0	2	0.1237	0	1	3	1036.5	2071.99	2071.98	3.13	0.00324	HCD (High Energy Collision Dissociation)	30	MS2	67.14	23	77.752	102619	F7		1.94	1	9.08311e-06	2.26436e-05	0.926042	671468	77.68	1000A	1000	A	S2(AV_54)	S	2	FALSE
FALSE	High	Sequest HT (A2)	Unambiguous	[R].GScVTQVGLLESVYEMFR.[K]	C3(AV_54)	2	P78527	P78527-2; P78527	0	2	0.1237	0	1	1	1036.5	2071.99	2071.98	3.13	0.00324	HCD (High Energy Collision Dissociation)	30	MS2	67.14	23	77.752	102619	F7		1.94	1	9.08311e-06	2.26436e-05	0.926042	671468	77.68	1000A	1000	A	C3(AV_54)	C	3	FALSE
FALSE	High	Sequest HT (A2)	Unambiguous	[R].DySHYYTTIQDLR.[D]	Y2(AV_54)	1	P08727	P08727	0	2	0.1034	0	1	1	864.901	1728.8	1728.79	5.31	0.00459	HCD (High Energy Collision Dissociation)	30	MS2	63.8314	23	51.8071	64282	F9		2.03	1	9.08311e-06	2.65942e-05	0.908341	1.22413e+06	51.76	2000A	2000	A	Y2(AV_54)	Y	2	FALSE
FALSE	High	Sequest HT (A2)	Unambiguous	[R].dYSHYYTTIQDLR.[D]	D1(AV_54)	1	P08727	P08727	0	2	0.1034	0	1	3	864.901	1728.8	1728.79	5.31	0.00459	HCD (High Energy Collision Dissociation)	30	MS2	63.8314	23	51.8071	64282	F9		2.03	1	9.08311e-06	2.65942e-05	0.908341	1.22413e+06	51.76	2000A	2000	A	D1(AV_54)	D	1	FALSE
FALSE	High	Sequest HT (A2)	Unambiguous	[R].DIcNDVLSLLEK.[F]	C3(AV_54)	1	P63104	P63104	0	2	0.0649	0	1	1	708.361	1415.71	1415.71	3.95	0.0028	HCD (High Energy Collision Dissociation)	30	MS2	90.9584	23	71.2618	92526	F10		2.62	1	9.08311e-06	8.37802e-05	0.781829	387238	71.34	2000B	2000	B	C3(AV_54)	C	3	FALSE
FALSE	High	Sequest HT (A2)	Unambiguous	[R].GGMGsGGLATGIAGGLAGMGGIQNEK.[E]	S5(AV_54)	1	P05783	P05783	0	2	0.0286	0	1	1	1158.06	2315.12	2315.11	1.83	0.00212	HCD (High Energy Collision Dissociation)	30	MS2	61.2954	23	66.4215	86081	F7		2.8	1	9.08311e-06	0.000153052	0.715204			1000A	1000	A	S5(AV_54)	S	5	FALSE
FALSE	High	Sequest HT (A2)	Unambiguous	[R].cEGINISGNFYR.[N]	C1(AV_54)	1	P40429	P40429	0	2	0.0514	0	1	2	713.824	1426.64	1426.64	-0.39	-0.00028	HCD (High Energy Collision Dissociation)	30	MS2	43.1064	23	39.511	47032	F11		1.75	1	9.08311e-06	3.55223e-05	0.876449	15033846	39.37	Control	Control	Control	C1(AV_54)	C	1	FALSE
FALSE	High	Sequest HT (A2)	Unambiguous	[R].GITNLcVIGGDGSLTGANLFR.[K]	C6(AV_54)	2	Q01813	Q01813-2; Q01813	0	2	0.1429	0	1	1	1066.55	2132.09	2132.08	3.23	0.00345	HCD (High Energy Collision Dissociation)	30	MS2	72.8274	23	61.876	79158	F9		2.24	1	9.08311e-06	0.000141301	0.724061			2000A	2000	A	C6(AV_54)	C	6	FALSE
FALSE	High	Sequest HT (A2)	Unambiguous	[K].AYHEQLSVAEITNAcFEPANQMVK.[C]	C15(AV_54)	9	Q71U36; P68366	Q6PEY2; Q71U36; P0DPH7-2; P68366-2; Q71U36-2; P68363-2; P68363; P68366; P0DPH8	0	2	0.1208	0	1	1	1374.15	2747.3	2747.28	6.55	0.00899	HCD (High Energy Collision Dissociation)	30	MS2	32.0034	23	51.9307	65296	F11		1.49	2	9.08311e-06	2.2082e-05	0.928805			Control	Control	Control	C15(AV_54)	C	15	FALSE
FALSE	High	Sequest HT (A2)	Unambiguous	[K].DVDEAYMNkVELESR.[L]	K9(AV_54)	2	P05787	P05787-2; P05787	1	2	0.1269	0	1	2	926.426	1851.85	1851.84	1.48	0.00137	HCD (High Energy Collision Dissociation)	30	MS2	87.5191	23	50.814	62513	F10		2.6	1	9.08311e-06	0.000157359	0.712125			2000B	2000	B	K9(AV_54)	K	9	TRUE
FALSE	High	Sequest HT (A2)	Unambiguous	[K].DVDEAYMnKVELESR.[L]	N8(AV_54)	2	P05787	P05787-2; P05787	1	2	0.1269	0	1	1	926.426	1851.85	1851.84	1.48	0.00137	HCD (High Energy Collision Dissociation)	30	MS2	87.5191	23	50.814	62513	F10		2.6	1	9.08311e-06	0.000157359	0.712125			2000B	2000	B	N8(AV_54)	N	8	FALSE
FALSE	High	Sequest HT (A2)	Unambiguous	[K].AYHEQLSVAEITNAcFEPANQMVK.[C]	C15(AV_54)	9	Q71U36; P68366	Q6PEY2; Q71U36; P0DPH7-2; P68366-2; Q71U36-2; P68363-2; P68363; P68366; P0DPH8	0	3		0.0254	2	2	916.436	2747.29	2747.28	5.1	0.00467	HCD (High Energy Collision Dissociation)	30	MS2	91.2401	23	47.8072	58497	F7		3.45	2	9.08311e-06	4.78714e-05	0.843557			1000A	1000	A	C15(AV_54)	C	15	FALSE
FALSE	High	Sequest HT (A2)	Unambiguous	[K].AYHEQLSVAEITnACFEPANQMVK.[C]	N13(AV_54)	9	Q71U36; P68366	Q6PEY2; Q71U36; P0DPH7-2; P68366-2; Q71U36-2; P68363-2; P68363; P68366; P0DPH8	0	3		0.0071	2	2	916.441	2747.31	2747.28	9.68	0.00886	HCD (High Energy Collision Dissociation)	30	MS2	78.9451	23	47.797	59157	F11		2.79	2	9.08311e-06	5.51785e-05	0.827893			Control	Control	Control	N13(AV_54)	N	13	FALSE
FALSE	High	Sequest HT (A2)	Unambiguous	[K].cASQAGMTAYGTR.[R]	C1(AV_54)	3	Q15417	Q15417-3; Q15417-2; Q15417	0	2	0.1517	0	1	1	685.801	1370.6	1370.58	9.09	0.00623	HCD (High Energy Collision Dissociation)	30	MS2	91.9098	23	16.7695	15074	F10		1.78	1	9.08311e-06	0.000155728	0.713281			2000B	2000	B	C1(AV_54)	C	1	FALSE
FALSE	High	Sequest HT (A2)	Unambiguous	[K].SQIcDNAALYAQK.[Y]	C4(AV_54)	2	P55060	P55060-3; P55060	0	2	0.129	0	1	1	739.851	1478.69	1478.69	0.34	0.00025	HCD (High Energy Collision Dissociation)	30	MS2	91.595	23	25.9936	27830	F11		2.79	1	9.08311e-06	7.01743e-05	0.801379			Control	Control	Control	C4(AV_54)	C	4	FALSE
FALSE	High	Sequest HT (A2)	Unambiguous	[K].IDEPLEGSEDRIItITGTQDQIQNAQYLLQNSVK.[Q]	T14(AV_54)	3	P61978	P61978-3; P61978; P61978-2	1	3		0.0024	2	2	1295.31	3883.93	3883.96	-7.27	-0.00941	HCD (High Energy Collision Dissociation)	30	MS2	89.4442	23	59.6533	76717	F11		4.17	1	9.08311e-06	7.94385e-05	0.7877			Control	Control	Control	T14(AV_54)	T	14	FALSE
FALSE	High	Sequest HT (A2)	Unambiguous	[R].DLTDYLMkILTER.[G]	K8(AV_54)	8	Q562R1; P68133; P60709	Q562R1; P63267-2; P62736; P68133; P60709; P68032; P63267; P63261	1	3	0.1561	0	1	1	555.622	1664.85	1664.86	-3.63	-0.00202	HCD (High Energy Collision Dissociation)	30	MS2	13.2041	23	83.5768	110363	F10		2.05	3	9.08311e-06	6.83282e-05	0.80432	250667	83.59	2000B	2000	B	K8(AV_54)	K	8	TRUE
FALSE	High	Sequest HT (A2)	Unambiguous	[R].HqGVMVGMGQK.[D]	Q2(AV_54)	7	Q562R1; P60709; P68133	Q562R1; P63261; P63267; P68032; P60709; P62736; P68133	0	2	0.2389	0	1	1	613.296	1225.58	1225.58	2.23	0.00137	HCD (High Energy Collision Dissociation)	30	MS2	49.2703	23	24.1773	24803	F8		2.93	3	9.08311e-06	3.20988e-05	0.887618	6.56933e+06	24.1	1000B	1000	B	Q2(AV_54)	Q	2	FALSE
FALSE	High	Sequest HT (A2)	Unambiguous	[R].hQGVMVGMGQK.[D]	H1(AV_54)	7	Q562R1; P60709; P68133	Q562R1; P63261; P63267; P68032; P60709; P62736; P68133	0	2	0.2389	0	1	3	613.296	1225.58	1225.58	2.23	0.00137	HCD (High Energy Collision Dissociation)	30	MS2	49.2703	23	24.1773	24803	F8		2.93	3	9.08311e-06	3.20988e-05	0.887618	6.56933e+06	24.1	1000B	1000	B	H1(AV_54)	H	1	FALSE
FALSE	High	Sequest HT (A2)	Unambiguous	[K].YDcGEEILITVLSAMTEEAAVAIK.[A]	C3(AV_54)	3	P63241	Q6IS14; P63241-2; P63241	0	3	0.0425	0	1	1	875.107	2623.31	2623.29	7.22	0.00631	HCD (High Energy Collision Dissociation)	30	MS2	86.4136	23	86.4964	114789	F8		2.12	1	9.08311e-06	4.83604e-05	0.842437			1000B	1000	B	C3(AV_54)	C	3	FALSE
FALSE	High	Sequest HT (A2)	Unambiguous	[K].YDCGEEILItVLSAMTEEAAVAIK.[A]	T10(AV_54)	3	P63241	Q6IS14; P63241-2; P63241	0	3	0.0425	0	1	2	875.107	2623.31	2623.29	7.22	0.00631	HCD (High Energy Collision Dissociation)	30	MS2	86.4136	23	86.4964	114789	F8		2.12	1	9.08311e-06	4.83604e-05	0.842437			1000B	1000	B	T10(AV_54)	T	10	FALSE
FALSE	High	Sequest HT (A2)	Unambiguous	[K].YDCGeEILITVLSAMTEEAAVAIK.[A]	E5(AV_54)	3	P63241	Q6IS14; P63241-2; P63241	0	3	0.0425	0	1	3	875.107	2623.31	2623.29	7.22	0.00631	HCD (High Energy Collision Dissociation)	30	MS2	86.4136	23	86.4964	114789	F8		2.12	1	9.08311e-06	4.83604e-05	0.842437			1000B	1000	B	E5(AV_54)	E	5	FALSE
FALSE	High	Sequest HT (A2)	Unambiguous	[K].YDCGEeILITVLSAMTEEAAVAIK.[A]	E6(AV_54)	3	P63241	Q6IS14; P63241-2; P63241	0	3	0.0425	0	1	4	875.107	2623.31	2623.29	7.22	0.00631	HCD (High Energy Collision Dissociation)	30	MS2	86.4136	23	86.4964	114789	F8		2.12	1	9.08311e-06	4.83604e-05	0.842437			1000B	1000	B	E6(AV_54)	E	6	FALSE
FALSE	High	Sequest HT (A2)	Unambiguous	[K].sLADELALVDVLEDK.[L]	S1(AV_54)	1	P07195	P07195	0	2	0.1267	0	1	1	842.441	1683.88	1683.87	4.07	0.00342	HCD (High Energy Collision Dissociation)	30	MS2	90.4721	23	80.2885	105614	F10		1.5	1	9.08311e-06	5.46204e-05	0.829014	261237	80.23	2000B	2000	B	S1(AV_54)	S	1	FALSE
FALSE	High	Sequest HT (A2)	Unambiguous	[R].EKIEAELQDIcNDVLELLDK.[Y]	C11(AV_54)	2	P31946	P31946-2; P31946	1	3		0.0037	2	2	795.405	2384.2	2384.19	4.15	0.0033	HCD (High Energy Collision Dissociation)	30	MS2	93.8937	23	80.2131	106055	F9		2.69	1	9.08311e-06	3.3648e-05	0.882424			2000A	2000	A	C11(AV_54)	C	11	FALSE
FALSE	High	Sequest HT (A2)	Unambiguous	[K].cLELFSELAEDKENYK.[K]	C1(AV_54)	1	P08238	P08238	1	2	0.0028	0	1	1	992.965	1984.92	1984.92	1.12	0.00111	HCD (High Energy Collision Dissociation)	30	MS2	8.10768	23	74.1154	97648	F4		3.63	1	9.08311e-06	0.000148005	0.718924	5.97921e+06	74.01	250B	250	B	C1(AV_54)	C	1	FALSE
FALSE	High	Sequest HT (A2)	Unambiguous	[K].DLyANTVLSGGTTMYPGIADR.[M]	Y3(AV_54)	2	P60709	P60709; P63261	0	2	0.1737	0	1	3	1135.04	2269.07	2269.08	-6.32	-0.00717	HCD (High Energy Collision Dissociation)	30	MS2	0	23	74.3777	98036	F4		1.9	1	9.08311e-06	6.0178e-05	0.818328	628352	74.09	250B	250	B	Y3(AV_54)	Y	3	FALSE
FALSE	High	Sequest HT (A2)	Unambiguous	[K].dLYANTVLSGGTTMYPGIADR.[M]	D1(AV_54)	2	P60709	P60709; P63261	0	2	0.1737	0	1	2	1135.04	2269.07	2269.08	-6.32	-0.00717	HCD (High Energy Collision Dissociation)	30	MS2	0	23	74.3777	98036	F4		1.9	1	9.08311e-06	6.0178e-05	0.818328	628352	74.09	250B	250	B	D1(AV_54)	D	1	FALSE
FALSE	High	Sequest HT (A2)	Unambiguous	[R].YAICsALAASALPALVMSK.[G]	S5(AV_54)	1	P36578	P36578	0	3	0.0165	0	1	1	645.343	1934.01	1934.01	1.19	0.00077	HCD (High Energy Collision Dissociation)	30	MS2	95.5626	23	65.5159	84991	F4		2.42	1	9.08311e-06	2.51609e-05	0.914441			250B	250	B	S5(AV_54)	S	5	FALSE
FALSE	High	Sequest HT (A2)	Unambiguous	[K].AYHEQLSVAEITNAcFEPANQMVK.[C]	C15(AV_54)	9	Q71U36; P68366	Q6PEY2; Q71U36; P0DPH7-2; P68366-2; Q71U36-2; P68363-2; P68363; P68366; P0DPH8	0	3	0.0184	0	1	1	916.438	2747.3	2747.28	7.44	0.00682	HCD (High Energy Collision Dissociation)	30	MS2	77.3287	23	51.9107	65379	F1		3.26	2	9.08311e-06	0.000158138	0.711577			100A	100	A	C15(AV_54)	C	15	FALSE
FALSE	High	Sequest HT (A2)	Unambiguous	[R].LGAcLAFLPEAFDFIAR.[D]	C4(AV_54)	5	Q86X76	Q86X76-3; Q86X76-5; Q86X76-4; Q86X76-2; Q86X76	0	2	0.0536	0	1	1	954.497	1907.99	1907.97	7.06	0.00673	HCD (High Energy Collision Dissociation)	30	MS2	75.2238	23	79.2905	105312	F4		2.61	1	9.08311e-06	4.07719e-05	0.861256			250B	250	B	C4(AV_54)	C	4	FALSE
FALSE	High	Sequest HT (A2)	Unambiguous	[R].hQGVMVGMGQK.[D]	H1(AV_54)	7	Q562R1; P60709; P68133	Q562R1; P63261; P63267; P68032; P60709; P62736; P68133	0	2	0.0116	0	1	1	613.297	1225.59	1225.58	3.64	0.00223	HCD (High Energy Collision Dissociation)	30	MS2	22.3833	23	24.0357	24925	F3		2.58	3	9.08311e-06	2.62124e-05	0.909933	10643383	24.1	250A	250	A	H1(AV_54)	H	1	FALSE
FALSE	High	Sequest HT (A2)	Unambiguous	[K].EIcNAYTELNDPMR.[Q]	C3(AV_54)	2	Q15046	Q15046-2; Q15046	0	2	0.083	0	1	1	861.871	1722.74	1722.75	-6.17	-0.00532	HCD (High Energy Collision Dissociation)	30	MS2	37.1929	23	39.8425	46960	F6		2.77	1	9.08311e-06	0.000105808	0.756058			500B	500	B	C3(AV_54)	C	3	FALSE
FALSE	High	Sequest HT (A2)	Unambiguous	[R].CeGINISGNFYR.[N]	E2(AV_54)	1	P40429	P40429	0	2	0.0052	0	1	1	713.826	1426.64	1426.64	1.67	0.00119	HCD (High Energy Collision Dissociation)	30	MS2	83.6119	23	39.343	46229	F6		1.93	1	9.08311e-06	0.000128603	0.734488	16131006	39.38	500B	500	B	E2(AV_54)	E	2	FALSE
FALSE	High	Sequest HT (A2)	Unambiguous	[K].cELLSDDSLAVSSPR.[L]	C1(AV_54)	1	P13798	P13798	0	2	0.1032	0	1	3	823.389	1645.77	1645.77	-2.43	-0.002	HCD (High Energy Collision Dissociation)	30	MS2	91.7016	23	42.0583	50463	F4		1.55	1	9.08311e-06	2.72937e-05	0.905482			250B	250	B	C1(AV_54)	C	1	FALSE
FALSE	High	Sequest HT (A2)	Unambiguous	[K].CeLLSDDSLAVSSPR.[L]	E2(AV_54)	1	P13798	P13798	0	2	0.1032	0	1	1	823.389	1645.77	1645.77	-2.43	-0.002	HCD (High Energy Collision Dissociation)	30	MS2	91.7016	23	42.0583	50463	F4		1.55	1	9.08311e-06	2.72937e-05	0.905482			250B	250	B	E2(AV_54)	E	2	FALSE
FALSE	High	Sequest HT (A2)	Unambiguous	[K].AcGDSTLTQITAGLDPVGR.[I]	C2(AV_54)	1	P62879	P62879	0	2		0.0391	4	4	964.982	1928.96	1928.94	9.19	0.00886	HCD (High Energy Collision Dissociation)	30	MS2	37.4318	23	53.597	67396	F4		2.21	1	9.08311e-06	7.88317e-05	0.788546	9113567	53.52	250B	250	B	C2(AV_54)	C	2	FALSE
FALSE	High	Sequest HT (A2)	Unambiguous	[K].hLSPDGQYVPR.[I]	H1(AV_54)	1	O95994	O95994	0	2	0.1875	0	1	2	661.829	1322.65	1322.65	0.79	0.00052	HCD (High Energy Collision Dissociation)	30	MS2	65.7408	23	32.7425	36787	F6		1.92	1	9.08311e-06	0.000140789	0.724463	5.05427e+06	32.73	500B	500	B	H1(AV_54)	H	1	FALSE
FALSE	High	Sequest HT (A2)	Unambiguous	[R].aAGGGAGSPPAPLAPSASGPPVck.[S]	N-Term(AV_N-term_54); C23(AV_54); K24(AV_54)	5	Q96HB5	Q96HB5-4; Q96HB5-5; Q96HB5-3; Q96HB5-2; Q96HB5	0	3	0.0787	0	1	1	727.016	2179.03	2179.05	-7.62	-0.00553	HCD (High Energy Collision Dissociation)	30	MS2	92.3182	6.842	23.6329	24425	F2		2.54	1	9.08311e-06	0.000131732	0.731827	1.11509e+06	23.67	100B	100	B	C23(AV_54)	C	23	FALSE
FALSE	High	Sequest HT (A2)	Unambiguous	[R].aAGGGAGSPPAPLAPSASGPPVck.[S]	N-Term(AV_N-term_54); C23(AV_54); K24(AV_54)	5	Q96HB5	Q96HB5-4; Q96HB5-5; Q96HB5-3; Q96HB5-2; Q96HB5	0	3	0.0787	0	1	1	727.016	2179.03	2179.05	-7.62	-0.00553	HCD (High Energy Collision Dissociation)	30	MS2	92.3182	6.842	23.6329	24425	F2		2.54	1	9.08311e-06	0.000131732	0.731827	1.11509e+06	23.67	100B	100	B	K24(AV_54)	K	24	TRUE
FALSE	High	Sequest HT (A2)	Unambiguous	[R].hQGVMVGMGQK.[D]	H1(AV_54)	7	Q562R1; P60709; P68133	Q562R1; P63261; P63267; P68032; P60709; P62736; P68133	0	2	0.2988	0	1	2	613.297	1225.59	1225.58	4.39	0.00269	HCD (High Energy Collision Dissociation)	30	MS2	40.9226	23	24.0144	24931	F2		2.41	3	9.08311e-06	9.92925e-05	0.763078	13273696	24.07	100B	100	B	H1(AV_54)	H	1	FALSE
FALSE	High	Sequest HT (A2)	Unambiguous	[R].HqGVMVGMGQK.[D]	Q2(AV_54)	7	Q562R1; P60709; P68133	Q562R1; P63261; P63267; P68032; P60709; P62736; P68133	0	2	0.2988	0	1	1	613.297	1225.59	1225.58	4.39	0.00269	HCD (High Energy Collision Dissociation)	30	MS2	40.9226	23	24.0144	24931	F2		2.41	3	9.08311e-06	9.92925e-05	0.763078	13273696	24.07	100B	100	B	Q2(AV_54)	Q	2	FALSE
FALSE	High	Sequest HT (A2)	Unambiguous	[K].QeYDESGPSIVHR.[K]	E2(AV_54)	7	P60709; A5A3E0	P63261; P60709; Q6S8J3; Q9BYX7; P0CG39; P0CG38; A5A3E0	0	2	0.0164	0	1	1	785.859	1570.71	1570.71	-1.6	-0.00125	HCD (High Energy Collision Dissociation)	30	MS2	74.2056	23	31.6149	35208	F6		2.44	2	9.08311e-06	9.58723e-05	0.766948	7.79216e+06	31.49	500B	500	B	E2(AV_54)	E	2	FALSE
FALSE	High	Sequest HT (A2)	Unambiguous	[K].SSLQYSSPAPdGCGDQTLGDLLLTPTR.[I]	D11(AV_54)	1	P22102	P22102	0	2	0.011	0	1	1	1423.69	2846.38	2846.35	9.66	0.01374	HCD (High Energy Collision Dissociation)	30	MS2	82.6155	23	59.5627	76063	F5		1.81	1	9.08311e-06	4.05667e-05	0.861812	1.21826e+06	59.28	500A	500	A	D11(AV_54)	D	11	FALSE
FALSE	High	Sequest HT (A2)	Unambiguous	[R].QVCqLPGLFSYAQHIASIDGR.[R]	Q4(AV_54)	1	Q9Y6C9	Q9Y6C9	0	3	0.016	0	1	1	786.394	2357.17	2357.17	-1.07	-0.00084	HCD (High Energy Collision Dissociation)	30	MS2	87.038	19.457	59.1792	75997	F2		1.88	1	9.08311e-06	0.000135414	0.728775			100B	100	B	Q4(AV_54)	Q	4	FALSE
FALSE	High	Sequest HT (A2)	Unambiguous	[K].eGMNIVEAMER.[F]	E1(AV_54)	2	P62937	P62937-2; P62937	0	2	0.0797	0	1	1	666.798	1332.59	1332.59	-2.29	-0.00153	HCD (High Energy Collision Dissociation)	30	MS2	78.9707	23	63.3781	81741	F5		2.76	1	9.08311e-06	0.000113339	0.748461	1.81349e+06	63.38	500A	500	A	E1(AV_54)	E	1	FALSE
FALSE	High	Sequest HT (A2)	Unambiguous	[K].VThAVVTVPAYFNDAQR.[Q]	H3(AV_54)	1	P11021	P11021	0	2	0.0458	0	1	1	971.496	1941.99	1941.98	1.99	0.00193	HCD (High Energy Collision Dissociation)	30	MS2	76.7646	23	54.6531	69449	F1		3.06	1	9.08311e-06	4.29102e-05	0.85562			100A	100	A	H3(AV_54)	H	3	FALSE
FALSE	High	Sequest HT (A2)	Unambiguous	[K].LMcPQEIVDYIADK.[K]	C3(AV_54)	1	O14561	O14561	0	2	0.0831	0	1	1	846.397	1691.79	1691.8	-8.73	-0.00739	HCD (High Energy Collision Dissociation)	30	MS2	96.8099	14.083	61.1843	78992	F2		3.01	1	9.08311e-06	3.36109e-05	0.882545			100B	100	B	C3(AV_54)	C	3	FALSE
FALSE	High	Sequest HT (A2)	Unambiguous	[K].AYHEQLSVAEITNAcFEPANQMVK.[C]	C15(AV_54)	9	Q71U36; P68366	Q6PEY2; Q71U36; P0DPH7-2; P68366-2; Q71U36-2; P68363-2; P68363; P68366; P0DPH8	0	2	0.0161	0	1	1	1374.16	2747.31	2747.28	9.24	0.0127	HCD (High Energy Collision Dissociation)	30	MS2	43.5103	23	50.6747	62892	F5		2.48	2	9.08311e-06	5.98622e-05	0.818909			500A	500	A	C15(AV_54)	C	15	FALSE
FALSE	High	Sequest HT (A2)	Unambiguous	[K].AYHEQLSVAEITnACFEPANQMVK.[C]	N13(AV_54)	9	Q71U36; P68366	Q6PEY2; Q71U36; P0DPH7-2; P68366-2; Q71U36-2; P68363-2; P68363; P68366; P0DPH8	0	2	0.0161	0	1	2	1374.16	2747.31	2747.28	9.24	0.0127	HCD (High Energy Collision Dissociation)	30	MS2	43.5103	23	50.6747	62892	F5		2.48	2	9.08311e-06	5.98622e-05	0.818909			500A	500	A	N13(AV_54)	N	13	FALSE
FALSE	High	Sequest HT (A2)	Unambiguous	[R].AGKPVIcATQMLESMIK.[K]	C7(AV_54)	3	P14618-2; P14618	P14618-2; P14618-3; P14618	0	3	0.0256	0	1	1	625.322	1873.95	1873.96	-3.03	-0.00189	HCD (High Energy Collision Dissociation)	30	MS2	92.0077	23	55.4275	69949	F5		3.12	2	9.08311e-06	0.000140126	0.724986			500A	500	A	C7(AV_54)	C	7	FALSE
FALSE	High	Sequest HT (A2)	Unambiguous	[K].NEGNLENEGKPEDEVEPDDEGKSdEEEKPdAEGK.[T]	D24(AV_54); D30(AV_54)	2	Q6IPX3	Q6IPX3-2; Q6IPX3	1	4	0.0047	0	1	1	967.154	3865.59	3865.62	-5.76	-0.00556	HCD (High Energy Collision Dissociation)	30	MS2	13.7856	23	23.4806	24376	F1		2.13	1	9.08311e-06	9.0183e-05	0.773701	840161	23.43	100A	100	A	D24(AV_54)	D	24	FALSE
FALSE	High	Sequest HT (A2)	Unambiguous	[K].NEGNLENEGKPEDEVEPDDEGKSdEEEKPdAEGK.[T]	D24(AV_54); D30(AV_54)	2	Q6IPX3	Q6IPX3-2; Q6IPX3	1	4	0.0047	0	1	1	967.154	3865.59	3865.62	-5.76	-0.00556	HCD (High Energy Collision Dissociation)	30	MS2	13.7856	23	23.4806	24376	F1		2.13	1	9.08311e-06	9.0183e-05	0.773701	840161	23.43	100A	100	A	D30(AV_54)	D	30	FALSE
FALSE	High	Sequest HT (A2)	Unambiguous	[K].GAVVGIdLGTTNSCVAVMEGK.[Q]	D7(AV_54)	1	P38646	P38646	0	2	0.0913	0	1	1	1038	2074.99	2075.01	-9.91	-0.01028	HCD (High Energy Collision Dissociation)	30	MS2	40.3926	23	54.9591	69729	F2		2.52	1	9.08311e-06	3.49096e-05	0.878367	8.05967e+06	54.4	100B	100	B	D7(AV_54)	D	7	FALSE
FALSE	High	Sequest HT (A2)	Unambiguous	[K].cDENILWLDYK.[N]	C1(AV_54)	3	P14618-2; P14618	P14618-2; P14618-3; P14618	0	2	0.1015	0	1	2	733.336	1465.67	1465.67	-0.78	-0.00057	HCD (High Energy Collision Dissociation)	30	MS2	98.5516	12.412	54.0948	67963	F5		2.66	2	9.08311e-06	3.6655e-05	0.87299			500A	500	A	C1(AV_54)	C	1	FALSE
FALSE	High	Sequest HT (A2)	Unambiguous	[R].aAGGGAGSPPAPLAPSASGPPVck.[S]	N-Term(AV_N-term_54); C23(AV_54); K24(AV_54)	5	Q96HB5	Q96HB5-4; Q96HB5-5; Q96HB5-3; Q96HB5-2; Q96HB5	0	3	0.0899	0	1	1	727.018	2179.04	2179.05	-4.21	-0.00305	HCD (High Energy Collision Dissociation)	30	MS2	98.7537	5.769	23.653	24201	F5		2.78	1	9.08311e-06	0.000114298	0.747529	774022	23.66	500A	500	A	C23(AV_54)	C	23	FALSE
FALSE	High	Sequest HT (A2)	Unambiguous	[R].aAGGGAGSPPAPLAPSASGPPVck.[S]	N-Term(AV_N-term_54); C23(AV_54); K24(AV_54)	5	Q96HB5	Q96HB5-4; Q96HB5-5; Q96HB5-3; Q96HB5-2; Q96HB5	0	3	0.0899	0	1	1	727.018	2179.04	2179.05	-4.21	-0.00305	HCD (High Energy Collision Dissociation)	30	MS2	98.7537	5.769	23.653	24201	F5		2.78	1	9.08311e-06	0.000114298	0.747529	774022	23.66	500A	500	A	K24(AV_54)	K	24	TRUE
FALSE	High	Sequest HT (A2)	Unambiguous	[K].tAFDEAIAELDTLSEESYK.[D]	T1(AV_54)	2	P63104	P63104-2; P63104	0	2	0.2062	0	1	2	1093.51	2186.01	2186	3.05	0.00333	HCD (High Energy Collision Dissociation)	30	MS2	77.9664	23	81.501	109032	F2		2.57	1	9.08311e-06	3.74191e-05	0.870715			100B	100	B	T1(AV_54)	T	1	FALSE
FALSE	High	Sequest HT (A2)	Unambiguous	[K].YESVIATLcENLDSLDEPEAR.[A]	C9(AV_54)	4	Q10567	Q10567-4; Q10567-2; Q10567-3; Q10567	0	2	0.1019	0	1	1	1211.07	2421.13	2421.11	7.61	0.00921	HCD (High Energy Collision Dissociation)	30	MS2	88.9831	23	65.6392	85660	F2		2.06	1	9.08311e-06	0.000104641	0.757283			100B	100	B	C9(AV_54)	C	9	FALSE
FALSE	High	Sequest HT (A2)	Unambiguous	[K].YESVIAtLCENLDSLDEPEAR.[A]	T7(AV_54)	4	Q10567	Q10567-4; Q10567-2; Q10567-3; Q10567	0	2	0.1019	0	1	2	1211.07	2421.13	2421.11	7.61	0.00921	HCD (High Energy Collision Dissociation)	30	MS2	88.9831	23	65.6392	85660	F2		2.06	1	9.08311e-06	0.000104641	0.757283			100B	100	B	T7(AV_54)	T	7	FALSE
FALSE	High	Sequest HT (A2)	Unambiguous	[R].GGMGsGGLATGIAGGLAGMGGIQNEK.[E]	S5(AV_54)	1	P05783	P05783	0	2	0.0374	0	1	1	1158.06	2315.12	2315.11	3.08	0.00357	HCD (High Energy Collision Dissociation)	30	MS2	26.2164	23	66.4131	86814	F2		2.14	1	9.08311e-06	2.22686e-05	0.927879			100B	100	B	S5(AV_54)	S	5	FALSE
FALSE	High	Sequest HT (A2)	Unambiguous	[K].CLeLFSELAEDKENYK.[K]	E3(AV_54)	1	P08238	P08238	1	2	0.0052	0	1	1	992.965	1984.92	1984.92	1.03	0.00102	HCD (High Energy Collision Dissociation)	30	MS2	7.43	23	74.0847	97597	F5		3.81	1	9.08311e-06	3.97463e-05	0.864064	3.70329e+06	74.02	500A	500	A	E3(AV_54)	E	3	FALSE
FALSE	High	Sequest HT (A2)	Unambiguous	[R].DIcNDVLSLLEK.[F]	C3(AV_54)	1	P63104	P63104	0	2	0.0711	0	1	1	708.364	1415.72	1415.71	7.82	0.00553	HCD (High Energy Collision Dissociation)	30	MS2	59.352	23	71.4011	94182	F2		2.11	1	9.08311e-06	0.000144816	0.721338	1.17668e+06	71.28	100B	100	B	C3(AV_54)	C	3	FALSE
FALSE	High	Sequest HT (A2)	Unambiguous	[K].HEWVTTENGIGTVGIsNFAQEALGDVVYCSLPEVGTK.[L]	S16(AV_54)	1	P23434	P23434	0	3	0.0063	0	1	1	1325.63	3974.88	3974.91	-7.47	-0.00989	HCD (High Energy Collision Dissociation)	30	MS2	83.5066	23	77.6256	102757	F5		3.19	1	9.08311e-06	5.20152e-05	0.834403			500A	500	A	S16(AV_54)	S	16	FALSE
FALSE	High	Sequest HT (A2)	Unambiguous	[K].MLSsGVCTSTVQLPGK.[V]	S4(AV_54)	3	Q8TC12	Q8TC12-2; Q8TC12-3; Q8TC12	0	2		0.0469	2	2	831.415	1661.82	1661.82	-0.15	-0.00013	HCD (High Energy Collision Dissociation)	30	MS2	80.5166	23	36.3642	42302	F2		2.03	1	9.08311e-06	5.06438e-05	0.83735			100B	100	B	S4(AV_54)	S	4	FALSE
FALSE	High	Sequest HT (A2)	Unambiguous	[R].DIcNDVLSLLEK.[F]	C3(AV_54)	1	P63104	P63104	0	2	0.0787	0	1	1	708.363	1415.72	1415.71	6.81	0.00482	HCD (High Energy Collision Dissociation)	30	MS2	75.9425	23	71.4206	93692	F5		2.16	1	9.08311e-06	6.15885e-05	0.815773	752137	71.3	500A	500	A	C3(AV_54)	C	3	FALSE
FALSE	High	Sequest HT (A2)	Unambiguous	[R].ELqSQISDTSVVLSMDNSR.[S]	Q3(AV_54)	2	P05787	P05787-2; P05787	0	2	0.0231	0	1	1	1082.01	2163	2163.02	-8.76	-0.00948	HCD (High Energy Collision Dissociation)	30	MS2	91.6207	23	66.2236	86728	F1		1.73	1	9.08311e-06	0.000105408	0.756476			100A	100	A	Q3(AV_54)	Q	3	FALSE
FALSE	High	Sequest HT (A2)	Unambiguous	[K].GGINLTATcPQSELDAETVK.[S]	C9(AV_54)	1	Q9Y295	Q9Y295	0	2	0.0081	0	1	1	1051.01	2101.01	2101.01	-2.28	-0.0024	HCD (High Energy Collision Dissociation)	30	MS2	69.6754	23	42.15	50573	F3		2.47	1	9.08311e-06	6.81553e-05	0.804599			250A	250	A	C9(AV_54)	C	9	FALSE
FALSE	High	Sequest HT (A2)	Unambiguous	[R].aLSSQHQARIeIESFYEGEDFSETLTR.[A]	N-Term(AV_N-term_54); E11(AV_54)	1	P11021	P11021	1	3	0.0083	0	1	1	1084.51	3251.51	3251.51	-1.56	-0.00169	HCD (High Energy Collision Dissociation)	30	MS2	93.0786	23	66.7014	87442	F1		2.41	1	9.08311e-06	0.000130192	0.733128			100A	100	A	E11(AV_54)	E	11	FALSE
FALSE	High	Sequest HT (A2)	Unambiguous	[K].eGMNIVEAMER.[F]	E1(AV_54)	2	P62937	P62937-2; P62937	0	2	0.0702	0	1	1	666.799	1332.59	1332.59	-1.72	-0.00115	HCD (High Energy Collision Dissociation)	30	MS2	62.9031	23	63.5414	81897	F6		2.42	1	9.08311e-06	0.000126691	0.736145	1991503	63.39	500B	500	B	E1(AV_54)	E	1	FALSE
FALSE	High	Sequest HT (A2)	Unambiguous	[K].NqTAEKEEFEHQQK.[E]	Q2(AV_54)	1	P11142	P11142	1	2	0.13	0	1	3	900.414	1799.82	1799.82	0.36	0.00032	HCD (High Energy Collision Dissociation)	30	MS2	45.6671	23	13.4805	11420	F2		2	1	9.08311e-06	6.9462e-05	0.802505			100B	100	B	Q2(AV_54)	Q	2	FALSE
FALSE	High	Sequest HT (A2)	Unambiguous	[K].nQTAEKEEFEHQQK.[E]	N1(AV_54)	1	P11142	P11142	1	2	0.13	0	1	2	900.414	1799.82	1799.82	0.36	0.00032	HCD (High Energy Collision Dissociation)	30	MS2	45.6671	23	13.4805	11420	F2		2	1	9.08311e-06	6.9462e-05	0.802505			100B	100	B	N1(AV_54)	N	1	FALSE
FALSE	High	Sequest HT (A2)	Unambiguous	[R].HqGVMVGMGQK.[D]	Q2(AV_54)	7	Q562R1; P60709; P68133	Q562R1; P63261; P63267; P68032; P60709; P62736; P68133	0	2	0.0115	0	1	1	613.293	1225.58	1225.58	-2.68	-0.00164	HCD (High Energy Collision Dissociation)	30	MS2	55.2325	23	24.1744	25026	F4		2.62	3	9.08311e-06	3.66988e-05	0.872858	8953431	24.08	250B	250	B	Q2(AV_54)	Q	2	FALSE
FALSE	High	Sequest HT (A2)	Unambiguous	[K].LcENGNMNNVVTR.[R]	C2(AV_54)	4	Q9Y4E8	Q9Y4E8-2; Q9Y4E8-3; Q9Y4E8-4; Q9Y4E8	0	2	0.2365	0	1	2	759.346	1517.69	1517.68	1.13	0.00086	HCD (High Energy Collision Dissociation)	30	MS2	82.0879	23	21.9431	22054	F4		1.48	1	9.08311e-06	4.14899e-05	0.859331	10213594	22.12	250B	250	B	C2(AV_54)	C	2	FALSE
FALSE	High	Sequest HT (A2)	Unambiguous	[K].QAADQMKNqEQLAAELAEFTAK.[I]	Q9(AV_54)	4	P35241	P35241-5; P35241-2; P35241-4; P35241	1	3	0.0392	0	1	1	830.399	2489.18	2489.2	-6.24	-0.00518	HCD (High Energy Collision Dissociation)	30	MS2	95.934	23	54.0935	67854	F6		3.57	1	9.08311e-06	8.30419e-05	0.782805			500B	500	B	Q9(AV_54)	Q	9	FALSE
FALSE	High	Sequest HT (A2)	Unambiguous	[KR].sYELPDGQVITIGNER.[F]	S1(AV_54)	11	P68133; P60709; Q562R1; A5A3E0	P63267; P63261; P62736; P68133; P60709; P68032; Q6S8J3; Q9BYX7; Q562R1; P63267-2; A5A3E0	0	2	0.0772	0	1	2	922.954	1844.9	1844.9	-1.13	-0.00104	HCD (High Energy Collision Dissociation)	30	MS2	76.3761	23	63.6691	82439	F3		2.59	4	9.08311e-06	3.53663e-05	0.876934	1.25177e+06	63.6	250A	250	A	S1(AV_54)	S	1	FALSE
FALSE	High	Sequest HT (A2)	Unambiguous	[KR].SyELPDGQVITIGNER.[F]	Y2(AV_54)	11	P68133; P60709; Q562R1; A5A3E0	P63267; P63261; P62736; P68133; P60709; P68032; Q6S8J3; Q9BYX7; Q562R1; P63267-2; A5A3E0	0	2	0.0772	0	1	1	922.954	1844.9	1844.9	-1.13	-0.00104	HCD (High Energy Collision Dissociation)	30	MS2	76.3761	23	63.6691	82439	F3		2.59	4	9.08311e-06	3.53663e-05	0.876934	1.25177e+06	63.6	250A	250	A	Y2(AV_54)	Y	2	FALSE
FALSE	High	Sequest HT (A2)	Unambiguous	[K].TFTdCFNcLPIAAIVDEK.[I]	D4(AV_54); C8(AV_54)	6	P62136; P62140; P36873	P62136; P62140; P36873-2; P62136-3; P62136-2; P36873	0	2	0.0175	0	1	1	1054.5	2107.99	2107.97	7.32	0.00771	HCD (High Energy Collision Dissociation)	30	MS2	59.3941	23	68.3164	89361	F3		2.29	3	9.08311e-06	0.000113692	0.748117			250A	250	A	D4(AV_54)	D	4	FALSE
FALSE	High	Sequest HT (A2)	Unambiguous	[K].TFTdCFNcLPIAAIVDEK.[I]	D4(AV_54); C8(AV_54)	6	P62136; P62140; P36873	P62136; P62140; P36873-2; P62136-3; P62136-2; P36873	0	2	0.0175	0	1	1	1054.5	2107.99	2107.97	7.32	0.00771	HCD (High Energy Collision Dissociation)	30	MS2	59.3941	23	68.3164	89361	F3		2.29	3	9.08311e-06	0.000113692	0.748117			250A	250	A	C8(AV_54)	C	8	FALSE
FALSE	High	Sequest HT (A2)	Unambiguous	[R].ImNVIGEPIDER.[G]	M2(AV_54)	1	P06576	P06576	0	2	0.183	0	1	1	720.365	1439.72	1439.72	2.18	0.00157	HCD (High Energy Collision Dissociation)	30	MS2	78.129	23	77.1395	102900	F1		3.17	1	9.08311e-06	9.02279e-05	0.773646	395490	77.1	100A	100	A	M2(AV_54)	M	2	FALSE
FALSE	High	Sequest HT (A2)	Unambiguous	[K].AYHEQLSVAEITNAcFEPANQMVK.[C]	C15(AV_54)	9	Q71U36; P68366	Q6PEY2; Q71U36; P0DPH7-2; P68366-2; Q71U36-2; P68363-2; P68363; P68366; P0DPH8	0	3		0.0149	2	2	916.439	2747.3	2747.28	8.01	0.00734	HCD (High Energy Collision Dissociation)	30	MS2	61.8214	23	50.1932	62400	F3		3.98	2	9.08311e-06	0.000134818	0.729263			250A	250	A	C15(AV_54)	C	15	FALSE
FALSE	High	Sequest HT (A2)	Unambiguous	[K].AYHEQLSVAEITNAcFEPANQMVK.[C]	C15(AV_54)	9	Q71U36; P68366	Q6PEY2; Q71U36; P0DPH7-2; P68366-2; Q71U36-2; P68363-2; P68363; P68366; P0DPH8	0	3	0.0239	0	1	1	916.441	2747.31	2747.28	9.94	0.0091	HCD (High Energy Collision Dissociation)	30	MS2	78.0754	23	53.3277	67058	F3		2.51	2	9.08311e-06	0.000132699	0.731017			250A	250	A	C15(AV_54)	C	15	FALSE
FALSE	High	Sequest HT (A2)	Unambiguous	[R].DIcNDVLSLLEK.[F]	C3(AV_54)	1	P63104	P63104	0	2	0.0783	0	1	1	708.364	1415.72	1415.71	7.96	0.00563	HCD (High Energy Collision Dissociation)	30	MS2	67.0773	23	71.4327	94461	F1		2.3	1	9.08311e-06	0.000159369	0.710716	930773	71.32	100A	100	A	C3(AV_54)	C	3	FALSE
FALSE	High	Sequest HT (A2)	Unambiguous	[R].eADDIVNWLK.[K]	E1(AV_54)	1	P07237	P07237	0	2	0.0479	0	1	1	628.812	1256.62	1256.62	0.49	0.00031	HCD (High Energy Collision Dissociation)	30	MS2	72.6752	23	73.5196	97557	F1		1.46	1	9.08311e-06	9.61756e-05	0.766599	375534	73.46	100A	100	A	E1(AV_54)	E	1	FALSE
FALSE	High	Sequest HT (A2)	Unambiguous	[R].AVCmLSNTTAIAEAWAR.[L]	M4(AV_54)	11	P68366; Q71U36; Q9NY65	P68366; P68363; Q71U36; Q6PEY2; Q9NY65; P0DPH7-2; P68363-2; Q71U36-2; P68366-2; Q9NY65-2; P0DPH8	0	2	0.0426	0	1	1	931.442	1861.88	1861.89	-9.03	-0.00841	HCD (High Energy Collision Dissociation)	30	MS2	91.1639	23	58.4799	74701	F3		1.88	3	9.08311e-06	0.000103844	0.758127			250A	250	A	M4(AV_54)	M	4	FALSE
FALSE	High	Sequest HT (A2)	Unambiguous	[K].CLELFsELAEDKENYK.[K]	S6(AV_54)	1	P08238	P08238	1	2	0.1061	0	1	1	992.961	1984.91	1984.92	-3.16	-0.00314	HCD (High Energy Collision Dissociation)	30	MS2	47.5748	23	72.4609	95989	F1		1.98	1	9.08311e-06	0.000144264	0.721761			100A	100	A	S6(AV_54)	S	6	FALSE
FALSE	High	Sequest HT (A2)	Unambiguous	[K].CLeLFSELAEDKENYK.[K]	E3(AV_54)	1	P08238	P08238	1	2	0.0155	0	1	1	992.963	1984.92	1984.92	-0.94	-0.00093	HCD (High Energy Collision Dissociation)	30	MS2	36.5304	23	73.7924	97039	F6		3.22	1	9.08311e-06	0.000134346	0.729651	4978044	73.96	500B	500	B	E3(AV_54)	E	3	FALSE
FALSE	High	Sequest HT (A2)	Unambiguous	[K].cLELFSELAEDKENYK.[K]	C1(AV_54)	1	P08238	P08238	1	2	0.0155	0	1	2	992.963	1984.92	1984.92	-0.94	-0.00093	HCD (High Energy Collision Dissociation)	30	MS2	36.5304	23	73.7924	97039	F6		3.22	1	9.08311e-06	0.000134346	0.729651	4978044	73.96	500B	500	B	C1(AV_54)	C	1	FALSE
FALSE	High	Sequest HT (A2)	Unambiguous	[K].CLeLFSELAEDKENYK.[K]	E3(AV_54)	1	P08238	P08238	1	2	0.0028	0	1	1	992.965	1984.92	1984.92	0.49	0.00048	HCD (High Energy Collision Dissociation)	30	MS2	14.294	72.202	73.9179	97639	F3		3.56	1	9.08311e-06	2.50074e-05	0.915114	6199768	74	250A	250	A	E3(AV_54)	E	3	FALSE
FALSE	High	Sequest HT (A2)	Unambiguous	[R].DIcNDVLSLLEK.[F]	C3(AV_54)	1	P63104	P63104	0	2	0.0649	0	1	1	708.361	1415.72	1415.71	4.87	0.00345	HCD (High Energy Collision Dissociation)	30	MS2	84.0353	23	71.2398	93683	F3		2.62	1	9.08311e-06	0.000119622	0.742496	1.17377e+06	71.27	250A	250	A	C3(AV_54)	C	3	FALSE
FALSE	High	Sequest HT (A2)	Unambiguous	[R].TVqSLEIDLDSMR.[N]	Q3(AV_54)	1	P05783	P05783	0	2	0.1592	0	1	3	780.881	1560.75	1560.76	-1.81	-0.00141	HCD (High Energy Collision Dissociation)	30	MS2	88.7674	23	71.4221	93535	F6		1.57	1	9.08311e-06	0.000107605	0.754197			500B	500	B	Q3(AV_54)	Q	3	FALSE
FALSE	High	Sequest HT (A2)	Unambiguous	[R].DIcNDVLSLLEK.[F]	C3(AV_54)	1	P63104	P63104	0	2	0.0825	0	1	1	708.364	1415.72	1415.71	7.94	0.00562	HCD (High Energy Collision Dissociation)	30	MS2	63.7214	23	71.4394	93559	F6		2.06	1	9.08311e-06	0.00010176	0.760367	807304	71.25	500B	500	B	C3(AV_54)	C	3	FALSE
FALSE	High	Sequest HT (A2)	Unambiguous	[R].tVQSLEIDLDSMR.[N]	T1(AV_54)	1	P05783	P05783	0	2	0.1592	0	1	1	780.881	1560.75	1560.76	-1.81	-0.00141	HCD (High Energy Collision Dissociation)	30	MS2	88.7674	23	71.4221	93535	F6		1.57	1	9.08311e-06	0.000107605	0.754197			500B	500	B	T1(AV_54)	T	1	FALSE
FALSE	High	Sequest HT (A2)	Unambiguous	[K].AYHEQLSVAEITNAcFEPANQMVK.[C]	C15(AV_54)	9	Q71U36; P68366	Q6PEY2; Q71U36; P0DPH7-2; P68366-2; Q71U36-2; P68363-2; P68363; P68366; P0DPH8	0	3		0.0032	2	2	916.44	2747.3	2747.28	8.89	0.00814	HCD (High Energy Collision Dissociation)	30	MS2	79.2473	23	47.9025	59004	F3		3.1	2	9.08311e-06	3.97351e-05	0.864095			250A	250	A	C15(AV_54)	C	15	FALSE
FALSE	High	Sequest HT (A2)	Unambiguous	[R].sNMDNMFESYINNLR.[R]	S1(AV_54)	2	P05787	P05787-2; P05787	0	2	0.0721	0	1	2	951.412	1901.82	1901.82	0.14	0.00014	HCD (High Energy Collision Dissociation)	30	MS2	62.4567	23	76.4451	101367	F3		1.11	1	9.08311e-06	4.14844e-05	0.859346	640040	76.2	250A	250	A	S1(AV_54)	S	1	FALSE
FALSE	High	Sequest HT (A2)	Unambiguous	[R].SnMDNMFESYINNLR.[R]	N2(AV_54)	2	P05787	P05787-2; P05787	0	2	0.0721	0	1	1	951.412	1901.82	1901.82	0.14	0.00014	HCD (High Energy Collision Dissociation)	30	MS2	62.4567	23	76.4451	101367	F3		1.11	1	9.08311e-06	4.14844e-05	0.859346	640040	76.2	250A	250	A	N2(AV_54)	N	2	FALSE
FALSE	High	Sequest HT (A2)	Unambiguous	[R].AVGDGILcNTYIDSYK.[G]	C8(AV_54)	2	Q53EL6	Q53EL6-2; Q53EL6	0	2	0.1044	0	1	1	893.426	1785.85	1785.84	5.15	0.0046	HCD (High Energy Collision Dissociation)	30	MS2	84.7335	23	48.8986	60156	F6		2.97	1	9.08311e-06	0.000120647	0.741553	1439932	49.09	500B	500	B	C8(AV_54)	C	8	FALSE
FALSE	High	Sequest HT (A2)	Unambiguous	[R].tEMENEFVLIK.[K]	T1(AV_54)	2	P05787	P05787-2; P05787	0	2	0.0255	0	1	1	703.846	1406.68	1406.69	-2.11	-0.00148	HCD (High Energy Collision Dissociation)	30	MS2	67.6566	23	64.9701	84854	F1		2.74	1	9.08311e-06	5.06927e-05	0.837243	1.41771e+06	64.98	100A	100	A	T1(AV_54)	T	1	FALSE
FALSE	High	Sequest HT (A2)	Unambiguous	[R].LQcVPNPELLQTEDSLK.[A]	C3(AV_54)	2	Q08AM6	Q08AM6-2; Q08AM6	0	2	0.1359	0	1	1	990.996	1980.99	1980.99	-4.76	-0.00471	HCD (High Energy Collision Dissociation)	30	MS2	72.8033	23	46.902	57235	F6		1.84	1	9.08311e-06	0.000122693	0.739692			500B	500	B	C3(AV_54)	C	3	FALSE
FALSE	High	Sequest HT (A2)	Unambiguous	[K].AYHEQLSVAEItSSCFEPNSQMVK.[C]	T12(AV_54)	2	Q9NY65	Q9NY65-2; Q9NY65	0	2	0.0037	0	1	1	1376.64	2752.28	2752.26	6.32	0.00869	HCD (High Energy Collision Dissociation)	30	MS2	61.1571	23	48.1186	59711	F1		2.67	1	9.08311e-06	5.66802e-05	0.824932			100A	100	A	T12(AV_54)	T	12	FALSE
FALSE	High	Sequest HT (A2)	Unambiguous	[K].VIGIEcSSISDYAVK.[I]	C6(AV_54)	4	Q99873	Q99873-3; Q99873-5; Q99873-2; Q99873	0	2	0.0653	0	1	1	819.404	1637.8	1637.81	-5.12	-0.00419	HCD (High Energy Collision Dissociation)	30	MS2	71.4365	23	43.8575	52796	F6		2.45	1	1.35823e-05	0.000168153	0.704756			500B	500	B	C6(AV_54)	C	6	FALSE
FALSE	High	Sequest HT (A2)	Unambiguous	[K].VIGIeCSSISDYAVK.[I]	E5(AV_54)	4	Q99873	Q99873-3; Q99873-5; Q99873-2; Q99873	0	2	0.0653	0	1	2	819.404	1637.8	1637.81	-5.12	-0.00419	HCD (High Energy Collision Dissociation)	30	MS2	71.4365	23	43.8575	52796	F6		2.45	1	1.35823e-05	0.000168153	0.704756			500B	500	B	E5(AV_54)	E	5	FALSE
FALSE	High	Sequest HT (A2)	Unambiguous	[K].SQETEcTYFSTPLLLGK.[K]	C6(AV_54)	2	P40926	P40926-2; P40926	0	2	0.0373	0	1	1	985.974	1970.94	1970.94	-0.41	-0.00041	HCD (High Energy Collision Dissociation)	30	MS2	62.8402	23	54.8941	69810	F1		2.95	1	1.35823e-05	0.000163423	0.707926			100A	100	A	C6(AV_54)	C	6	FALSE
FALSE	High	Sequest HT (A2)	Unambiguous	[K].AYHEQLSVAEITNAcFEPANQMVK.[C]	C15(AV_54)	9	Q71U36; P68366	Q6PEY2; Q71U36; P0DPH7-2; P68366-2; Q71U36-2; P68363-2; P68363; P68366; P0DPH8	0	3	0.0324	0	1	1	916.431	2747.28	2747.28	-0.27	-0.00025	HCD (High Energy Collision Dissociation)	30	MS2	93.8309	23	77.5154	103451	F1		2.47	2	1.79241e-05	0.000174981	0.70033			100A	100	A	C15(AV_54)	C	15	FALSE
FALSE	High	Sequest HT (A2)	Unambiguous	[R].DIcNDVLSLLEK.[F]	C3(AV_54)	1	P63104	P63104	0	2	0.0644	0	1	1	708.362	1415.72	1415.71	5.13	0.00363	HCD (High Energy Collision Dissociation)	30	MS2	91.4252	23	71.2163	94143	F1		2.64	1	1.79241e-05	0.000168516	0.704516	930773	71.32	100A	100	A	C3(AV_54)	C	3	FALSE
FALSE	High	Sequest HT (A2)	Unambiguous	[R].VDVAVNcAGIAVASK.[T]	C7(AV_54)	2	Q99714	Q99714-2; Q99714	0	2	0.0286	0	1	1	735.887	1470.77	1470.76	2.8	0.00206	HCD (High Energy Collision Dissociation)	30	MS2	82.8759	23	36.555	42790	F1		2.8	1	1.79241e-05	0.000169963	0.703566			100A	100	A	C7(AV_54)	C	7	FALSE
FALSE	High	Sequest HT (A2)	Unambiguous	[K].AwDIAIATMK.[V]	W2(AV_54)	1	Q02790	Q02790	0	2	0.0065	0	1	1	587.302	1173.6	1173.6	-1.14	-0.00067	HCD (High Energy Collision Dissociation)	30	MS2	48.2925	23	75.0664	99568	F2		1.55	1	1.79241e-05	0.000181599	0.696199	199610	75.06	100B	100	B	W2(AV_54)	W	2	FALSE
FALSE	High	Sequest HT (A2)	Unambiguous	[R].cILTTVDPDTGVIDR.[K]	C1(AV_54)	1	Q969Z3	Q969Z3	0	2	0.1953	0	1	2	836.417	1671.83	1671.83	0.62	0.00052	HCD (High Energy Collision Dissociation)	30	MS2	96.0831	23	45.5706	55150	F8		2.15	1	2.23176e-05	0.000190112	0.691096			1000B	1000	B	C1(AV_54)	C	1	FALSE
FALSE	High	Sequest HT (A2)	Unambiguous	[K].LSLLeVGCGTGANFK.[F]	E5(AV_54)	1	Q9H8H3	Q9H8H3	0	2	0.0825	0	1	1	781.891	1562.77	1562.79	-8.87	-0.00693	HCD (High Energy Collision Dissociation)	30	MS2	54.263	23	48.4225	59458	F6		1.94	1	2.66234e-05	0.000194415	0.6886	5426270	48.29	500B	500	B	E5(AV_54)	E	5	FALSE
FALSE	High	Sequest HT (A2)	Unambiguous	[K].LmDVGLIAIR.[-]	M2(AV_54)	3	P31948	P31948-2; P31948-3; P31948	0	2	0.1166	0	1	1	577.834	1154.66	1154.66	0.11	7e-05	HCD (High Energy Collision Dissociation)	30	MS2	73.0732	23	83.47	112195	F1		1.63	1	2.66234e-05	0.0001942	0.688724	38727.3	83.47	100A	100	A	M2(AV_54)	M	2	FALSE
FALSE	High	Sequest HT (A2)	Unambiguous	[R].DIcNDVLSLLEK.[F]	C3(AV_54)	1	P63104	P63104	0	2	0.0654	0	1	1	708.363	1415.72	1415.71	7.36	0.00521	HCD (High Energy Collision Dissociation)	30	MS2	89.5002	23	71.2201	93237	F6		2.6	1	3.04399e-05	0.000220945	0.674314	807304	71.25	500B	500	B	C3(AV_54)	C	3	FALSE
FALSE	High	Sequest HT (A2)	Unambiguous	[K].VDINAPdVGVQGPDWHLK.[M]	D7(AV_54)	1	Q09666	Q09666	0	2	0.098	0	1	1	1007.51	2014.01	2014	2.38	0.0024	HCD (High Energy Collision Dissociation)	30	MS2	82.2526	23	47.3811	57872	F7		2.04	1	3.04399e-05	0.000237921	0.666029			1000A	1000	A	D7(AV_54)	D	7	FALSE
FALSE	High	Sequest HT (A2)	Unambiguous	[K].VGIdTPDIDIHGPEGK.[L]	D4(AV_54)	1	Q09666	Q09666	0	3	0.0684	0	1	1	572.954	1716.85	1716.84	2.36	0.00135	HCD (High Energy Collision Dissociation)	30	MS2	94.6769	23	38.5789	44781	F10		3.07	1	3.04399e-05	0.000233579	0.668092			2000B	2000	B	D4(AV_54)	D	4	FALSE
FALSE	High	Sequest HT (A2)	Unambiguous	[R].SnMDNMFESYINNLR.[R]	N2(AV_54)	2	P05787	P05787-2; P05787	0	2	0.0205	0	1	1	951.411	1901.81	1901.82	-0.83	-0.00079	HCD (High Energy Collision Dissociation)	30	MS2	40.7114	23	76.369	100853	F6		1.46	1	3.04399e-05	0.000214173	0.677795	298779	76.24	500B	500	B	N2(AV_54)	N	2	FALSE
FALSE	High	Sequest HT (A2)	Unambiguous	[K].CLeLFSELAEDKENYK.[K]	E3(AV_54)	1	P08238	P08238	1	2	0.0029	0	1	1	992.964	1984.92	1984.92	-0.24	-0.00024	HCD (High Energy Collision Dissociation)	30	MS2	10.7352	23	73.9681	97300	F6		3.43	1	3.04399e-05	0.000216401	0.676638	4978044	73.96	500B	500	B	E3(AV_54)	E	3	FALSE
FALSE	High	Sequest HT (A2)	Unambiguous	[R].sNMDNMFESYINNLR.[R]	S1(AV_54)	2	P05787	P05787-2; P05787	0	2	0.0205	0	1	2	951.411	1901.81	1901.82	-0.83	-0.00079	HCD (High Energy Collision Dissociation)	30	MS2	40.7114	23	76.369	100853	F6		1.46	1	3.04399e-05	0.000214173	0.677795	298779	76.24	500B	500	B	S1(AV_54)	S	1	FALSE
FALSE	High	Sequest HT (A2)	Unambiguous	[K].GGINLTAtCPQSELDAETVK.[S]	T8(AV_54)	1	Q9Y295	Q9Y295	0	2	0.0543	0	1	1	1051.01	2101.01	2101.01	-2.17	-0.00228	HCD (High Energy Collision Dissociation)	30	MS2	71.163	23	42.1246	50121	F9		1.84	1	3.04399e-05	0.000237146	0.666394			2000A	2000	A	T8(AV_54)	T	8	FALSE
FALSE	High	Sequest HT (A2)	Unambiguous	[K].GGINLtATCPQSELDAETVK.[S]	T6(AV_54)	1	Q9Y295	Q9Y295	0	2	0.0543	0	1	2	1051.01	2101.01	2101.01	-2.17	-0.00228	HCD (High Energy Collision Dissociation)	30	MS2	71.163	23	42.1246	50121	F9		1.84	1	3.04399e-05	0.000237146	0.666394			2000A	2000	A	T6(AV_54)	T	6	FALSE
FALSE	High	Sequest HT (A2)	Unambiguous	[K].CLeLFSELAEDKENYK.[K]	E3(AV_54)	1	P08238	P08238	1	2	0.0028	0	1	1	992.964	1984.92	1984.92	-0.49	-0.00048	HCD (High Energy Collision Dissociation)	30	MS2	25.333	23	73.9214	97233	F6		3.55	1	3.04399e-05	0.000230733	0.669464	4978044	73.96	500B	500	B	E3(AV_54)	E	3	FALSE
FALSE	High	Sequest HT (A2)	Unambiguous	[R].DIcNDVLSLLEK.[F]	C3(AV_54)	1	P63104	P63104	0	2	0.0837	0	1	1	708.364	1415.72	1415.71	8.13	0.00575	HCD (High Energy Collision Dissociation)	30	MS2	70.2276	23	71.3565	93584	F4		2.15	1	3.04399e-05	0.000211899	0.678987	763123	71.29	250B	250	B	C3(AV_54)	C	3	FALSE
FALSE	High	Sequest HT (A2)	Unambiguous	[K].SYcNDQSTGDIK.[V]	C3(AV_54)	1	P00492	P00492	0	2	0.097	0	1	1	692.789	1384.57	1384.57	1.03	0.00071	HCD (High Energy Collision Dissociation)	30	MS2	77.9064	23	13.3971	11264	F3		1.34	1	3.04399e-05	0.00024629	0.662155	6845618	13.46	250A	250	A	C3(AV_54)	C	3	FALSE
FALSE	High	Sequest HT (A2)	Unambiguous	[R].GGMGsGGLATGIAGGLAGMGGIQNEK.[E]	S5(AV_54)	1	P05783	P05783	0	2	0.0388	0	1	1	1158.06	2315.12	2315.11	2	0.00232	HCD (High Energy Collision Dissociation)	30	MS2	77.3871	23	66.2365	86263	F3		2.06	1	3.04399e-05	0.000223358	0.673099			250A	250	A	S5(AV_54)	S	5	FALSE
FALSE	High	Sequest HT (A2)	Unambiguous	[R].DySHYYTTIQDLR.[D]	Y2(AV_54)	1	P08727	P08727	0	2	0.004	0	1	1	864.899	1728.79	1728.79	2.92	0.00252	HCD (High Energy Collision Dissociation)	30	MS2	73.959	23	51.786	65192	F1		2.5	1	3.04399e-05	0.000207353	0.68141	1.3841e+06	51.7	100A	100	A	Y2(AV_54)	Y	2	FALSE
FALSE	High	Sequest HT (A2)	Unambiguous	[K].GNFTLPeVAECFDEITYVELQK.[E]	E7(AV_54)	2	Q00839	Q00839-2; Q00839	0	3	0.0463	0	1	1	867.081	2599.23	2599.23	0.6	0.00052	HCD (High Energy Collision Dissociation)	30	MS2	72.3002	23	76.2001	101200	F11		2.59	1	3.04399e-05	0.000207393	0.681389	1.08584e+06	75.73	Control	Control	Control	E7(AV_54)	E	7	FALSE
FALSE	High	Sequest HT (A2)	Unambiguous	[K].eGMNIVEAMER.[F]	E1(AV_54)	2	P62937	P62937-2; P62937	0	2	0.0282	0	1	2	666.798	1332.59	1332.59	-3.22	-0.00214	HCD (High Energy Collision Dissociation)	30	MS2	84.4813	23	63.3641	81376	F9		2.48	1	3.04399e-05	0.00021304	0.678387	1.12251e+06	63.39	2000A	2000	A	E1(AV_54)	E	1	FALSE
FALSE	High	Sequest HT (A2)	Unambiguous	[K].IAVYScPFDGMITETK.[G]	C6(AV_54)	3	P50990	P50990-3; P50990-2; P50990	0	2	0.0193	0	1	1	914.922	1828.84	1828.85	-6.64	-0.00607	HCD (High Energy Collision Dissociation)	30	MS2	80.0269	23	51.2178	63882	F4		2.07	1	3.04399e-05	0.000238742	0.665643			250B	250	B	C6(AV_54)	C	6	FALSE
FALSE	High	Sequest HT (A2)	Unambiguous	[K].cALGWDHQEK.[L]	C1(AV_54)	3	Q14247	Q14247-3; Q14247-2; Q14247	0	2	0.3419	0	1	1	620.775	1240.54	1240.54	0.4	0.00025	HCD (High Energy Collision Dissociation)	30	MS2	91.9516	23	17.2373	16039	F2		1.55	1	3.04399e-05	0.000205891	0.6822			100B	100	B	C1(AV_54)	C	1	FALSE
FALSE	High	Sequest HT (A2)	Unambiguous	[R].cTVPWYVMTSEFTLGPTAEFFR.[E]	C1(AV_54)	1	Q3KQV9	Q3KQV9	0	2	0.1453	0	1	3	1318.61	2636.21	2636.22	-4.33	-0.00571	HCD (High Energy Collision Dissociation)	30	MS2	10.1129	23	79.6367	106261	F11		1.72	1	3.04399e-05	0.000233537	0.668112			Control	Control	Control	C1(AV_54)	C	1	FALSE
FALSE	High	Sequest HT (A2)	Unambiguous	[R].CtVPWYVMTSEFTLGPTAEFFR.[E]	T2(AV_54)	1	Q3KQV9	Q3KQV9	0	2	0.1453	0	1	2	1318.61	2636.21	2636.22	-4.33	-0.00571	HCD (High Energy Collision Dissociation)	30	MS2	10.1129	23	79.6367	106261	F11		1.72	1	3.04399e-05	0.000233537	0.668112			Control	Control	Control	T2(AV_54)	T	2	FALSE
FALSE	High	Sequest HT (A2)	Unambiguous	[R].CTVPwYVMTSEFTLGPTAEFFR.[E]	W5(AV_54)	1	Q3KQV9	Q3KQV9	0	2	0.1453	0	1	1	1318.61	2636.21	2636.22	-4.33	-0.00571	HCD (High Energy Collision Dissociation)	30	MS2	10.1129	23	79.6367	106261	F11		1.72	1	3.04399e-05	0.000233537	0.668112			Control	Control	Control	W5(AV_54)	W	5	FALSE
FALSE	High	Sequest HT (A2)	Unambiguous	[R].FLQMcNDDPDVLPDLK.[E]	C5(AV_54)	2	Q02218	Q02218-2; Q02218	0	2	0.0251	0	1	1	958.948	1916.89	1916.88	5.74	0.0055	HCD (High Energy Collision Dissociation)	30	MS2	94.999	23	55.3039	70421	F1		2.39	1	3.44153e-05	0.000273949	0.650214			100A	100	A	C5(AV_54)	C	5	FALSE
FALSE	High	Sequest HT (A2)	Unambiguous	[R].LIASYcNVGDIEGASK.[I]	C6(AV_54)	1	P42704	P42704	0	2	0.0084	0	1	1	847.408	1693.81	1693.81	-0.4	-0.00034	HCD (High Energy Collision Dissociation)	30	MS2	71.8767	23	37.8473	43942	F7		2.38	1	3.44153e-05	0.000259937	0.656108			1000A	1000	A	C6(AV_54)	C	6	FALSE
FALSE	High	Sequest HT (A2)	Unambiguous	[K].CLeLFSELAEDKENYK.[K]	E3(AV_54)	1	P08238	P08238	1	2	0.0096	0	1	1	992.964	1984.92	1984.92	0.31	0.00031	HCD (High Energy Collision Dissociation)	30	MS2	4.22295	23	74.2555	97845	F5		3.11	1	3.44153e-05	0.000268021	0.652671	3.70329e+06	74.02	500A	500	A	E3(AV_54)	E	3	FALSE
FALSE	High	Sequest HT (A2)	Unambiguous	[R].DIcNDVLSLLEK.[F]	C3(AV_54)	1	P63104	P63104	0	2	0.0608	0	1	1	708.362	1415.72	1415.71	6	0.00424	HCD (High Energy Collision Dissociation)	30	MS2	95.5506	22.203	71.1666	93322	F5		2.63	1	3.44153e-05	0.000248985	0.660935	752137	71.3	500A	500	A	C3(AV_54)	C	3	FALSE
FALSE	High	Sequest HT (A2)	Unambiguous	[K].VDINAPdVGVQGPDWHLK.[M]	D7(AV_54)	1	Q09666	Q09666	0	2	0.149	0	1	1	1007.51	2014.01	2014	2.23	0.00224	HCD (High Energy Collision Dissociation)	30	MS2	76.3285	23	47.4027	58241	F4		2.08	1	3.44153e-05	0.000254898	0.658304			250B	250	B	D7(AV_54)	D	7	FALSE
FALSE	High	Sequest HT (A2)	Unambiguous	[R].aAGGGAGSPPAPLAPSASGPPVck.[S]	N-Term(AV_N-term_54); C23(AV_54); K24(AV_54)	5	Q96HB5	Q96HB5-4; Q96HB5-5; Q96HB5-3; Q96HB5-2; Q96HB5	0	3	0.1837	0	1	1	727.017	2179.04	2179.05	-5.5	-0.004	HCD (High Energy Collision Dissociation)	30	MS2	93.1741	8.306	23.6046	24271	F4		2.94	1	3.80048e-05	0.000315415	0.634366	1.00918e+06	23.66	250B	250	B	C23(AV_54)	C	23	FALSE
FALSE	High	Sequest HT (A2)	Unambiguous	[R].aAGGGAGSPPAPLAPSASGPPVck.[S]	N-Term(AV_N-term_54); C23(AV_54); K24(AV_54)	5	Q96HB5	Q96HB5-4; Q96HB5-5; Q96HB5-3; Q96HB5-2; Q96HB5	0	3	0.1837	0	1	1	727.017	2179.04	2179.05	-5.5	-0.004	HCD (High Energy Collision Dissociation)	30	MS2	93.1741	8.306	23.6046	24271	F4		2.94	1	3.80048e-05	0.000315415	0.634366	1.00918e+06	23.66	250B	250	B	K24(AV_54)	K	24	TRUE
FALSE	High	Sequest HT (A2)	Unambiguous	[R].qTSATSTTMTVMATGAPCSAGPLLGPSMARePGGR.[S]	N-Term(AV_N-term_54); E31(AV_54)	3	P51610	P51610-4; P51610-2; P51610	1	3	0.0373	0	1	1	1167.55	3500.64	3500.63	2.74	0.0032	HCD (High Energy Collision Dissociation)	30	MS2	43.1043	23	44.3827	53407	F8		1.61	1	3.80048e-05	0.000315536	0.634323			1000B	1000	B	E31(AV_54)	E	31	FALSE
FALSE	High	Sequest HT (A2)	Unambiguous	[R].EScLEAYTGIVQGLK.[G]	C3(AV_54)	2	Q14974	Q14974-2; Q14974	0	2	0.0351	0	1	1	832.917	1664.83	1664.82	4.03	0.00336	HCD (High Energy Collision Dissociation)	30	MS2	96.4964	19.644	52.6327	66024	F3		1.71	1	3.80048e-05	0.000314279	0.634773			250A	250	A	C3(AV_54)	C	3	FALSE
FALSE	High	Sequest HT (A2)	Unambiguous	[KR].sYELPDGQVITIGNER.[F]	S1(AV_54)	11	P68133; P60709; Q562R1; A5A3E0	P63267; P63261; P62736; P68133; P60709; P68032; Q6S8J3; Q9BYX7; Q562R1; P63267-2; A5A3E0	0	2	0.1111	0	1	2	922.959	1844.91	1844.9	4.31	0.00398	HCD (High Energy Collision Dissociation)	30	MS2	92.9867	23	63.5247	81604	F8		2.34	4	3.80048e-05	0.000275871	0.649429	638492	63.61	1000B	1000	B	S1(AV_54)	S	1	FALSE
FALSE	High	Sequest HT (A2)	Unambiguous	[KR].SyELPDGQVITIGNER.[F]	Y2(AV_54)	11	P68133; P60709; Q562R1; A5A3E0	P63267; P63261; P62736; P68133; P60709; P68032; Q6S8J3; Q9BYX7; Q562R1; P63267-2; A5A3E0	0	2	0.1111	0	1	1	922.959	1844.91	1844.9	4.31	0.00398	HCD (High Energy Collision Dissociation)	30	MS2	92.9867	23	63.5247	81604	F8		2.34	4	3.80048e-05	0.000275871	0.649429	638492	63.61	1000B	1000	B	Y2(AV_54)	Y	2	FALSE
FALSE	High	Sequest HT (A2)	Unambiguous	[K].eGMNIVEAMER.[F]	E1(AV_54)	2	P62937	P62937-2; P62937	0	2	0.0247	0	1	2	666.798	1332.59	1332.59	-2.46	-0.00164	HCD (High Energy Collision Dissociation)	30	MS2	65.1706	23	63.3902	82294	F2		2.83	1	3.80048e-05	0.000312852	0.635285	2.8591e+06	63.34	100B	100	B	E1(AV_54)	E	1	FALSE
FALSE	High	Sequest HT (A2)	Unambiguous	[K].GPAVGIdLGTTYSCVGVFQHGK.[V]	D7(AV_54)	2	P11142	P11142-2; P11142	0	3	0.0803	0	1	1	754.042	2260.11	2260.11	2.71	0.00204	HCD (High Energy Collision Dissociation)	30	MS2	86.8412	23	83.4056	111393	F4		1.37	1	3.80048e-05	0.000322499	0.631866			250B	250	B	D7(AV_54)	D	7	FALSE
FALSE	High	Sequest HT (A2)	Unambiguous	[R].eADDIVNWLK.[K]	E1(AV_54)	1	P07237	P07237	0	2	0.1844	0	1	2	628.81	1256.61	1256.62	-2.15	-0.00135	HCD (High Energy Collision Dissociation)	30	MS2	74.07	23	73.4857	97256	F2		1.41	1	3.80048e-05	0.000321718	0.632139	283594	73.45	100B	100	B	E1(AV_54)	E	1	FALSE
FALSE	High	Sequest HT (A2)	Unambiguous	[K].eGCEAIVDTGTSLMVGPVDEVR.[E]	E1(AV_54)	1	P07339	P07339	0	2	0.3285	0	1	1	1166.05	2331.1	2331.08	6.94	0.00809	HCD (High Energy Collision Dissociation)	30	MS2	0	23	61.0278	77893	F8		2.07	1	3.80048e-05	0.000308749	0.63677			1000B	1000	B	E1(AV_54)	E	1	FALSE
FALSE	High	Sequest HT (A2)	Unambiguous	[K].EGcEAIVDTGTSLMVGPVDEVR.[E]	C3(AV_54)	1	P07339	P07339	0	2	0.3285	0	1	4	1166.05	2331.1	2331.08	6.94	0.00809	HCD (High Energy Collision Dissociation)	30	MS2	0	23	61.0278	77893	F8		2.07	1	3.80048e-05	0.000308749	0.63677			1000B	1000	B	C3(AV_54)	C	3	FALSE
FALSE	High	Sequest HT (A2)	Unambiguous	[K].EGCeAIVDTGTSLMVGPVDEVR.[E]	E4(AV_54)	1	P07339	P07339	0	2	0.3285	0	1	3	1166.05	2331.1	2331.08	6.94	0.00809	HCD (High Energy Collision Dissociation)	30	MS2	0	23	61.0278	77893	F8		2.07	1	3.80048e-05	0.000308749	0.63677			1000B	1000	B	E4(AV_54)	E	4	FALSE
FALSE	High	Sequest HT (A2)	Unambiguous	[K].LGdVYVNDAFGTAHR.[A]	D3(AV_54)	3	P00558	P00558-2; P07205; P00558	0	2	0.0077	0	1	1	844.901	1688.79	1688.8	-5.14	-0.00434	HCD (High Energy Collision Dissociation)	30	MS2	92.9066	23	58.5654	74585	F5		2.6	1	3.80048e-05	0.000298715	0.640487			500A	500	A	D3(AV_54)	D	3	FALSE
FALSE	High	Sequest HT (A2)	Unambiguous	[K].cAVVDVPFGGAK.[A]	C1(AV_54)	4	P49448; P00367	P49448; P00367-3; P00367-2; P00367	0	2	0.2512	0	1	1	608.805	1216.6	1216.6	-0.85	-0.00051	HCD (High Energy Collision Dissociation)	30	MS2	82.3631	23	38.132	44359	F7		2.03	2	3.80048e-05	0.00030958	0.636468	2.38816e+06	38.09	1000A	1000	A	C1(AV_54)	C	1	FALSE
FALSE	High	Sequest HT (A2)	Unambiguous	[R].aAGGGAGSPPAPLAPSASGPPVck.[S]	N-Term(AV_N-term_54); C23(AV_54); K24(AV_54)	5	Q96HB5	Q96HB5-4; Q96HB5-5; Q96HB5-3; Q96HB5-2; Q96HB5	0	3	0.1227	0	1	1	727.018	2179.04	2179.05	-4.55	-0.0033	HCD (High Energy Collision Dissociation)	30	MS2	94.172	8.872	23.5937	24165	F6		2.69	1	3.80048e-05	0.000285241	0.645676	1.02908e+06	23.63	500B	500	B	C23(AV_54)	C	23	FALSE
FALSE	High	Sequest HT (A2)	Unambiguous	[R].aAGGGAGSPPAPLAPSASGPPVck.[S]	N-Term(AV_N-term_54); C23(AV_54); K24(AV_54)	5	Q96HB5	Q96HB5-4; Q96HB5-5; Q96HB5-3; Q96HB5-2; Q96HB5	0	3	0.1227	0	1	1	727.018	2179.04	2179.05	-4.55	-0.0033	HCD (High Energy Collision Dissociation)	30	MS2	94.172	8.872	23.5937	24165	F6		2.69	1	3.80048e-05	0.000285241	0.645676	1.02908e+06	23.63	500B	500	B	K24(AV_54)	K	24	TRUE
FALSE	High	Sequest HT (A2)	Unambiguous	[R].SnMDNMFESYINNLR.[R]	N2(AV_54)	2	P05787	P05787-2; P05787	0	2	0.011	0	1	1	951.414	1901.82	1901.82	2.3	0.00219	HCD (High Energy Collision Dissociation)	30	MS2	61.3148	23	76.4175	101840	F1		1.82	1	3.80048e-05	0.000319108	0.633056	599310	76.11	100A	100	A	N2(AV_54)	N	2	FALSE
FALSE	High	Sequest HT (A2)	Unambiguous	[R].sNMDNMFESYINNLR.[R]	S1(AV_54)	2	P05787	P05787-2; P05787	0	2	0.011	0	1	2	951.414	1901.82	1901.82	2.3	0.00219	HCD (High Energy Collision Dissociation)	30	MS2	61.3148	23	76.4175	101840	F1		1.82	1	3.80048e-05	0.000319108	0.633056	599310	76.11	100A	100	A	S1(AV_54)	S	1	FALSE
FALSE	High	Sequest HT (A2)	Unambiguous	[K].SYcNDQSTGDIK.[V]	C3(AV_54)	1	P00492	P00492	0	2	0.1	0	1	1	692.79	1384.57	1384.57	3.46	0.00239	HCD (High Energy Collision Dissociation)	30	MS2	73.9832	23	13.372	11283	F2		1.5	1	3.80048e-05	0.000290588	0.643589	7.48419e+06	13.43	100B	100	B	C3(AV_54)	C	3	FALSE
FALSE	High	Sequest HT (A2)	Unambiguous	[R].GISLsHQNLAQsAVMMEK.[E]	S5(AV_54); S12(AV_54)	1	Q6NV74	Q6NV74	0	2	0.073	0	1	1	1026.5	2051.99	2051.99	1.42	0.00146	HCD (High Energy Collision Dissociation)	30	MS2	30.6114	23	52.2747	65448	F4		2.33	1	4.19066e-05	0.000351777	0.622076			250B	250	B	S5(AV_54)	S	5	FALSE
FALSE	High	Sequest HT (A2)	Unambiguous	[R].GISLsHQNLAQsAVMMEK.[E]	S5(AV_54); S12(AV_54)	1	Q6NV74	Q6NV74	0	2	0.073	0	1	1	1026.5	2051.99	2051.99	1.42	0.00146	HCD (High Energy Collision Dissociation)	30	MS2	30.6114	23	52.2747	65448	F4		2.33	1	4.19066e-05	0.000351777	0.622076			250B	250	B	S12(AV_54)	S	12	FALSE
FALSE	High	Sequest HT (A2)	Unambiguous	[K].AYHEQLSVAEItNACFEPANQMVK.[C]	T12(AV_54)	9	Q71U36; P68366	Q6PEY2; Q71U36; P0DPH7-2; P68366-2; Q71U36-2; P68363-2; P68363; P68366; P0DPH8	0	2	0.0124	0	1	1	1374.16	2747.31	2747.28	9.23	0.01268	HCD (High Energy Collision Dissociation)	30	MS2	78.9065	23	50.4082	62397	F6		2.42	2	4.19066e-05	0.00035478	0.621118			500B	500	B	T12(AV_54)	T	12	FALSE
FALSE	High	Sequest HT (A2)	Unambiguous	[K].DLQSEFGITGDPQPSSFSPSSwCQGASQDYGLGGASPR.[G]	W22(AV_54)	2	Q9C0C2	Q9C0C2-2; Q9C0C2	0	3		0.006	3	3	1324.26	3970.76	3970.75	4.54	0.00601	HCD (High Energy Collision Dissociation)	30	MS2	51.2101	23	67.1013	87843	F2		1.66	1	4.19066e-05	0.000348354	0.623179			100B	100	B	W22(AV_54)	W	22	FALSE
FALSE	High	Sequest HT (A2)	Unambiguous	[K].DLQSEFGITGDPQPSSFSPSsWCQGASQDYGLGGASPR.[G]	S21(AV_54)	2	Q9C0C2	Q9C0C2-2; Q9C0C2	0	3		0.006	3	4	1324.26	3970.76	3970.75	4.54	0.00601	HCD (High Energy Collision Dissociation)	30	MS2	51.2101	23	67.1013	87843	F2		1.66	1	4.19066e-05	0.000348354	0.623179			100B	100	B	S21(AV_54)	S	21	FALSE
FALSE	High	Sequest HT (A2)	Unambiguous	[K].TLNVDnSqVALQLWDTAGQER.[Y]	N6(AV_54); Q8(AV_54)	1	Q9BSW2	Q9BSW2	0	3	0.0688	0	1	1	822.741	2466.21	2466.19	7.45	0.00612	HCD (High Energy Collision Dissociation)	30	MS2	91.5267	23	48.3694	60003	F11		3.2	1	4.19066e-05	0.000332847	0.628309			Control	Control	Control	N6(AV_54)	N	6	FALSE
FALSE	High	Sequest HT (A2)	Unambiguous	[K].TLNVDnSqVALQLWDTAGQER.[Y]	N6(AV_54); Q8(AV_54)	1	Q9BSW2	Q9BSW2	0	3	0.0688	0	1	1	822.741	2466.21	2466.19	7.45	0.00612	HCD (High Energy Collision Dissociation)	30	MS2	91.5267	23	48.3694	60003	F11		3.2	1	4.19066e-05	0.000332847	0.628309			Control	Control	Control	Q8(AV_54)	Q	8	FALSE
FALSE	High	Sequest HT (A2)	Unambiguous	[K].DLQSEFGITGDPqPSSFSPSSWCQGASQDYGLGGASPR.[G]	Q13(AV_54)	2	Q9C0C2	Q9C0C2-2; Q9C0C2	0	3		0.006	3	5	1324.26	3970.76	3970.75	4.54	0.00601	HCD (High Energy Collision Dissociation)	30	MS2	51.2101	23	67.1013	87843	F2		1.66	1	4.19066e-05	0.000348354	0.623179			100B	100	B	Q13(AV_54)	Q	13	FALSE
FALSE	High	Sequest HT (A2)	Unambiguous	[K].DLQSEFGITGDPQPsSFSPSSWCQGASQDYGLGGASPR.[G]	S15(AV_54)	2	Q9C0C2	Q9C0C2-2; Q9C0C2	0	3		0.006	3	6	1324.26	3970.76	3970.75	4.54	0.00601	HCD (High Energy Collision Dissociation)	30	MS2	51.2101	23	67.1013	87843	F2		1.66	1	4.19066e-05	0.000348354	0.623179			100B	100	B	S15(AV_54)	S	15	FALSE
FALSE	High	Sequest HT (A2)	Unambiguous	[K].DLQSEFGITGdPQPSSFSPSSWCQGASQDYGLGGASPR.[G]	D11(AV_54)	2	Q9C0C2	Q9C0C2-2; Q9C0C2	0	3		0.006	3	7	1324.26	3970.76	3970.75	4.54	0.00601	HCD (High Energy Collision Dissociation)	30	MS2	51.2101	23	67.1013	87843	F2		1.66	1	4.19066e-05	0.000348354	0.623179			100B	100	B	D11(AV_54)	D	11	FALSE
FALSE	High	Sequest HT (A2)	Unambiguous	[K].DLQSEFGITGDPQPSSFsPSSWCQGASQDYGLGGASPR.[G]	S18(AV_54)	2	Q9C0C2	Q9C0C2-2; Q9C0C2	0	3		0.006	3	8	1324.26	3970.76	3970.75	4.54	0.00601	HCD (High Energy Collision Dissociation)	30	MS2	51.2101	23	67.1013	87843	F2		1.66	1	4.19066e-05	0.000348354	0.623179			100B	100	B	S18(AV_54)	S	18	FALSE
FALSE	High	Sequest HT (A2)	Unambiguous	[K].DLQSEFGITGDPQPSsFSPSSWCQGASQDYGLGGASPR.[G]	S16(AV_54)	2	Q9C0C2	Q9C0C2-2; Q9C0C2	0	3		0.006	3	9	1324.26	3970.76	3970.75	4.54	0.00601	HCD (High Energy Collision Dissociation)	30	MS2	51.2101	23	67.1013	87843	F2		1.66	1	4.19066e-05	0.000348354	0.623179			100B	100	B	S16(AV_54)	S	16	FALSE
FALSE	High	Sequest HT (A2)	Unambiguous	[K].DLQSEFGItGDPQPSSFSPSSWCQGASQDYGLGGASPR.[G]	T9(AV_54)	2	Q9C0C2	Q9C0C2-2; Q9C0C2	0	3		0.006	3	10	1324.26	3970.76	3970.75	4.54	0.00601	HCD (High Energy Collision Dissociation)	30	MS2	51.2101	23	67.1013	87843	F2		1.66	1	4.19066e-05	0.000348354	0.623179			100B	100	B	T9(AV_54)	T	9	FALSE
FALSE	High	Sequest HT (A2)	Unambiguous	[K].eGMNIVEAMER.[F]	E1(AV_54)	2	P62937	P62937-2; P62937	0	2	0.0264	0	1	2	666.799	1332.59	1332.59	-0.98	-0.00065	HCD (High Energy Collision Dissociation)	30	MS2	76.2478	23	63.352	82241	F11		2.65	1	4.19066e-05	0.000336304	0.627145	1995705	63.3	Control	Control	Control	E1(AV_54)	E	1	FALSE
FALSE	High	Sequest HT (A2)	Unambiguous	[R].DIcNDVLSLLEK.[F]	C3(AV_54)	1	P63104	P63104	0	2	0.0642	0	1	1	708.364	1415.72	1415.71	8.1	0.00573	HCD (High Energy Collision Dissociation)	30	MS2	93.4093	23	71.1746	93856	F2		2.65	1	4.19066e-05	0.000337402	0.626778	1.17668e+06	71.28	100B	100	B	C3(AV_54)	C	3	FALSE
FALSE	High	Sequest HT (A2)	Unambiguous	[R].DIcNDVLSLLEK.[F]	C3(AV_54)	1	P63104	P63104	0	2	0.0649	0	1	1	708.364	1415.72	1415.71	8.85	0.00626	HCD (High Energy Collision Dissociation)	30	MS2	85.9161	23	71.269	93962	F11		2.62	1	4.19066e-05	0.000354263	0.621283	935674	71.32	Control	Control	Control	C3(AV_54)	C	3	FALSE
FALSE	High	Sequest HT (A2)	Unambiguous	[R].SFDVNkPGCEVDDLK.[G]	K6(AV_54)	3	P41091	Q2VIR3; Q2VIR3-2; P41091	0	2	0.0822	0	1	1	860.395	1719.78	1719.79	-4.01	-0.00345	HCD (High Energy Collision Dissociation)	30	MS2	55.734	23	29.4015	32070	F9		2.19	1	4.19066e-05	0.000355904	0.620762	1.71897e+06	29.45	2000A	2000	A	K6(AV_54)	K	6	TRUE
FALSE	High	Sequest HT (A2)	Unambiguous	[R].SFDVNkPGCEVDDLK.[G]	K6(AV_54)	3	P41091	Q2VIR3; Q2VIR3-2; P41091	0	2	0.0553	0	1	1	860.391	1719.78	1719.79	-8.27	-0.00711	HCD (High Energy Collision Dissociation)	30	MS2	55.4396	23	29.4161	31863	F10		1.99	1	4.58905e-05	0.000361207	0.619094	1.37921e+06	29.44	2000B	2000	B	K6(AV_54)	K	6	TRUE
FALSE	High	Sequest HT (A2)	Unambiguous	[R].TqEETLLkLr.[L]	Q2(AV_54); K8(AV_54); R10(AV_54)	1	Q8N112	Q8N112	1	2	0.1667	0	1	1	696.872	1392.74	1392.74	0.46	0.00032	HCD (High Energy Collision Dissociation)	30	MS2	61.732	23	65.448	84461	F8		1.56	1	4.99798e-05	0.000382152	0.612737	1.29609e+06	65.4	1000B	1000	B	Q2(AV_54)	Q	2	FALSE
FALSE	High	Sequest HT (A2)	Unambiguous	[R].TqEETLLkLr.[L]	Q2(AV_54); K8(AV_54); R10(AV_54)	1	Q8N112	Q8N112	1	2	0.1667	0	1	1	696.872	1392.74	1392.74	0.46	0.00032	HCD (High Energy Collision Dissociation)	30	MS2	61.732	23	65.448	84461	F8		1.56	1	4.99798e-05	0.000382152	0.612737	1.29609e+06	65.4	1000B	1000	B	K8(AV_54)	K	8	TRUE
FALSE	High	Sequest HT (A2)	Unambiguous	[R].TqEETLLkLr.[L]	Q2(AV_54); K8(AV_54); R10(AV_54)	1	Q8N112	Q8N112	1	2	0.1667	0	1	1	696.872	1392.74	1392.74	0.46	0.00032	HCD (High Energy Collision Dissociation)	30	MS2	61.732	23	65.448	84461	F8		1.56	1	4.99798e-05	0.000382152	0.612737	1.29609e+06	65.4	1000B	1000	B	R10(AV_54)	R	10	FALSE
FALSE	High	Sequest HT (A2)	Unambiguous	[K].VDINAPdVGVQGPDWHLK.[M]	D7(AV_54)	1	Q09666	Q09666	0	2	0.1277	0	1	1	1007.51	2014.01	2014	4.17	0.0042	HCD (High Energy Collision Dissociation)	30	MS2	78.4468	23	47.3737	58221	F3		2.35	1	4.99798e-05	0.000377875	0.614007			250A	250	A	D7(AV_54)	D	7	FALSE
FALSE	High	Sequest HT (A2)	Unambiguous	[R].aLSSQHQARIEIeSFYEGEDFSETLTR.[A]	N-Term(AV_N-term_54); E13(AV_54)	1	P11021	P11021	1	3		0.0251	2	2	1084.51	3251.52	3251.51	1.16	0.00126	HCD (High Energy Collision Dissociation)	30	MS2	93.1975	23	82.925	110914	F3		1.94	1	5.38131e-05	0.00040275	0.606815			250A	250	A	E13(AV_54)	E	13	FALSE
FALSE	High	Sequest HT (A2)	Unambiguous	[K].eGMNIVEAMER.[F]	E1(AV_54)	2	P62937	P62937-2; P62937	0	2	0.0471	0	1	2	666.798	1332.59	1332.59	-2.3	-0.00153	HCD (High Energy Collision Dissociation)	30	MS2	68.4847	23	63.4011	82513	F1		2.76	1	5.38131e-05	0.00039037	0.610337	2.82004e+06	63.31	100A	100	A	E1(AV_54)	E	1	FALSE
FALSE	High	Sequest HT (A2)	Unambiguous	[-].MVnPTVFFDIAVDGEPLGR.[V]	N3(AV_54)	1	P62937	P62937	0	2	0.186	0	1	3	1066.04	2131.07	2131.05	6.2	0.00661	HCD (High Energy Collision Dissociation)	30	MS2	88.5108	23	83.1	111328	F11		1.29	1	5.38131e-05	0.000388147	0.610982			Control	Control	Control	N3(AV_54)	N	3	FALSE
FALSE	High	Sequest HT (A2)	Unambiguous	[-].MVNPtVFFDIAVDGEPLGR.[V]	T5(AV_54)	1	P62937	P62937	0	2	0.186	0	1	4	1066.04	2131.07	2131.05	6.2	0.00661	HCD (High Energy Collision Dissociation)	30	MS2	88.5108	23	83.1	111328	F11		1.29	1	5.38131e-05	0.000388147	0.610982			Control	Control	Control	T5(AV_54)	T	5	FALSE
FALSE	High	Sequest HT (A2)	Unambiguous	[-].mVNPTVFFDIAVDGEPLGR.[V]	M1(AV_54)	1	P62937	P62937	0	2	0.186	0	1	2	1066.04	2131.07	2131.05	6.2	0.00661	HCD (High Energy Collision Dissociation)	30	MS2	88.5108	23	83.1	111328	F11		1.29	1	5.38131e-05	0.000388147	0.610982			Control	Control	Control	M1(AV_54)	M	1	FALSE
FALSE	High	Sequest HT (A2)	Unambiguous	[K].CLeLFSELAEDKENYK.[K]	E3(AV_54)	1	P08238	P08238	1	2	0.0226	0	1	1	992.964	1984.92	1984.92	0.12	0.00012	HCD (High Energy Collision Dissociation)	30	MS2	0	23	74.1092	96649	F10		2.65	1	5.73e-05	0.000436534	0.597725	494284	73.95	2000B	2000	B	E3(AV_54)	E	3	FALSE
FALSE	High	Sequest HT (A2)	Unambiguous	[K].TLNVDnSqVALQLWDTAGQER.[Y]	N6(AV_54); Q8(AV_54)	1	Q9BSW2	Q9BSW2	0	3	0.1088	0	1	1	822.743	2466.21	2466.19	9.84	0.00809	HCD (High Energy Collision Dissociation)	30	MS2	95.9809	22.238	48.482	60243	F1		3.31	1	5.73e-05	0.000430862	0.599201			100A	100	A	N6(AV_54)	N	6	FALSE
FALSE	High	Sequest HT (A2)	Unambiguous	[K].TLNVDnSqVALQLWDTAGQER.[Y]	N6(AV_54); Q8(AV_54)	1	Q9BSW2	Q9BSW2	0	3	0.1088	0	1	1	822.743	2466.21	2466.19	9.84	0.00809	HCD (High Energy Collision Dissociation)	30	MS2	95.9809	22.238	48.482	60243	F1		3.31	1	5.73e-05	0.000430862	0.599201			100A	100	A	Q8(AV_54)	Q	8	FALSE
FALSE	High	Sequest HT (A2)	Unambiguous	[K].FeDENFILK.[H]	E2(AV_54)	2	P62937	P62937; P62937-2	0	2	0.0194	0	1	1	604.795	1208.58	1208.58	-1.01	-0.00061	HCD (High Energy Collision Dissociation)	30	MS2	62.4036	23	69.6301	91796	F1		2.58	1	5.73e-05	0.000409321	0.604989	1.46956e+06	69.62	100A	100	A	E2(AV_54)	E	2	FALSE
FALSE	High	Sequest HT (A2)	Unambiguous	[K].QeYDESGPSIVHR.[K]	E2(AV_54)	7	P60709; A5A3E0	P63261; P60709; Q6S8J3; Q9BYX7; P0CG39; P0CG38; A5A3E0	0	2	0.0279	0	1	1	785.856	1570.7	1570.71	-5.51	-0.00433	HCD (High Energy Collision Dissociation)	30	MS2	74.6087	23	31.5725	35024	F7		2.51	2	5.73e-05	0.000446215	0.59525	6544598	31.44	1000A	1000	A	E2(AV_54)	E	2	FALSE
FALSE	High	Sequest HT (A2)	Unambiguous	[K].ALSVGNIDDALqCYSEAIK.[L]	Q12(AV_54)	3	P31948	P31948-2; P31948-3; P31948	0	2	0.0161	0	1	1	1032.51	2064.01	2064	4.66	0.00481	HCD (High Energy Collision Dissociation)	30	MS2	92.5245	23	60.2932	77074	F6		2.49	1	5.73e-05	0.000440739	0.596643			500B	500	B	Q12(AV_54)	Q	12	FALSE
FALSE	High	Sequest HT (A2)	Unambiguous	[K].eGMNIVEAMER.[F]	E1(AV_54)	2	P62937	P62937-2; P62937	0	2	0.0447	0	1	1	666.797	1332.59	1332.59	-3.62	-0.00241	HCD (High Energy Collision Dissociation)	30	MS2	80.9369	23	63.3005	82162	F2		2.91	1	5.73e-05	0.00043585	0.597902	2.8591e+06	63.34	100B	100	B	E1(AV_54)	E	1	FALSE
FALSE	High	Sequest HT (A2)	Unambiguous	[R].QVCqLPGLFSYAQHIASIDGR.[R]	Q4(AV_54)	1	Q9Y6C9	Q9Y6C9	0	3	0.0103	0	1	1	786.39	2357.16	2357.17	-6.49	-0.0051	HCD (High Energy Collision Dissociation)	30	MS2	88.3285	15.944	59.1263	75671	F3		1.95	1	6.09645e-05	0.000485887	0.585641			250A	250	A	Q4(AV_54)	Q	4	FALSE
FALSE	High	Sequest HT (A2)	Unambiguous	[R].ImNVIGEPIDER.[G]	M2(AV_54)	1	P06576	P06576	0	2	0.1342	0	1	1	720.362	1439.72	1439.72	-2.14	-0.00154	HCD (High Energy Collision Dissociation)	30	MS2	72.6926	23	77.2503	102150	F6		2.31	1	6.09645e-05	0.000466342	0.590272	201389	77.16	500B	500	B	M2(AV_54)	M	2	FALSE
FALSE	High	Sequest HT (A2)	Unambiguous	[R].ImNVIGEPIDER.[G]	M2(AV_54)	1	P06576	P06576	0	2	0.0996	0	1	1	720.357	1439.71	1439.72	-9.32	-0.00671	HCD (High Energy Collision Dissociation)	30	MS2	65.859	23	77.1683	101620	F9		2.61	1	6.09645e-05	0.000474513	0.588313	168094	77.18	2000A	2000	A	M2(AV_54)	M	2	FALSE
FALSE	High	Sequest HT (A2)	Unambiguous	[K].FIDVPtLCEMLSYTPSSSK.[D]	T6(AV_54)	2	P34949	P34949-2; P34949	0	2	0.0789	0	1	2	1086.51	2172.02	2172.02	-2.93	-0.00318	HCD (High Energy Collision Dissociation)	30	MS2	72.6667	23	69.3569	90483	F6		2.28	1	6.09645e-05	0.000471296	0.58908			500B	500	B	T6(AV_54)	T	6	FALSE
FALSE	High	Sequest HT (A2)	Unambiguous	[K].FIDVPTLcEMLSYTPSSSK.[D]	C8(AV_54)	2	P34949	P34949-2; P34949	0	2	0.0789	0	1	1	1086.51	2172.02	2172.02	-2.93	-0.00318	HCD (High Energy Collision Dissociation)	30	MS2	72.6667	23	69.3569	90483	F6		2.28	1	6.09645e-05	0.000471296	0.58908			500B	500	B	C8(AV_54)	C	8	FALSE
FALSE	High	Sequest HT (A2)	Unambiguous	[R].STNLNcSVIADVR.[H]	C6(AV_54)	1	Q96EL3	Q96EL3	0	2	0.0607	0	1	1	723.356	1445.7	1445.71	-0.66	-0.00048	HCD (High Energy Collision Dissociation)	30	MS2	78.6913	23	33.6644	37956	F7		2.14	1	6.09645e-05	0.000496732	0.583152	7273096	33.75	1000A	1000	A	C6(AV_54)	C	6	FALSE
FALSE	High	Sequest HT (A2)	Unambiguous	[R].STNLNcSVIADVR.[H]	C6(AV_54)	1	Q96EL3	Q96EL3	0	2	0.0581	0	1	1	723.359	1445.71	1445.71	3.68	0.00266	HCD (High Energy Collision Dissociation)	30	MS2	89.5505	23	33.6678	38297	F3		2.41	1	6.09645e-05	0.000485832	0.585654	8703587	33.78	250A	250	A	C6(AV_54)	C	6	FALSE
FALSE	High	Sequest HT (A2)	Unambiguous	[R].TMMAcGGSIQTSVNALSADVLGR.[C]	C5(AV_54)	4	Q99832	Q99832-2; Q99832-4; Q99832-3; Q99832	0	2		0.0154	4	4	1168.56	2336.11	2336.1	1.63	0.00191	HCD (High Energy Collision Dissociation)	30	MS2	66.8898	23	59.2762	75313	F8		1.28	1	6.09645e-05	0.000472331	0.588833			1000B	1000	B	C5(AV_54)	C	5	FALSE
FALSE	High	Sequest HT (A2)	Unambiguous	[K].AVELLGDIVqNCSLEDSQIEK.[E]	Q10(AV_54)	1	P31930	P31930	0	3		0.0136	2	2	786.388	2357.15	2357.15	-1.99	-0.00156	HCD (High Energy Collision Dissociation)	30	MS2	91.0537	23	56.6389	71444	F8		3.64	1	6.8637e-05	0.000527562	0.576366			1000B	1000	B	Q10(AV_54)	Q	10	FALSE
FALSE	High	Sequest HT (A2)	Unambiguous	[K].YNVYPtYDFACPIVDSIEGVTHALR.[T]	T6(AV_54)	1	P07814	P07814	0	3	0.0342	0	1	3	966.474	2897.41	2897.38	9.31	0.00899	HCD (High Energy Collision Dissociation)	30	MS2	94.0634	23	73.8499	97745	F11		2.63	1	6.8637e-05	0.000503625	0.581599			Control	Control	Control	T6(AV_54)	T	6	FALSE
FALSE	High	Sequest HT (A2)	Unambiguous	[K].YNVYPTYdFACPIVDSIEGVTHALR.[T]	D8(AV_54)	1	P07814	P07814	0	3	0.0342	0	1	2	966.474	2897.41	2897.38	9.31	0.00899	HCD (High Energy Collision Dissociation)	30	MS2	94.0634	23	73.8499	97745	F11		2.63	1	6.8637e-05	0.000503625	0.581599			Control	Control	Control	D8(AV_54)	D	8	FALSE
FALSE	High	Sequest HT (A2)	Unambiguous	[K].YNVYPTyDFACPIVDSIEGVTHALR.[T]	Y7(AV_54)	1	P07814	P07814	0	3	0.0342	0	1	1	966.474	2897.41	2897.38	9.31	0.00899	HCD (High Energy Collision Dissociation)	30	MS2	94.0634	23	73.8499	97745	F11		2.63	1	6.8637e-05	0.000503625	0.581599			Control	Control	Control	Y7(AV_54)	Y	7	FALSE
FALSE	High	Sequest HT (A2)	Unambiguous	[R].LLGDASVSFtENCVVGIQANTER.[I]	T10(AV_54)	2	P07954	P07954-2; P07954	0	3	0.022	0	1	2	826.4	2477.19	2477.2	-4.78	-0.00395	HCD (High Energy Collision Dissociation)	30	MS2	91.592	23	82.4185	109825	F5		1.82	1	6.8637e-05	0.000504519	0.581399			500A	500	A	T10(AV_54)	T	10	FALSE
FALSE	High	Sequest HT (A2)	Unambiguous	[R].LLGDASVSFTeNCVVGIQANTER.[I]	E11(AV_54)	2	P07954	P07954-2; P07954	0	3	0.022	0	1	1	826.4	2477.19	2477.2	-4.78	-0.00395	HCD (High Energy Collision Dissociation)	30	MS2	91.592	23	82.4185	109825	F5		1.82	1	6.8637e-05	0.000504519	0.581399			500A	500	A	E11(AV_54)	E	11	FALSE
FALSE	High	Sequest HT (A2)	Unambiguous	[K].DLQSeFGITGDPQPSSFSPSSWCQGASQDYGLGGASPR.[G]	E5(AV_54)	2	Q9C0C2	Q9C0C2-2; Q9C0C2	0	3	0.065	0	1	3	1324.26	3970.78	3970.75	8.55	0.01132	HCD (High Energy Collision Dissociation)	30	MS2	84.824	23	67.3641	87539	F6		1.23	1	6.8637e-05	0.000502155	0.581928	513181	66.25	500B	500	B	E5(AV_54)	E	5	FALSE
FALSE	High	Sequest HT (A2)	Unambiguous	[K].EGcEAIVDTGTSLMVGPVDEVR.[E]	C3(AV_54)	1	P07339	P07339	0	2	0.1958	0	1	3	1166.05	2331.1	2331.08	6.84	0.00797	HCD (High Energy Collision Dissociation)	30	MS2	57.2092	23	59.5651	75731	F9		1.43	1	6.8637e-05	0.000511253	0.579904			2000A	2000	A	C3(AV_54)	C	3	FALSE
FALSE	High	Sequest HT (A2)	Unambiguous	[K].EGCeAIVDTGTSLMVGPVDEVR.[E]	E4(AV_54)	1	P07339	P07339	0	2	0.1958	0	1	4	1166.05	2331.1	2331.08	6.84	0.00797	HCD (High Energy Collision Dissociation)	30	MS2	57.2092	23	59.5651	75731	F9		1.43	1	6.8637e-05	0.000511253	0.579904			2000A	2000	A	E4(AV_54)	E	4	FALSE
FALSE	High	Sequest HT (A2)	Unambiguous	[K].eGCEAIVDTGTSLMVGPVDEVR.[E]	E1(AV_54)	1	P07339	P07339	0	2	0.1958	0	1	2	1166.05	2331.1	2331.08	6.84	0.00797	HCD (High Energy Collision Dissociation)	30	MS2	57.2092	23	59.5651	75731	F9		1.43	1	6.8637e-05	0.000511253	0.579904			2000A	2000	A	E1(AV_54)	E	1	FALSE
FALSE	High	Sequest HT (A2)	Unambiguous	[K].DLQsEFGITGDPQPSSFSPSSWCQGASQDYGLGGASPR.[G]	S4(AV_54)	2	Q9C0C2	Q9C0C2-2; Q9C0C2	0	3	0.065	0	1	2	1324.26	3970.78	3970.75	8.55	0.01132	HCD (High Energy Collision Dissociation)	30	MS2	84.824	23	67.3641	87539	F6		1.23	1	6.8637e-05	0.000502155	0.581928	513181	66.25	500B	500	B	S4(AV_54)	S	4	FALSE
FALSE	High	Sequest HT (A2)	Unambiguous	[K].TIHTsssIKLSEEGLEGK.[E]	S5(AV_54); S6(AV_54); S7(AV_54)	4	Q5THK1	Q5THK1-3; Q5THK1-2; Q5THK1-4; Q5THK1	1	2	0.1465	0	1	1	1039.52	2078.03	2078.03	-1.25	-0.0013	HCD (High Energy Collision Dissociation)	30	MS2	91.6261	23	54.7897	68853	F7		1.98	1	6.8637e-05	0.000513849	0.579333			1000A	1000	A	S5(AV_54)	S	5	FALSE
FALSE	High	Sequest HT (A2)	Unambiguous	[K].TIHTsssIKLSEEGLEGK.[E]	S5(AV_54); S6(AV_54); S7(AV_54)	4	Q5THK1	Q5THK1-3; Q5THK1-2; Q5THK1-4; Q5THK1	1	2	0.1465	0	1	1	1039.52	2078.03	2078.03	-1.25	-0.0013	HCD (High Energy Collision Dissociation)	30	MS2	91.6261	23	54.7897	68853	F7		1.98	1	6.8637e-05	0.000513849	0.579333			1000A	1000	A	S6(AV_54)	S	6	FALSE
FALSE	High	Sequest HT (A2)	Unambiguous	[K].TIHTsssIKLSEEGLEGK.[E]	S5(AV_54); S6(AV_54); S7(AV_54)	4	Q5THK1	Q5THK1-3; Q5THK1-2; Q5THK1-4; Q5THK1	1	2	0.1465	0	1	1	1039.52	2078.03	2078.03	-1.25	-0.0013	HCD (High Energy Collision Dissociation)	30	MS2	91.6261	23	54.7897	68853	F7		1.98	1	6.8637e-05	0.000513849	0.579333			1000A	1000	A	S7(AV_54)	S	7	FALSE
FALSE	High	Sequest HT (A2)	Unambiguous	[K].DLqSEFGITGDPQPSSFSPSSWCQGASQDYGLGGASPR.[G]	Q3(AV_54)	2	Q9C0C2	Q9C0C2-2; Q9C0C2	0	3	0.065	0	1	1	1324.26	3970.78	3970.75	8.55	0.01132	HCD (High Energy Collision Dissociation)	30	MS2	84.824	23	67.3641	87539	F6		1.23	1	6.8637e-05	0.000502155	0.581928	513181	66.25	500B	500	B	Q3(AV_54)	Q	3	FALSE
FALSE	High	Sequest HT (A2)	Unambiguous	[R].QVCqLPGLFSYAQHIASIDGR.[R]	Q4(AV_54)	1	Q9Y6C9	Q9Y6C9	0	3	0.0084	0	1	1	786.392	2357.16	2357.17	-3.7	-0.00291	HCD (High Energy Collision Dissociation)	30	MS2	91.4891	23	59.3075	75690	F5		2.39	1	6.8637e-05	0.000512351	0.579662			500A	500	A	Q4(AV_54)	Q	4	FALSE
FALSE	High	Sequest HT (A2)	Unambiguous	[K].ITAFVPnDGCLNFIEENDEVLVAGFGR.[K]	N7(AV_54)	1	P62266	P62266	0	3		0.0383	2	2	998.485	2993.44	2993.43	1.6	0.00159	HCD (High Energy Collision Dissociation)	30	MS2	64.5965	23	77.711	102883	F5		2.51	1	6.8637e-05	0.000535665	0.574649	750578	77.56	500A	500	A	N7(AV_54)	N	7	FALSE
FALSE	High	Sequest HT (A2)	Unambiguous	[K].NIcFTVWDVGGQDR.[I]	C3(AV_54)	1	P18085	P18085	0	2	0.0588	0	1	1	832.382	1663.76	1663.75	2	0.00166	HCD (High Energy Collision Dissociation)	30	MS2	88.0762	23	55.6398	70785	F11		1.36	1	6.8637e-05	0.000519014	0.578206			Control	Control	Control	C3(AV_54)	C	3	FALSE
FALSE	High	Sequest HT (A2)	Unambiguous	[K].DLQSEFGItGDPQPSSFSPSSWCQGASQDYGLGGASPR.[G]	T9(AV_54)	2	Q9C0C2	Q9C0C2-2; Q9C0C2	0	3	0.065	0	1	8	1324.26	3970.78	3970.75	8.55	0.01132	HCD (High Energy Collision Dissociation)	30	MS2	84.824	23	67.3641	87539	F6		1.23	1	6.8637e-05	0.000502155	0.581928	513181	66.25	500B	500	B	T9(AV_54)	T	9	FALSE
FALSE	High	Sequest HT (A2)	Unambiguous	[K].DLQSEFGITGDPqPSSFSPSSWCQGASQDYGLGGASPR.[G]	Q13(AV_54)	2	Q9C0C2	Q9C0C2-2; Q9C0C2	0	3	0.065	0	1	7	1324.26	3970.78	3970.75	8.55	0.01132	HCD (High Energy Collision Dissociation)	30	MS2	84.824	23	67.3641	87539	F6		1.23	1	6.8637e-05	0.000502155	0.581928	513181	66.25	500B	500	B	Q13(AV_54)	Q	13	FALSE
FALSE	High	Sequest HT (A2)	Unambiguous	[K].DLQSEFGITGdPQPSSFSPSSWCQGASQDYGLGGASPR.[G]	D11(AV_54)	2	Q9C0C2	Q9C0C2-2; Q9C0C2	0	3	0.065	0	1	6	1324.26	3970.78	3970.75	8.55	0.01132	HCD (High Energy Collision Dissociation)	30	MS2	84.824	23	67.3641	87539	F6		1.23	1	6.8637e-05	0.000502155	0.581928	513181	66.25	500B	500	B	D11(AV_54)	D	11	FALSE
FALSE	High	Sequest HT (A2)	Unambiguous	[K].dLQSEFGITGDPQPSSFSPSSWCQGASQDYGLGGASPR.[G]	D1(AV_54)	2	Q9C0C2	Q9C0C2-2; Q9C0C2	0	3	0.065	0	1	5	1324.26	3970.78	3970.75	8.55	0.01132	HCD (High Energy Collision Dissociation)	30	MS2	84.824	23	67.3641	87539	F6		1.23	1	6.8637e-05	0.000502155	0.581928	513181	66.25	500B	500	B	D1(AV_54)	D	1	FALSE
FALSE	High	Sequest HT (A2)	Unambiguous	[K].YeELQSLAGK.[H]	E2(AV_54)	2	P05787	P05787-2; P05787	0	2	0.0129	0	1	1	596.3	1191.59	1191.59	2.42	0.00144	HCD (High Energy Collision Dissociation)	30	MS2	78.1649	23	51.8895	64921	F3		1.55	1	7.2208e-05	0.000551791	0.571309	1.01058e+06	51.94	250A	250	A	E2(AV_54)	E	2	FALSE
FALSE	High	Sequest HT (A2)	Unambiguous	[R].AGLNcSTENMPIK.[I]	C5(AV_54)	1	P05198	P05198	0	2	0.0519	0	1	1	716.337	1431.67	1431.66	4.48	0.00321	HCD (High Energy Collision Dissociation)	30	MS2	88.7523	6.408	27.3157	29455	F2		2.7	1	7.2208e-05	0.000545987	0.572499			100B	100	B	C5(AV_54)	C	5	FALSE
FALSE	High	Sequest HT (A2)	Unambiguous	[K].GAVVGIdLGTTNSCVAVMEGK.[Q]	D7(AV_54)	1	P38646	P38646	0	2		0.0201	3	3	1038	2075	2075.01	-8.81	-0.00914	HCD (High Energy Collision Dissociation)	30	MS2	43.6714	23	54.8066	69021	F5		2.44	1	7.2208e-05	0.000565493	0.568549	2.40559e+06	54.37	500A	500	A	D7(AV_54)	D	7	FALSE
FALSE	High	Sequest HT (A2)	Unambiguous	[R].LAACVnLIPQITSIYEWK.[G]	N6(AV_54)	3	O60888	O60888-2; O60888-3; O60888	0	3	0.0031	0	1	1	706.036	2116.09	2116.11	-9.41	-0.00663	HCD (High Energy Collision Dissociation)	30	MS2	95.2961	23	70.5487	92232	F7		3.18	1	7.2208e-05	0.000550847	0.571502			1000A	1000	A	N6(AV_54)	N	6	FALSE
FALSE	High	Sequest HT (A2)	Unambiguous	[K].cVNTTLQIK.[G]	C1(AV_54)	2	Q01518	Q01518-2; Q01518	0	2	0.201	0	1	2	537.285	1073.56	1073.57	-3.63	-0.00195	HCD (High Energy Collision Dissociation)	30	MS2	71.5283	16.169	23.5824	24355	F2		1.99	1	7.42098e-05	0.000583891	0.564948	8261478	23.55	100B	100	B	C1(AV_54)	C	1	FALSE
FALSE	High	Sequest HT (A2)	Unambiguous	[K].FeDENFILK.[H]	E2(AV_54)	2	P62937	P62937; P62937-2	0	2	0.0273	0	1	1	604.795	1208.58	1208.58	-0.5	-0.0003	HCD (High Energy Collision Dissociation)	30	MS2	69.9893	23	69.7808	91281	F4		1.83	1	7.42098e-05	0.00065927	0.551322	1.20755e+06	69.69	250B	250	B	E2(AV_54)	E	2	FALSE
FALSE	High	Sequest HT (A2)	Unambiguous	[R].STNLNcSVIADVR.[H]	C6(AV_54)	1	Q96EL3	Q96EL3	0	2	0.0688	0	1	1	723.358	1445.71	1445.71	2.02	0.00146	HCD (High Energy Collision Dissociation)	30	MS2	52.9127	23	33.7167	38681	F1		1.89	1	7.42098e-05	0.000581412	0.565426	6459887	33.74	100A	100	A	C6(AV_54)	C	6	FALSE
FALSE	High	Sequest HT (A2)	Unambiguous	[K].CLeLFSELAEDKENYK.[K]	E3(AV_54)	1	P08238	P08238	1	2	0.0031	0	1	1	992.965	1984.92	1984.92	0.76	0.00076	HCD (High Energy Collision Dissociation)	30	MS2	14.045	23	73.9792	97020	F9		3.18	1	7.42098e-05	0.000598038	0.562258	1.04874e+06	73.98	2000A	2000	A	E3(AV_54)	E	3	FALSE
FALSE	High	Sequest HT (A2)	Unambiguous	[R].GGMGsGGLATGIAGGLAGMGGIQNEK.[E]	S5(AV_54)	1	P05783	P05783	0	2	0.3179	0	1	3	1158.06	2315.11	2315.11	-1.89	-0.00219	HCD (High Energy Collision Dissociation)	30	MS2	89.7236	23	66.5239	86482	F4		1.73	1	7.42098e-05	0.000630824	0.556266			250B	250	B	S5(AV_54)	S	5	FALSE
FALSE	High	Sequest HT (A2)	Unambiguous	[R].GGmGSGGLATGIAGGLAGMGGIQNEK.[E]	M3(AV_54)	1	P05783	P05783	0	2	0.3179	0	1	1	1158.06	2315.11	2315.11	-1.89	-0.00219	HCD (High Energy Collision Dissociation)	30	MS2	89.7236	23	66.5239	86482	F4		1.73	1	7.42098e-05	0.000630824	0.556266			250B	250	B	M3(AV_54)	M	3	FALSE
FALSE	High	Sequest HT (A2)	Unambiguous	[K].IEwLESHQDADIEDFK.[A]	W3(AV_54)	1	P11021	P11021	0	2	0.0536	0	1	1	1014.96	2028.91	2028.92	-3.33	-0.00338	HCD (High Energy Collision Dissociation)	30	MS2	90.3909	23	64.6917	83346	F8		1.68	1	7.42098e-05	0.000710098	0.543015			1000B	1000	B	W3(AV_54)	W	3	FALSE
FALSE	High	Sequest HT (A2)	Unambiguous	[K].cLELFSELAEDKENYK.[K]	C1(AV_54)	1	P08238	P08238	1	2	0.0083	0	1	2	992.964	1984.92	1984.92	-0.18	-0.00018	HCD (High Energy Collision Dissociation)	30	MS2	39.9175	23	73.7894	96744	F9		2.4	1	7.42098e-05	0.000628825	0.556622	1.04874e+06	73.98	2000A	2000	A	C1(AV_54)	C	1	FALSE
FALSE	High	Sequest HT (A2)	Unambiguous	[K].EDKLEcSEELGDLVK.[ST]	C6(AV_54)	4	Q00610	P53675-2; Q00610-2; P53675; Q00610	1	2	0.0944	0	1	1	880.923	1760.84	1760.83	7.55	0.00664	HCD (High Energy Collision Dissociation)	30	MS2	93.8158	23	37.592	43371	F10		2.33	1	7.42098e-05	0.000637397	0.555103			2000B	2000	B	C6(AV_54)	C	6	FALSE
FALSE	High	Sequest HT (A2)	Unambiguous	[R].rPGPrWPDPEDLLTPR.[W]	R1(AV_54); R5(AV_54)	1	Q8TAE8	Q8TAE8	1	3	0.0762	0	1	2	670.674	2010.01	2010.02	-5.15	-0.00345	HCD (High Energy Collision Dissociation)	30	MS2	95.8714	23	58.0504	73646	F7		3.41	1	7.42098e-05	0.00076158	0.535209			1000A	1000	A	R1(AV_54)	R	1	FALSE
FALSE	High	Sequest HT (A2)	Unambiguous	[R].rPGPrWPDPEDLLTPR.[W]	R1(AV_54); R5(AV_54)	1	Q8TAE8	Q8TAE8	1	3	0.0762	0	1	2	670.674	2010.01	2010.02	-5.15	-0.00345	HCD (High Energy Collision Dissociation)	30	MS2	95.8714	23	58.0504	73646	F7		3.41	1	7.42098e-05	0.00076158	0.535209			1000A	1000	A	R5(AV_54)	R	5	FALSE
FALSE	High	Sequest HT (A2)	Unambiguous	[R].rPGPrWPDPEDLLTPR.[W]	N-Term(AV_N-term_54); R5(AV_54)	1	Q8TAE8	Q8TAE8	1	3	0.0762	0	1	1	670.674	2010.01	2010.02	-5.15	-0.00345	HCD (High Energy Collision Dissociation)	30	MS2	95.8714	23	58.0504	73646	F7		3.41	1	7.42098e-05	0.00076158	0.535209			1000A	1000	A	R5(AV_54)	R	5	FALSE
FALSE	High	Sequest HT (A2)	Unambiguous	[K].LATqSNEITIPVTFESR.[A]	Q4(AV_54)	1	P04792	P04792	0	2	0.0237	0	1	1	980.508	1960.01	1960	3.28	0.00322	HCD (High Energy Collision Dissociation)	30	MS2	34.224	23	74.5763	97857	F8		1.69	1	7.42098e-05	0.000619068	0.558377	269230	74.48	1000B	1000	B	Q4(AV_54)	Q	4	FALSE
FALSE	High	Sequest HT (A2)	Unambiguous	[K].eGMNIVEAMER.[F]	E1(AV_54)	2	P62937	P62937-2; P62937	0	2	0.0212	0	1	2	666.797	1332.59	1332.59	-3.92	-0.00261	HCD (High Energy Collision Dissociation)	30	MS2	67.8396	23	63.3924	82024	F3		2.83	1	7.42098e-05	0.000717955	0.541786	2.42562e+06	63.35	250A	250	A	E1(AV_54)	E	1	FALSE
FALSE	High	Sequest HT (A2)	Unambiguous	[R].hQGVMVGMGQK.[D]	H1(AV_54)	7	Q562R1; P60709; P68133	Q562R1; P63261; P63267; P68032; P60709; P62736; P68133	0	2	0.0213	0	1	1	613.295	1225.58	1225.58	0.99	0.00061	HCD (High Energy Collision Dissociation)	30	MS2	74.8921	23	19.0781	18277	F4		1.41	3	7.42098e-05	0.000778758	0.532726	1.32527e+06	19.09	250B	250	B	H1(AV_54)	H	1	FALSE
FALSE	High	Sequest HT (A2)	Unambiguous	[K].LSLLeVGCGTGANFK.[F]	E5(AV_54)	1	Q9H8H3	Q9H8H3	0	2	0.0462	0	1	1	781.893	1562.78	1562.79	-6.69	-0.00523	HCD (High Energy Collision Dissociation)	30	MS2	50.907	23	48.3038	59814	F2		1.3	1	7.42098e-05	0.000749077	0.537053	6315760	48.27	100B	100	B	E5(AV_54)	E	5	FALSE
FALSE	High	Sequest HT (A2)	Unambiguous	[R].AGLNcSTENMPIK.[I]	C5(AV_54)	1	P05198	P05198	0	2	0.0556	0	1	1	716.33	1431.65	1431.66	-5.86	-0.00419	HCD (High Energy Collision Dissociation)	30	MS2	84.1152	21.368	27.2623	29051	F7		2.7	1	7.42098e-05	0.000631457	0.556153			1000A	1000	A	C5(AV_54)	C	5	FALSE
FALSE	High	Sequest HT (A2)	Unambiguous	[R].cVSTLLDLIQTK.[V]	C1(AV_54)	7	P63010; Q10567	Q10567-2; P63010-3; Q10567-4; P63010; Q10567-3; P63010-2; Q10567	0	2	0.1329	0	1	2	694.385	1387.76	1387.75	8.44	0.00585	HCD (High Energy Collision Dissociation)	30	MS2	97.4228	23	58.4143	74603	F3		1.43	2	7.42098e-05	0.000601035	0.561696	450149	58.25	250A	250	A	C1(AV_54)	C	1	FALSE
FALSE	High	Sequest HT (A2)	Unambiguous	[R].VFAeCNDESFWFR.[S]	E4(AV_54)	4	Q9NX40	Q9NX40-4; Q9NX40-2; Q9NX40-3; Q9NX40	0	2	0.0909	0	1	1	852.364	1703.72	1703.72	2.62	0.00223	HCD (High Energy Collision Dissociation)	30	MS2	59.6192	23	55.8697	70605	F5		1.65	1	7.42098e-05	0.000707779	0.543381	1.71668e+06	55.99	500A	500	A	E4(AV_54)	E	4	FALSE
FALSE	High	Sequest HT (A2)	Unambiguous	[R].VFAEcNDESFWFR.[S]	C5(AV_54)	4	Q9NX40	Q9NX40-4; Q9NX40-2; Q9NX40-3; Q9NX40	0	2	0.0909	0	1	2	852.364	1703.72	1703.72	2.62	0.00223	HCD (High Energy Collision Dissociation)	30	MS2	59.6192	23	55.8697	70605	F5		1.65	1	7.42098e-05	0.000707779	0.543381	1.71668e+06	55.99	500A	500	A	C5(AV_54)	C	5	FALSE
FALSE	High	Sequest HT (A2)	Unambiguous	[R].hQGVMVGMGQK.[D]	H1(AV_54)	7	Q562R1; P60709; P68133	Q562R1; P63261; P63267; P68032; P60709; P62736; P68133	0	2	0.1429	0	1	1	613.294	1225.58	1225.58	-0.35	-0.00022	HCD (High Energy Collision Dissociation)	30	MS2	78.5997	23	19.141	18256	F5		1.19	3	7.42098e-05	0.000704931	0.543831	1.25397e+06	19.1	500A	500	A	H1(AV_54)	H	1	FALSE
FALSE	High	Sequest HT (A2)	Unambiguous	[R].HqGVMVGMGQK.[D]	Q2(AV_54)	7	Q562R1; P60709; P68133	Q562R1; P63261; P63267; P68032; P60709; P62736; P68133	0	2	0.1429	0	1	3	613.294	1225.58	1225.58	-0.35	-0.00022	HCD (High Energy Collision Dissociation)	30	MS2	78.5997	23	19.141	18256	F5		1.19	3	7.42098e-05	0.000704931	0.543831	1.25397e+06	19.1	500A	500	A	Q2(AV_54)	Q	2	FALSE
FALSE	High	Sequest HT (A2)	Unambiguous	[R].AGLNcSTENMPIK.[I]	C5(AV_54)	1	P05198	P05198	0	2	0.0537	0	1	1	716.339	1431.67	1431.66	6.46	0.00462	HCD (High Energy Collision Dissociation)	30	MS2	83.3986	7.11	27.2655	29176	F6		2.42	1	7.42098e-05	0.00077761	0.53289			500B	500	B	C5(AV_54)	C	5	FALSE
FALSE	High	Sequest HT (A2)	Unambiguous	[K].FeDENFILK.[H]	E2(AV_54)	2	P62937	P62937; P62937-2	0	2	0.0273	0	1	1	604.795	1208.58	1208.58	-0.64	-0.00039	HCD (High Energy Collision Dissociation)	30	MS2	58.4235	23	69.6565	90910	F7		2.2	1	7.42098e-05	0.000786177	0.531671	985825	69.61	1000A	1000	A	E2(AV_54)	E	2	FALSE
FALSE	High	Sequest HT (A2)	Unambiguous	[R].NTGIIcTIGPASR.[S]	C6(AV_54)	2	P14618-2; P14618	P14618-2; P14618	0	2	0.1471	0	1	1	678.852	1356.7	1356.69	1.82	0.00124	HCD (High Energy Collision Dissociation)	30	MS2	94.4567	23	36.9471	43165	F2		2.04	2	7.42098e-05	0.000737593	0.538775			100B	100	B	C6(AV_54)	C	6	FALSE
FALSE	High	Sequest HT (A2)	Unambiguous	[K].CLeLFSELAEDKENYK.[K]	E3(AV_54)	1	P08238	P08238	1	2	0.2533	0	1	1	992.958	1984.91	1984.92	-6.54	-0.00649	HCD (High Energy Collision Dissociation)	30	MS2	22.9173	23	74.4669	98452	F3		2.29	1	7.42098e-05	0.000676379	0.548454			250A	250	A	E3(AV_54)	E	3	FALSE
FALSE	High	Sequest HT (A2)	Unambiguous	[K].CLELFsELAEDKENYK.[K]	S6(AV_54)	1	P08238	P08238	1	2	0.2533	0	1	2	992.958	1984.91	1984.92	-6.54	-0.00649	HCD (High Energy Collision Dissociation)	30	MS2	22.9173	23	74.4669	98452	F3		2.29	1	7.42098e-05	0.000676379	0.548454			250A	250	A	S6(AV_54)	S	6	FALSE
FALSE	High	Sequest HT (A2)	Unambiguous	[K].cLELFSELAEDKENYK.[K]	C1(AV_54)	1	P08238	P08238	1	2	0.2533	0	1	4	992.958	1984.91	1984.92	-6.54	-0.00649	HCD (High Energy Collision Dissociation)	30	MS2	22.9173	23	74.4669	98452	F3		2.29	1	7.42098e-05	0.000676379	0.548454			250A	250	A	C1(AV_54)	C	1	FALSE
FALSE	High	Sequest HT (A2)	Unambiguous	[K].CLeLFSELAEDKENYK.[K]	E3(AV_54)	1	P08238	P08238	1	2	0.0258	0	1	2	992.96	1984.91	1984.92	-4.01	-0.00398	HCD (High Energy Collision Dissociation)	30	MS2	19.9174	23	72.5902	95897	F11		2.33	1	7.42098e-05	0.00074048	0.53834			Control	Control	Control	E3(AV_54)	E	3	FALSE
FALSE	High	Sequest HT (A2)	Unambiguous	[K].CLELFsELAEDKENYK.[K]	S6(AV_54)	1	P08238	P08238	1	2	0.0258	0	1	1	992.96	1984.91	1984.92	-4.01	-0.00398	HCD (High Energy Collision Dissociation)	30	MS2	19.9174	23	72.5902	95897	F11		2.33	1	7.42098e-05	0.00074048	0.53834			Control	Control	Control	S6(AV_54)	S	6	FALSE
FALSE	High	Sequest HT (A2)	Unambiguous	[K].FeDENFILK.[H]	E2(AV_54)	2	P62937	P62937; P62937-2	0	2	0.0097	0	1	1	604.795	1208.58	1208.58	-1.34	-0.00081	HCD (High Energy Collision Dissociation)	30	MS2	55.1301	23	69.7086	91694	F2		2.06	1	7.42098e-05	0.00077744	0.532914	1549999	69.62	100B	100	B	E2(AV_54)	E	2	FALSE
FALSE	High	Sequest HT (A2)	Unambiguous	[R].LcLISTFLEDGIR.[M]	C2(AV_54)	3	O15260	O15260-2; O15260-3; O15260	0	3	0	0	1	1	511.936	1533.79	1533.8	-3.39	-0.00174	HCD (High Energy Collision Dissociation)	30	MS2	93.0811	23	65.528	85207	F3		1.11	1	7.42098e-05	0.000660301	0.551147			250A	250	A	C2(AV_54)	C	2	FALSE
FALSE	High	Sequest HT (A2)	Unambiguous	[R].eADDIVNWLK.[K]	E1(AV_54)	1	P07237	P07237	0	2	0.0593	0	1	2	628.809	1256.61	1256.62	-3.93	-0.00247	HCD (High Energy Collision Dissociation)	30	MS2	63.3489	23	73.5321	97073	F3		1.35	1	7.42098e-05	0.000772589	0.533611	354878	73.52	250A	250	A	E1(AV_54)	E	1	FALSE
FALSE	High	Sequest HT (A2)	Unambiguous	[K].MLSSGVcTSTVQLPGK.[V]	C7(AV_54)	3	Q8TC12	Q8TC12-2; Q8TC12-3; Q8TC12	0	2		0.0056	2	2	831.419	1661.83	1661.82	4.71	0.00391	HCD (High Energy Collision Dissociation)	30	MS2	91.5376	23	36.3298	42464	F1		1.77	1	7.42098e-05	0.000774954	0.533271			100A	100	A	C7(AV_54)	C	7	FALSE
FALSE	High	Sequest HT (A2)	Unambiguous	[K].AdLINNLGTIAK.[SF]	D2(AV_54)	5	P07900; P08238	Q14568; Q58FF8; P07900-2; P07900; P08238	0	2	0.3198	0	1	2	648.861	1296.72	1296.72	-0.36	-0.00024	HCD (High Energy Collision Dissociation)	30	MS2	86.7048	23	62.785	80777	F6		1.72	2	7.42098e-05	0.00067	0.549514	474862	62.77	500B	500	B	D2(AV_54)	D	2	FALSE
FALSE	High	Sequest HT (A2)	Unambiguous	[K].LSLLeVGCGTGANFK.[F]	E5(AV_54)	1	Q9H8H3	Q9H8H3	0	2		0.0079	2	2	781.891	1562.77	1562.79	-8.56	-0.00669	HCD (High Energy Collision Dissociation)	30	MS2	47.4599	23	48.3339	59270	F7		1.26	1	8.56291e-05	0.000820755	0.526889	6.30543e+06	48.29	1000A	1000	A	E5(AV_54)	E	5	FALSE
FALSE	High	Sequest HT (A2)	Unambiguous	[R].cEGINISGNFYR.[N]	C1(AV_54)	1	P40429	P40429	0	2	0.0382	0	1	1	713.825	1426.64	1426.64	1.02	0.00072	HCD (High Energy Collision Dissociation)	30	MS2	25.8192	23	39.4182	46747	F2		1.57	1	8.91041e-05	0.00084254	0.523982	16077629	39.38	100B	100	B	C1(AV_54)	C	1	FALSE
FALSE	High	Sequest HT (A2)	Unambiguous	[K].TLNVDnSqVALQLWDTAGQER.[Y]	N6(AV_54); Q8(AV_54)	1	Q9BSW2	Q9BSW2	0	3	0.0755	0	1	1	822.743	2466.21	2466.19	9.72	0.00799	HCD (High Energy Collision Dissociation)	30	MS2	95.3166	23	48.5444	59576	F7		3.18	1	8.91041e-05	0.000864269	0.521161			1000A	1000	A	N6(AV_54)	N	6	FALSE
FALSE	High	Sequest HT (A2)	Unambiguous	[K].TLNVDnSqVALQLWDTAGQER.[Y]	N6(AV_54); Q8(AV_54)	1	Q9BSW2	Q9BSW2	0	3	0.0755	0	1	1	822.743	2466.21	2466.19	9.72	0.00799	HCD (High Energy Collision Dissociation)	30	MS2	95.3166	23	48.5444	59576	F7		3.18	1	8.91041e-05	0.000864269	0.521161			1000A	1000	A	Q8(AV_54)	Q	8	FALSE
FALSE	High	Sequest HT (A2)	Unambiguous	[R].AAAYNLVQHGITNLcVIGGDGSLTGANIFR.[S]	C15(AV_54)	2	P17858	P17858-2; P17858	0	3		0.0053	2	2	1033.86	3099.56	3099.57	-3.11	-0.00321	HCD (High Energy Collision Dissociation)	30	MS2	23.9553	23	61.2884	78287	F9		1.87	1	8.91041e-05	0.000844006	0.52379			2000A	2000	A	C15(AV_54)	C	15	FALSE
FALSE	High	Sequest HT (A2)	Unambiguous	[R].LIASYcNVGDIEGASK.[I]	C6(AV_54)	1	P42704	P42704	0	2	0.0191	0	1	1	847.411	1693.81	1693.81	2.82	0.00239	HCD (High Energy Collision Dissociation)	30	MS2	59.3505	23	37.9579	44239	F6		2.09	1	8.91041e-05	0.000870467	0.52037			500B	500	B	C6(AV_54)	C	6	FALSE
FALSE	High	Sequest HT (A2)	Unambiguous	[K].TLNVDnSqVALQLWDTAGQER.[Y]	N6(AV_54); Q8(AV_54)	1	Q9BSW2	Q9BSW2	0	3	0.0275	0	1	1	822.74	2466.2	2466.19	6.17	0.00507	HCD (High Energy Collision Dissociation)	30	MS2	88.8754	23	48.3148	59244	F7		2.91	1	9.11643e-05	0.00106213	0.498455			1000A	1000	A	N6(AV_54)	N	6	FALSE
FALSE	High	Sequest HT (A2)	Unambiguous	[K].TLNVDnSqVALQLWDTAGQER.[Y]	N6(AV_54); Q8(AV_54)	1	Q9BSW2	Q9BSW2	0	3	0.0275	0	1	1	822.74	2466.2	2466.19	6.17	0.00507	HCD (High Energy Collision Dissociation)	30	MS2	88.8754	23	48.3148	59244	F7		2.91	1	9.11643e-05	0.00106213	0.498455			1000A	1000	A	Q8(AV_54)	Q	8	FALSE
FALSE	High	Sequest HT (A2)	Unambiguous	[R].GScVTQVGLLESVYEMFR.[K]	C3(AV_54)	2	P78527	P78527-2; P78527	0	2	0.0053	0	1	1	1036.49	2071.98	2071.98	-0.96	-0.001	HCD (High Energy Collision Dissociation)	30	MS2	93.7219	23	77.6141	102191	F8		1.88	1	9.11643e-05	0.00102574	0.502277	269183	77.61	1000B	1000	B	C3(AV_54)	C	3	FALSE
FALSE	High	Sequest HT (A2)	Unambiguous	[R].SFDVNkPGCEVDDLK.[G]	K6(AV_54)	3	P41091	Q2VIR3; Q2VIR3-2; P41091	0	2		0.0038	2	2	860.398	1719.79	1719.79	-0.36	-0.00031	HCD (High Energy Collision Dissociation)	30	MS2	84.4863	23	29.3994	32251	F4		2.61	1	9.11643e-05	0.00094275	0.511557			250B	250	B	K6(AV_54)	K	6	TRUE
FALSE	High	Sequest HT (A2)	Unambiguous	[R].STNLNcSVIADVR.[H]	C6(AV_54)	1	Q96EL3	Q96EL3	0	2	0.0857	0	1	1	723.358	1445.71	1445.71	2.86	0.00207	HCD (High Energy Collision Dissociation)	30	MS2	65.6874	23	33.6375	38223	F4		2.1	1	9.11643e-05	0.000934701	0.512502	8538523	33.72	250B	250	B	C6(AV_54)	C	6	FALSE
FALSE	High	Sequest HT (A2)	Unambiguous	[R].GITNLcVIGGDGSLTGADTFR.[S]	C6(AV_54)	3	P08237	P08237-2; P08237-3; P08237	0	3	0.0839	0	1	1	707.676	2121.01	2121.03	-7.12	-0.00503	HCD (High Energy Collision Dissociation)	30	MS2	94.3244	23	55.192	69490	F6		3.1	1	9.11643e-05	0.00107748	0.496884			500B	500	B	C6(AV_54)	C	6	FALSE
FALSE	High	Sequest HT (A2)	Unambiguous	[R].SFDVNkPGCEVDDLK.[G]	K6(AV_54)	3	P41091	Q2VIR3; Q2VIR3-2; P41091	0	2	0.0508	0	1	1	860.394	1719.78	1719.79	-5.38	-0.00463	HCD (High Energy Collision Dissociation)	30	MS2	89.7494	23	29.3437	32474	F11		2.36	1	9.11643e-05	0.000936465	0.512295	3090987	29.44	Control	Control	Control	K6(AV_54)	K	6	TRUE
FALSE	High	Sequest HT (A2)	Unambiguous	[K].GGINLtATCPQSELDAETVK.[S]	T6(AV_54)	1	Q9Y295	Q9Y295	0	2		0.0091	3	3	1051	2101	2101.01	-5.43	-0.0057	HCD (High Energy Collision Dissociation)	30	MS2	68.5524	23	42.0491	50449	F4		2.17	1	9.11643e-05	0.00103193	0.501617			250B	250	B	T6(AV_54)	T	6	FALSE
FALSE	High	Sequest HT (A2)	Unambiguous	[K].cLELFSELAEDKENYK.[K]	C1(AV_54)	1	P08238	P08238	1	2	0.0043	0	1	2	992.971	1984.94	1984.92	7.33	0.00728	HCD (High Energy Collision Dissociation)	30	MS2	0	23	72.7763	96168	F11		2.3	1	9.11643e-05	0.0010189	0.503012	1297590	72.85	Control	Control	Control	C1(AV_54)	C	1	FALSE
FALSE	High	Sequest HT (A2)	Unambiguous	[K].eqFrkLFIGGLSFETTEESLR.[N]	N-Term(AV_N-term_54); Q2(AV_54); R4(AV_54); K5(AV_54)	2	P22626	P22626-2; P22626	2	3	0.2	0	1	1	901.789	2703.35	2703.33	8.28	0.00746	HCD (High Energy Collision Dissociation)	30	MS2	93.3879	23	62.5932	81113	F11		3.3	1	9.11643e-05	0.00094248	0.511589			Control	Control	Control	Q2(AV_54)	Q	2	FALSE
FALSE	High	Sequest HT (A2)	Unambiguous	[K].eqFrkLFIGGLSFETTEESLR.[N]	N-Term(AV_N-term_54); Q2(AV_54); R4(AV_54); K5(AV_54)	2	P22626	P22626-2; P22626	2	3	0.2	0	1	1	901.789	2703.35	2703.33	8.28	0.00746	HCD (High Energy Collision Dissociation)	30	MS2	93.3879	23	62.5932	81113	F11		3.3	1	9.11643e-05	0.00094248	0.511589			Control	Control	Control	R4(AV_54)	R	4	FALSE
FALSE	High	Sequest HT (A2)	Unambiguous	[K].eqFrkLFIGGLSFETTEESLR.[N]	N-Term(AV_N-term_54); Q2(AV_54); R4(AV_54); K5(AV_54)	2	P22626	P22626-2; P22626	2	3	0.2	0	1	1	901.789	2703.35	2703.33	8.28	0.00746	HCD (High Energy Collision Dissociation)	30	MS2	93.3879	23	62.5932	81113	F11		3.3	1	9.11643e-05	0.00094248	0.511589			Control	Control	Control	K5(AV_54)	K	5	TRUE
FALSE	High	Sequest HT (A2)	Unambiguous	[K].cLELFSELAEDKENYK.[K]	C1(AV_54)	1	P08238	P08238	1	2	0.019	0	1	2	992.963	1984.92	1984.92	-1.25	-0.00124	HCD (High Energy Collision Dissociation)	30	MS2	12.2178	23	74.1812	97306	F9		2.63	1	9.11643e-05	0.00091053	0.515394	1.04874e+06	73.98	2000A	2000	A	C1(AV_54)	C	1	FALSE
FALSE	High	Sequest HT (A2)	Unambiguous	[K].CLeLFSELAEDKENYK.[K]	E3(AV_54)	1	P08238	P08238	1	2	0.019	0	1	1	992.963	1984.92	1984.92	-1.25	-0.00124	HCD (High Energy Collision Dissociation)	30	MS2	12.2178	23	74.1812	97306	F9		2.63	1	9.11643e-05	0.00091053	0.515394	1.04874e+06	73.98	2000A	2000	A	E3(AV_54)	E	3	FALSE
FALSE	High	Sequest HT (A2)	Unambiguous	[K].FeDENFILK.[H]	E2(AV_54)	2	P62937	P62937; P62937-2	0	2	0.0467	0	1	1	604.794	1208.58	1208.58	-1.66	-0.00101	HCD (High Energy Collision Dissociation)	30	MS2	84.8617	23	69.5053	91395	F2		2.14	1	9.11643e-05	0.00102368	0.502497	1549999	69.62	100B	100	B	E2(AV_54)	E	2	FALSE
FALSE	High	Sequest HT (A2)	Unambiguous	[K].ACAnPAAGSVILLENLR.[F]	N4(AV_54)	2	P00558	P00558-2; P00558	0	3	0.0067	0	1	1	589.319	1765.94	1765.93	9.74	0.00573	HCD (High Energy Collision Dissociation)	30	MS2	91.3193	23	54.7104	68736	F7		2.98	1	9.11643e-05	0.00100483	0.504538	774828	54.71	1000A	1000	A	N4(AV_54)	N	4	FALSE
FALSE	High	Sequest HT (A2)	Unambiguous	[K].VDIsAPDVDVHGPDWHLK.[M]	S4(AV_54)	1	Q09666	Q09666	0	4	0.0047	0	1	1	514.254	2053.99	2054	-2	-0.00103	HCD (High Energy Collision Dissociation)	30	MS2	82.8783	23	49.9891	61298	F10		2.15	1	9.11643e-05	0.000995244	0.505592	1.42095e+06	50	2000B	2000	B	S4(AV_54)	S	4	FALSE
FALSE	High	Sequest HT (A2)	Unambiguous	[K].DsTLIMQLLR.[D]	S2(AV_54)	11	P27348; P31946; P61981; P62258; P63104; P31947; Q04917	P31947-2; P63104-2; P31946-2; P62258-2; P27348; P31946; P61981; P62258; P63104; P31947; Q04917	0	2	0.0592	0	1	1	622.338	1243.67	1243.67	-2.04	-0.00127	HCD (High Energy Collision Dissociation)	30	MS2	88.7943	23	80.823	107607	F4		1.52	7	9.11643e-05	0.00105814	0.498867	530631	80.85	250B	250	B	S2(AV_54)	S	2	FALSE
FALSE	High	Sequest HT (A2)	Unambiguous	[K].dSTLIMQLLR.[D]	D1(AV_54)	11	P27348; P31946; P61981; P62258; P63104; P31947; Q04917	P31947-2; P63104-2; P31946-2; P62258-2; P27348; P31946; P61981; P62258; P63104; P31947; Q04917	0	2	0.0592	0	1	2	622.338	1243.67	1243.67	-2.04	-0.00127	HCD (High Energy Collision Dissociation)	30	MS2	88.7943	23	80.823	107607	F4		1.52	7	9.11643e-05	0.00105814	0.498867	530631	80.85	250B	250	B	D1(AV_54)	D	1	FALSE
FALSE	High	Sequest HT (A2)	Unambiguous	[KR].SyELPDGQVITIGNER.[F]	Y2(AV_54)	11	P68133; P60709; Q562R1; A5A3E0	P63267; P63261; P62736; P68133; P60709; P68032; Q6S8J3; Q9BYX7; Q562R1; P63267-2; A5A3E0	0	2	0.1474	0	1	1	922.958	1844.91	1844.9	3.17	0.00293	HCD (High Energy Collision Dissociation)	30	MS2	88.201	23	63.7946	81611	F10		1.9	4	9.11643e-05	0.000877652	0.51946	494949	63.69	2000B	2000	B	Y2(AV_54)	Y	2	FALSE
FALSE	High	Sequest HT (A2)	Unambiguous	[KR].sYELPDGQVITIGNER.[F]	S1(AV_54)	11	P68133; P60709; Q562R1; A5A3E0	P63267; P63261; P62736; P68133; P60709; P68032; Q6S8J3; Q9BYX7; Q562R1; P63267-2; A5A3E0	0	2	0.1474	0	1	3	922.958	1844.91	1844.9	3.17	0.00293	HCD (High Energy Collision Dissociation)	30	MS2	88.201	23	63.7946	81611	F10		1.9	4	9.11643e-05	0.000877652	0.51946	494949	63.69	2000B	2000	B	S1(AV_54)	S	1	FALSE
FALSE	High	Sequest HT (A2)	Unambiguous	[K].VThAVVTVPAYFNDAQR.[Q]	H3(AV_54)	1	P11021	P11021	0	2	0.0507	0	1	1	971.494	1941.98	1941.98	-0.69	-0.00067	HCD (High Energy Collision Dissociation)	30	MS2	77.7122	23	54.6964	69337	F2		2.17	1	9.11643e-05	0.00108897	0.495724			100B	100	B	H3(AV_54)	H	3	FALSE
FALSE	High	Sequest HT (A2)	Unambiguous	[M].AAAAAALSGAGTPPAGGGAGGGGAGGGGsPPGGWAVAR.[L]	S29(AV_54)	3	Q01167	Q01167-2; Q01167-3; Q01167	0	3	0.0857	0	1	1	1000.16	2998.47	2998.45	6.53	0.00652	HCD (High Energy Collision Dissociation)	30	MS2	91.1762	23	59.1249	74723	F10		2.45	1	9.11643e-05	0.00107492	0.497144			2000B	2000	B	S29(AV_54)	S	29	FALSE
FALSE	High	Sequest HT (A2)	Unambiguous	[K].cAVVDVPFGGAK.[A]	C1(AV_54)	4	P49448; P00367	P49448; P00367-3; P00367-2; P00367	0	2	0.1479	0	1	1	608.809	1216.61	1216.6	5.95	0.00362	HCD (High Energy Collision Dissociation)	30	MS2	90.9069	4.718	37.9531	44784	F11		1.69	2	9.11643e-05	0.000982244	0.507038	3.3806e+06	37.94	Control	Control	Control	C1(AV_54)	C	1	FALSE
FALSE	High	Sequest HT (A2)	Unambiguous	[R].dYSHYYTTIQDLR.[D]	D1(AV_54)	1	P08727	P08727	0	2	0.07	0	1	2	864.9	1728.79	1728.79	3.81	0.00329	HCD (High Energy Collision Dissociation)	30	MS2	58.6278	23	51.8523	64865	F3		2.43	1	9.11643e-05	0.000969607	0.508463	1.55894e+06	51.73	250A	250	A	D1(AV_54)	D	1	FALSE
FALSE	High	Sequest HT (A2)	Unambiguous	[R].DySHYYTTIQDLR.[D]	Y2(AV_54)	1	P08727	P08727	0	2	0.07	0	1	1	864.9	1728.79	1728.79	3.81	0.00329	HCD (High Energy Collision Dissociation)	30	MS2	58.6278	23	51.8523	64865	F3		2.43	1	9.11643e-05	0.000969607	0.508463	1.55894e+06	51.73	250A	250	A	Y2(AV_54)	Y	2	FALSE
FALSE	High	Sequest HT (A2)	Unambiguous	[K].LPYhDFILeDAASPK.[C]	H4(AV_54); E9(AV_54)	2	P37173	P37173-2; P37173	0	2	0.2125	0	1	1	912.45	1823.89	1823.89	4.39	0.00401	HCD (High Energy Collision Dissociation)	30	MS2	60.3066	23	65.6111	85065	F5		2.4	1	9.45619e-05	0.00115104	0.489669	2.01979e+06	65.64	500A	500	A	H4(AV_54)	H	4	FALSE
FALSE	High	Sequest HT (A2)	Unambiguous	[K].LPYhDFILeDAASPK.[C]	H4(AV_54); E9(AV_54)	2	P37173	P37173-2; P37173	0	2	0.2125	0	1	1	912.45	1823.89	1823.89	4.39	0.00401	HCD (High Energy Collision Dissociation)	30	MS2	60.3066	23	65.6111	85065	F5		2.4	1	9.45619e-05	0.00115104	0.489669	2.01979e+06	65.64	500A	500	A	E9(AV_54)	E	9	FALSE
FALSE	High	Sequest HT (A2)	Unambiguous	[R].QdEHGYISR.[C]	D2(AV_54)	1	P04792	P04792	0	2	0.0278	0	1	1	579.762	1158.52	1158.52	-0.29	-0.00017	HCD (High Energy Collision Dissociation)	30	MS2	74.4463	23	19.4523	19003	F1		1.8	1	9.45619e-05	0.00111502	0.49314	3779446	19.39	100A	100	A	D2(AV_54)	D	2	FALSE
FALSE	High	Sequest HT (A2)	Unambiguous	[K].ATIELcSTHANDASALR.[I]	C6(AV_54)	3	P55060	P55060-4; P55060-3; P55060	0	3	0.0067	0	1	1	609.623	1826.85	1826.87	-9.1	-0.00554	HCD (High Energy Collision Dissociation)	30	MS2	85.7898	21.111	26.8157	28936	F1		2.98	1	9.45619e-05	0.00114313	0.490422	4472168	26.66	100A	100	A	C6(AV_54)	C	6	FALSE
FALSE	High	Sequest HT (A2)	Unambiguous	[R].IWsLEGK.[S]	S3(AV_54)	1	Q9GZL7	Q9GZL7	0	2	0.1111	0	1	1	443.736	886.465	886.467	-2.03	-0.0009	HCD (High Energy Collision Dissociation)	30	MS2	56.8099	23	57.5595	72401	F10		1.17	1	9.45619e-05	0.00111452	0.493189	701262	57.66	2000B	2000	B	S3(AV_54)	S	3	FALSE
FALSE	High	Sequest HT (A2)	Unambiguous	[R].cLALATHDNPLR.[R]	C1(AV_54)	5	P16615	P16615-3; P16615-4; P16615-2; P16615-5; P16615	0	2	0.119	0	1	1	689.346	1377.68	1377.69	-7.64	-0.00526	HCD (High Energy Collision Dissociation)	30	MS2	69.001	23	27.5068	29383	F7		1.68	1	0.000105727	0.0011755	0.487378	23559866	27.65	1000A	1000	A	C1(AV_54)	C	1	FALSE
FALSE	High	Sequest HT (A2)	Unambiguous	[K].cVNTTLQIK.[G]	C1(AV_54)	2	Q01518	Q01518-2; Q01518	0	2	0.2403	0	1	2	537.284	1073.56	1073.57	-5.45	-0.00292	HCD (High Energy Collision Dissociation)	30	MS2	83.3856	23	23.5101	24416	F1		1.54	1	0.000112669	0.00121837	0.48348	7705684	23.55	100A	100	A	C1(AV_54)	C	1	FALSE
FALSE	High	Sequest HT (A2)	Unambiguous	[K].AVELLGDIVQNcSLEDSQIEK.[E]	C12(AV_54)	1	P31930	P31930	0	3	0.0067	0	1	2	786.388	2357.15	2357.15	-1.86	-0.00146	HCD (High Energy Collision Dissociation)	30	MS2	92.6235	23	56.5521	72123	F11		2.99	1	0.000112669	0.00119746	0.485363			Control	Control	Control	C12(AV_54)	C	12	FALSE
FALSE	High	Sequest HT (A2)	Unambiguous	[K].AVELLGDIVqNCSLEDSQIEK.[E]	Q10(AV_54)	1	P31930	P31930	0	3	0.0067	0	1	1	786.388	2357.15	2357.15	-1.86	-0.00146	HCD (High Energy Collision Dissociation)	30	MS2	92.6235	23	56.5521	72123	F11		2.99	1	0.000112669	0.00119746	0.485363			Control	Control	Control	Q10(AV_54)	Q	10	FALSE
FALSE	High	Sequest HT (A2)	Unambiguous	[K].AVELLGDIVQnCSLEDSQIEK.[E]	N11(AV_54)	1	P31930	P31930	0	3	0.0067	0	1	3	786.388	2357.15	2357.15	-1.86	-0.00146	HCD (High Energy Collision Dissociation)	30	MS2	92.6235	23	56.5521	72123	F11		2.99	1	0.000112669	0.00119746	0.485363			Control	Control	Control	N11(AV_54)	N	11	FALSE
FALSE	High	Sequest HT (A2)	Unambiguous	[K].CLeLFSELAEDKENYK.[K]	E3(AV_54)	1	P08238	P08238	1	2	0.0098	0	1	1	992.963	1984.92	1984.92	-1.33	-0.00132	HCD (High Energy Collision Dissociation)	30	MS2	11.1212	23	74.2965	98200	F3		3.06	1	0.000112669	0.00120277	0.484882	6199768	74	250A	250	A	E3(AV_54)	E	3	FALSE
FALSE	High	Sequest HT (A2)	Unambiguous	[K].cLELFSELAEDKENYK.[K]	C1(AV_54)	1	P08238	P08238	1	2	0.0098	0	1	2	992.963	1984.92	1984.92	-1.33	-0.00132	HCD (High Energy Collision Dissociation)	30	MS2	11.1212	23	74.2965	98200	F3		3.06	1	0.000112669	0.00120277	0.484882	6199768	74	250A	250	A	C1(AV_54)	C	1	FALSE
FALSE	High	Sequest HT (A2)	Unambiguous	[R].CeGINISGNFYR.[N]	E2(AV_54)	1	P40429	P40429	0	2	0.0979	0	1	1	713.825	1426.64	1426.64	0.43	0.00031	HCD (High Energy Collision Dissociation)	30	MS2	29.2932	23	39.4481	46974	F1		1.43	1	0.000112669	0.0012064	0.484554	17503730	39.35	100A	100	A	E2(AV_54)	E	2	FALSE
FALSE	High	Sequest HT (A2)	Unambiguous	[K].AEPPQCTSLAWSAdGQTLFAGYTDNLVR.[V]	D14(AV_54)	1	P63244	P63244	0	3	0.0103	0	1	1	1022.48	3065.43	3065.43	-0.67	-0.00069	HCD (High Energy Collision Dissociation)	30	MS2	86.995	23	65.8824	86023	F2		1.94	1	0.000112669	0.00118174	0.486802	557238	65.89	100B	100	B	D14(AV_54)	D	14	FALSE
FALSE	High	Sequest HT (A2)	Unambiguous	[R].cEGINISGNFYR.[N]	C1(AV_54)	1	P40429	P40429	0	2	0.0979	0	1	3	713.825	1426.64	1426.64	0.43	0.00031	HCD (High Energy Collision Dissociation)	30	MS2	29.2932	23	39.4481	46974	F1		1.43	1	0.000112669	0.0012064	0.484554	17503730	39.35	100A	100	A	C1(AV_54)	C	1	FALSE
FALSE	High	Sequest HT (A2)	Unambiguous	[K].TLNVDnSqVALQLWDTAGQER.[Y]	N6(AV_54); Q8(AV_54)	1	Q9BSW2	Q9BSW2	0	3	0.0288	0	1	1	822.741	2466.21	2466.19	7.78	0.0064	HCD (High Energy Collision Dissociation)	30	MS2	95.8389	23	48.6696	59662	F9		2.78	1	0.000116116	0.00128503	0.477698	1.41877e+06	48.45	2000A	2000	A	N6(AV_54)	N	6	FALSE
FALSE	High	Sequest HT (A2)	Unambiguous	[K].TLNVDnSqVALQLWDTAGQER.[Y]	N6(AV_54); Q8(AV_54)	1	Q9BSW2	Q9BSW2	0	3	0.0288	0	1	1	822.741	2466.21	2466.19	7.78	0.0064	HCD (High Energy Collision Dissociation)	30	MS2	95.8389	23	48.6696	59662	F9		2.78	1	0.000116116	0.00128503	0.477698	1.41877e+06	48.45	2000A	2000	A	Q8(AV_54)	Q	8	FALSE
FALSE	High	Sequest HT (A2)	Unambiguous	[R].tVQSLEIDLDSMR.[N]	T1(AV_54)	1	P05783	P05783	0	2		0.0155	2	2	780.881	1560.75	1560.76	-2.33	-0.00181	HCD (High Energy Collision Dissociation)	30	MS2	74.7587	23	71.4409	93724	F5		1.91	1	0.000116116	0.0012596	0.479866			500A	500	A	T1(AV_54)	T	1	FALSE
FALSE	High	Sequest HT (A2)	Unambiguous	[K].YeELQSLAGK.[H]	E2(AV_54)	2	P05787	P05787-2; P05787	0	2	0.0094	0	1	1	596.296	1191.59	1191.59	-3.27	-0.00195	HCD (High Energy Collision Dissociation)	30	MS2	77.9784	23	51.8875	65161	F2		2.13	1	0.000116116	0.00128665	0.477562			100B	100	B	E2(AV_54)	E	2	FALSE
FALSE	High	Sequest HT (A2)	Unambiguous	[R].GQTcVVHYTGMLEDGK.[K]	C4(AV_54)	1	P62942	P62942	0	2	0.0364	0	1	1	896.413	1791.82	1791.8	8.07	0.00723	HCD (High Energy Collision Dissociation)	30	MS2	77.0829	23	29.7183	32569	F6		2.47	1	0.000116116	0.00125968	0.479859	1.11047e+06	29.4	500B	500	B	C4(AV_54)	C	4	FALSE
FALSE	High	Sequest HT (A2)	Unambiguous	[R].tKFETEQALR.[ML]	T1(AV_54)	2	Q04695; P08727	Q04695; P08727	1	2	0.0063	0	1	2	638.83	1276.65	1276.65	-0.77	-0.00049	HCD (High Energy Collision Dissociation)	30	MS2	29.7269	23	29.4785	32079	F8		3.17	2	0.000116116	0.00127153	0.478843	3650593	29.48	1000B	1000	B	T1(AV_54)	T	1	FALSE
FALSE	High	Sequest HT (A2)	Unambiguous	[K].CLeLFSELAEDKENYK.[K]	E3(AV_54)	1	P08238	P08238	1	2	0.008	0	1	1	992.962	1984.92	1984.92	-2.49	-0.00247	HCD (High Energy Collision Dissociation)	30	MS2	37.8262	23	73.7963	96741	F8		2.49	1	0.00011931	0.00133866	0.473272	1.04398e+06	73.98	1000B	1000	B	E3(AV_54)	E	3	FALSE
FALSE	High	Sequest HT (A2)	Unambiguous	[R].DySHYYTTIQDLR.[D]	Y2(AV_54)	1	P08727	P08727	0	2	0.0048	0	1	1	864.899	1728.79	1728.79	1.96	0.0017	HCD (High Energy Collision Dissociation)	30	MS2	49.0896	23	51.8816	64678	F5		2.1	1	0.00011931	0.00133757	0.47336	1.13501e+06	51.73	500A	500	A	Y2(AV_54)	Y	2	FALSE
FALSE	High	Sequest HT (A2)	Unambiguous	[R].QPSVSGLSQItKSLyIsNGVAANNK.[L]	T11(AV_54); Y15(AV_54); S17(AV_54)	1	Q8NEJ0	Q8NEJ0	1	4	0.1583	0	1	1	685.358	2738.41	2738.4	4.09	0.0028	HCD (High Energy Collision Dissociation)	30	MS2	89.3656	23	65.8933	85133	F9		2.78	1	0.00011931	0.0013484	0.472488			2000A	2000	A	T11(AV_54)	T	11	FALSE
FALSE	High	Sequest HT (A2)	Unambiguous	[R].QPSVSGLSQItKSLyIsNGVAANNK.[L]	T11(AV_54); Y15(AV_54); S17(AV_54)	1	Q8NEJ0	Q8NEJ0	1	4	0.1583	0	1	1	685.358	2738.41	2738.4	4.09	0.0028	HCD (High Energy Collision Dissociation)	30	MS2	89.3656	23	65.8933	85133	F9		2.78	1	0.00011931	0.0013484	0.472488			2000A	2000	A	Y15(AV_54)	Y	15	FALSE
FALSE	High	Sequest HT (A2)	Unambiguous	[R].QPSVSGLSQItKSLyIsNGVAANNK.[L]	T11(AV_54); Y15(AV_54); S17(AV_54)	1	Q8NEJ0	Q8NEJ0	1	4	0.1583	0	1	1	685.358	2738.41	2738.4	4.09	0.0028	HCD (High Energy Collision Dissociation)	30	MS2	89.3656	23	65.8933	85133	F9		2.78	1	0.00011931	0.0013484	0.472488			2000A	2000	A	S17(AV_54)	S	17	FALSE
FALSE	High	Sequest HT (A2)	Unambiguous	[K].YeELQSLAGK.[H]	E2(AV_54)	2	P05787	P05787-2; P05787	0	2	0.0234	0	1	1	596.299	1191.59	1191.59	1.53	0.00091	HCD (High Energy Collision Dissociation)	30	MS2	83.7197	23	51.8571	64498	F7		2.14	1	0.00011931	0.00131965	0.474819	1.84026e+06	51.87	1000A	1000	A	E2(AV_54)	E	2	FALSE
FALSE	High	Sequest HT (A2)	Unambiguous	[K].nHEEEISTLR.[G]	N1(AV_54)	1	P08727	P08727	0	2		0.0045	2	3	641.309	1281.61	1281.61	2.16	0.00139	HCD (High Energy Collision Dissociation)	30	MS2	81.1208	23	25.0054	25941	F7		2.19	1	0.000122868	0.00136389	0.471254	9413241	24.91	1000A	1000	A	N1(AV_54)	N	1	FALSE
FALSE	High	Sequest HT (A2)	Unambiguous	[R].SFDVNkPGCEVDDLK.[G]	K6(AV_54)	3	P41091	Q2VIR3; Q2VIR3-2; P41091	0	2	0.0313	0	1	1	860.395	1719.78	1719.79	-3.42	-0.00294	HCD (High Energy Collision Dissociation)	30	MS2	81.9298	23	29.4122	32102	F5		2.24	1	0.000122868	0.00136373	0.471266	1.95065e+06	29.46	500A	500	A	K6(AV_54)	K	6	TRUE
FALSE	High	Sequest HT (A2)	Unambiguous	[K].hLSPDGQYVPR.[I]	H1(AV_54)	1	O95994	O95994	0	2	0.1429	0	1	1	661.829	1322.65	1322.65	1.88	0.00124	HCD (High Energy Collision Dissociation)	30	MS2	61.7196	23	32.7613	36710	F9		1.68	1	0.00012953	0.00145014	0.464641	3.39647e+06	32.73	2000A	2000	A	H1(AV_54)	H	1	FALSE
FALSE	High	Sequest HT (A2)	Unambiguous	[R].cLFTLLGHLDYIR.[T]	C1(AV_54)	2	P53621	P53621-2; P53621	0	3	0.128	0	1	3	539.954	1617.85	1617.85	0.43	0.00023	HCD (High Energy Collision Dissociation)	30	MS2	83.9855	23	60.7204	77071	F10		1.64	1	0.00012953	0.00143076	0.46609	258126	60.53	2000B	2000	B	C1(AV_54)	C	1	FALSE
FALSE	High	Sequest HT (A2)	Unambiguous	[R].CLFtLLGHLDYIR.[T]	T4(AV_54)	2	P53621	P53621-2; P53621	0	3	0.128	0	1	1	539.954	1617.85	1617.85	0.43	0.00023	HCD (High Energy Collision Dissociation)	30	MS2	83.9855	23	60.7204	77071	F10		1.64	1	0.00012953	0.00143076	0.46609	258126	60.53	2000B	2000	B	T4(AV_54)	T	4	FALSE
FALSE	High	Sequest HT (A2)	Unambiguous	[R].cLALATHDNPLR.[R]	C1(AV_54)	5	P16615	P16615-3; P16615-4; P16615-2; P16615-5; P16615	0	2	0.1534	0	1	1	689.345	1377.68	1377.69	-8.16	-0.00562	HCD (High Energy Collision Dissociation)	30	MS2	84.23	23	27.5895	29614	F6		1.76	1	0.00012953	0.00141362	0.467389	28901308	27.72	500B	500	B	C1(AV_54)	C	1	FALSE
FALSE	High	Sequest HT (A2)	Unambiguous	[K].AwDIAIATMK.[V]	W2(AV_54)	1	Q02790	Q02790	0	2	0.4593	0	1	2	587.3	1173.59	1173.6	-3.85	-0.00226	HCD (High Energy Collision Dissociation)	30	MS2	67.0645	23	75.1302	99155	F4		1.72	1	0.000136191	0.00150831	0.460413	114271	75.1	250B	250	B	W2(AV_54)	W	2	FALSE
FALSE	High	Sequest HT (A2)	Unambiguous	[R].nIhkLLDEVFFSEK.[I]	N-Term(AV_N-term_54); H3(AV_54); K4(AV_54)	1	P25789	P25789	1	3	0.2969	0	1	1	627.654	1880.95	1880.94	1.6	0.001	HCD (High Energy Collision Dissociation)	30	MS2	93.9539	23	72.1042	94287	F9		1.92	1	0.000136191	0.0014826	0.46226	293810	72.14	2000A	2000	A	H3(AV_54)	H	3	FALSE
FALSE	High	Sequest HT (A2)	Unambiguous	[R].nIhkLLDEVFFSEK.[I]	N-Term(AV_N-term_54); H3(AV_54); K4(AV_54)	1	P25789	P25789	1	3	0.2969	0	1	1	627.654	1880.95	1880.94	1.6	0.001	HCD (High Energy Collision Dissociation)	30	MS2	93.9539	23	72.1042	94287	F9		1.92	1	0.000136191	0.0014826	0.46226	293810	72.14	2000A	2000	A	K4(AV_54)	K	4	TRUE
FALSE	High	Sequest HT (A2)	Unambiguous	[R].TqEETLLkLr.[L]	Q2(AV_54); K8(AV_54); R10(AV_54)	1	Q8N112	Q8N112	1	2	0.3806	0	1	1	696.872	1392.74	1392.74	0.42	0.00029	HCD (High Energy Collision Dissociation)	30	MS2	54.405	23	65.383	85255	F11		2.47	1	0.000136191	0.0014856	0.462043	4.41515e+06	65.35	Control	Control	Control	Q2(AV_54)	Q	2	FALSE
FALSE	High	Sequest HT (A2)	Unambiguous	[R].TqEETLLkLr.[L]	Q2(AV_54); K8(AV_54); R10(AV_54)	1	Q8N112	Q8N112	1	2	0.3806	0	1	1	696.872	1392.74	1392.74	0.42	0.00029	HCD (High Energy Collision Dissociation)	30	MS2	54.405	23	65.383	85255	F11		2.47	1	0.000136191	0.0014856	0.462043	4.41515e+06	65.35	Control	Control	Control	K8(AV_54)	K	8	TRUE
FALSE	High	Sequest HT (A2)	Unambiguous	[R].TqEETLLkLr.[L]	Q2(AV_54); K8(AV_54); R10(AV_54)	1	Q8N112	Q8N112	1	2	0.3806	0	1	1	696.872	1392.74	1392.74	0.42	0.00029	HCD (High Energy Collision Dissociation)	30	MS2	54.405	23	65.383	85255	F11		2.47	1	0.000136191	0.0014856	0.462043	4.41515e+06	65.35	Control	Control	Control	R10(AV_54)	R	10	FALSE
FALSE	High	Sequest HT (A2)	Unambiguous	[K].AWdIAIATMK.[V]	D3(AV_54)	1	Q02790	Q02790	0	2	0.4593	0	1	3	587.3	1173.59	1173.6	-3.85	-0.00226	HCD (High Energy Collision Dissociation)	30	MS2	67.0645	23	75.1302	99155	F4		1.72	1	0.000136191	0.00150831	0.460413	114271	75.1	250B	250	B	D3(AV_54)	D	3	FALSE
FALSE	High	Sequest HT (A2)	Unambiguous	[K].LPYhDFILeDAASPK.[C]	H4(AV_54); E9(AV_54)	2	P37173	P37173-2; P37173	0	2	0.2716	0	1	1	912.45	1823.89	1823.89	4.61	0.0042	HCD (High Energy Collision Dissociation)	30	MS2	80.1141	23	65.5148	85668	F1		2.32	1	0.000136191	0.00147905	0.462518	2.49888e+06	65.63	100A	100	A	H4(AV_54)	H	4	FALSE
FALSE	High	Sequest HT (A2)	Unambiguous	[K].LPYhDFILeDAASPK.[C]	H4(AV_54); E9(AV_54)	2	P37173	P37173-2; P37173	0	2	0.2716	0	1	1	912.45	1823.89	1823.89	4.61	0.0042	HCD (High Energy Collision Dissociation)	30	MS2	80.1141	23	65.5148	85668	F1		2.32	1	0.000136191	0.00147905	0.462518	2.49888e+06	65.63	100A	100	A	E9(AV_54)	E	9	FALSE
FALSE	High	Sequest HT (A2)	Unambiguous	[K].FeDENFILK.[H]	E2(AV_54)	2	P62937	P62937; P62937-2	0	2	0.0411	0	1	1	604.796	1208.58	1208.58	1.12	0.00068	HCD (High Energy Collision Dissociation)	30	MS2	94.4723	23	69.5237	90888	F5		1.46	1	0.000136191	0.00147286	0.462969	1.15829e+06	69.67	500A	500	A	E2(AV_54)	E	2	FALSE
FALSE	High	Sequest HT (A2)	Unambiguous	[K].LFIGGLnVQTSeSGLR.[G]	N7(AV_54); E12(AV_54)	1	Q13151	Q13151	0	2	0.0364	0	1	1	899.975	1798.94	1798.93	5.33	0.00479	HCD (High Energy Collision Dissociation)	30	MS2	90.3408	23	65.2006	85004	F2		1.65	1	0.000136191	0.00150445	0.460688			100B	100	B	N7(AV_54)	N	7	FALSE
FALSE	High	Sequest HT (A2)	Unambiguous	[K].LFIGGLnVQTSeSGLR.[G]	N7(AV_54); E12(AV_54)	1	Q13151	Q13151	0	2	0.0364	0	1	1	899.975	1798.94	1798.93	5.33	0.00479	HCD (High Energy Collision Dissociation)	30	MS2	90.3408	23	65.2006	85004	F2		1.65	1	0.000136191	0.00150445	0.460688			100B	100	B	E12(AV_54)	E	12	FALSE
FALSE	High	Sequest HT (A2)	Unambiguous	[K].SYcNDQSTGDIK.[V]	C3(AV_54)	1	P00492	P00492	0	2		0.014	2	2	692.789	1384.57	1384.57	1.05	0.00073	HCD (High Energy Collision Dissociation)	30	MS2	61.919	23	13.396	10979	F8		1.41	1	0.00013874	0.00167625	0.449112	3836597	13.45	1000B	1000	B	C3(AV_54)	C	3	FALSE
FALSE	High	Sequest HT (A2)	Unambiguous	[K].GEAGPKGeVGAPGMQGSAGAR.[G]	E8(AV_54)	1	P35247	P35247	1	2	0.0092	0	1	1	969.461	1937.92	1937.91	1.07	0.00104	HCD (High Energy Collision Dissociation)	30	MS2	92.6358	23	50.7308	62877	F6		2.17	1	0.00013874	0.0015731	0.455902	2.20877e+06	50.61	500B	500	B	E8(AV_54)	E	8	FALSE
FALSE	High	Sequest HT (A2)	Unambiguous	[-].MISAAqLLDELMGR.[D]	Q6(AV_54)	2	O95232	O95232-2; O95232	0	2	0.1469	0	1	1	801.4	1601.79	1601.8	-5.87	-0.0047	HCD (High Energy Collision Dissociation)	30	MS2	93.9485	22.804	55.0454	69059	F9		2.11	1	0.00013874	0.00158204	0.455295			2000A	2000	A	Q6(AV_54)	Q	6	FALSE
FALSE	High	Sequest HT (A2)	Unambiguous	[K].CEAAAGnPqPSYR.[W]	N7(AV_54); Q9(AV_54)	8	O14511	O14511-7; O14511-5; O14511-3; O14511-6; O14511-2; O14511-4; O14511-8; O14511	0	2	0.2155	0	1	1	736.319	1471.63	1471.63	3.04	0.00224	HCD (High Energy Collision Dissociation)	30	MS2	35.325	119	14.1201	12046	F4		1.16	1	0.00013874	0.00155725	0.456987			250B	250	B	N7(AV_54)	N	7	FALSE
FALSE	High	Sequest HT (A2)	Unambiguous	[K].CEAAAGnPqPSYR.[W]	N7(AV_54); Q9(AV_54)	8	O14511	O14511-7; O14511-5; O14511-3; O14511-6; O14511-2; O14511-4; O14511-8; O14511	0	2	0.2155	0	1	1	736.319	1471.63	1471.63	3.04	0.00224	HCD (High Energy Collision Dissociation)	30	MS2	35.325	119	14.1201	12046	F4		1.16	1	0.00013874	0.00155725	0.456987			250B	250	B	Q9(AV_54)	Q	9	FALSE
FALSE	High	Sequest HT (A2)	Unambiguous	[R].SFDVNKPGcEVDDLK.[G]	C9(AV_54)	3	P41091	Q2VIR3; Q2VIR3-2; P41091	0	2	0.0087	0	1	1	860.395	1719.78	1719.79	-3.38	-0.0029	HCD (High Energy Collision Dissociation)	30	MS2	89.9831	23	29.381	32522	F1		2.3	1	0.00013874	0.00158868	0.454846	2.27474e+06	29.46	100A	100	A	C9(AV_54)	C	9	FALSE
FALSE	High	Sequest HT (A2)	Unambiguous	[R].AGVTcIVLPAENK.[K]	C5(AV_54)	3	P36776	P36776-2; P36776-3; P36776	0	2	0.1116	0	1	1	684.857	1368.71	1368.72	-8.75	-0.00599	HCD (High Energy Collision Dissociation)	30	MS2	92.6381	20.928	37.215	43556	F2		2.42	1	0.00013874	0.00160769	0.453573			100B	100	B	C5(AV_54)	C	5	FALSE
FALSE	High	Sequest HT (A2)	Unambiguous	[K].VIGIEcSSISDYAVK.[I]	C6(AV_54)	4	Q99873	Q99873-3; Q99873-5; Q99873-2; Q99873	0	2	0.0364	0	1	1	819.403	1637.8	1637.81	-6.16	-0.00504	HCD (High Energy Collision Dissociation)	30	MS2	75.323	23	43.8835	52740	F7		2.47	1	0.00013874	0.00164413	0.451178			1000A	1000	A	C6(AV_54)	C	6	FALSE
FALSE	High	Sequest HT (A2)	Unambiguous	[R].DLIMDnCEELIPEYLNFIR.[G]	N6(AV_54)	1	Q58FG1	Q58FG1	0	2	0.1827	0	1	7	1197.57	2394.14	2394.14	0.27	0.00032	HCD (High Energy Collision Dissociation)	30	MS2	83.9761	23	74.8725	98322	F9		1.97	1	0.00013874	0.00160775	0.453569			2000A	2000	A	N6(AV_54)	N	6	FALSE
FALSE	High	Sequest HT (A2)	Unambiguous	[R].DLIMDNCeELIPEYLNFIR.[G]	E8(AV_54)	1	Q58FG1	Q58FG1	0	2	0.1827	0	1	6	1197.57	2394.14	2394.14	0.27	0.00032	HCD (High Energy Collision Dissociation)	30	MS2	83.9761	23	74.8725	98322	F9		1.97	1	0.00013874	0.00160775	0.453569			2000A	2000	A	E8(AV_54)	E	8	FALSE
FALSE	High	Sequest HT (A2)	Unambiguous	[R].cLALATHDNPLR.[R]	C1(AV_54)	5	P16615	P16615-3; P16615-4; P16615-2; P16615-5; P16615	0	2	0.1209	0	1	1	689.345	1377.68	1377.69	-8.61	-0.00593	HCD (High Energy Collision Dissociation)	30	MS2	65.1566	23	27.6756	29685	F9		1.82	1	0.00013874	0.00155955	0.456829	12744312	27.82	2000A	2000	A	C1(AV_54)	C	1	FALSE
FALSE	High	Sequest HT (A2)	Unambiguous	[R].DLIMdNCEELIPEYLNFIR.[G]	D5(AV_54)	1	Q58FG1	Q58FG1	0	2	0.1827	0	1	4	1197.57	2394.14	2394.14	0.27	0.00032	HCD (High Energy Collision Dissociation)	30	MS2	83.9761	23	74.8725	98322	F9		1.97	1	0.00013874	0.00160775	0.453569			2000A	2000	A	D5(AV_54)	D	5	FALSE
FALSE	High	Sequest HT (A2)	Unambiguous	[R].DLImDNCEELIPEYLNFIR.[G]	M4(AV_54)	1	Q58FG1	Q58FG1	0	2	0.1827	0	1	3	1197.57	2394.14	2394.14	0.27	0.00032	HCD (High Energy Collision Dissociation)	30	MS2	83.9761	23	74.8725	98322	F9		1.97	1	0.00013874	0.00160775	0.453569			2000A	2000	A	M4(AV_54)	M	4	FALSE
FALSE	High	Sequest HT (A2)	Unambiguous	[R].dLIMDNCEELIPEYLNFIR.[G]	D1(AV_54)	1	Q58FG1	Q58FG1	0	2	0.1827	0	1	1	1197.57	2394.14	2394.14	0.27	0.00032	HCD (High Energy Collision Dissociation)	30	MS2	83.9761	23	74.8725	98322	F9		1.97	1	0.00013874	0.00160775	0.453569			2000A	2000	A	D1(AV_54)	D	1	FALSE
FALSE	High	Sequest HT (A2)	Unambiguous	[R].DLIMDNcEELIPEYLNFIR.[G]	C7(AV_54)	1	Q58FG1	Q58FG1	0	2	0.1827	0	1	5	1197.57	2394.14	2394.14	0.27	0.00032	HCD (High Energy Collision Dissociation)	30	MS2	83.9761	23	74.8725	98322	F9		1.97	1	0.00013874	0.00160775	0.453569			2000A	2000	A	C7(AV_54)	C	7	FALSE
FALSE	High	Sequest HT (A2)	Unambiguous	[K].CLeLFSELAEDKENYK.[K]	E3(AV_54)	1	P08238	P08238	1	2	0.0502	0	1	1	992.957	1984.91	1984.92	-6.92	-0.00687	HCD (High Energy Collision Dissociation)	30	MS2	30.7882	23	74.5117	98231	F4		2.19	1	0.00013874	0.00158878	0.45484			250B	250	B	E3(AV_54)	E	3	FALSE
FALSE	High	Sequest HT (A2)	Unambiguous	[K].CLELFsELAEDKENYK.[K]	S6(AV_54)	1	P08238	P08238	1	2	0.0502	0	1	2	992.957	1984.91	1984.92	-6.92	-0.00687	HCD (High Energy Collision Dissociation)	30	MS2	30.7882	23	74.5117	98231	F4		2.19	1	0.00013874	0.00158878	0.45484			250B	250	B	S6(AV_54)	S	6	FALSE
FALSE	High	Sequest HT (A2)	Unambiguous	[K].AYHEQLSVAEITSSCFEPnSQMVK.[C]	N19(AV_54)	2	Q9NY65	Q9NY65-2; Q9NY65	0	2	0.0046	0	1	1	1376.65	2752.29	2752.26	9.87	0.01358	HCD (High Energy Collision Dissociation)	30	MS2	74.0447	23	49.5242	61087	F6		2.16	1	0.000141858	0.00171077	0.446938			500B	500	B	N19(AV_54)	N	19	FALSE
FALSE	High	Sequest HT (A2)	Unambiguous	[R].eADDIVNWLK.[K]	E1(AV_54)	1	P07237	P07237	0	2	0.0765	0	1	1	628.811	1256.61	1256.62	-1.22	-0.00077	HCD (High Energy Collision Dissociation)	30	MS2	74.1826	23	73.5523	96813	F4		1.7	1	0.000141858	0.00171201	0.44686	260204	73.55	250B	250	B	E1(AV_54)	E	1	FALSE
FALSE	High	Sequest HT (A2)	Unambiguous	[K].AYHEQLSVAEITSSCFEPNsQMVK.[C]	S20(AV_54)	2	Q9NY65	Q9NY65-2; Q9NY65	0	2	0.0046	0	1	2	1376.65	2752.29	2752.26	9.87	0.01358	HCD (High Energy Collision Dissociation)	30	MS2	74.0447	23	49.5242	61087	F6		2.16	1	0.000141858	0.00171077	0.446938			500B	500	B	S20(AV_54)	S	20	FALSE
FALSE	High	Sequest HT (A2)	Unambiguous	[K].GEAGPkGEVGAPGMQGSAGAR.[G]	K6(AV_54)	1	P35247	P35247	1	2	0.0317	0	1	1	969.462	1937.92	1937.91	1.67	0.00162	HCD (High Energy Collision Dissociation)	30	MS2	97.7521	23	50.5849	62483	F9		1.89	1	0.000141858	0.00172686	0.44594	998866	50.57	2000A	2000	A	K6(AV_54)	K	6	TRUE
FALSE	High	Sequest HT (A2)	Unambiguous	[K].HEQNIDcGGGYVK.[L]	C7(AV_54)	1	P27797	P27797	0	2	0.073	0	1	1	737.32	1473.63	1473.64	-6.16	-0.00454	HCD (High Energy Collision Dissociation)	30	MS2	99.5749	2.724	13.8498	11870	F2		2.33	1	0.000141858	0.00171294	0.446803	2252363	13.78	100B	100	B	C7(AV_54)	C	7	FALSE
FALSE	High	Sequest HT (A2)	Unambiguous	[K].NhEEEISTLR.[G]	H2(AV_54)	1	P08727	P08727	0	2	0.2667	0	1	1	641.308	1281.61	1281.61	1.89	0.00121	HCD (High Energy Collision Dissociation)	30	MS2	81.7264	23	24.8903	25870	F9		1.95	1	0.000141858	0.00170864	0.447071	9330123	24.93	2000A	2000	A	H2(AV_54)	H	2	FALSE
FALSE	High	Sequest HT (A2)	Unambiguous	[K].nHEEEISTLR.[G]	N1(AV_54)	1	P08727	P08727	0	2	0.2667	0	1	3	641.308	1281.61	1281.61	1.89	0.00121	HCD (High Energy Collision Dissociation)	30	MS2	81.7264	23	24.8903	25870	F9		1.95	1	0.000141858	0.00170864	0.447071	9330123	24.93	2000A	2000	A	N1(AV_54)	N	1	FALSE
FALSE	High	Sequest HT (A2)	Unambiguous	[R].SGLDGKPGAAGPSGPnGAAGk.[A]	N16(AV_54); K21(AV_54)	2	Q02388	Q02388-2; Q02388	0	2	0.0134	0	1	1	937.457	1873.91	1873.9	1.31	0.00123	HCD (High Energy Collision Dissociation)	30	MS2	48.8911	23	56.3518	71974	F1		1.49	1	0.000141858	0.00172895	0.445811			100A	100	A	N16(AV_54)	N	16	FALSE
FALSE	High	Sequest HT (A2)	Unambiguous	[R].SGLDGKPGAAGPSGPnGAAGk.[A]	N16(AV_54); K21(AV_54)	2	Q02388	Q02388-2; Q02388	0	2	0.0134	0	1	1	937.457	1873.91	1873.9	1.31	0.00123	HCD (High Energy Collision Dissociation)	30	MS2	48.8911	23	56.3518	71974	F1		1.49	1	0.000141858	0.00172895	0.445811			100A	100	A	K21(AV_54)	K	21	TRUE
FALSE	High	Sequest HT (A2)	Unambiguous	[K].LENqVGGGK.[N]	Q4(AV_54)	2	Q96HI0	Q96HI0-2; Q96HI0	0	2	0.0585	0	1	1	478.246	955.486	955.484	1.24	0.00059	HCD (High Energy Collision Dissociation)	30	MS2	60.9514	23	38.5539	44958	F8		1.88	1	0.000145327	0.00176439	0.443652			1000B	1000	B	Q4(AV_54)	Q	4	FALSE
FALSE	High	Sequest HT (A2)	Unambiguous	[K].CLELFsELAEDKENYK.[K]	S6(AV_54)	1	P08238	P08238	1	2	0.061	0	1	1	992.962	1984.92	1984.92	-1.81	-0.0018	HCD (High Energy Collision Dissociation)	30	MS2	48.8617	23	72.403	95624	F11		1.64	1	0.000145327	0.00175657	0.444124			Control	Control	Control	S6(AV_54)	S	6	FALSE
FALSE	High	Sequest HT (A2)	Unambiguous	[R].STNLNcSVIADVR.[H]	C6(AV_54)	1	Q96EL3	Q96EL3	0	2	0.0632	0	1	1	723.36	1445.71	1445.71	4.52	0.00327	HCD (High Energy Collision Dissociation)	30	MS2	69.883	23	33.6712	38588	F11		1.9	1	0.000148607	0.00180882	0.441008	11163785	33.76	Control	Control	Control	C6(AV_54)	C	6	FALSE
FALSE	High	Sequest HT (A2)	Unambiguous	[K].GEWIKPGAIVIdCGINYVPDDK.[K]	D12(AV_54)	1	P11586	P11586	0	3	0.0207	0	1	1	819.407	2456.21	2456.22	-4.44	-0.00364	HCD (High Energy Collision Dissociation)	30	MS2	93.2163	23	53.8964	68202	F11		2.42	1	0.000148607	0.00178119	0.442644	2.68112e+06	53.82	Control	Control	Control	D12(AV_54)	D	12	FALSE
FALSE	High	Sequest HT (A2)	Unambiguous	[K].CLELFsELAEDKENYK.[K]	S6(AV_54)	1	P08238	P08238	1	2	0.0421	0	1	1	992.96	1984.91	1984.92	-3.64	-0.00361	HCD (High Energy Collision Dissociation)	30	MS2	7.80734	119	74.3817	97599	F9		2.85	1	0.000157594	0.00193795	0.433697	1.04874e+06	73.98	2000A	2000	A	S6(AV_54)	S	6	FALSE
FALSE	High	Sequest HT (A2)	Unambiguous	[K].GEAGPkGEVGAPGMQGSAGAR.[G]	K6(AV_54)	1	P35247	P35247	1	2	0.0231	0	1	1	969.457	1937.91	1937.91	-2.97	-0.00288	HCD (High Energy Collision Dissociation)	30	MS2	90.7518	23	50.6984	63151	F3		2.16	1	0.000157594	0.0018767	0.437098	2238582	50.61	250A	250	A	K6(AV_54)	K	6	TRUE
FALSE	High	Sequest HT (A2)	Unambiguous	[K].cVNTTLQIK.[G]	C1(AV_54)	2	Q01518	Q01518-2; Q01518	0	2	0.2071	0	1	1	537.282	1073.56	1073.57	-7.85	-0.00422	HCD (High Energy Collision Dissociation)	30	MS2	71.7053	23	23.5712	24305	F3		1.98	1	0.000157594	0.00203277	0.428649	5795163	23.57	250A	250	A	C1(AV_54)	C	1	FALSE
FALSE	High	Sequest HT (A2)	Unambiguous	[R].tEMENEFVLIK.[K]	T1(AV_54)	2	P05787	P05787-2; P05787	0	2	0.0349	0	1	1	703.843	1406.68	1406.69	-5.34	-0.00376	HCD (High Energy Collision Dissociation)	30	MS2	72.033	23	65.0845	84829	F2		2.29	1	0.000157594	0.00192679	0.434308	966529	65.03	100B	100	B	T1(AV_54)	T	1	FALSE
FALSE	High	Sequest HT (A2)	Unambiguous	[R].SFDVNkPGCEVDDLK.[G]	K6(AV_54)	3	P41091	Q2VIR3; Q2VIR3-2; P41091	0	2		0.0256	2	2	860.395	1719.78	1719.79	-3.74	-0.00322	HCD (High Energy Collision Dissociation)	30	MS2	86.4863	23	29.3693	32087	F6		2.28	1	0.000157594	0.00183917	0.439241	2.00383e+06	29.45	500B	500	B	K6(AV_54)	K	6	TRUE
FALSE	High	Sequest HT (A2)	Unambiguous	[R].AILPcQDTPSVK.[L]	C5(AV_54)	4	P09960	P09960-3; P09960-4; P09960-2; P09960	0	2	0.1596	0	1	1	663.341	1325.67	1325.68	-1.71	-0.00114	HCD (High Energy Collision Dissociation)	30	MS2	93.2542	18.528	29.7551	32787	F3		2.13	1	0.000157594	0.00186769	0.437609	1.45651e+06	29.67	250A	250	A	C5(AV_54)	C	5	FALSE
FALSE	High	Sequest HT (A2)	Unambiguous	[K].NIcFTVWDVGGQDR.[I]	C3(AV_54)	1	P18085	P18085	0	2	0.0709	0	1	1	832.385	1663.76	1663.75	6.02	0.00501	HCD (High Energy Collision Dissociation)	30	MS2	95.9678	23	55.2113	69348	F8		1.41	1	0.000157594	0.00183024	0.439758			1000B	1000	B	C3(AV_54)	C	3	FALSE
FALSE	High	Sequest HT (A2)	Unambiguous	[K].cGPMVLDALIK.[I]	C1(AV_54)	1	P21912	P21912	0	2	0.0355	0	1	2	607.318	1213.63	1213.63	-3.32	-0.00202	HCD (High Energy Collision Dissociation)	30	MS2	94.1551	23	53.3481	67518	F1		1.69	1	0.000157594	0.00194218	0.433466	1.66332e+06	53.56	100A	100	A	C1(AV_54)	C	1	FALSE
FALSE	High	Sequest HT (A2)	Unambiguous	[R].lIGDAAKNqLTsNPENTVFDAK.[R]	N-Term(AV_N-term_54); Q9(AV_54); S12(AV_54)	1	P11021	P11021	1	3	0.1376	0	1	1	836.742	2508.21	2508.23	-5.08	-0.00424	HCD (High Energy Collision Dissociation)	30	MS2	86.2744	9.834	33.6668	37773	F10		2.98	1	0.000157594	0.00185126	0.438546			2000B	2000	B	Q9(AV_54)	Q	9	FALSE
FALSE	High	Sequest HT (A2)	Unambiguous	[R].lIGDAAKNqLTsNPENTVFDAK.[R]	N-Term(AV_N-term_54); Q9(AV_54); S12(AV_54)	1	P11021	P11021	1	3	0.1376	0	1	1	836.742	2508.21	2508.23	-5.08	-0.00424	HCD (High Energy Collision Dissociation)	30	MS2	86.2744	9.834	33.6668	37773	F10		2.98	1	0.000157594	0.00185126	0.438546			2000B	2000	B	S12(AV_54)	S	12	FALSE
FALSE	High	Sequest HT (A2)	Unambiguous	[R].tLALVDTGIGMTK.[A]	T1(AV_54)	1	Q58FF7	Q58FF7	0	2	0.1471	0	1	2	687.375	1373.74	1373.73	5.7	0.00392	HCD (High Energy Collision Dissociation)	30	MS2	98.1173	10.771	58.0804	74002	F4		1.36	1	0.000157594	0.00197837	0.431514	565826	58.24	250B	250	B	T1(AV_54)	T	1	FALSE
FALSE	High	Sequest HT (A2)	Unambiguous	[R].lIGDAAKNQLtsNPENTVFDAK.[R]	N-Term(AV_N-term_54); T11(AV_54); S12(AV_54)	1	P11021	P11021	1	3	0.1376	0	1	2	836.742	2508.21	2508.23	-5.08	-0.00424	HCD (High Energy Collision Dissociation)	30	MS2	86.2744	9.834	33.6668	37773	F10		2.98	1	0.000157594	0.00185126	0.438546			2000B	2000	B	T11(AV_54)	T	11	FALSE
FALSE	High	Sequest HT (A2)	Unambiguous	[R].lIGDAAKNQLtsNPENTVFDAK.[R]	N-Term(AV_N-term_54); T11(AV_54); S12(AV_54)	1	P11021	P11021	1	3	0.1376	0	1	2	836.742	2508.21	2508.23	-5.08	-0.00424	HCD (High Energy Collision Dissociation)	30	MS2	86.2744	9.834	33.6668	37773	F10		2.98	1	0.000157594	0.00185126	0.438546			2000B	2000	B	S12(AV_54)	S	12	FALSE
FALSE	High	Sequest HT (A2)	Unambiguous	[R].nIhkLLDEVFFSEK.[I]	N-Term(AV_N-term_54); H3(AV_54); K4(AV_54)	1	P25789	P25789	1	3	0.3843	0	1	1	627.654	1880.95	1880.94	2.22	0.00139	HCD (High Energy Collision Dissociation)	30	MS2	92.3098	23	72.1945	94816	F4		2.29	1	0.000157594	0.00189673	0.435973	450021	72.11	250B	250	B	H3(AV_54)	H	3	FALSE
FALSE	High	Sequest HT (A2)	Unambiguous	[R].nIhkLLDEVFFSEK.[I]	N-Term(AV_N-term_54); H3(AV_54); K4(AV_54)	1	P25789	P25789	1	3	0.3843	0	1	1	627.654	1880.95	1880.94	2.22	0.00139	HCD (High Energy Collision Dissociation)	30	MS2	92.3098	23	72.1945	94816	F4		2.29	1	0.000157594	0.00189673	0.435973	450021	72.11	250B	250	B	K4(AV_54)	K	4	TRUE
FALSE	High	Sequest HT (A2)	Unambiguous	[K].SLHLeGdPNPSAAPTSTCAPR.[K]	E5(AV_54); D7(AV_54)	1	A6NMZ2	A6NMZ2	0	2	0.0515	0	1	1	1115.02	2229.03	2229.02	0.46	0.00052	HCD (High Energy Collision Dissociation)	30	MS2	53.0483	23	56.2099	71766	F1		1.94	1	0.000157594	0.00198838	0.43098			100A	100	A	E5(AV_54)	E	5	FALSE
FALSE	High	Sequest HT (A2)	Unambiguous	[K].SLHLeGdPNPSAAPTSTCAPR.[K]	E5(AV_54); D7(AV_54)	1	A6NMZ2	A6NMZ2	0	2	0.0515	0	1	1	1115.02	2229.03	2229.02	0.46	0.00052	HCD (High Energy Collision Dissociation)	30	MS2	53.0483	23	56.2099	71766	F1		1.94	1	0.000157594	0.00198838	0.43098			100A	100	A	D7(AV_54)	D	7	FALSE
FALSE	High	Sequest HT (A2)	Unambiguous	[R].hQGVMVGMGQK.[D]	H1(AV_54)	7	Q562R1; P60709; P68133	Q562R1; P63261; P63267; P68032; P60709; P62736; P68133	0	2	0.0098	0	1	2	613.294	1225.58	1225.58	-0.09	-6e-05	HCD (High Energy Collision Dissociation)	30	MS2	84.8494	23	19.1468	18172	F8		1.02	3	0.000157594	0.00186144	0.437964	998089	19.15	1000B	1000	B	H1(AV_54)	H	1	FALSE
FALSE	High	Sequest HT (A2)	Unambiguous	[R].SFDVNKPGcEVDDLK.[G]	C9(AV_54)	3	P41091	Q2VIR3; Q2VIR3-2; P41091	0	2	0.013	0	1	1	860.396	1719.79	1719.79	-2.34	-0.00202	HCD (High Energy Collision Dissociation)	30	MS2	90.6767	23	29.3779	32220	F4		2.3	1	0.000157594	0.00203456	0.428556	2347459	29.45	250B	250	B	C9(AV_54)	C	9	FALSE
FALSE	High	Sequest HT (A2)	Unambiguous	[R].SFDVNkPGCEVDDLK.[G]	K6(AV_54)	3	P41091	Q2VIR3; Q2VIR3-2; P41091	0	2		0.0127	2	2	860.396	1719.78	1719.79	-2.7	-0.00232	HCD (High Energy Collision Dissociation)	30	MS2	77.9167	23	29.3578	31940	F7		2.33	1	0.000157594	0.0019443	0.433351	2.39517e+06	29.42	1000A	1000	A	K6(AV_54)	K	6	TRUE
FALSE	High	Sequest HT (A2)	Unambiguous	[K].cGLVPVLAENYK.[S]	C1(AV_54)	2	P02788	P02788-2; P02788	0	2	0.2414	0	1	1	680.347	1359.69	1359.7	-7.62	-0.00518	HCD (High Energy Collision Dissociation)	30	MS2	77.6109	9.228	44.7251	54544	F2		2.03	1	0.000157594	0.00205792	0.427351			100B	100	B	C1(AV_54)	C	1	FALSE
FALSE	High	Sequest HT (A2)	Unambiguous	[R].tSSLGSGGPDcAITVK.[S]	N-Term(AV_N-term_54); C11(AV_54)	1	Q9NYQ6	Q9NYQ6	0	2	0.0544	0	1	1	800.876	1600.75	1600.75	-4.2	-0.00336	HCD (High Energy Collision Dissociation)	30	MS2	21.3214	23	20.1191	19869	F1		2.39	1	0.00016057	0.00211711	0.424363			100A	100	A	C11(AV_54)	C	11	FALSE
FALSE	High	Sequest HT (A2)	Unambiguous	[R].TVFVcDEDATLELK.[V]	C5(AV_54)	2	P46926	P46926-2; P46926	0	2	0.1317	0	1	1	818.896	1636.79	1636.78	4.81	0.00394	HCD (High Energy Collision Dissociation)	30	MS2	55.7841	23	47.8541	58470	F9		2.05	1	0.00016057	0.00208977	0.425732			2000A	2000	A	C5(AV_54)	C	5	FALSE
FALSE	High	Sequest HT (A2)	Unambiguous	[K].emrILmVGLDAAGK.[T]	N-Term(AV_N-term_54); M2(AV_54); R3(AV_54); M6(AV_54)	3	P61204	P61204-2; P84077; P61204	1	2	0.1298	0	1	1	860.424	1719.84	1719.84	-1.67	-0.00144	HCD (High Energy Collision Dissociation)	30	MS2	84.1063	23	42.1454	50208	F7		2.08	1	0.00016057	0.00211124	0.424655			1000A	1000	A	M2(AV_54)	M	2	FALSE
FALSE	High	Sequest HT (A2)	Unambiguous	[K].emrILmVGLDAAGK.[T]	N-Term(AV_N-term_54); M2(AV_54); R3(AV_54); M6(AV_54)	3	P61204	P61204-2; P84077; P61204	1	2	0.1298	0	1	1	860.424	1719.84	1719.84	-1.67	-0.00144	HCD (High Energy Collision Dissociation)	30	MS2	84.1063	23	42.1454	50208	F7		2.08	1	0.00016057	0.00211124	0.424655			1000A	1000	A	R3(AV_54)	R	3	FALSE
FALSE	High	Sequest HT (A2)	Unambiguous	[K].emrILmVGLDAAGK.[T]	N-Term(AV_N-term_54); M2(AV_54); R3(AV_54); M6(AV_54)	3	P61204	P61204-2; P84077; P61204	1	2	0.1298	0	1	1	860.424	1719.84	1719.84	-1.67	-0.00144	HCD (High Energy Collision Dissociation)	30	MS2	84.1063	23	42.1454	50208	F7		2.08	1	0.00016057	0.00211124	0.424655			1000A	1000	A	M6(AV_54)	M	6	FALSE
FALSE	High	Sequest HT (A2)	Unambiguous	[K].AYHEQLSVAEITSSCFePNSQMVK.[C]	E17(AV_54)	2	Q9NY65	Q9NY65-2; Q9NY65	0	3	0.003	0	1	1	918.1	2752.29	2752.26	9.67	0.00887	HCD (High Energy Collision Dissociation)	30	MS2	69.8792	23	51.8461	64811	F4		3.34	1	0.00016057	0.00210975	0.42473			250B	250	B	E17(AV_54)	E	17	FALSE
FALSE	High	Sequest HT (A2)	Unambiguous	[K].HEQNIDcGGGYVK.[L]	C7(AV_54)	1	P27797	P27797	0	2	0.084	0	1	1	737.32	1473.63	1473.64	-7.03	-0.00518	HCD (High Energy Collision Dissociation)	30	MS2	99.4275	3.38	13.943	12098	F11		2.38	1	0.00016057	0.00211191	0.424622	2.29646e+06	13.85	Control	Control	Control	C7(AV_54)	C	7	FALSE
FALSE	High	Sequest HT (A2)	Unambiguous	[R].IWsLEGK.[S]	S3(AV_54)	1	Q9GZL7	Q9GZL7	0	2	0.0611	0	1	1	443.737	886.467	886.467	0.09	4e-05	HCD (High Energy Collision Dissociation)	30	MS2	30.3116	23	57.7752	73551	F4		1.31	1	0.00016057	0.00214971	0.422754	1.47564e+06	57.63	250B	250	B	S3(AV_54)	S	3	FALSE
FALSE	High	Sequest HT (A2)	Unambiguous	[R].dNLEFFLAGIGR.[L]	D1(AV_54)	1	P49327	P49327	0	2	0.2935	0	1	3	703.361	1405.72	1405.71	3.01	0.00212	HCD (High Energy Collision Dissociation)	30	MS2	92.1171	23	82.0298	110105	F1		1.84	1	0.00016057	0.00208379	0.426035	113692	81.64	100A	100	A	D1(AV_54)	D	1	FALSE
FALSE	High	Sequest HT (A2)	Unambiguous	[K].hLSPDGQYVPR.[I]	H1(AV_54)	1	O95994	O95994	0	2	0.2	0	1	2	661.829	1322.65	1322.65	0.93	0.00061	HCD (High Energy Collision Dissociation)	30	MS2	61.7507	23	32.7337	36945	F4		1.8	1	0.00016057	0.00207791	0.426332	5.31439e+06	32.71	250B	250	B	H1(AV_54)	H	1	FALSE
FALSE	High	Sequest HT (A2)	Unambiguous	[R].DnLEFFLAGIGR.[L]	N2(AV_54)	1	P49327	P49327	0	2	0.2935	0	1	1	703.361	1405.72	1405.71	3.01	0.00212	HCD (High Energy Collision Dissociation)	30	MS2	92.1171	23	82.0298	110105	F1		1.84	1	0.00016057	0.00208379	0.426035	113692	81.64	100A	100	A	N2(AV_54)	N	2	FALSE
FALSE	High	Sequest HT (A2)	Unambiguous	[K].cVNTTLQIK.[G]	C1(AV_54)	2	Q01518	Q01518-2; Q01518	0	2	0.2432	0	1	2	537.284	1073.56	1073.57	-4.64	-0.00249	HCD (High Energy Collision Dissociation)	30	MS2	72.7217	23	23.5871	24063	F7		1.48	1	0.00016057	0.00211138	0.424648	5.98815e+06	23.6	1000A	1000	A	C1(AV_54)	C	1	FALSE
FALSE	High	Sequest HT (A2)	Unambiguous	[R].MsVEADINGLR.[R]	S2(AV_54)	2	P08727; P02533	P08727; P02533	0	2	0.0192	0	1	1	629.81	1258.61	1258.61	3.17	0.00199	HCD (High Energy Collision Dissociation)	30	MS2	76.5411	23	58.4306	74066	F8		1.56	2	0.000163958	0.00217175	0.421681	748656	58.37	1000B	1000	B	S2(AV_54)	S	2	FALSE
FALSE	High	Sequest HT (A2)	Unambiguous	[K].cQSLGGPAAAyATGK.[A]	N-Term(AV_N-term_54); Y11(AV_54)	2	Q9ULL5	Q9ULL5-2; Q9ULL5	0	2	0.0427	0	1	1	751.849	1502.69	1502.69	-2.66	-0.002	HCD (High Energy Collision Dissociation)	30	MS2	96.7404	23	32.196	36181	F4		1.64	1	0.000163958	0.00217844	0.421358			250B	250	B	Y11(AV_54)	Y	11	FALSE
FALSE	High	Sequest HT (A2)	Unambiguous	[R].TVDPETQARLeALLEAAAFADPEVLR.[R]	E11(AV_54)	1	Q8IWZ3-3	Q8IWZ3-3	1	3		0.0186	6	6	960.501	2879.49	2879.48	3.6	0.00346	HCD (High Energy Collision Dissociation)	30	MS2	22.3955	23	79.9168	105059	F10		3.69	1	0.000177694	0.00221897	0.41942			2000B	2000	B	E11(AV_54)	E	11	FALSE
FALSE	High	Sequest HT (A2)	Unambiguous	[R].IEQNLTSTAsSGTNVHGSPR.[S]	S10(AV_54)	1	Q8IYT8	Q8IYT8	0	2	0.0298	0	1	1	1055.51	2110	2110.02	-5.52	-0.00583	HCD (High Energy Collision Dissociation)	30	MS2	72.0525	23	80.3009	105630	F10		1.68	1	0.000177694	0.00224815	0.418047			2000B	2000	B	S10(AV_54)	S	10	FALSE
FALSE	High	Sequest HT (A2)	Unambiguous	[K].cAVVDVPFGGAK.[A]	C1(AV_54)	4	P49448; P00367	P49448; P00367-3; P00367-2; P00367	0	2	0.2234	0	1	1	608.807	1216.61	1216.6	2.36	0.00144	HCD (High Energy Collision Dissociation)	30	MS2	88.0059	23	38.1336	44150	F10		1.88	2	0.000177694	0.00222167	0.419292	2.28405e+06	37.96	2000B	2000	B	C1(AV_54)	C	1	FALSE
FALSE	High	Sequest HT (A2)	Unambiguous	[R].eADDIVNWLK.[K]	E1(AV_54)	1	P07237	P07237	0	2	0.0921	0	1	2	628.81	1256.61	1256.62	-1.92	-0.00121	HCD (High Energy Collision Dissociation)	30	MS2	74.3885	23	73.5105	96758	F5		1.52	1	0.00018066	0.00230056	0.415628	256228	73.47	500A	500	A	E1(AV_54)	E	1	FALSE
FALSE	High	Sequest HT (A2)	Unambiguous	[K].cLSVMEAK.[V]	C1(AV_54)	2	P49588	P49588-2; P49588	0	2	0.2993	0	1	2	467.723	934.439	934.437	1.31	0.00061	HCD (High Energy Collision Dissociation)	30	MS2	95.9285	8.62	21.5798	21405	F7		1.37	1	0.00018066	0.00233155	0.414224			1000A	1000	A	C1(AV_54)	C	1	FALSE
FALSE	High	Sequest HT (A2)	Unambiguous	[K].AEPPqCTSLAWSADGQTLFAGYTDNLVR.[V]	Q5(AV_54)	1	P63244	P63244	0	3	0.0142	0	1	1	1022.48	3065.41	3065.43	-5.54	-0.00566	HCD (High Energy Collision Dissociation)	30	MS2	87.0454	23	65.9035	85387	F6		2.12	1	0.00018066	0.00231266	0.415078	452563	65.95	500B	500	B	Q5(AV_54)	Q	5	FALSE
FALSE	High	Sequest HT (A2)	Unambiguous	[K].GEAGPkGEVGAPGMQGSAGAR.[G]	K6(AV_54)	1	P35247	P35247	1	2	0.0335	0	1	1	969.461	1937.91	1937.91	0.22	0.00022	HCD (High Energy Collision Dissociation)	30	MS2	95.7058	12.392	50.6942	62338	F10		1.79	1	0.000183966	0.00236109	0.412905	987832	50.59	2000B	2000	B	K6(AV_54)	K	6	TRUE
FALSE	High	Sequest HT (A2)	Unambiguous	[K].GEETPVIVGSALcALEGR.[D]	C13(AV_54)	1	P49411	P49411	0	2		0.0114	2	2	927.971	1854.94	1854.93	4.73	0.00439	HCD (High Energy Collision Dissociation)	30	MS2	96.7309	23	59.8249	76973	F11		2.6	1	0.000187325	0.00238996	0.411632			Control	Control	Control	C13(AV_54)	C	13	FALSE
FALSE	High	Sequest HT (A2)	Unambiguous	[R].VAPEEhPVLLTEAPLNPK.[A]	H6(AV_54)	2	P60709	P63261; P60709	0	3	0.0108	0	1	1	670.03	2008.08	2008.08	0.13	8e-05	HCD (High Energy Collision Dissociation)	30	MS2	55.2067	23	58.4604	74427	F5		2.79	1	0.000193973	0.00245344	0.408887	2987137	58.28	500A	500	A	H6(AV_54)	H	6	FALSE
FALSE	High	Sequest HT (A2)	Unambiguous	[R].LIsTLENLYER.[K]	S3(AV_54)	1	P54132	P54132	0	3	0.0045	0	1	1	468.92	1404.75	1404.74	5.78	0.0027	HCD (High Energy Collision Dissociation)	30	MS2	88.9668	23	18.0071	16770	F5		2.24	1	0.000193973	0.00244643	0.409187	1.12251e+06	18	500A	500	A	S3(AV_54)	S	3	FALSE
FALSE	High	Sequest HT (A2)	Unambiguous	[R].WTPGTTQTLGQGTAWDTVASTPGtSK.[T]	T24(AV_54)	3	Q8WWV6	Q8WWV6-4; Q8WWV6-5; Q8WWV6	0	3	0.0597	0	1	1	901.768	2703.29	2703.29	-0.4	-0.00036	HCD (High Energy Collision Dissociation)	30	MS2	86.8113	23	37.1561	43319	F3		2.01	1	0.000197204	0.00246828	0.408256	1.44255e+06	37.1	250A	250	A	T24(AV_54)	T	24	FALSE
FALSE	High	Sequest HT (A2)	Unambiguous	[R].WTPGTTQTLGQGTAWDTVASTPGTsK.[T]	S25(AV_54)	3	Q8WWV6	Q8WWV6-4; Q8WWV6-5; Q8WWV6	0	3	0.0597	0	1	2	901.768	2703.29	2703.29	-0.4	-0.00036	HCD (High Energy Collision Dissociation)	30	MS2	86.8113	23	37.1561	43319	F3		2.01	1	0.000197204	0.00246828	0.408256	1.44255e+06	37.1	250A	250	A	S25(AV_54)	S	25	FALSE
FALSE	High	Sequest HT (A2)	Unambiguous	[K].SKAEAESLYQsK.[Y]	S11(AV_54)	1	P04264	P04264	1	2	0.0085	0	1	1	697.844	1394.68	1394.68	0.96	0.00067	HCD (High Energy Collision Dissociation)	30	MS2	77.6644	23	70.194	90975	F10		2.35	1	0.000203639	0.00254903	0.404891	434370	70.14	2000B	2000	B	S11(AV_54)	S	11	FALSE
FALSE	High	Sequest HT (A2)	Unambiguous	[K].IGEhTPSALAIMENANVLAR.[Y]	H4(AV_54)	2	P04075-2; P04075	P04075-2; P04075	0	3	0.0084	0	1	1	721.045	2161.12	2161.11	6.34	0.00457	HCD (High Energy Collision Dissociation)	30	MS2	87.1098	23	67.3454	88205	F2		2.39	2	0.000203639	0.00255878	0.404492	353462	67.38	100B	100	B	H4(AV_54)	H	4	FALSE
FALSE	High	Sequest HT (A2)	Unambiguous	[R].aLAQNGSLGeGIHePGGPR.[R]	N-Term(AV_N-term_54); E10(AV_54); E14(AV_54)	1	O15354	O15354	0	2	0.0814	0	1	2	1011.49	2021.98	2021.97	5.68	0.00574	HCD (High Energy Collision Dissociation)	30	MS2	25.6151	23	39.8595	47246	F4		1.72	1	0.000203639	0.00251953	0.406107			250B	250	B	E10(AV_54)	E	10	FALSE
FALSE	High	Sequest HT (A2)	Unambiguous	[R].aLAQNGSLGeGIHePGGPR.[R]	N-Term(AV_N-term_54); E10(AV_54); E14(AV_54)	1	O15354	O15354	0	2	0.0814	0	1	2	1011.49	2021.98	2021.97	5.68	0.00574	HCD (High Energy Collision Dissociation)	30	MS2	25.6151	23	39.8595	47246	F4		1.72	1	0.000203639	0.00251953	0.406107			250B	250	B	E14(AV_54)	E	14	FALSE
FALSE	High	Sequest HT (A2)	Unambiguous	[R].aLAQNGSLGEGIhePGGPR.[R]	N-Term(AV_N-term_54); H13(AV_54); E14(AV_54)	1	O15354	O15354	0	2	0.0814	0	1	1	1011.49	2021.98	2021.97	5.68	0.00574	HCD (High Energy Collision Dissociation)	30	MS2	25.6151	23	39.8595	47246	F4		1.72	1	0.000203639	0.00251953	0.406107			250B	250	B	H13(AV_54)	H	13	FALSE
FALSE	High	Sequest HT (A2)	Unambiguous	[R].aLAQNGSLGEGIhePGGPR.[R]	N-Term(AV_N-term_54); H13(AV_54); E14(AV_54)	1	O15354	O15354	0	2	0.0814	0	1	1	1011.49	2021.98	2021.97	5.68	0.00574	HCD (High Energy Collision Dissociation)	30	MS2	25.6151	23	39.8595	47246	F4		1.72	1	0.000203639	0.00251953	0.406107			250B	250	B	E14(AV_54)	E	14	FALSE
FALSE	High	Sequest HT (A2)	Unambiguous	[R].tEMENEFVLIK.[K]	T1(AV_54)	2	P05787	P05787-2; P05787	0	2	0.0396	0	1	2	703.847	1406.69	1406.69	-0.56	-0.00039	HCD (High Energy Collision Dissociation)	30	MS2	70.3553	23	65.1071	84384	F4		2.02	1	0.000203639	0.0025568	0.404572	1.25984e+06	65.04	250B	250	B	T1(AV_54)	T	1	FALSE
FALSE	High	Sequest HT (A2)	Unambiguous	[R].DnLEFFLAGIGR.[L]	N2(AV_54)	1	P49327	P49327	0	2	0.248	0	1	1	703.359	1405.71	1405.71	-0.07	-5e-05	HCD (High Energy Collision Dissociation)	30	MS2	85.7873	23	82.0805	109333	F5		1.25	1	0.000216811	0.00271762	0.398206			500A	500	A	N2(AV_54)	N	2	FALSE
FALSE	High	Sequest HT (A2)	Unambiguous	[R].dNLEFFLAGIGR.[L]	D1(AV_54)	1	P49327	P49327	0	2	0.248	0	1	3	703.359	1405.71	1405.71	-0.07	-5e-05	HCD (High Energy Collision Dissociation)	30	MS2	85.7873	23	82.0805	109333	F5		1.25	1	0.000216811	0.00271762	0.398206			500A	500	A	D1(AV_54)	D	1	FALSE
FALSE	High	Sequest HT (A2)	Unambiguous	[R].TVDPETQArLEALLEAAAFADPEVLR.[R]	R9(AV_54)	1	Q8IWZ3-3	Q8IWZ3-3	1	3		0.0062	2	2	960.504	2879.5	2879.48	6.29	0.00604	HCD (High Energy Collision Dissociation)	30	MS2	14.8118	23	79.9287	106500	F3		3.21	1	0.000220234	0.00272854	0.397788			250A	250	A	R9(AV_54)	R	9	FALSE
FALSE	High	Sequest HT (A2)	Unambiguous	[K].SSLQYSSPAPdGCGDQTLGDLLLTPTR.[I]	D11(AV_54)	1	P22102	P22102	0	2	0.0135	0	1	1	1423.69	2846.38	2846.35	8.87	0.01262	HCD (High Energy Collision Dissociation)	30	MS2	43.3816	23	59.5075	76680	F1		1.48	1	0.000226998	0.00274483	0.397168	1.33315e+06	59.42	100A	100	A	D11(AV_54)	D	11	FALSE
FALSE	High	Sequest HT (A2)	Unambiguous	[K].AYHEQLSVAEITsSCFEPNSQMVK.[C]	S13(AV_54)	2	Q9NY65	Q9NY65-2; Q9NY65	0	3	0.0714	0	1	1	918.099	2752.28	2752.26	8.19	0.00752	HCD (High Energy Collision Dissociation)	30	MS2	71.3496	23	51.8705	65208	F11		2.94	1	0.000229715	0.00278871	0.395516			Control	Control	Control	S13(AV_54)	S	13	FALSE
FALSE	High	Sequest HT (A2)	Unambiguous	[R].tEMENEFVLIK.[K]	T1(AV_54)	2	P05787	P05787-2; P05787	0	2	0.0123	0	1	2	703.844	1406.68	1406.69	-4.49	-0.00316	HCD (High Energy Collision Dissociation)	30	MS2	80.1063	23	65.0135	84072	F6		1.62	1	0.000229715	0.00289584	0.391592	1509552	65.07	500B	500	B	T1(AV_54)	T	1	FALSE
FALSE	High	Sequest HT (A2)	Unambiguous	[K].VtLSVLSR.[E]	T2(AV_54)	1	O00625	O00625	0	2	0.0645	0	1	1	464.776	928.546	928.546	-0.77	-0.00036	HCD (High Energy Collision Dissociation)	30	MS2	72.2932	23	45.1762	54301	F10		2.17	1	0.000233104	0.00290776	0.391164	1.50562e+06	45.18	2000B	2000	B	T2(AV_54)	T	2	FALSE
FALSE	High	Sequest HT (A2)	Unambiguous	[R].AYqCVVLLQGK.[N]	Q3(AV_54)	2	P54136	P54136-2; P54136	0	2	0.0375	0	1	1	638.341	1275.67	1275.68	-1.92	-0.00122	HCD (High Energy Collision Dissociation)	30	MS2	91.4682	23	35.5724	40798	F6		1.6	1	0.000243398	0.00293256	0.390281	2402515	35.43	500B	500	B	Q3(AV_54)	Q	3	FALSE
FALSE	High	Sequest HT (A2)	Unambiguous	[K].APLCGeGDQPGGFESQEK.[E]	E6(AV_54)	2	O95359	O95359-3; O95359	0	2	0.0498	0	1	1	951.921	1902.83	1902.82	9.16	0.00871	HCD (High Energy Collision Dissociation)	30	MS2	0	23	26.5592	28615	F11		2.01	1	0.000246708	0.00295573	0.389463			Control	Control	Control	E6(AV_54)	E	6	FALSE
FALSE	High	Sequest HT (A2)	Unambiguous	[R].cTYVVLDEADR.[M]	C1(AV_54)	1	Q9BUQ8	Q9BUQ8	0	2	0.0874	0	1	1	669.307	1337.61	1337.6	1.24	0.00083	HCD (High Energy Collision Dissociation)	30	MS2	68.6936	23	60.6667	78418	F1		2.06	1	0.000249647	0.00298996	0.388266			100A	100	A	C1(AV_54)	C	1	FALSE
FALSE	High	Sequest HT (A2)	Unambiguous	[R].eGNDLYHEMIESGVINLK.[D]	E1(AV_54)	1	P06576	P06576	0	2	0.0956	0	1	1	1058	2115	2115.01	-5.24	-0.00554	HCD (High Energy Collision Dissociation)	30	MS2	60.3226	23	65.2349	85055	F2		1.36	1	0.000249647	0.00298183	0.388549			100B	100	B	E1(AV_54)	E	1	FALSE
FALSE	High	Sequest HT (A2)	Unambiguous	[R].EGnDLYHEMIESGVINLK.[D]	N3(AV_54)	1	P06576	P06576	0	2	0.0956	0	1	4	1058	2115	2115.01	-5.24	-0.00554	HCD (High Energy Collision Dissociation)	30	MS2	60.3226	23	65.2349	85055	F2		1.36	1	0.000249647	0.00298183	0.388549			100B	100	B	N3(AV_54)	N	3	FALSE
FALSE	High	Sequest HT (A2)	Unambiguous	[R].EGNdLYHEMIESGVINLK.[D]	D4(AV_54)	1	P06576	P06576	0	2	0.0956	0	1	3	1058	2115	2115.01	-5.24	-0.00554	HCD (High Energy Collision Dissociation)	30	MS2	60.3226	23	65.2349	85055	F2		1.36	1	0.000249647	0.00298183	0.388549			100B	100	B	D4(AV_54)	D	4	FALSE
FALSE	High	Sequest HT (A2)	Unambiguous	[R].YCIGLNETqLGIIAPFWLK.[D]	Q9(AV_54)	1	P42126	P42126	0	3		0.0038	2	2	745.057	2233.16	2233.17	-7.39	-0.0055	HCD (High Energy Collision Dissociation)	30	MS2	88.5301	23	78.0009	103249	F6		2.64	1	0.000252845	0.0030727	0.38543	214960	77.59	500B	500	B	Q9(AV_54)	Q	9	FALSE
FALSE	High	Sequest HT (A2)	Unambiguous	[R].MVSDINnAWGCLEQVEK.[G]	N7(AV_54)	4	P12814	P12814-2; P12814-4; P12814-3; P12814	0	2	0.0063	0	1	1	995.453	1989.9	1989.9	-3.29	-0.00327	HCD (High Energy Collision Dissociation)	30	MS2	97.4946	23	52.3176	65184	F7		1.59	1	0.000262464	0.0031436	0.383062	1.57688e+06	52.29	1000A	1000	A	N7(AV_54)	N	7	FALSE
FALSE	High	Sequest HT (A2)	Unambiguous	[K].IHHsQESK.[T]	S4(AV_54)	1	Q9HCM1	Q9HCM1	0	2		0.0325	2	2	510.25	1019.49	1019.49	1.71	0.00087	HCD (High Energy Collision Dissociation)	30	MS2	69.3182	119	3.8507	2456	F7		1.49	1	0.000262464	0.00318597	0.381673			1000A	1000	A	S4(AV_54)	S	4	FALSE
FALSE	High	Sequest HT (A2)	Unambiguous	[R].SFDVNKPGcEVDDLK.[G]	C9(AV_54)	3	P41091	Q2VIR3; Q2VIR3-2; P41091	0	2		0.0079	2	2	860.395	1719.78	1719.79	-4.44	-0.00382	HCD (High Energy Collision Dissociation)	30	MS2	83.4375	23	29.4043	32367	F2		2.5	1	0.000262464	0.00317168	0.382139	3219618	29.44	100B	100	B	C9(AV_54)	C	9	FALSE
FALSE	High	Sequest HT (A2)	Unambiguous	[R].eTLISwLQAQMLNPQPEK.[T]	N-Term(AV_N-term_54); W6(AV_54)	1	O43592	O43592	0	2	0.0043	0	1	1	1117.56	2234.11	2234.12	-2.43	-0.00271	HCD (High Energy Collision Dissociation)	30	MS2	32.7731	23	34.3136	39188	F4		2.34	1	0.000268645	0.00331043	0.377701			250B	250	B	W6(AV_54)	W	6	FALSE
FALSE	High	Sequest HT (A2)	Unambiguous	[R].EtLISwLQAQMLNPQPEK.[T]	T2(AV_54); W6(AV_54)	1	O43592	O43592	0	2	0.0043	0	1	2	1117.56	2234.11	2234.12	-2.43	-0.00271	HCD (High Energy Collision Dissociation)	30	MS2	32.7731	23	34.3136	39188	F4		2.34	1	0.000268645	0.00331043	0.377701			250B	250	B	T2(AV_54)	T	2	FALSE
FALSE	High	Sequest HT (A2)	Unambiguous	[R].EtLISwLQAQMLNPQPEK.[T]	T2(AV_54); W6(AV_54)	1	O43592	O43592	0	2	0.0043	0	1	2	1117.56	2234.11	2234.12	-2.43	-0.00271	HCD (High Energy Collision Dissociation)	30	MS2	32.7731	23	34.3136	39188	F4		2.34	1	0.000268645	0.00331043	0.377701			250B	250	B	W6(AV_54)	W	6	FALSE
FALSE	High	Sequest HT (A2)	Unambiguous	[R].AYqCVVLLQGK.[N]	Q3(AV_54)	2	P54136	P54136-2; P54136	0	2		0.0089	2	2	638.344	1275.68	1275.68	2.58	0.00164	HCD (High Energy Collision Dissociation)	30	MS2	77.5703	23	35.4657	40522	F8		2.23	1	0.000268645	0.00324304	0.379832	2.63061e+06	35.48	1000B	1000	B	Q3(AV_54)	Q	3	FALSE
FALSE	High	Sequest HT (A2)	Unambiguous	[K].GATDAGAkPPRAQMGdR.[A]	K8(AV_54); D16(AV_54)	1	Q8IYE1	Q8IYE1	1	2	0.1486	0	1	2	903.929	1806.85	1806.86	-2.75	-0.00248	HCD (High Energy Collision Dissociation)	30	MS2	38.9645	23	27.1051	29162	F2		1.75	1	0.000268645	0.00326768	0.379047	4.85376e+06	27.16	100B	100	B	K8(AV_54)	K	8	TRUE
FALSE	High	Sequest HT (A2)	Unambiguous	[K].GATDAGAkPPRAQMGdR.[A]	K8(AV_54); D16(AV_54)	1	Q8IYE1	Q8IYE1	1	2	0.1486	0	1	2	903.929	1806.85	1806.86	-2.75	-0.00248	HCD (High Energy Collision Dissociation)	30	MS2	38.9645	23	27.1051	29162	F2		1.75	1	0.000268645	0.00326768	0.379047	4.85376e+06	27.16	100B	100	B	D16(AV_54)	D	16	FALSE
FALSE	High	Sequest HT (A2)	Unambiguous	[K].GATdAGAKPPRAQMGdR.[A]	D4(AV_54); D16(AV_54)	1	Q8IYE1	Q8IYE1	1	2	0.1486	0	1	1	903.929	1806.85	1806.86	-2.75	-0.00248	HCD (High Energy Collision Dissociation)	30	MS2	38.9645	23	27.1051	29162	F2		1.75	1	0.000268645	0.00326768	0.379047	4.85376e+06	27.16	100B	100	B	D4(AV_54)	D	4	FALSE
FALSE	High	Sequest HT (A2)	Unambiguous	[K].GATdAGAKPPRAQMGdR.[A]	D4(AV_54); D16(AV_54)	1	Q8IYE1	Q8IYE1	1	2	0.1486	0	1	1	903.929	1806.85	1806.86	-2.75	-0.00248	HCD (High Energy Collision Dissociation)	30	MS2	38.9645	23	27.1051	29162	F2		1.75	1	0.000268645	0.00326768	0.379047	4.85376e+06	27.16	100B	100	B	D16(AV_54)	D	16	FALSE
FALSE	High	Sequest HT (A2)	Unambiguous	[R].GsCVTQVGLLESVYEMFR.[K]	S2(AV_54)	2	P78527	P78527-2; P78527	0	3	0.0643	0	1	2	691.328	2071.97	2071.98	-6.35	-0.00439	HCD (High Energy Collision Dissociation)	30	MS2	83.6172	23	77.6877	102846	F5		1.71	1	0.00028106	0.00347979	0.372536	200623	77.62	500A	500	A	S2(AV_54)	S	2	FALSE
FALSE	High	Sequest HT (A2)	Unambiguous	[R].sCILRPGGSEDASAMLR.[R]	S1(AV_54)	2	P52888	P52888-2; P52888	0	3	0.0236	0	1	2	606.29	1816.85	1816.87	-7.57	-0.00458	HCD (High Energy Collision Dissociation)	30	MS2	91.4054	23	32.655	37170	F1		2.12	1	0.00028106	0.00345768	0.373196			100A	100	A	S1(AV_54)	S	1	FALSE
FALSE	High	Sequest HT (A2)	Unambiguous	[R].ScILRPGGSEDASAMLR.[R]	C2(AV_54)	2	P52888	P52888-2; P52888	0	3	0.0236	0	1	1	606.29	1816.85	1816.87	-7.57	-0.00458	HCD (High Energy Collision Dissociation)	30	MS2	91.4054	23	32.655	37170	F1		2.12	1	0.00028106	0.00345768	0.373196			100A	100	A	C2(AV_54)	C	2	FALSE
FALSE	High	Sequest HT (A2)	Unambiguous	[R].nINIGDIsIK.[V]	N-Term(AV_N-term_54); S8(AV_54)	1	Q92572	Q92572	0	3	0.0561	0	1	1	398.885	1194.64	1194.64	2.51	0.001	HCD (High Energy Collision Dissociation)	30	MS2	84.0388	23	40.9484	49003	F2		2.14	1	0.00028106	0.00343007	0.374025	1.61456e+06	41	100B	100	B	S8(AV_54)	S	8	FALSE
FALSE	High	Sequest HT (A2)	Unambiguous	[K].LPYhDFILeDAASPK.[C]	H4(AV_54); E9(AV_54)	2	P37173	P37173-2; P37173	0	2	0.2727	0	1	1	912.45	1823.89	1823.89	3.68	0.00336	HCD (High Energy Collision Dissociation)	30	MS2	49.1134	23	65.7156	85967	F1		2.64	1	0.00028106	0.00347468	0.372688	2.49888e+06	65.63	100A	100	A	H4(AV_54)	H	4	FALSE
FALSE	High	Sequest HT (A2)	Unambiguous	[K].LPYhDFILeDAASPK.[C]	H4(AV_54); E9(AV_54)	2	P37173	P37173-2; P37173	0	2	0.2727	0	1	1	912.45	1823.89	1823.89	3.68	0.00336	HCD (High Energy Collision Dissociation)	30	MS2	49.1134	23	65.7156	85967	F1		2.64	1	0.00028106	0.00347468	0.372688	2.49888e+06	65.63	100A	100	A	E9(AV_54)	E	9	FALSE
FALSE	High	Sequest HT (A2)	Unambiguous	[R].hQGVMVGMGQK.[D]	H1(AV_54)	7	Q562R1; P60709; P68133	Q562R1; P63261; P63267; P68032; P60709; P62736; P68133	0	2	0.0918	0	1	2	613.292	1225.58	1225.58	-4.74	-0.00291	HCD (High Energy Collision Dissociation)	30	MS2	96.2055	23	19.1931	18550	F2		0.98	3	0.000287652	0.00355252	0.370398	1.66735e+06	19.12	100B	100	B	H1(AV_54)	H	1	FALSE
FALSE	High	Sequest HT (A2)	Unambiguous	[R].SCNGPVLVGSPQGGVdIEEVAASNPELIFK.[E]	D16(AV_54)	2	Q96I99	Q96I99-2; Q96I99	0	3		0.0339	3	3	1027.5	3080.5	3080.52	-8	-0.00821	HCD (High Energy Collision Dissociation)	30	MS2	69.9104	23	65.7819	85321	F5		2.28	1	0.000287652	0.00355047	0.370457			500A	500	A	D16(AV_54)	D	16	FALSE
FALSE	High	Sequest HT (A2)	Unambiguous	[K].AdLINNLGTIAK.[SF]	D2(AV_54)	5	P07900; P08238	Q14568; Q58FF8; P07900-2; P07900; P08238	0	2	0.0252	0	1	1	648.86	1296.71	1296.72	-3.09	-0.002	HCD (High Energy Collision Dissociation)	30	MS2	84.6716	23	62.7116	80554	F7		1.59	2	0.000287652	0.00357617	0.369712	283452	62.71	1000A	1000	A	D2(AV_54)	D	2	FALSE
FALSE	High	Sequest HT (A2)	Unambiguous	[R].lQLLEEEnkERAk.[R]	N-Term(AV_N-term_54); N8(AV_54); K9(AV_54); K13(AV_54)	5	Q9GZY8	Q9GZY8-4; Q9GZY8-2; Q9GZY8-3; Q9GZY8; Q9GZY8-5	2	2	0.1088	0	1	1	908.456	1815.9	1815.91	-4.52	-0.00411	HCD (High Energy Collision Dissociation)	30	MS2	75.9573	23	42.942	51361	F7		1.47	1	0.000290862	0.00359746	0.369098	2132050	43.01	1000A	1000	A	N8(AV_54)	N	8	FALSE
FALSE	High	Sequest HT (A2)	Unambiguous	[R].lQLLEEEnkERAk.[R]	N-Term(AV_N-term_54); N8(AV_54); K9(AV_54); K13(AV_54)	5	Q9GZY8	Q9GZY8-4; Q9GZY8-2; Q9GZY8-3; Q9GZY8; Q9GZY8-5	2	2	0.1088	0	1	1	908.456	1815.9	1815.91	-4.52	-0.00411	HCD (High Energy Collision Dissociation)	30	MS2	75.9573	23	42.942	51361	F7		1.47	1	0.000290862	0.00359746	0.369098	2132050	43.01	1000A	1000	A	K9(AV_54)	K	9	TRUE
FALSE	High	Sequest HT (A2)	Unambiguous	[R].lQLLEEEnkERAk.[R]	N-Term(AV_N-term_54); N8(AV_54); K9(AV_54); K13(AV_54)	5	Q9GZY8	Q9GZY8-4; Q9GZY8-2; Q9GZY8-3; Q9GZY8; Q9GZY8-5	2	2	0.1088	0	1	1	908.456	1815.9	1815.91	-4.52	-0.00411	HCD (High Energy Collision Dissociation)	30	MS2	75.9573	23	42.942	51361	F7		1.47	1	0.000290862	0.00359746	0.369098	2132050	43.01	1000A	1000	A	K13(AV_54)	K	13	TRUE
FALSE	High	Sequest HT (A2)	Unambiguous	[K].EGVqGPLNVSLSEEGK.[S]	Q4(AV_54)	1	P12270	P12270	0	2	0.0843	0	1	1	848.92	1696.83	1696.84	-3.04	-0.00258	HCD (High Energy Collision Dissociation)	30	MS2	81.1153	23	56.643	71739	F5		1.66	1	0.000290862	0.00359047	0.369299	2.53799e+06	56.53	500A	500	A	Q4(AV_54)	Q	4	FALSE
FALSE	High	Sequest HT (A2)	Unambiguous	[K].ALSVGNIDDALqCYSEAIK.[L]	Q12(AV_54)	3	P31948	P31948-2; P31948-3; P31948	0	2	0.0228	0	1	2	1032.51	2064.01	2064	8.68	0.00896	HCD (High Energy Collision Dissociation)	30	MS2	95.7396	23	60.2945	77406	F3		2.19	1	0.000290862	0.00359212	0.369252			250A	250	A	Q12(AV_54)	Q	12	FALSE
FALSE	High	Sequest HT (A2)	Unambiguous	[K].ALSVGNIDDALQcYSEAIK.[L]	C13(AV_54)	3	P31948	P31948-2; P31948-3; P31948	0	2	0.0228	0	1	1	1032.51	2064.01	2064	8.68	0.00896	HCD (High Energy Collision Dissociation)	30	MS2	95.7396	23	60.2945	77406	F3		2.19	1	0.000290862	0.00359212	0.369252			250A	250	A	C13(AV_54)	C	13	FALSE
FALSE	High	Sequest HT (A2)	Unambiguous	[R].cSVNATPQQMPQTEK.[A]	C1(AV_54)	3	Q5JRX3	Q5JRX3-2; Q5JRX3-3; Q5JRX3	0	2		0.0083	2	4	858.398	1715.79	1715.77	9.52	0.00817	HCD (High Energy Collision Dissociation)	30	MS2	60.3778	23	19.8703	19375	F3		1.2	1	0.000300814	0.00365929	0.367338	4.94016e+06	19.82	250A	250	A	C1(AV_54)	C	1	FALSE
FALSE	High	Sequest HT (A2)	Unambiguous	[R].CsVNATPQQMPQTEK.[A]	S2(AV_54)	3	Q5JRX3	Q5JRX3-2; Q5JRX3-3; Q5JRX3	0	2		0.0083	2	2	858.398	1715.79	1715.77	9.52	0.00817	HCD (High Energy Collision Dissociation)	30	MS2	60.3778	23	19.8703	19375	F3		1.2	1	0.000300814	0.00365929	0.367338	4.94016e+06	19.82	250A	250	A	S2(AV_54)	S	2	FALSE
FALSE	High	Sequest HT (A2)	Unambiguous	[R].AGLNcSTENMPIK.[I]	C5(AV_54)	1	P05198	P05198	0	2	0.0436	0	1	1	716.338	1431.67	1431.66	5.6	0.00401	HCD (High Energy Collision Dissociation)	30	MS2	92.4862	6.462	27.3039	29650	F11		2.75	1	0.000303999	0.00370357	0.366096			Control	Control	Control	C5(AV_54)	C	5	FALSE
FALSE	High	Sequest HT (A2)	Unambiguous	[K].GAVVGIdLGTTNSCVAVMEGK.[Q]	D7(AV_54)	1	P38646	P38646	0	2	0.1564	0	1	1	1038.01	2075.02	2075.01	0.44	0.00045	HCD (High Energy Collision Dissociation)	30	MS2	51.9358	23	55.2614	69423	F8		2.11	1	0.000303999	0.00369212	0.366416			1000B	1000	B	D7(AV_54)	D	7	FALSE
FALSE	High	Sequest HT (A2)	Unambiguous	[R].CePPDAVVWPQNVEQVSR.[L]	E2(AV_54)	2	Q86WU2	Q86WU2-2; Q86WU2	0	2	0.0066	0	1	1	1054.01	2107.01	2106.99	8.27	0.00871	HCD (High Energy Collision Dissociation)	30	MS2	54.6877	23	46.9709	57939	F11		1.51	1	0.000307058	0.00371519	0.365773			Control	Control	Control	E2(AV_54)	E	2	FALSE
FALSE	High	Sequest HT (A2)	Unambiguous	[R].NPhTLGLSR.[Y]	H3(AV_54)	1	Q9H7S9	Q9H7S9	0	2	0.0821	0	1	1	524.775	1048.54	1048.55	-9.85	-0.00517	HCD (High Energy Collision Dissociation)	30	MS2	69.2591	23	37.7072	43534	F10		1.95	1	0.000316633	0.00386275	0.361755	2.60572e+06	37.65	2000B	2000	B	H3(AV_54)	H	3	FALSE
FALSE	High	Sequest HT (A2)	Unambiguous	[K].GEAGPkGEVGAPGMQGSAGAR.[G]	K6(AV_54)	1	P35247	P35247	1	2	0.0093	0	1	1	969.466	1937.92	1937.91	5.51	0.00534	HCD (High Energy Collision Dissociation)	30	MS2	93.579	23	50.8577	63808	F1		2.16	1	0.000319831	0.00389726	0.360838	2.85718e+06	50.63	100A	100	A	K6(AV_54)	K	6	TRUE
FALSE	High	Sequest HT (A2)	Unambiguous	[R].cLFTLLGHLDYIR.[T]	C1(AV_54)	2	P53621	P53621-2; P53621	0	3	0.0357	0	1	2	539.951	1617.84	1617.85	-4.49	-0.00242	HCD (High Energy Collision Dissociation)	30	MS2	94.2919	23	60.7987	77825	F6		1.96	1	0.000319831	0.00389649	0.360858	214910	60.75	500B	500	B	C1(AV_54)	C	1	FALSE
FALSE	High	Sequest HT (A2)	Unambiguous	[R].GGMGsGGLATGIAGGLAGMGGIQNEK.[E]	S5(AV_54)	1	P05783	P05783	0	2	0.1753	0	1	1	1158.06	2315.12	2315.11	2.38	0.00275	HCD (High Energy Collision Dissociation)	30	MS2	73.3631	23	66.5258	86303	F6		1.54	1	0.000319831	0.00391248	0.360436			500B	500	B	S5(AV_54)	S	5	FALSE
FALSE	High	Sequest HT (A2)	Unambiguous	[R].GGmGSGGLATGIAGGLAGMGGIQNEK.[E]	M3(AV_54)	1	P05783	P05783	0	2	0.1753	0	1	2	1158.06	2315.12	2315.11	2.38	0.00275	HCD (High Energy Collision Dissociation)	30	MS2	73.3631	23	66.5258	86303	F6		1.54	1	0.000319831	0.00391248	0.360436			500B	500	B	M3(AV_54)	M	3	FALSE
FALSE	High	Sequest HT (A2)	Unambiguous	[R].ysNrLYAYEPADTALLLDNMK.[K]	N-Term(AV_N-term_54); S2(AV_54); R4(AV_54)	1	O95994	O95994	1	4	0.0081	0	1	1	656.567	2623.25	2623.24	3.05	0.002	HCD (High Energy Collision Dissociation)	30	MS2	96.8311	23	79.2627	105707	F11		2.48	1	0.000319831	0.00389056	0.361015	240638	78.79	Control	Control	Control	S2(AV_54)	S	2	FALSE
FALSE	High	Sequest HT (A2)	Unambiguous	[R].ysNrLYAYEPADTALLLDNMK.[K]	N-Term(AV_N-term_54); S2(AV_54); R4(AV_54)	1	O95994	O95994	1	4	0.0081	0	1	1	656.567	2623.25	2623.24	3.05	0.002	HCD (High Energy Collision Dissociation)	30	MS2	96.8311	23	79.2627	105707	F11		2.48	1	0.000319831	0.00389056	0.361015	240638	78.79	Control	Control	Control	R4(AV_54)	R	4	FALSE
FALSE	High	Sequest HT (A2)	Unambiguous	[K].LPYhDFILeDAASPK.[C]	H4(AV_54); E9(AV_54)	2	P37173	P37173-2; P37173	0	2	0.1013	0	1	1	912.451	1823.89	1823.89	5.05	0.00461	HCD (High Energy Collision Dissociation)	30	MS2	83.8042	23	65.7142	85106	F6		1.58	1	0.000325829	0.0040398	0.357137	553021	65.69	500B	500	B	H4(AV_54)	H	4	FALSE
FALSE	High	Sequest HT (A2)	Unambiguous	[K].LPYhDFILeDAASPK.[C]	H4(AV_54); E9(AV_54)	2	P37173	P37173-2; P37173	0	2	0.1013	0	1	1	912.451	1823.89	1823.89	5.05	0.00461	HCD (High Energy Collision Dissociation)	30	MS2	83.8042	23	65.7142	85106	F6		1.58	1	0.000325829	0.0040398	0.357137	553021	65.69	500B	500	B	E9(AV_54)	E	9	FALSE
FALSE	High	Sequest HT (A2)	Unambiguous	[K].DVALSsGSACTSASLEPSYVLR.[A]	S6(AV_54)	3	Q9Y697	Q9Y697-2; Q9Y697-3; Q9Y697	0	2		0.005	3	3	1134.05	2267.1	2267.09	4.41	0.005	HCD (High Energy Collision Dissociation)	30	MS2	33.3759	23	50.7994	63615	F11		1.98	1	0.000325829	0.0040042	0.358049			Control	Control	Control	S6(AV_54)	S	6	FALSE
FALSE	High	Sequest HT (A2)	Unambiguous	[K].qEYDESGPSIVHR.[K]	Q1(AV_54)	7	P60709; A5A3E0	P63261; P60709; Q6S8J3; Q9BYX7; P0CG39; P0CG38; A5A3E0	0	2	0.0391	0	1	1	785.867	1570.73	1570.71	9.01	0.00708	HCD (High Energy Collision Dissociation)	30	MS2	91.5104	23	32.0557	35824	F5		1.28	2	0.000325829	0.0040185	0.357682			500A	500	A	Q1(AV_54)	Q	1	FALSE
FALSE	High	Sequest HT (A2)	Unambiguous	[K].DVALsSGSACTSASLEPSYVLR.[A]	S5(AV_54)	3	Q9Y697	Q9Y697-2; Q9Y697-3; Q9Y697	0	2		0.005	3	4	1134.05	2267.1	2267.09	4.41	0.005	HCD (High Energy Collision Dissociation)	30	MS2	33.3759	23	50.7994	63615	F11		1.98	1	0.000325829	0.0040042	0.358049			Control	Control	Control	S5(AV_54)	S	5	FALSE
FALSE	High	Sequest HT (A2)	Unambiguous	[R].VEeLSLELSEALR.[K]	E3(AV_54)	3	Q8TBY8-1	Q8TBY8-1; Q8TBY8-4; Q8TBY8	0	3		0.0062	2	2	514.605	1541.8	1541.81	-3.64	-0.00187	HCD (High Energy Collision Dissociation)	30	MS2	79.1969	23	57.774	73903	F2		1.6	1	0.000325829	0.00404573	0.356987	573285	57.74	100B	100	B	E3(AV_54)	E	3	FALSE
FALSE	High	Sequest HT (A2)	Unambiguous	[R].SFDVNKPGcEVDDLK.[G]	C9(AV_54)	3	P41091	Q2VIR3; Q2VIR3-2; P41091	0	2	0.0056	0	1	1	860.392	1719.78	1719.79	-7.03	-0.00604	HCD (High Energy Collision Dissociation)	30	MS2	63.9449	23	29.547	32757	F11		1.77	1	0.000328844	0.00409751	0.355678	3090987	29.44	Control	Control	Control	C9(AV_54)	C	9	FALSE
FALSE	High	Sequest HT (A2)	Unambiguous	[K].QAIVGdINIAcPGMLDLK.[G]	D6(AV_54); C11(AV_54)	1	Q8N6N7	Q8N6N7	0	4	0.0608	0	1	1	495.505	1979	1979	1.16	0.00058	HCD (High Energy Collision Dissociation)	30	MS2	94.8025	23	48.0836	59586	F11		1.81	1	0.000331823	0.0041856	0.35349	557038	47.8	Control	Control	Control	D6(AV_54)	D	6	FALSE
FALSE	High	Sequest HT (A2)	Unambiguous	[K].QAIVGdINIAcPGMLDLK.[G]	D6(AV_54); C11(AV_54)	1	Q8N6N7	Q8N6N7	0	4	0.0608	0	1	1	495.505	1979	1979	1.16	0.00058	HCD (High Energy Collision Dissociation)	30	MS2	94.8025	23	48.0836	59586	F11		1.81	1	0.000331823	0.0041856	0.35349	557038	47.8	Control	Control	Control	C11(AV_54)	C	11	FALSE
FALSE	High	Sequest HT (A2)	Unambiguous	[R].SFPAPPEASHLLGGQGPEEDGGAGAkPLGPR.[A]	K26(AV_54)	1	P42658	P42658	0	3		0.0242	4	4	1017.51	3050.5	3050.5	1.79	0.00182	HCD (High Energy Collision Dissociation)	30	MS2	46.8657	23	42.1531	50578	F3		1.61	1	0.000334863	0.004239	0.352187	1.33228e+06	42.22	250A	250	A	K26(AV_54)	K	26	TRUE
FALSE	High	Sequest HT (A2)	Unambiguous	[R].SqYEVMAEQNR.[K]	Q2(AV_54)	1	P08727	P08727	0	2	0.0048	0	1	1	704.814	1408.62	1408.62	3.09	0.00218	HCD (High Energy Collision Dissociation)	30	MS2	87.2587	23	36.3217	41738	F7		2.08	1	0.000334863	0.00423885	0.35219			1000A	1000	A	Q2(AV_54)	Q	2	FALSE
FALSE	High	Sequest HT (A2)	Unambiguous	[M].AVEVQEQWPCLPAAGcPGPLGGPVAACGMSR.[L]	C16(AV_54)	1	O60909-3	O60909-3	0	3	0.0627	0	1	1	1035.82	3105.44	3105.44	-0.13	-0.00013	HCD (High Energy Collision Dissociation)	30	MS2	14.024	23	68.472	89356	F4		2.71	1	0.000337727	0.00433311	0.349931	2.17786e+06	68.58	250B	250	B	C16(AV_54)	C	16	FALSE
FALSE	High	Sequest HT (A2)	Unambiguous	[R].AGLNcSTENMPIK.[I]	C5(AV_54)	1	P05198	P05198	0	2	0.0153	0	1	1	716.328	1431.65	1431.66	-7.73	-0.00554	HCD (High Energy Collision Dissociation)	30	MS2	91.7224	23	27.4013	29108	F10		1.96	1	0.000337727	0.00429575	0.35082			2000B	2000	B	C5(AV_54)	C	5	FALSE
FALSE	High	Sequest HT (A2)	Unambiguous	[R].cSVNATPQQMPQTEK.[A]	C1(AV_54)	3	Q5JRX3	Q5JRX3-2; Q5JRX3-3; Q5JRX3	0	2		0.0071	3	3	858.394	1715.78	1715.77	4.46	0.00383	HCD (High Energy Collision Dissociation)	30	MS2	68.5614	23	19.8874	19039	F10		1.4	1	0.000337727	0.00431403	0.350384	2.15348e+06	19.74	2000B	2000	B	C1(AV_54)	C	1	FALSE
FALSE	High	Sequest HT (A2)	Unambiguous	[R].LQcVPNPELLQTEDSLK.[A]	C3(AV_54)	2	Q08AM6	Q08AM6-2; Q08AM6	0	2	0.0959	0	1	1	990.997	1980.99	1980.99	-4.48	-0.00443	HCD (High Energy Collision Dissociation)	30	MS2	40.7996	23	47.0973	57073	F10		1.46	1	0.000343823	0.00438503	0.348708			2000B	2000	B	C3(AV_54)	C	3	FALSE
FALSE	High	Sequest HT (A2)	Unambiguous	[R].QVALGPPCTGLHARAPdPR.[V]	D17(AV_54)	1	Q6A1A2	Q6A1A2	1	2	0.0539	0	1	1	1005.53	2010.05	2010.03	7.62	0.00766	HCD (High Energy Collision Dissociation)	30	MS2	58.2736	23	50.6485	62706	F7		1.67	1	0.000362972	0.00453258	0.345313	2.3518e+06	50.6	1000A	1000	A	D17(AV_54)	D	17	FALSE
FALSE	High	Sequest HT (A2)	Unambiguous	[R].tEMENEFVLIK.[K]	T1(AV_54)	2	P05787	P05787-2; P05787	0	2	0.0061	0	1	2	703.847	1406.69	1406.69	0.2	0.00014	HCD (High Energy Collision Dissociation)	30	MS2	87.6633	23	65.1268	83993	F9		1.65	1	0.000362972	0.00450904	0.345847	1.26304e+06	65.07	2000A	2000	A	T1(AV_54)	T	1	FALSE
FALSE	High	Sequest HT (A2)	Unambiguous	[R].GsCVTQVGLLESVYEMFR.[K]	S2(AV_54)	2	P78527	P78527-2; P78527	0	3	0.005	0	1	2	691.328	2071.97	2071.98	-6.28	-0.00434	HCD (High Energy Collision Dissociation)	30	MS2	68.1361	23	77.8294	102725	F7		2.02	1	0.000362972	0.00460594	0.343667	421948	77.7	1000A	1000	A	S2(AV_54)	S	2	FALSE
FALSE	High	Sequest HT (A2)	Unambiguous	[K].YeELQSLAGK.[H]	E2(AV_54)	2	P05787	P05787-2; P05787	0	2	0.0111	0	1	1	596.301	1191.59	1191.59	4.38	0.00261	HCD (High Energy Collision Dissociation)	30	MS2	85.023	23	51.8973	65358	F1		1.8	1	0.000362972	0.00451252	0.345768	1.22195e+06	51.87	100A	100	A	E2(AV_54)	E	2	FALSE
FALSE	High	Sequest HT (A2)	Unambiguous	[R].ELAEQTLnnIk.[Q]	N8(AV_54); N9(AV_54); K11(AV_54)	3	Q92499	Q92499-3; Q92499-2; Q92499	0	2	0.1689	0	1	1	717.859	1434.71	1434.71	-0.09	-6e-05	HCD (High Energy Collision Dissociation)	30	MS2	86.599	23	60.2111	77545	F11		1.48	1	0.000362972	0.0046557	0.342566	1210184	60.08	Control	Control	Control	N8(AV_54)	N	8	FALSE
FALSE	High	Sequest HT (A2)	Unambiguous	[R].ELAEQTLnnIk.[Q]	N8(AV_54); N9(AV_54); K11(AV_54)	3	Q92499	Q92499-3; Q92499-2; Q92499	0	2	0.1689	0	1	1	717.859	1434.71	1434.71	-0.09	-6e-05	HCD (High Energy Collision Dissociation)	30	MS2	86.599	23	60.2111	77545	F11		1.48	1	0.000362972	0.0046557	0.342566	1210184	60.08	Control	Control	Control	N9(AV_54)	N	9	FALSE
FALSE	High	Sequest HT (A2)	Unambiguous	[R].ELAEQTLnnIk.[Q]	N8(AV_54); N9(AV_54); K11(AV_54)	3	Q92499	Q92499-3; Q92499-2; Q92499	0	2	0.1689	0	1	1	717.859	1434.71	1434.71	-0.09	-6e-05	HCD (High Energy Collision Dissociation)	30	MS2	86.599	23	60.2111	77545	F11		1.48	1	0.000362972	0.0046557	0.342566	1210184	60.08	Control	Control	Control	K11(AV_54)	K	11	TRUE
FALSE	High	Sequest HT (A2)	Unambiguous	[R].AGLNcSTENMPIK.[I]	C5(AV_54)	1	P05198	P05198	0	2	0.0232	0	1	1	716.34	1431.67	1431.66	8.36	0.00599	HCD (High Energy Collision Dissociation)	30	MS2	81.9728	23	27.347	29141	F8		2.59	1	0.000362972	0.00458952	0.344033			1000B	1000	B	C5(AV_54)	C	5	FALSE
FALSE	High	Sequest HT (A2)	Unambiguous	[K].DLyANTVLSGGTTMYPGIADR.[M]	Y3(AV_54)	2	P60709	P60709; P63261	0	2	0.018	0	1	1	1135.04	2269.07	2269.08	-5.54	-0.00629	HCD (High Energy Collision Dissociation)	30	MS2	32.7979	23	74.3905	98844	F1		2.22	1	0.000362972	0.00453301	0.345303	825546	74.01	100A	100	A	Y3(AV_54)	Y	3	FALSE
FALSE	High	Sequest HT (A2)	Unambiguous	[K].FASFIDkVR.[F]	K7(AV_54)	21	P35908; Q7RTS7; Q5XKE5; P08729; P04259; P13647; P05787; P02538	P48668; Q01546; P35908; Q86Y46; Q3SY84; Q7RTS7; Q7Z794; Q5XKE5; Q14CN4; Q9NSB2; P05787-2; Q14CN4-2; Q14CN4-3; Q86Y46-2; P08729; P04259; P13647; P05787; P02538; O95678; P12035	1	3	0.1235	0	1	1	379.54	1136.61	1136.61	-2.91	-0.0011	HCD (High Energy Collision Dissociation)	30	MS2	58.7875	23	47.0193	56958	F10		1.7	8	0.000365443	0.00475648	0.340373	1.33562e+06	46.98	2000B	2000	B	K7(AV_54)	K	7	TRUE
FALSE	High	Sequest HT (A2)	Unambiguous	[R].VFEVsLADLqNDEVAFr.[K]	S5(AV_54); Q10(AV_54); R17(AV_54)	1	P61247	P61247	0	2	0.0977	0	1	1	1057.5	2114	2114.01	-4.61	-0.00487	HCD (High Energy Collision Dissociation)	30	MS2	29.2714	23	54.8451	68417	F10		1.74	1	0.000365443	0.00469945	0.341608			2000B	2000	B	S5(AV_54)	S	5	FALSE
FALSE	High	Sequest HT (A2)	Unambiguous	[R].VFEVsLADLqNDEVAFr.[K]	S5(AV_54); Q10(AV_54); R17(AV_54)	1	P61247	P61247	0	2	0.0977	0	1	1	1057.5	2114	2114.01	-4.61	-0.00487	HCD (High Energy Collision Dissociation)	30	MS2	29.2714	23	54.8451	68417	F10		1.74	1	0.000365443	0.00469945	0.341608			2000B	2000	B	Q10(AV_54)	Q	10	FALSE
FALSE	High	Sequest HT (A2)	Unambiguous	[R].VFEVsLADLqNDEVAFr.[K]	S5(AV_54); Q10(AV_54); R17(AV_54)	1	P61247	P61247	0	2	0.0977	0	1	1	1057.5	2114	2114.01	-4.61	-0.00487	HCD (High Energy Collision Dissociation)	30	MS2	29.2714	23	54.8451	68417	F10		1.74	1	0.000365443	0.00469945	0.341608			2000B	2000	B	R17(AV_54)	R	17	FALSE
FALSE	High	Sequest HT (A2)	Unambiguous	[R].VAPEEHPVLLTEAtLNPKANR.[E]	T14(AV_54)	1	A5A3E0	A5A3E0	1	2	0.071	0	1	1	1177.14	2353.27	2353.25	6.8	0.008	HCD (High Energy Collision Dissociation)	30	MS2	34.2774	23	32.6421	36947	F2		1.55	1	0.000365443	0.00467488	0.342145			100B	100	B	T14(AV_54)	T	14	FALSE
FALSE	High	Sequest HT (A2)	Unambiguous	[R].VAPEEHPVLLTEATLnPKANR.[E]	N16(AV_54)	1	A5A3E0	A5A3E0	1	2	0.071	0	1	2	1177.14	2353.27	2353.25	6.8	0.008	HCD (High Energy Collision Dissociation)	30	MS2	34.2774	23	32.6421	36947	F2		1.55	1	0.000365443	0.00467488	0.342145			100B	100	B	N16(AV_54)	N	16	FALSE
FALSE	High	Sequest HT (A2)	Unambiguous	[R].VAPEEHPVLLTEATLNPKAnR.[E]	N20(AV_54)	1	A5A3E0	A5A3E0	1	2	0.071	0	1	3	1177.14	2353.27	2353.25	6.8	0.008	HCD (High Energy Collision Dissociation)	30	MS2	34.2774	23	32.6421	36947	F2		1.55	1	0.000365443	0.00467488	0.342145			100B	100	B	N20(AV_54)	N	20	FALSE
FALSE	High	Sequest HT (A2)	Unambiguous	[R].VAPEEHPVLLTEATLNPkANR.[E]	K18(AV_54)	1	A5A3E0	A5A3E0	1	2	0.071	0	1	4	1177.14	2353.27	2353.25	6.8	0.008	HCD (High Energy Collision Dissociation)	30	MS2	34.2774	23	32.6421	36947	F2		1.55	1	0.000365443	0.00467488	0.342145			100B	100	B	K18(AV_54)	K	18	TRUE
FALSE	High	Sequest HT (A2)	Unambiguous	[R].lmLISMANDLK.[E]	N-Term(AV_N-term_54); M2(AV_54)	2	Q9Y394	Q9Y394-2; Q9Y394	0	2	0.1341	0	1	1	678.85	1356.69	1356.69	1.45	0.00098	HCD (High Energy Collision Dissociation)	30	MS2	97.422	23	53.3096	67345	F11		1.79	1	0.000365443	0.00474366	0.340649			Control	Control	Control	M2(AV_54)	M	2	FALSE
FALSE	High	Sequest HT (A2)	Unambiguous	[R].AAQAPSsFQLLyDLK.[L]	S7(AV_54); Y12(AV_54)	1	P11586	P11586	0	3	0.0816	0	1	1	587.301	1759.89	1759.89	-1.31	-0.00077	HCD (High Energy Collision Dissociation)	30	MS2	94.1632	13.472	52.7997	66586	F11		1.96	1	0.000365443	0.00470805	0.341421			Control	Control	Control	S7(AV_54)	S	7	FALSE
FALSE	High	Sequest HT (A2)	Unambiguous	[R].AAQAPSsFQLLyDLK.[L]	S7(AV_54); Y12(AV_54)	1	P11586	P11586	0	3	0.0816	0	1	1	587.301	1759.89	1759.89	-1.31	-0.00077	HCD (High Energy Collision Dissociation)	30	MS2	94.1632	13.472	52.7997	66586	F11		1.96	1	0.000365443	0.00470805	0.341421			Control	Control	Control	Y12(AV_54)	Y	12	FALSE
FALSE	High	Sequest HT (A2)	Unambiguous	[K].LPTPtYGDLNHLVSATMSGVTTCLR.[F]	T5(AV_54)	2	Q3ZCM7	Q3ZCM7; A6NNZ2	0	3	0.0125	0	1	1	901.11	2701.31	2701.33	-6.66	-0.006	HCD (High Energy Collision Dissociation)	30	MS2	95.1231	11.382	63.2312	81785	F3		2.4	1	0.000365443	0.00477641	0.339945	1.09887e+06	63.09	250A	250	A	T5(AV_54)	T	5	FALSE
FALSE	High	Sequest HT (A2)	Unambiguous	[K].CtVDVPEDLR.[E]	T2(AV_54)	3	P51114	P51114-3; P51114; P51114-2	0	2	0.005	0	1	1	600.782	1200.56	1200.56	0.48	0.00029	HCD (High Energy Collision Dissociation)	30	MS2	96.0926	23	31.4853	35225	F3		1.99	1	0.000368528	0.00486993	0.337961			250A	250	A	T2(AV_54)	T	2	FALSE
FALSE	High	Sequest HT (A2)	Unambiguous	[R].STNLNcSVIADVR.[H]	C6(AV_54)	1	Q96EL3	Q96EL3	0	2	0.0455	0	1	1	723.356	1445.71	1445.71	-0.02	-1e-05	HCD (High Energy Collision Dissociation)	30	MS2	87.0032	23	33.7426	38076	F9		2.2	1	0.000371297	0.00497243	0.335831	6.23654e+06	33.75	2000A	2000	A	C6(AV_54)	C	6	FALSE
FALSE	High	Sequest HT (A2)	Unambiguous	[K].dAGTIAGLNVLR.[I]	D1(AV_54)	2	P11142	P11142-2; P11142	0	2	0.2123	0	1	2	627.346	1253.68	1253.68	-0.22	-0.00014	HCD (High Energy Collision Dissociation)	30	MS2	72.1226	23	63.247	80800	F10		1.79	1	0.000371297	0.00490355	0.337258	292569	63.21	2000B	2000	B	D1(AV_54)	D	1	FALSE
FALSE	High	Sequest HT (A2)	Unambiguous	[K].TLNVDnSqVALQLWDTAGQER.[Y]	N6(AV_54); Q8(AV_54)	1	Q9BSW2	Q9BSW2	0	3	0.0469	0	1	1	822.742	2466.21	2466.19	8.81	0.00724	HCD (High Energy Collision Dissociation)	30	MS2	89.7341	23	48.8396	60346	F4		2.56	1	0.000371297	0.00491548	0.337009	1.87371e+06	48.55	250B	250	B	N6(AV_54)	N	6	FALSE
FALSE	High	Sequest HT (A2)	Unambiguous	[K].TLNVDnSqVALQLWDTAGQER.[Y]	N6(AV_54); Q8(AV_54)	1	Q9BSW2	Q9BSW2	0	3	0.0469	0	1	1	822.742	2466.21	2466.19	8.81	0.00724	HCD (High Energy Collision Dissociation)	30	MS2	89.7341	23	48.8396	60346	F4		2.56	1	0.000371297	0.00491548	0.337009	1.87371e+06	48.55	250B	250	B	Q8(AV_54)	Q	8	FALSE
FALSE	High	Sequest HT (A2)	Unambiguous	[K].ESYITDDIGIStwK.[E]	T12(AV_54); W13(AV_54)	1	Q86YH6	Q86YH6	0	2	0.2301	0	1	1	868.406	1735.81	1735.81	-0.36	-0.00031	HCD (High Energy Collision Dissociation)	30	MS2	50.4029	23	52.7426	65342	F10		2.26	1	0.000373903	0.00505536	0.334141	6081130	52.86	2000B	2000	B	T12(AV_54)	T	12	FALSE
FALSE	High	Sequest HT (A2)	Unambiguous	[K].ESYITDDIGIStwK.[E]	T12(AV_54); W13(AV_54)	1	Q86YH6	Q86YH6	0	2	0.2301	0	1	1	868.406	1735.81	1735.81	-0.36	-0.00031	HCD (High Energy Collision Dissociation)	30	MS2	50.4029	23	52.7426	65342	F10		2.26	1	0.000373903	0.00505536	0.334141	6081130	52.86	2000B	2000	B	W13(AV_54)	W	13	FALSE
FALSE	High	Sequest HT (A2)	Unambiguous	[K].CLELFsELAEDKENYK.[K]	S6(AV_54)	1	P08238	P08238	1	2	0.0137	0	1	1	992.966	1984.92	1984.92	1.53	0.00152	HCD (High Energy Collision Dissociation)	30	MS2	83.783	23	73.6293	97717	F1		1.46	1	0.000373903	0.00503137	0.334627	9017294	74	100A	100	A	S6(AV_54)	S	6	FALSE
FALSE	High	Sequest HT (A2)	Unambiguous	[K].lGAATESGGAAGFATGTVsGAASGFGAATGVGICSSGQSGTMR.[T]	N-Term(AV_N-term_54); S19(AV_54)	1	P32926	P32926	0	3		0.0263	3	3	1281.93	3843.78	3843.75	5.41	0.00694	HCD (High Energy Collision Dissociation)	30	MS2	0	23	50.1759	62054	F6		1.85	1	0.000373903	0.00514181	0.33241			500B	500	B	S19(AV_54)	S	19	FALSE
FALSE	High	Sequest HT (A2)	Unambiguous	[K].CLeLFSELAEDKENYK.[K]	E3(AV_54)	1	P08238	P08238	1	2	0.0137	0	1	2	992.966	1984.92	1984.92	1.53	0.00152	HCD (High Energy Collision Dissociation)	30	MS2	83.783	23	73.6293	97717	F1		1.46	1	0.000373903	0.00503137	0.334627	9017294	74	100A	100	A	E3(AV_54)	E	3	FALSE
FALSE	High	Sequest HT (A2)	Unambiguous	[K].GEAGPkGEVGAPGMQGSAGAR.[G]	K6(AV_54)	1	P35247	P35247	1	2	0.1613	0	1	2	969.461	1937.91	1937.91	0.48	0.00047	HCD (High Energy Collision Dissociation)	30	MS2	92.3526	7.963	50.7813	63512	F2		1.86	1	0.000373903	0.00503752	0.334503	2234148	50.63	100B	100	B	K6(AV_54)	K	6	TRUE
FALSE	High	Sequest HT (A2)	Unambiguous	[K].GEAGPKGeVGAPGMQGSAGAR.[G]	E8(AV_54)	1	P35247	P35247	1	2	0.1613	0	1	1	969.461	1937.91	1937.91	0.48	0.00047	HCD (High Energy Collision Dissociation)	30	MS2	92.3526	7.963	50.7813	63512	F2		1.86	1	0.000373903	0.00503752	0.334503	2234148	50.63	100B	100	B	E8(AV_54)	E	8	FALSE
FALSE	High	Sequest HT (A2)	Unambiguous	[K].FeDENFILK.[H]	E2(AV_54)	2	P62937	P62937; P62937-2	0	2	0.0476	0	1	1	604.794	1208.58	1208.58	-2.65	-0.0016	HCD (High Energy Collision Dissociation)	30	MS2	68.4284	23	69.8085	91310	F5		1.26	1	0.000373903	0.00513306	0.332584	1.15829e+06	69.67	500A	500	A	E2(AV_54)	E	2	FALSE
FALSE	High	Sequest HT (A2)	Unambiguous	[R].cTYVVLDEADR.[M]	C1(AV_54)	1	Q9BUQ8	Q9BUQ8	0	2	0.055	0	1	3	669.305	1337.6	1337.6	-0.72	-0.00048	HCD (High Energy Collision Dissociation)	30	MS2	58.844	23	60.7043	77883	F4		2.18	1	0.00038012	0.00517957	0.331663			250B	250	B	C1(AV_54)	C	1	FALSE
FALSE	High	Sequest HT (A2)	Unambiguous	[R].CtYVVLDEADR.[M]	T2(AV_54)	1	Q9BUQ8	Q9BUQ8	0	2	0.055	0	1	1	669.305	1337.6	1337.6	-0.72	-0.00048	HCD (High Energy Collision Dissociation)	30	MS2	58.844	23	60.7043	77883	F4		2.18	1	0.00038012	0.00517957	0.331663			250B	250	B	T2(AV_54)	T	2	FALSE
FALSE	High	Sequest HT (A2)	Unambiguous	[R].SFDVNKPGcEVDDLK.[G]	C9(AV_54)	3	P41091	Q2VIR3; Q2VIR3-2; P41091	0	2		0.0118	2	2	860.392	1719.78	1719.79	-6.92	-0.00595	HCD (High Energy Collision Dissociation)	30	MS2	83.6163	23	29.4191	32387	F2		2.52	1	0.00038012	0.00516891	0.331873	3219618	29.44	100B	100	B	C9(AV_54)	C	9	FALSE
FALSE	High	Sequest HT (A2)	Unambiguous	[K].TDsAATrIPELDFEIPAFSQK.[G]	S3(AV_54); R7(AV_54)	1	O75312	O75312	1	3	0.0546	0	1	1	815.408	2444.21	2444.2	4.72	0.00384	HCD (High Energy Collision Dissociation)	30	MS2	75.9915	23	64.0154	82486	F7		2.38	1	0.000382414	0.00534601	0.328435			1000A	1000	A	S3(AV_54)	S	3	FALSE
FALSE	High	Sequest HT (A2)	Unambiguous	[K].TDsAATrIPELDFEIPAFSQK.[G]	S3(AV_54); R7(AV_54)	1	O75312	O75312	1	3	0.0546	0	1	1	815.408	2444.21	2444.2	4.72	0.00384	HCD (High Energy Collision Dissociation)	30	MS2	75.9915	23	64.0154	82486	F7		2.38	1	0.000382414	0.00534601	0.328435			1000A	1000	A	R7(AV_54)	R	7	FALSE
FALSE	High	Sequest HT (A2)	Unambiguous	[R].SLFSSIGeVeSAK.[L]	E8(AV_54); E10(AV_54)	2	Q15717	Q15717-2; Q15717	0	2	0.2193	0	1	1	731.36	1461.71	1461.71	0.77	0.00056	HCD (High Energy Collision Dissociation)	30	MS2	70.4038	23	32.2732	36125	F6		1.87	1	0.000382414	0.00533684	0.328611	1.70265e+06	32.2	500B	500	B	E8(AV_54)	E	8	FALSE
FALSE	High	Sequest HT (A2)	Unambiguous	[R].SLFSSIGeVeSAK.[L]	E8(AV_54); E10(AV_54)	2	Q15717	Q15717-2; Q15717	0	2	0.2193	0	1	1	731.36	1461.71	1461.71	0.77	0.00056	HCD (High Energy Collision Dissociation)	30	MS2	70.4038	23	32.2732	36125	F6		1.87	1	0.000382414	0.00533684	0.328611	1.70265e+06	32.2	500B	500	B	E10(AV_54)	E	10	FALSE
FALSE	High	Sequest HT (A2)	Unambiguous	[R].tGLGILR.[L]	T1(AV_54)	1	O60347	O60347	0	2	0.1547	0	1	1	392.24	783.472	783.472	-0.58	-0.00023	HCD (High Energy Collision Dissociation)	30	MS2	87.8645	23	36.7939	43096	F11		1.81	1	0.000382414	0.00543758	0.326704	3.09461e+06	36.83	Control	Control	Control	T1(AV_54)	T	1	FALSE
FALSE	High	Sequest HT (A2)	Unambiguous	[R].LLGYqGIAVVmEELLK.[VI]	Q5(AV_54); M11(AV_54)	5	Q7L576	Q7L576-2; Q7L576-3; Q96F07-2; Q7L576; Q96F07	0	3	0.1187	0	1	1	628.679	1884.02	1884.02	2.16	0.00135	HCD (High Energy Collision Dissociation)	30	MS2	98.3212	23	61.8949	79532	F5		2.19	1	0.000382414	0.00526703	0.329954			500A	500	A	Q5(AV_54)	Q	5	FALSE
FALSE	High	Sequest HT (A2)	Unambiguous	[R].LLGYqGIAVVmEELLK.[VI]	Q5(AV_54); M11(AV_54)	5	Q7L576	Q7L576-2; Q7L576-3; Q96F07-2; Q7L576; Q96F07	0	3	0.1187	0	1	1	628.679	1884.02	1884.02	2.16	0.00135	HCD (High Energy Collision Dissociation)	30	MS2	98.3212	23	61.8949	79532	F5		2.19	1	0.000382414	0.00526703	0.329954			500A	500	A	M11(AV_54)	M	11	FALSE
FALSE	High	Sequest HT (A2)	Unambiguous	[K].GVEFPMAdLdALSPIHTPQR.[SI]	D8(AV_54); D10(AV_54)	3	Q6ZVM7	Q6ZVM7-2; Q6ZVM7-5; Q6ZVM7	0	3		0.0318	2	2	768.047	2302.13	2302.12	4.5	0.00346	HCD (High Energy Collision Dissociation)	30	MS2	83.4419	23	63.5814	81957	F6		2.13	1	0.000382414	0.00535057	0.328348	764174	63.19	500B	500	B	D8(AV_54)	D	8	FALSE
FALSE	High	Sequest HT (A2)	Unambiguous	[K].GVEFPMAdLdALSPIHTPQR.[SI]	D8(AV_54); D10(AV_54)	3	Q6ZVM7	Q6ZVM7-2; Q6ZVM7-5; Q6ZVM7	0	3		0.0318	2	2	768.047	2302.13	2302.12	4.5	0.00346	HCD (High Energy Collision Dissociation)	30	MS2	83.4419	23	63.5814	81957	F6		2.13	1	0.000382414	0.00535057	0.328348	764174	63.19	500B	500	B	D10(AV_54)	D	10	FALSE
FALSE	High	Sequest HT (A2)	Unambiguous	[R].DIdEVSSLLR.[T]	D3(AV_54)	3	P50990	P50990-3; P50990-2; P50990	0	2	0.0671	0	1	1	600.807	1200.61	1200.61	-3.05	-0.00183	HCD (High Energy Collision Dissociation)	30	MS2	62.3663	23	49.1164	60568	F5		1.49	1	0.000382414	0.00543242	0.326801	3.87878e+06	49.13	500A	500	A	D3(AV_54)	D	3	FALSE
FALSE	High	Sequest HT (A2)	Unambiguous	[K].SAASSTTSLGGGk.[G]	K13(AV_54)	2	Q7Z7B0	Q7Z7B0-3; Q7Z7B0	0	2	0.0833	0	1	1	589.29	1177.57	1177.57	2.41	0.00142	HCD (High Energy Collision Dissociation)	30	MS2	67.9483	23	41.1304	48700	F8		1.56	1	0.000385118	0.00549516	0.32563	2.23887e+06	41.04	1000B	1000	B	K13(AV_54)	K	13	TRUE
FALSE	High	Sequest HT (A2)	Unambiguous	[K].AYHEQLSVAEITnACFEPANQMVK.[C]	N13(AV_54)	9	Q71U36; P68366	Q6PEY2; Q71U36; P0DPH7-2; P68366-2; Q71U36-2; P68363-2; P68363; P68366; P0DPH8	0	2	0.0449	0	1	1	1374.16	2747.31	2747.28	9.87	0.01356	HCD (High Energy Collision Dissociation)	30	MS2	52.3733	23	50.4716	62442	F7		1.56	2	0.000385118	0.00554922	0.324633			1000A	1000	A	N13(AV_54)	N	13	FALSE
FALSE	High	Sequest HT (A2)	Unambiguous	[K].LGdVYVNDAFGTAHR.[A]	D3(AV_54)	3	P00558	P00558-2; P07205; P00558	0	2		0.0363	2	2	844.905	1688.8	1688.8	0	0	HCD (High Energy Collision Dissociation)	30	MS2	77.3619	23	58.7496	75105	F3		1.86	1	0.000385118	0.00556964	0.324258	786493	58.68	250A	250	A	D3(AV_54)	D	3	FALSE
FALSE	High	Sequest HT (A2)	Unambiguous	[R].FNAHGDANTIVcNSK.[D]	C12(AV_54)	1	P09382	P09382	0	2	0.1212	0	1	1	822.875	1644.74	1644.74	-0.24	-0.0002	HCD (High Energy Collision Dissociation)	30	MS2	84.2135	23	17.8189	16390	F10		1.98	1	0.000387896	0.00562282	0.32329			2000B	2000	B	C12(AV_54)	C	12	FALSE
FALSE	High	Sequest HT (A2)	Unambiguous	[R].HqGVMVGMGQK.[D]	Q2(AV_54)	7	Q562R1; P60709; P68133	Q562R1; P63261; P63267; P68032; P60709; P62736; P68133	0	2	0.015	0	1	1	613.294	1225.58	1225.58	-0.45	-0.00027	HCD (High Energy Collision Dissociation)	30	MS2	55.4876	23	24.2189	25164	F3		2.67	3	0.000400658	0.00579535	0.320213	10643383	24.1	250A	250	A	Q2(AV_54)	Q	2	FALSE
FALSE	High	Sequest HT (A2)	Unambiguous	[M].EGALAANWSAeAANASAAPPGAEGNR.[T]	E11(AV_54)	1	P30559	P30559	0	4	0.0243	0	1	1	627.547	2507.17	2507.15	5.11	0.0032	HCD (High Energy Collision Dissociation)	30	MS2	56.2597	23	24.5662	25351	F7		2.06	1	0.000410428	0.00585246	0.319215	54779624	23.93	1000A	1000	A	E11(AV_54)	E	11	FALSE
FALSE	High	Sequest HT (A2)	Unambiguous	[R].LASYLDkVR.[A]	K7(AV_54)	7	Q04695; P08727; P13645; P08779; P02533	Q04695; Q99456; P08727; P13645; P19012; P08779; P02533	1	3	0.0688	0	1	1	373.544	1118.62	1118.62	-1.6	-0.0006	HCD (High Energy Collision Dissociation)	30	MS2	71.3502	23	37.7349	43769	F9		1.89	5	0.000410428	0.00586362	0.319021	1.87347e+06	37.73	2000A	2000	A	K7(AV_54)	K	7	TRUE
FALSE	High	Sequest HT (A2)	Unambiguous	[R].GsQQYRALtVPELTQQVFDAK.[N]	S2(AV_54); T9(AV_54)	1	P07437	P07437	1	3	0.0159	0	1	1	829.757	2487.26	2487.25	2.16	0.00179	HCD (High Energy Collision Dissociation)	30	MS2	95.6382	23	56.6167	72372	F1		2.51	1	0.000410428	0.00585631	0.319148	6444610	55.9	100A	100	A	S2(AV_54)	S	2	FALSE
FALSE	High	Sequest HT (A2)	Unambiguous	[R].GsQQYRALtVPELTQQVFDAK.[N]	S2(AV_54); T9(AV_54)	1	P07437	P07437	1	3	0.0159	0	1	1	829.757	2487.26	2487.25	2.16	0.00179	HCD (High Energy Collision Dissociation)	30	MS2	95.6382	23	56.6167	72372	F1		2.51	1	0.000410428	0.00585631	0.319148	6444610	55.9	100A	100	A	T9(AV_54)	T	9	FALSE
FALSE	High	Sequest HT (A2)	Unambiguous	[R].gSQQYRALtVPELTQQVFDAK.[N]	N-Term(AV_N-term_54); T9(AV_54)	1	P07437	P07437	1	3	0.0159	0	1	2	829.757	2487.26	2487.25	2.16	0.00179	HCD (High Energy Collision Dissociation)	30	MS2	95.6382	23	56.6167	72372	F1		2.51	1	0.000410428	0.00585631	0.319148	6444610	55.9	100A	100	A	T9(AV_54)	T	9	FALSE
FALSE	High	Sequest HT (A2)	Unambiguous	[R].QVCqLPGLFSYAQHIASIDGR.[R]	Q4(AV_54)	1	Q9Y6C9	Q9Y6C9	0	3	0.0155	0	1	1	786.392	2357.16	2357.17	-4.5	-0.00353	HCD (High Energy Collision Dissociation)	30	MS2	92.0548	23	59.33	75017	F10		1.94	1	0.000419965	0.00594823	0.317563			2000B	2000	B	Q4(AV_54)	Q	4	FALSE
FALSE	High	Sequest HT (A2)	Unambiguous	[R].tGLGILR.[L]	T1(AV_54)	1	O60347	O60347	0	2	0.071	0	1	2	392.24	783.473	783.472	0.39	0.00015	HCD (High Energy Collision Dissociation)	30	MS2	45.0843	23	36.8866	42924	F3		1.55	1	0.000425994	0.0059559	0.317432	3.70975e+06	36.83	250A	250	A	T1(AV_54)	T	1	FALSE
FALSE	High	Sequest HT (A2)	Unambiguous	[K].ASSPSPLTIGTPeSqR.[K]	E13(AV_54); Q15(AV_54)	2	Q9NPI6	Q9NPI6-2; Q9NPI6	0	2	0.1	0	1	1	868.436	1735.87	1735.85	9.07	0.00788	HCD (High Energy Collision Dissociation)	30	MS2	70.5346	23	65.1755	84679	F3		1.9	1	0.000425994	0.00597782	0.317058	1.34633e+06	65.17	250A	250	A	E13(AV_54)	E	13	FALSE
FALSE	High	Sequest HT (A2)	Unambiguous	[K].ASSPSPLTIGTPeSqR.[K]	E13(AV_54); Q15(AV_54)	2	Q9NPI6	Q9NPI6-2; Q9NPI6	0	2	0.1	0	1	1	868.436	1735.87	1735.85	9.07	0.00788	HCD (High Energy Collision Dissociation)	30	MS2	70.5346	23	65.1755	84679	F3		1.9	1	0.000425994	0.00597782	0.317058	1.34633e+06	65.17	250A	250	A	Q15(AV_54)	Q	15	FALSE
FALSE	High	Sequest HT (A2)	Unambiguous	[R].AVCMLSNtTAIAEAWAR.[L]	T8(AV_54)	11	P68366; Q71U36; Q9NY65	P68366; P68363; Q71U36; Q6PEY2; Q9NY65; P0DPH7-2; P68363-2; Q71U36-2; P68366-2; Q9NY65-2; P0DPH8	0	3	0.063	0	1	1	621.307	1861.91	1861.89	7.52	0.00467	HCD (High Energy Collision Dissociation)	30	MS2	83.7391	23	81.6235	107587	F10		1.27	3	0.000425994	0.00595486	0.31745	103823	81.23	2000B	2000	B	T8(AV_54)	T	8	FALSE
FALSE	High	Sequest HT (A2)	Unambiguous	[K].FeELNMDLFR.[S]	E2(AV_54)	1	P11021	P11021	0	2	0.0268	0	1	1	684.319	1367.63	1367.63	0.07	5e-05	HCD (High Energy Collision Dissociation)	30	MS2	95.7478	23	81.1	107482	F7		1.12	1	0.000425994	0.00595357	0.317472			1000A	1000	A	E2(AV_54)	E	2	FALSE
FALSE	High	Sequest HT (A2)	Unambiguous	[K].IyFMAGSSR.[K]	Y2(AV_54)	1	P14625	P14625	0	2	0.2256	0	1	1	543.257	1085.51	1085.51	-2.48	-0.00135	HCD (High Energy Collision Dissociation)	30	MS2	76.3251	23	71.692	94093	F5		1.33	1	0.000425994	0.00600368	0.316619			500A	500	A	Y2(AV_54)	Y	2	FALSE
FALSE	High	Sequest HT (A2)	Unambiguous	[K].eGMNIVEAMER.[F]	E1(AV_54)	2	P62937	P62937-2; P62937	0	2	0.0283	0	1	1	666.798	1332.59	1332.59	-2.06	-0.00137	HCD (High Energy Collision Dissociation)	30	MS2	71.5187	23	63.5621	82102	F4		2.12	1	0.000432159	0.00615105	0.314152	2.53521e+06	63.39	250B	250	B	E1(AV_54)	E	1	FALSE
FALSE	High	Sequest HT (A2)	Unambiguous	[R].IsALQGK.[L]	S2(AV_54)	3	Q14966	Q14966-5; Q14966-3; Q14966	0	2	0.0764	0	1	1	385.722	770.437	770.441	-5.23	-0.00202	HCD (High Energy Collision Dissociation)	30	MS2	37.8118	23	42.8107	51835	F11		1.44	1	0.00043529	0.00618108	0.313656	969672	42.66	Control	Control	Control	S2(AV_54)	S	2	FALSE
FALSE	High	Sequest HT (A2)	Unambiguous	[K].ITAFVPnDGCLNFIEENDEVLVAGFGR.[K]	N7(AV_54)	1	P62266	P62266	0	3		0.0316	3	3	998.486	2993.44	2993.43	2.69	0.00269	HCD (High Energy Collision Dissociation)	30	MS2	71.0234	23	77.9378	103216	F5		1.84	1	0.00043529	0.00618827	0.313538	750578	77.56	500A	500	A	N7(AV_54)	N	7	FALSE
FALSE	High	Sequest HT (A2)	Unambiguous	[K].ITAFVPNdGCLNFIEENDEVLVAGFGR.[K]	D8(AV_54)	1	P62266	P62266	0	3		0.0316	3	4	998.486	2993.44	2993.43	2.69	0.00269	HCD (High Energy Collision Dissociation)	30	MS2	71.0234	23	77.9378	103216	F5		1.84	1	0.00043529	0.00618827	0.313538	750578	77.56	500A	500	A	D8(AV_54)	D	8	FALSE
FALSE	High	Sequest HT (A2)	Unambiguous	[R].tGLGILR.[L]	T1(AV_54)	1	O60347	O60347	0	2	0.0936	0	1	1	392.24	783.472	783.472	0.09	3e-05	HCD (High Energy Collision Dissociation)	30	MS2	49.2421	23	36.7718	42748	F4		1.71	1	0.000441417	0.00628481	0.311964	4617929	36.73	250B	250	B	T1(AV_54)	T	1	FALSE
FALSE	High	Sequest HT (A2)	Unambiguous	[R].AAPSTAPAEATPPKPGEAeAPPK.[H]	E19(AV_54)	1	O95817	O95817	0	3	0.0094	0	1	1	747.047	2239.13	2239.12	0.44	0.00033	HCD (High Energy Collision Dissociation)	30	MS2	89.1435	23	63.5861	82140	F4		2.13	1	0.000441417	0.0062788	0.312061	7022006	63.49	250B	250	B	E19(AV_54)	E	19	FALSE
FALSE	High	Sequest HT (A2)	Unambiguous	[R].atSNVFAMFDQSQIQEFK.[E]	N-Term(AV_N-term_54); T2(AV_54)	4	O14950; P24844	P24844-2; P19105; O14950; P24844	0	3		0.0291	4	4	733.673	2199	2199.01	-1.29	-0.00094	HCD (High Energy Collision Dissociation)	30	MS2	88.9793	8.941	42.2372	50901	F2		1.67	2	0.000444503	0.00630127	0.311698	9623221	41.81	100B	100	B	T2(AV_54)	T	2	FALSE
FALSE	High	Sequest HT (A2)	Unambiguous	[K].TLNVDnSqVALQLWDTAGQER.[Y]	N6(AV_54); Q8(AV_54)	1	Q9BSW2	Q9BSW2	0	3	0.0207	0	1	1	822.742	2466.21	2466.19	8.99	0.00739	HCD (High Energy Collision Dissociation)	30	MS2	93.0705	23	48.7597	59495	F10		2.9	1	0.000444503	0.00629409	0.311814			2000B	2000	B	N6(AV_54)	N	6	FALSE
FALSE	High	Sequest HT (A2)	Unambiguous	[K].TLNVDnSqVALQLWDTAGQER.[Y]	N6(AV_54); Q8(AV_54)	1	Q9BSW2	Q9BSW2	0	3	0.0207	0	1	1	822.742	2466.21	2466.19	8.99	0.00739	HCD (High Energy Collision Dissociation)	30	MS2	93.0705	23	48.7597	59495	F10		2.9	1	0.000444503	0.00629409	0.311814			2000B	2000	B	Q8(AV_54)	Q	8	FALSE
FALSE	High	Sequest HT (A2)	Unambiguous	[R].SFDVNKPGcEVDDLK.[G]	C9(AV_54)	3	P41091	Q2VIR3; Q2VIR3-2; P41091	0	2	0.0262	0	1	1	860.394	1719.78	1719.79	-4.77	-0.0041	HCD (High Energy Collision Dissociation)	30	MS2	84.716	23	29.423	32116	F5		2.29	1	0.00045392	0.00638435	0.310366	1.95065e+06	29.46	500A	500	A	C9(AV_54)	C	9	FALSE
FALSE	High	Sequest HT (A2)	Unambiguous	[R].aFELsEGDVLK.[V]	N-Term(AV_N-term_54); S5(AV_54)	3	Q7Z408	Q7Z408-2; Q7Z408-4; Q7Z408	0	2	0.1528	0	1	1	658.325	1315.64	1315.64	0.74	0.00048	HCD (High Energy Collision Dissociation)	30	MS2	91.2861	23	9.7785	7046	F3		2.16	1	0.00045708	0.00644563	0.309394	2390806	9.78	250A	250	A	S5(AV_54)	S	5	FALSE
FALSE	High	Sequest HT (A2)	Unambiguous	[K].GATdAGAKPPRAQMGdR.[A]	D4(AV_54); D16(AV_54)	1	Q8IYE1	Q8IYE1	1	2	0.0603	0	1	1	903.926	1806.84	1806.86	-6.13	-0.00554	HCD (High Energy Collision Dissociation)	30	MS2	61.2961	23	27.2878	29417	F2		1.16	1	0.000466354	0.00652202	0.308196	4.85376e+06	27.16	100B	100	B	D4(AV_54)	D	4	FALSE
FALSE	High	Sequest HT (A2)	Unambiguous	[K].GATdAGAKPPRAQMGdR.[A]	D4(AV_54); D16(AV_54)	1	Q8IYE1	Q8IYE1	1	2	0.0603	0	1	1	903.926	1806.84	1806.86	-6.13	-0.00554	HCD (High Energy Collision Dissociation)	30	MS2	61.2961	23	27.2878	29417	F2		1.16	1	0.000466354	0.00652202	0.308196	4.85376e+06	27.16	100B	100	B	D16(AV_54)	D	16	FALSE
FALSE	High	Sequest HT (A2)	Unambiguous	[K].TLNVDnSqVALQLWDTAGQER.[Y]	N6(AV_54); Q8(AV_54)	1	Q9BSW2	Q9BSW2	0	3	0.025	0	1	1	822.742	2466.21	2466.19	8.77	0.00721	HCD (High Energy Collision Dissociation)	30	MS2	93.6572	23	48.8721	60208	F5		2.8	1	0.000466354	0.00652049	0.30822			500A	500	A	N6(AV_54)	N	6	FALSE
FALSE	High	Sequest HT (A2)	Unambiguous	[K].TLNVDnSqVALQLWDTAGQER.[Y]	N6(AV_54); Q8(AV_54)	1	Q9BSW2	Q9BSW2	0	3	0.025	0	1	1	822.742	2466.21	2466.19	8.77	0.00721	HCD (High Energy Collision Dissociation)	30	MS2	93.6572	23	48.8721	60208	F5		2.8	1	0.000466354	0.00652049	0.30822			500A	500	A	Q8(AV_54)	Q	8	FALSE
FALSE	High	Sequest HT (A2)	Unambiguous	[R].ALVdGPCTQVR.[R]	D4(AV_54)	1	P50914	P50914	0	2	0.0884	0	1	1	606.804	1212.6	1212.6	-2.14	-0.0013	HCD (High Energy Collision Dissociation)	30	MS2	90.1332	23	24.4981	25341	F9		1.81	1	0.000466354	0.00656318	0.307557			2000A	2000	A	D4(AV_54)	D	4	FALSE
FALSE	High	Sequest HT (A2)	Unambiguous	[K].VALsALK.[K]	S4(AV_54)	1	Q9HBH0	Q9HBH0	0	2	0.0588	0	1	1	378.237	755.466	755.466	-0.36	-0.00014	HCD (High Energy Collision Dissociation)	30	MS2	85.2942	17.005	25.0737	26343	F2		1.7	1	0.000466354	0.00653313	0.308023	4.13247e+06	25.05	100B	100	B	S4(AV_54)	S	4	FALSE
FALSE	High	Sequest HT (A2)	Unambiguous	[R].cILTTVDPDTGVIDR.[K]	C1(AV_54)	1	Q969Z3	Q969Z3	0	2		0.0241	2	2	836.42	1671.83	1671.83	3.67	0.00307	HCD (High Energy Collision Dissociation)	30	MS2	92.8383	23	45.6121	55193	F9		1.62	1	0.000469511	0.00659641	0.307043	1.21449e+06	45.81	2000A	2000	A	C1(AV_54)	C	1	FALSE
FALSE	High	Sequest HT (A2)	Unambiguous	[R].LIqEELGK.[Q]	Q3(AV_54)	3	Q8NFW1	Q8NFW1-2; Q8NFW1-3; Q8NFW1	0	2	0.1277	0	1	1	492.273	983.539	983.541	-2.28	-0.00112	HCD (High Energy Collision Dissociation)	30	MS2	76.332	23	29.1959	31680	F8		1.88	1	0.000472641	0.0066086	0.306855	4.29617e+06	29.1	1000B	1000	B	Q3(AV_54)	Q	3	FALSE
FALSE	High	Sequest HT (A2)	Unambiguous	[K].TLNVDnSqVALQLWDTAGQER.[Y]	N6(AV_54); Q8(AV_54)	1	Q9BSW2	Q9BSW2	0	3	0.0439	0	1	1	822.742	2466.21	2466.19	8.41	0.00691	HCD (High Energy Collision Dissociation)	30	MS2	88.9914	23	48.8592	60097	F6		2.28	1	0.000472641	0.0066112	0.306815	1.67578e+06	48.62	500B	500	B	N6(AV_54)	N	6	FALSE
FALSE	High	Sequest HT (A2)	Unambiguous	[K].TLNVDnSqVALQLWDTAGQER.[Y]	N6(AV_54); Q8(AV_54)	1	Q9BSW2	Q9BSW2	0	3	0.0439	0	1	1	822.742	2466.21	2466.19	8.41	0.00691	HCD (High Energy Collision Dissociation)	30	MS2	88.9914	23	48.8592	60097	F6		2.28	1	0.000472641	0.0066112	0.306815	1.67578e+06	48.62	500B	500	B	Q8(AV_54)	Q	8	FALSE
FALSE	High	Sequest HT (A2)	Unambiguous	[K].EEQqQQLR.[R]	Q4(AV_54)	1	Q8TAK6	Q8TAK6	0	2	0.0828	0	1	1	556.774	1112.54	1112.53	6.34	0.00353	HCD (High Energy Collision Dissociation)	30	MS2	91.8405	6.289	14.4214	12688	F11		1.57	1	0.000475803	0.00664975	0.306224	9900436	14.46	Control	Control	Control	Q4(AV_54)	Q	4	FALSE
FALSE	High	Sequest HT (A2)	Unambiguous	[R].tGLGILR.[L]	T1(AV_54)	1	O60347	O60347	0	2	0.2043	0	1	1	392.24	783.472	783.472	0.15	6e-05	HCD (High Energy Collision Dissociation)	30	MS2	43.3306	23	36.8545	42642	F6		1.86	1	0.000475803	0.00665408	0.306158	3.50519e+06	36.81	500B	500	B	T1(AV_54)	T	1	FALSE
FALSE	High	Sequest HT (A2)	Unambiguous	[K].FASFIDkVR.[F]	K7(AV_54)	21	P35908; Q7RTS7; Q5XKE5; P08729; P04259; P13647; P05787; P02538	P48668; Q01546; P35908; Q86Y46; Q3SY84; Q7RTS7; Q7Z794; Q5XKE5; Q14CN4; Q9NSB2; P05787-2; Q14CN4-2; Q14CN4-3; Q86Y46-2; P08729; P04259; P13647; P05787; P02538; O95678; P12035	1	3	0.1643	0	1	1	379.541	1136.61	1136.61	-0.88	-0.00033	HCD (High Energy Collision Dissociation)	30	MS2	67.4915	23	46.9642	57165	F9		2.13	8	0.000482027	0.00667123	0.305896	1.43808e+06	47.04	2000A	2000	A	K7(AV_54)	K	7	TRUE
FALSE	High	Sequest HT (A2)	Unambiguous	[R].DSQVIIdTLRdTLeER.[N]	D7(AV_54); D11(AV_54); E14(AV_54)	1	Q9BWF2	Q9BWF2	1	2	0.1667	0	1	1	1033.02	2065.03	2065.01	8.13	0.00839	HCD (High Energy Collision Dissociation)	30	MS2	57.2946	23	68.0997	89037	F3		2.28	1	0.000482027	0.00671874	0.305175	2422920	68.14	250A	250	A	D7(AV_54)	D	7	FALSE
FALSE	High	Sequest HT (A2)	Unambiguous	[R].DSQVIIdTLRdTLeER.[N]	D7(AV_54); D11(AV_54); E14(AV_54)	1	Q9BWF2	Q9BWF2	1	2	0.1667	0	1	1	1033.02	2065.03	2065.01	8.13	0.00839	HCD (High Energy Collision Dissociation)	30	MS2	57.2946	23	68.0997	89037	F3		2.28	1	0.000482027	0.00671874	0.305175	2422920	68.14	250A	250	A	D11(AV_54)	D	11	FALSE
FALSE	High	Sequest HT (A2)	Unambiguous	[R].DSQVIIdTLRdTLeER.[N]	D7(AV_54); D11(AV_54); E14(AV_54)	1	Q9BWF2	Q9BWF2	1	2	0.1667	0	1	1	1033.02	2065.03	2065.01	8.13	0.00839	HCD (High Energy Collision Dissociation)	30	MS2	57.2946	23	68.0997	89037	F3		2.28	1	0.000482027	0.00671874	0.305175	2422920	68.14	250A	250	A	E14(AV_54)	E	14	FALSE
FALSE	High	Sequest HT (A2)	Unambiguous	[R].lQLLEEEnkERAk.[R]	N-Term(AV_N-term_54); N8(AV_54); K9(AV_54); K13(AV_54)	5	Q9GZY8	Q9GZY8-4; Q9GZY8-2; Q9GZY8-3; Q9GZY8; Q9GZY8-5	2	2	0.0611	0	1	1	908.46	1815.91	1815.91	-0.24	-0.00022	HCD (High Energy Collision Dissociation)	30	MS2	73.3039	23	42.9486	51748	F4		1.31	1	0.000482027	0.00667394	0.305855	1.725e+06	42.98	250B	250	B	N8(AV_54)	N	8	FALSE
FALSE	High	Sequest HT (A2)	Unambiguous	[R].lQLLEEEnkERAk.[R]	N-Term(AV_N-term_54); N8(AV_54); K9(AV_54); K13(AV_54)	5	Q9GZY8	Q9GZY8-4; Q9GZY8-2; Q9GZY8-3; Q9GZY8; Q9GZY8-5	2	2	0.0611	0	1	1	908.46	1815.91	1815.91	-0.24	-0.00022	HCD (High Energy Collision Dissociation)	30	MS2	73.3039	23	42.9486	51748	F4		1.31	1	0.000482027	0.00667394	0.305855	1.725e+06	42.98	250B	250	B	K9(AV_54)	K	9	TRUE
FALSE	High	Sequest HT (A2)	Unambiguous	[R].lQLLEEEnkERAk.[R]	N-Term(AV_N-term_54); N8(AV_54); K9(AV_54); K13(AV_54)	5	Q9GZY8	Q9GZY8-4; Q9GZY8-2; Q9GZY8-3; Q9GZY8; Q9GZY8-5	2	2	0.0611	0	1	1	908.46	1815.91	1815.91	-0.24	-0.00022	HCD (High Energy Collision Dissociation)	30	MS2	73.3039	23	42.9486	51748	F4		1.31	1	0.000482027	0.00667394	0.305855	1.725e+06	42.98	250B	250	B	K13(AV_54)	K	13	TRUE
FALSE	High	Sequest HT (A2)	Unambiguous	[R].AYqCVVLLQGK.[N]	Q3(AV_54)	2	P54136	P54136-2; P54136	0	2	0.0455	0	1	1	638.344	1275.68	1275.68	3.46	0.00221	HCD (High Energy Collision Dissociation)	30	MS2	89.9048	20.199	35.5724	41361	F1		1.54	1	0.000494642	0.00680278	0.303911	2.63714e+06	35.49	100A	100	A	Q3(AV_54)	Q	3	FALSE
FALSE	High	Sequest HT (A2)	Unambiguous	[R].TQKPGESGINIVTAdFVELGdFISTVIK.[L]	D15(AV_54); D21(AV_54)	1	Q63HM9	Q63HM9	0	3	0.1118	0	1	1	1029.54	3086.6	3086.59	2.12	0.00218	HCD (High Energy Collision Dissociation)	30	MS2	46.436	23	52.6407	65989	F4		1.7	1	0.000494642	0.00681941	0.303663			250B	250	B	D15(AV_54)	D	15	FALSE
FALSE	High	Sequest HT (A2)	Unambiguous	[R].TQKPGESGINIVTAdFVELGdFISTVIK.[L]	D15(AV_54); D21(AV_54)	1	Q63HM9	Q63HM9	0	3	0.1118	0	1	1	1029.54	3086.6	3086.59	2.12	0.00218	HCD (High Energy Collision Dissociation)	30	MS2	46.436	23	52.6407	65989	F4		1.7	1	0.000494642	0.00681941	0.303663			250B	250	B	D21(AV_54)	D	21	FALSE
FALSE	High	Sequest HT (A2)	Unambiguous	[R].gnnIrYFILPDSLPLDTLLVDVEPK.[V]	N-Term(AV_N-term_54); N2(AV_54); N3(AV_54); R5(AV_54)	1	P62314	P62314	1	4	0.0926	0	1	1	765.148	3057.57	3057.58	-4.55	-0.00348	HCD (High Energy Collision Dissociation)	30	MS2	94.4677	23	81.2792	108501	F3		2.7	1	0.000494642	0.00681165	0.303779			250A	250	A	N2(AV_54)	N	2	FALSE
FALSE	High	Sequest HT (A2)	Unambiguous	[R].gnnIrYFILPDSLPLDTLLVDVEPK.[V]	N-Term(AV_N-term_54); N2(AV_54); N3(AV_54); R5(AV_54)	1	P62314	P62314	1	4	0.0926	0	1	1	765.148	3057.57	3057.58	-4.55	-0.00348	HCD (High Energy Collision Dissociation)	30	MS2	94.4677	23	81.2792	108501	F3		2.7	1	0.000494642	0.00681165	0.303779			250A	250	A	N3(AV_54)	N	3	FALSE
FALSE	High	Sequest HT (A2)	Unambiguous	[R].gnnIrYFILPDSLPLDTLLVDVEPK.[V]	N-Term(AV_N-term_54); N2(AV_54); N3(AV_54); R5(AV_54)	1	P62314	P62314	1	4	0.0926	0	1	1	765.148	3057.57	3057.58	-4.55	-0.00348	HCD (High Energy Collision Dissociation)	30	MS2	94.4677	23	81.2792	108501	F3		2.7	1	0.000494642	0.00681165	0.303779			250A	250	A	R5(AV_54)	R	5	FALSE
FALSE	High	Sequest HT (A2)	Unambiguous	[R].TPNHDGGkhTEPNETTPLTEPEK.[G]	K8(AV_54); H9(AV_54)	2	P13591	P13591-1; P13591	1	3	0.0494	0	1	1	879.747	2637.23	2637.21	7.08	0.00623	HCD (High Energy Collision Dissociation)	30	MS2	89.7575	23	26.0424	27487	F6		2.43	1	0.000497631	0.00688089	0.302751			500B	500	B	K8(AV_54)	K	8	TRUE
FALSE	High	Sequest HT (A2)	Unambiguous	[R].TPNHDGGkhTEPNETTPLTEPEK.[G]	K8(AV_54); H9(AV_54)	2	P13591	P13591-1; P13591	1	3	0.0494	0	1	1	879.747	2637.23	2637.21	7.08	0.00623	HCD (High Energy Collision Dissociation)	30	MS2	89.7575	23	26.0424	27487	F6		2.43	1	0.000497631	0.00688089	0.302751			500B	500	B	H9(AV_54)	H	9	FALSE
FALSE	High	Sequest HT (A2)	Unambiguous	[R].QLEEPGAGtPsPVR.[L]	T9(AV_54); S11(AV_54)	7	Q96P11	Q96P11; Q63ZY6-4; Q63ZY6-5; Q96P11-4; Q96P11-2; Q96P11-5; Q63ZY6	0	2	0.1045	0	1	1	773.385	1545.76	1545.75	5.94	0.00459	HCD (High Energy Collision Dissociation)	30	MS2	85.5328	23	36.2136	41395	F10		2.2	1	0.000500427	0.00689987	0.302471			2000B	2000	B	T9(AV_54)	T	9	FALSE
FALSE	High	Sequest HT (A2)	Unambiguous	[R].QLEEPGAGtPsPVR.[L]	T9(AV_54); S11(AV_54)	7	Q96P11	Q96P11; Q63ZY6-4; Q63ZY6-5; Q96P11-4; Q96P11-2; Q96P11-5; Q63ZY6	0	2	0.1045	0	1	1	773.385	1545.76	1545.75	5.94	0.00459	HCD (High Energy Collision Dissociation)	30	MS2	85.5328	23	36.2136	41395	F10		2.2	1	0.000500427	0.00689987	0.302471			2000B	2000	B	S11(AV_54)	S	11	FALSE
FALSE	High	Sequest HT (A2)	Unambiguous	[R].SFDVNkPGCEVDDLK.[G]	K6(AV_54)	3	P41091	Q2VIR3; Q2VIR3-2; P41091	0	2		0.0041	2	2	860.393	1719.78	1719.79	-6.6	-0.00568	HCD (High Energy Collision Dissociation)	30	MS2	82.6966	23	29.3791	31941	F8		2.44	1	0.000500427	0.00689689	0.302515	1.82888e+06	29.41	1000B	1000	B	K6(AV_54)	K	6	TRUE
FALSE	High	Sequest HT (A2)	Unambiguous	[K].ALEGIIsNFGQtPCQLLK.[E]	S7(AV_54); T12(AV_54)	3	Q6ZNJ1	Q6ZNJ1-2; Q6ZNJ1-3; Q6ZNJ1	0	2	0.0822	0	1	1	1020.52	2040.04	2040.05	-2.37	-0.00242	HCD (High Energy Collision Dissociation)	30	MS2	87.9186	23	62.2668	80349	F3		1.46	1	0.000500427	0.00694699	0.301779			250A	250	A	S7(AV_54)	S	7	FALSE
FALSE	High	Sequest HT (A2)	Unambiguous	[K].ALEGIIsNFGQtPCQLLK.[E]	S7(AV_54); T12(AV_54)	3	Q6ZNJ1	Q6ZNJ1-2; Q6ZNJ1-3; Q6ZNJ1	0	2	0.0822	0	1	1	1020.52	2040.04	2040.05	-2.37	-0.00242	HCD (High Energy Collision Dissociation)	30	MS2	87.9186	23	62.2668	80349	F3		1.46	1	0.000500427	0.00694699	0.301779			250A	250	A	T12(AV_54)	T	12	FALSE
FALSE	High	Sequest HT (A2)	Unambiguous	[K].ALEGIIsNFGQTPCqLLK.[E]	S7(AV_54); Q15(AV_54)	3	Q6ZNJ1	Q6ZNJ1-2; Q6ZNJ1-3; Q6ZNJ1	0	2	0.0822	0	1	2	1020.52	2040.04	2040.05	-2.37	-0.00242	HCD (High Energy Collision Dissociation)	30	MS2	87.9186	23	62.2668	80349	F3		1.46	1	0.000500427	0.00694699	0.301779			250A	250	A	S7(AV_54)	S	7	FALSE
FALSE	High	Sequest HT (A2)	Unambiguous	[K].ALEGIIsNFGQTPCqLLK.[E]	S7(AV_54); Q15(AV_54)	3	Q6ZNJ1	Q6ZNJ1-2; Q6ZNJ1-3; Q6ZNJ1	0	2	0.0822	0	1	2	1020.52	2040.04	2040.05	-2.37	-0.00242	HCD (High Energy Collision Dissociation)	30	MS2	87.9186	23	62.2668	80349	F3		1.46	1	0.000500427	0.00694699	0.301779			250A	250	A	Q15(AV_54)	Q	15	FALSE
FALSE	High	Sequest HT (A2)	Unambiguous	[R].VGwEQLLTTIAR.[T]	W3(AV_54)	7	P12814; O43707	P12814-3; O43707-2; P12814-2; P12814-4; O43707-3; P12814; O43707	0	2	0.0147	0	1	1	720.896	1440.78	1440.78	-0.53	-0.00038	HCD (High Energy Collision Dissociation)	30	MS2	73.3528	23	83.1446	111394	F11		2.04	2	0.000503607	0.00699825	0.301032	91463.6	83.11	Control	Control	Control	W3(AV_54)	W	3	FALSE
FALSE	High	Sequest HT (A2)	Unambiguous	[K].SqIHDIVLVGGSTR.[I]	Q2(AV_54)	2	P11142	P11142-2; P11142	0	2	0.0405	0	1	1	768.41	1535.81	1535.82	-2.98	-0.00229	HCD (High Energy Collision Dissociation)	30	MS2	66.1253	23	43.5673	52839	F2		1.73	1	0.000506715	0.00702776	0.300604	161961760	42.49	100B	100	B	Q2(AV_54)	Q	2	FALSE
FALSE	High	Sequest HT (A2)	Unambiguous	[K].sQIHDIVLVGGSTR.[I]	S1(AV_54)	2	P11142	P11142-2; P11142	0	2	0.0405	0	1	3	768.41	1535.81	1535.82	-2.98	-0.00229	HCD (High Energy Collision Dissociation)	30	MS2	66.1253	23	43.5673	52839	F2		1.73	1	0.000506715	0.00702776	0.300604	161961760	42.49	100B	100	B	S1(AV_54)	S	1	FALSE
FALSE	High	Sequest HT (A2)	Unambiguous	[R].FNAHGDANTIVcNSK.[D]	C12(AV_54)	1	P09382	P09382	0	2	0.089	0	1	1	822.872	1644.74	1644.74	-4.54	-0.00373	HCD (High Energy Collision Dissociation)	30	MS2	88.0532	23	17.6588	16390	F9		2.92	1	0.000509764	0.00706577	0.300056			2000A	2000	A	C12(AV_54)	C	12	FALSE
FALSE	High	Sequest HT (A2)	Unambiguous	[K].NKKShEQLSALK.[G]	H5(AV_54)	2	Q9H4I2	Q9H4I2-2; Q9H4I2	2	3	0.0039	0	1	1	479.601	1436.79	1436.79	1.64	0.00078	HCD (High Energy Collision Dissociation)	30	MS2	80.1765	23	51.4935	64648	F11		2.58	1	0.000512958	0.00708673	0.299755	6026183	51.38	Control	Control	Control	H5(AV_54)	H	5	FALSE
FALSE	High	Sequest HT (A2)	Unambiguous	[K].VThAVVTVPAYFNDAQR.[Q]	H3(AV_54)	1	P11021	P11021	0	2	0.0409	0	1	1	971.499	1941.99	1941.98	4.56	0.00443	HCD (High Energy Collision Dissociation)	30	MS2	93.1725	23	54.6523	69023	F3		1.71	1	0.000518808	0.00719076	0.298273			250A	250	A	H3(AV_54)	H	3	FALSE
FALSE	High	Sequest HT (A2)	Unambiguous	[R].FNAHGDANTIVcNSK.[D]	C12(AV_54)	1	P09382	P09382	0	3	0.0572	0	1	1	548.918	1644.74	1644.74	-2.73	-0.0015	HCD (High Energy Collision Dissociation)	30	MS2	91.0848	7.168	17.6884	16224	F10		2.97	1	0.000518808	0.00718852	0.298305	3.71688e+06	17.7	2000B	2000	B	C12(AV_54)	C	12	FALSE
FALSE	High	Sequest HT (A2)	Unambiguous	[R].GAASGGSTRAPPAGGGGGSAAAAASAGGTEVrPr.[S]	R32(AV_54); R34(AV_54)	1	O95622	O95622	1	3	0.0377	0	1	1	982.472	2945.4	2945.42	-7.11	-0.00698	HCD (High Energy Collision Dissociation)	30	MS2	87.2222	23	47.733	58971	F2		1.59	1	0.000518808	0.00711642	0.29933			100B	100	B	R32(AV_54)	R	32	FALSE
FALSE	High	Sequest HT (A2)	Unambiguous	[R].GAASGGSTRAPPAGGGGGSAAAAASAGGTEVrPr.[S]	R32(AV_54); R34(AV_54)	1	O95622	O95622	1	3	0.0377	0	1	1	982.472	2945.4	2945.42	-7.11	-0.00698	HCD (High Energy Collision Dissociation)	30	MS2	87.2222	23	47.733	58971	F2		1.59	1	0.000518808	0.00711642	0.29933			100B	100	B	R34(AV_54)	R	34	FALSE
FALSE	High	Sequest HT (A2)	Unambiguous	[K].ISsIQSIVPALEIANAHR.[K]	S3(AV_54)	1	P10809	P10809	0	2	0.0809	0	1	1	987.046	1973.08	1973.08	1.7	0.00168	HCD (High Energy Collision Dissociation)	30	MS2	93.5872	23	73.8606	97803	F2		2.35	1	0.000518808	0.00720104	0.298128			100B	100	B	S3(AV_54)	S	3	FALSE
FALSE	High	Sequest HT (A2)	Unambiguous	[R].LEqEIATYR.[SRH]	Q3(AV_54)	11	Q04695; P08727; P02533; P13646; P08779	Q04695; P35900; Q8N1A0; P13646-3; Q8N1A0-2; P19012-2; P08727; P02533; P19012; P13646; P08779	0	2	0.0804	0	1	1	588.799	1176.59	1176.59	0.5	0.00029	HCD (High Energy Collision Dissociation)	30	MS2	77.4845	23	55.8471	70808	F3		1.99	5	0.000518808	0.00719736	0.29818	1.24171e+06	55.73	250A	250	A	Q3(AV_54)	Q	3	FALSE
FALSE	High	Sequest HT (A2)	Unambiguous	[R].LEqEIATYR.[SRH]	Q3(AV_54)	11	Q04695; P08727; P02533; P13646; P08779	Q04695; P35900; Q8N1A0; P13646-3; Q8N1A0-2; P19012-2; P08727; P02533; P19012; P13646; P08779	0	2	0.0569	0	1	1	588.8	1176.59	1176.59	2.53	0.00149	HCD (High Energy Collision Dissociation)	30	MS2	69.2118	23	55.8582	70304	F8		2.11	5	0.000524851	0.00725372	0.297387			1000B	1000	B	Q3(AV_54)	Q	3	FALSE
FALSE	High	Sequest HT (A2)	Unambiguous	[R].LGDGLDPDSVSLASVTALTTnVSnk.[R]	N21(AV_54); N24(AV_54); K25(AV_54)	2	Q9HC10	Q9HC10-5; Q9HC10	0	3	0.0542	0	1	1	879.442	2636.31	2636.29	6.9	0.00607	HCD (High Energy Collision Dissociation)	30	MS2	43.0985	23	65.4704	84922	F4		2.4	1	0.000543666	0.00746958	0.294407	1.54567e+06	65.34	250B	250	B	N21(AV_54)	N	21	FALSE
FALSE	High	Sequest HT (A2)	Unambiguous	[R].LGDGLDPDSVSLASVTALTTnVSnk.[R]	N21(AV_54); N24(AV_54); K25(AV_54)	2	Q9HC10	Q9HC10-5; Q9HC10	0	3	0.0542	0	1	1	879.442	2636.31	2636.29	6.9	0.00607	HCD (High Energy Collision Dissociation)	30	MS2	43.0985	23	65.4704	84922	F4		2.4	1	0.000543666	0.00746958	0.294407	1.54567e+06	65.34	250B	250	B	N24(AV_54)	N	24	FALSE
FALSE	High	Sequest HT (A2)	Unambiguous	[R].LGDGLDPDSVSLASVTALTTnVSnk.[R]	N21(AV_54); N24(AV_54); K25(AV_54)	2	Q9HC10	Q9HC10-5; Q9HC10	0	3	0.0542	0	1	1	879.442	2636.31	2636.29	6.9	0.00607	HCD (High Energy Collision Dissociation)	30	MS2	43.0985	23	65.4704	84922	F4		2.4	1	0.000543666	0.00746958	0.294407	1.54567e+06	65.34	250B	250	B	K25(AV_54)	K	25	TRUE
FALSE	High	Sequest HT (A2)	Unambiguous	[K].TLNVDnSqVALQLWDTAGQER.[Y]	N6(AV_54); Q8(AV_54)	1	Q9BSW2	Q9BSW2	0	3	0.0657	0	1	1	822.742	2466.21	2466.19	9	0.00739	HCD (High Energy Collision Dissociation)	30	MS2	94.3248	23	48.5462	59183	F10		2.89	1	0.000546436	0.00748853	0.294149			2000B	2000	B	N6(AV_54)	N	6	FALSE
FALSE	High	Sequest HT (A2)	Unambiguous	[K].TLNVDnSqVALQLWDTAGQER.[Y]	N6(AV_54); Q8(AV_54)	1	Q9BSW2	Q9BSW2	0	3	0.0657	0	1	1	822.742	2466.21	2466.19	9	0.00739	HCD (High Energy Collision Dissociation)	30	MS2	94.3248	23	48.5462	59183	F10		2.89	1	0.000546436	0.00748853	0.294149			2000B	2000	B	Q8(AV_54)	Q	8	FALSE
FALSE	High	Sequest HT (A2)	Unambiguous	[R].DITVLDLGcGKGGDLLK.[W]	C9(AV_54)	2	O43148	O43148-2; O43148	1	3		0.0128	2	2	590.981	1770.93	1770.93	-1.04	-0.00062	HCD (High Energy Collision Dissociation)	30	MS2	27.0696	23	62.1292	79799	F6		2.31	1	0.000549522	0.0076014	0.292629			500B	500	B	C9(AV_54)	C	9	FALSE
FALSE	High	Sequest HT (A2)	Unambiguous	[R].cTYVVLDEADR.[M]	C1(AV_54)	1	Q9BUQ8	Q9BUQ8	0	2	0.0556	0	1	3	669.304	1337.6	1337.6	-2.2	-0.00147	HCD (High Energy Collision Dissociation)	30	MS2	62.1126	23	60.693	77403	F9		1.98	1	0.000552693	0.0076219	0.292355	1.04953e+06	60.65	2000A	2000	A	C1(AV_54)	C	1	FALSE
FALSE	High	Sequest HT (A2)	Unambiguous	[R].CtYVVLDEADR.[M]	T2(AV_54)	1	Q9BUQ8	Q9BUQ8	0	2	0.0556	0	1	1	669.304	1337.6	1337.6	-2.2	-0.00147	HCD (High Energy Collision Dissociation)	30	MS2	62.1126	23	60.693	77403	F9		1.98	1	0.000552693	0.0076219	0.292355	1.04953e+06	60.65	2000A	2000	A	T2(AV_54)	T	2	FALSE
FALSE	High	Sequest HT (A2)	Unambiguous	[R].TqEETLLkLr.[L]	Q2(AV_54); K8(AV_54); R10(AV_54)	1	Q8N112	Q8N112	1	2	0.3297	0	1	1	696.875	1392.74	1392.74	3.66	0.00255	HCD (High Energy Collision Dissociation)	30	MS2	91.4596	23	65.1244	84889	F2		1.82	1	0.00056179	0.00772863	0.290942	4358326	65.34	100B	100	B	Q2(AV_54)	Q	2	FALSE
FALSE	High	Sequest HT (A2)	Unambiguous	[R].TqEETLLkLr.[L]	Q2(AV_54); K8(AV_54); R10(AV_54)	1	Q8N112	Q8N112	1	2	0.3297	0	1	1	696.875	1392.74	1392.74	3.66	0.00255	HCD (High Energy Collision Dissociation)	30	MS2	91.4596	23	65.1244	84889	F2		1.82	1	0.00056179	0.00772863	0.290942	4358326	65.34	100B	100	B	K8(AV_54)	K	8	TRUE
FALSE	High	Sequest HT (A2)	Unambiguous	[R].TqEETLLkLr.[L]	Q2(AV_54); K8(AV_54); R10(AV_54)	1	Q8N112	Q8N112	1	2	0.3297	0	1	1	696.875	1392.74	1392.74	3.66	0.00255	HCD (High Energy Collision Dissociation)	30	MS2	91.4596	23	65.1244	84889	F2		1.82	1	0.00056179	0.00772863	0.290942	4358326	65.34	100B	100	B	R10(AV_54)	R	10	FALSE
FALSE	High	Sequest HT (A2)	Unambiguous	[K].hAASTVQILGAEK.[A]	H1(AV_54)	1	Q9Y2X3	Q9Y2X3	0	2	0.1632	0	1	2	689.875	1378.74	1378.73	7.23	0.00499	HCD (High Energy Collision Dissociation)	30	MS2	96.0798	23	35.9793	41381	F6		1.9	1	0.00056179	0.00773476	0.290862			500B	500	B	H1(AV_54)	H	1	FALSE
FALSE	High	Sequest HT (A2)	Unambiguous	[R].tLLEGEESR.[M]	T1(AV_54)	1	P04264	P04264	0	2	0.327	0	1	2	544.266	1087.53	1087.53	-0.94	-0.00051	HCD (High Energy Collision Dissociation)	30	MS2	83.3646	5.44	20.125	19562	F6		1.59	1	0.00057453	0.00779177	0.290116	8361302	20.07	500B	500	B	T1(AV_54)	T	1	FALSE
FALSE	High	Sequest HT (A2)	Unambiguous	[R].lQLLEEEnkERAk.[R]	N-Term(AV_N-term_54); N8(AV_54); K9(AV_54); K13(AV_54)	5	Q9GZY8	Q9GZY8-4; Q9GZY8-2; Q9GZY8-3; Q9GZY8; Q9GZY8-5	2	2	0.1049	0	1	1	908.456	1815.9	1815.91	-4.16	-0.00378	HCD (High Energy Collision Dissociation)	30	MS2	68.617	23	43.089	51676	F6		1.62	1	0.000583851	0.00786745	0.289133	1.99927e+06	42.97	500B	500	B	N8(AV_54)	N	8	FALSE
FALSE	High	Sequest HT (A2)	Unambiguous	[R].lQLLEEEnkERAk.[R]	N-Term(AV_N-term_54); N8(AV_54); K9(AV_54); K13(AV_54)	5	Q9GZY8	Q9GZY8-4; Q9GZY8-2; Q9GZY8-3; Q9GZY8; Q9GZY8-5	2	2	0.1049	0	1	1	908.456	1815.9	1815.91	-4.16	-0.00378	HCD (High Energy Collision Dissociation)	30	MS2	68.617	23	43.089	51676	F6		1.62	1	0.000583851	0.00786745	0.289133	1.99927e+06	42.97	500B	500	B	K9(AV_54)	K	9	TRUE
FALSE	High	Sequest HT (A2)	Unambiguous	[R].lQLLEEEnkERAk.[R]	N-Term(AV_N-term_54); N8(AV_54); K9(AV_54); K13(AV_54)	5	Q9GZY8	Q9GZY8-4; Q9GZY8-2; Q9GZY8-3; Q9GZY8; Q9GZY8-5	2	2	0.1049	0	1	1	908.456	1815.9	1815.91	-4.16	-0.00378	HCD (High Energy Collision Dissociation)	30	MS2	68.617	23	43.089	51676	F6		1.62	1	0.000583851	0.00786745	0.289133	1.99927e+06	42.97	500B	500	B	K13(AV_54)	K	13	TRUE
FALSE	High	Sequest HT (A2)	Unambiguous	[R].ALLELRAEMtAAAEER.[I]	T10(AV_54)	1	O15078	O15078	1	2	0.0791	0	1	1	914.467	1827.93	1827.93	0.3	0.00027	HCD (High Energy Collision Dissociation)	30	MS2	0	23	20.2874	19846	F4		1.77	1	0.000583851	0.00786156	0.289209			250B	250	B	T10(AV_54)	T	10	FALSE
FALSE	High	Sequest HT (A2)	Unambiguous	[K].IAVYScPFDGMITETK.[G]	C6(AV_54)	3	P50990	P50990-3; P50990-2; P50990	0	2	0.0135	0	1	1	914.92	1828.83	1828.85	-9.59	-0.00877	HCD (High Energy Collision Dissociation)	30	MS2	93.6348	23	51.2015	64139	F2		2.22	1	0.000595263	0.00789862	0.288732	1.5762e+06	51.3	100B	100	B	C6(AV_54)	C	6	FALSE
FALSE	High	Sequest HT (A2)	Unambiguous	[K].GATdAGAKPPRAQMGdR.[A]	D4(AV_54); D16(AV_54)	1	Q8IYE1	Q8IYE1	1	2	0.0531	0	1	1	903.927	1806.85	1806.86	-4.98	-0.0045	HCD (High Energy Collision Dissociation)	30	MS2	65.1904	23	27.2654	29357	F3		1.13	1	0.000595263	0.00798501	0.287626	3.90991e+06	27.17	250A	250	A	D4(AV_54)	D	4	FALSE
FALSE	High	Sequest HT (A2)	Unambiguous	[K].GATdAGAKPPRAQMGdR.[A]	D4(AV_54); D16(AV_54)	1	Q8IYE1	Q8IYE1	1	2	0.0531	0	1	1	903.927	1806.85	1806.86	-4.98	-0.0045	HCD (High Energy Collision Dissociation)	30	MS2	65.1904	23	27.2654	29357	F3		1.13	1	0.000595263	0.00798501	0.287626	3.90991e+06	27.17	250A	250	A	D16(AV_54)	D	16	FALSE
FALSE	High	Sequest HT (A2)	Unambiguous	[R].mLDMGFEPQIR.[KR]	M1(AV_54)	10	Q92841; O00571; P17844	Q92841; P17844-2; O15523-2; O00571-2; Q92841-3; Q92841-1; Q92841-2; O15523; O00571; P17844	0	2	0.1535	0	1	1	695.826	1390.64	1390.65	-3.28	-0.00228	HCD (High Energy Collision Dissociation)	30	MS2	85.1074	23	80.4761	107089	F4		2.15	3	0.000595263	0.00799812	0.28746			250B	250	B	M1(AV_54)	M	1	FALSE
FALSE	High	Sequest HT (A2)	Unambiguous	[R].lQLLEEEnkERAk.[R]	N-Term(AV_N-term_54); N8(AV_54); K9(AV_54); K13(AV_54)	5	Q9GZY8	Q9GZY8-4; Q9GZY8-2; Q9GZY8-3; Q9GZY8; Q9GZY8-5	2	2	0.0886	0	1	1	908.458	1815.91	1815.91	-2.6	-0.00236	HCD (High Energy Collision Dissociation)	30	MS2	79.5652	23	42.9222	51286	F8		1.58	1	0.000595263	0.00796092	0.287933	1.65502e+06	43.01	1000B	1000	B	N8(AV_54)	N	8	FALSE
FALSE	High	Sequest HT (A2)	Unambiguous	[R].lQLLEEEnkERAk.[R]	N-Term(AV_N-term_54); N8(AV_54); K9(AV_54); K13(AV_54)	5	Q9GZY8	Q9GZY8-4; Q9GZY8-2; Q9GZY8-3; Q9GZY8; Q9GZY8-5	2	2	0.0886	0	1	1	908.458	1815.91	1815.91	-2.6	-0.00236	HCD (High Energy Collision Dissociation)	30	MS2	79.5652	23	42.9222	51286	F8		1.58	1	0.000595263	0.00796092	0.287933	1.65502e+06	43.01	1000B	1000	B	K9(AV_54)	K	9	TRUE
FALSE	High	Sequest HT (A2)	Unambiguous	[R].lQLLEEEnkERAk.[R]	N-Term(AV_N-term_54); N8(AV_54); K9(AV_54); K13(AV_54)	5	Q9GZY8	Q9GZY8-4; Q9GZY8-2; Q9GZY8-3; Q9GZY8; Q9GZY8-5	2	2	0.0886	0	1	1	908.458	1815.91	1815.91	-2.6	-0.00236	HCD (High Energy Collision Dissociation)	30	MS2	79.5652	23	42.9222	51286	F8		1.58	1	0.000595263	0.00796092	0.287933	1.65502e+06	43.01	1000B	1000	B	K13(AV_54)	K	13	TRUE
FALSE	High	Sequest HT (A2)	Unambiguous	[R].dEEAESLR.[K]	D1(AV_54)	2	O60237	O60237-6; O60237	0	2	0.0789	0	1	1	501.722	1002.44	1002.44	-0.16	-8e-05	HCD (High Energy Collision Dissociation)	30	MS2	78.4798	23	14.0105	11738	F8		1.14	1	0.000595263	0.00811626	0.28597			1000B	1000	B	D1(AV_54)	D	1	FALSE
FALSE	High	Sequest HT (A2)	Unambiguous	[K].NLQEEISDLtDQVsLsGK.[S]	T10(AV_54); S14(AV_54); S16(AV_54)	2	A7E2Y1	A7E2Y1-4; A7E2Y1	0	2	0.1732	0	1	1	1069.51	2138.01	2138.01	-3.98	-0.00425	HCD (High Energy Collision Dissociation)	30	MS2	23.6512	23	63.4465	81498	F9		1.79	1	0.000595263	0.00812395	0.285874			2000A	2000	A	T10(AV_54)	T	10	FALSE
FALSE	High	Sequest HT (A2)	Unambiguous	[K].NLQEEISDLtDQVsLsGK.[S]	T10(AV_54); S14(AV_54); S16(AV_54)	2	A7E2Y1	A7E2Y1-4; A7E2Y1	0	2	0.1732	0	1	1	1069.51	2138.01	2138.01	-3.98	-0.00425	HCD (High Energy Collision Dissociation)	30	MS2	23.6512	23	63.4465	81498	F9		1.79	1	0.000595263	0.00812395	0.285874			2000A	2000	A	S14(AV_54)	S	14	FALSE
FALSE	High	Sequest HT (A2)	Unambiguous	[K].NLQEEISDLtDQVsLsGK.[S]	T10(AV_54); S14(AV_54); S16(AV_54)	2	A7E2Y1	A7E2Y1-4; A7E2Y1	0	2	0.1732	0	1	1	1069.51	2138.01	2138.01	-3.98	-0.00425	HCD (High Energy Collision Dissociation)	30	MS2	23.6512	23	63.4465	81498	F9		1.79	1	0.000595263	0.00812395	0.285874			2000A	2000	A	S16(AV_54)	S	16	FALSE
FALSE	High	Sequest HT (A2)	Unambiguous	[M].AAAAAAAVAGVGrGGGGAEPR.[Q]	R13(AV_54)	2	Q9H3H3	Q9H3H3-3; Q9H3H3	1	2	0.0517	0	1	1	895.962	1790.92	1790.93	-5.25	-0.0047	HCD (High Energy Collision Dissociation)	30	MS2	39.74	23	56.4109	71393	F5		1.74	1	0.000604745	0.00822505	0.284617	2.16499e+06	56.32	500A	500	A	R13(AV_54)	R	13	FALSE
FALSE	High	Sequest HT (A2)	Unambiguous	[K].NGQGFALVYSITAQSTFNdLQdLR.[E]	D19(AV_54); D22(AV_54)	5	P61224; P62834	A6NIZ1; P61224-3; P61224-4; P61224; P62834	0	3	0.0703	0	1	1	922.775	2766.31	2766.34	-9.85	-0.00908	HCD (High Energy Collision Dissociation)	30	MS2	92.5648	23	64.9139	84575	F2		1.85	2	0.000607706	0.00825074	0.284301			100B	100	B	D19(AV_54)	D	19	FALSE
FALSE	High	Sequest HT (A2)	Unambiguous	[K].NGQGFALVYSITAQSTFNdLQdLR.[E]	D19(AV_54); D22(AV_54)	5	P61224; P62834	A6NIZ1; P61224-3; P61224-4; P61224; P62834	0	3	0.0703	0	1	1	922.775	2766.31	2766.34	-9.85	-0.00908	HCD (High Energy Collision Dissociation)	30	MS2	92.5648	23	64.9139	84575	F2		1.85	2	0.000607706	0.00825074	0.284301			100B	100	B	D22(AV_54)	D	22	FALSE
FALSE	High	Sequest HT (A2)	Unambiguous	[R].yLTVAAVFR.[G]	Y1(AV_54)	3	P68371; P07437	P68371; P04350; P07437	0	2	0.3309	0	1	1	547.305	1093.6	1093.6	-1.34	-0.00073	HCD (High Energy Collision Dissociation)	30	MS2	71.4672	23	78.1332	103845	F3		1.36	2	0.000607706	0.00824278	0.284399			250A	250	A	Y1(AV_54)	Y	1	FALSE
FALSE	High	Sequest HT (A2)	Unambiguous	[K].AVVHGILMGVPVPFPIPePDGCK.[S]	E18(AV_54)	2	P61916	P61916-2; P61916	0	3	0.0221	0	1	1	809.42	2426.25	2426.26	-6.32	-0.00511	HCD (High Energy Collision Dissociation)	30	MS2	95.1503	23	66.853	87667	F1		2.72	1	0.000616746	0.00839855	0.282497	720044	66.88	100A	100	A	E18(AV_54)	E	18	FALSE
FALSE	High	Sequest HT (A2)	Unambiguous	[K].GAGVNLILdCIGGSYWEK.[N]	D9(AV_54)	1	Q53FA7	Q53FA7	0	2	0.1313	0	1	2	974.984	1948.96	1948.95	6.64	0.00647	HCD (High Energy Collision Dissociation)	30	MS2	79.8116	23	65.2099	84114	F8		1.6	1	0.000622219	0.00858369	0.280283			1000B	1000	B	D9(AV_54)	D	9	FALSE
FALSE	High	Sequest HT (A2)	Unambiguous	[K].GAGVNLILDcIGGSYWEK.[N]	C10(AV_54)	1	Q53FA7	Q53FA7	0	2	0.1313	0	1	1	974.984	1948.96	1948.95	6.64	0.00647	HCD (High Energy Collision Dissociation)	30	MS2	79.8116	23	65.2099	84114	F8		1.6	1	0.000622219	0.00858369	0.280283			1000B	1000	B	C10(AV_54)	C	10	FALSE
FALSE	High	Sequest HT (A2)	Unambiguous	[R].dLTDYLMK.[I]	D1(AV_54)	8	Q562R1; P60709; P68133	Q562R1; P63267-2; P60709; P63261; P63267; P68032; P68133; P62736	0	2	0.1268	0	1	2	526.751	1052.5	1052.5	-1.79	-0.00094	HCD (High Energy Collision Dissociation)	30	MS2	80.4335	23	68.1622	89132	F3		1.42	3	0.000622219	0.008451	0.281865	296425	68.15	250A	250	A	D1(AV_54)	D	1	FALSE
FALSE	High	Sequest HT (A2)	Unambiguous	[K].LSLLeVGCGTGANFK.[F]	E5(AV_54)	1	Q9H8H3	Q9H8H3	0	2	0.0851	0	1	1	781.893	1562.78	1562.79	-6.52	-0.00509	HCD (High Energy Collision Dissociation)	30	MS2	29.6164	23	48.2774	59866	F11		1.41	1	0.000624244	0.00876274	0.278188	6.44607e+06	48.26	Control	Control	Control	E5(AV_54)	E	5	FALSE
FALSE	High	Sequest HT (A2)	Unambiguous	[K].vQELErHNISLVAqLr.[Q]	N-Term(AV_N-term_54); R6(AV_54); Q14(AV_54); R16(AV_54)	2	Q8TEY5	Q8TEY5-2; Q8TEY5	1	3	0.1915	0	1	1	707.704	2121.1	2121.11	-5.15	-0.00364	HCD (High Energy Collision Dissociation)	30	MS2	28.3114	16.836	46.8334	57801	F1		2.82	1	0.000627044	0.00889077	0.276716	16067476	46.77	100A	100	A	R6(AV_54)	R	6	FALSE
FALSE	High	Sequest HT (A2)	Unambiguous	[K].vQELErHNISLVAqLr.[Q]	N-Term(AV_N-term_54); R6(AV_54); Q14(AV_54); R16(AV_54)	2	Q8TEY5	Q8TEY5-2; Q8TEY5	1	3	0.1915	0	1	1	707.704	2121.1	2121.11	-5.15	-0.00364	HCD (High Energy Collision Dissociation)	30	MS2	28.3114	16.836	46.8334	57801	F1		2.82	1	0.000627044	0.00889077	0.276716	16067476	46.77	100A	100	A	Q14(AV_54)	Q	14	FALSE
FALSE	High	Sequest HT (A2)	Unambiguous	[K].vQELErHNISLVAqLr.[Q]	N-Term(AV_N-term_54); R6(AV_54); Q14(AV_54); R16(AV_54)	2	Q8TEY5	Q8TEY5-2; Q8TEY5	1	3	0.1915	0	1	1	707.704	2121.1	2121.11	-5.15	-0.00364	HCD (High Energy Collision Dissociation)	30	MS2	28.3114	16.836	46.8334	57801	F1		2.82	1	0.000627044	0.00889077	0.276716	16067476	46.77	100A	100	A	R16(AV_54)	R	16	FALSE
FALSE	High	Sequest HT (A2)	Unambiguous	[K].VnLSSIR.[A]	N2(AV_54)	1	Q96DX4	Q96DX4	0	2	0.0625	0	1	1	421.74	842.473	842.473	0.36	0.00015	HCD (High Energy Collision Dissociation)	30	MS2	82.854	22.625	18.8861	17839	F8		1.92	1	0.000629796	0.00895601	0.275974	4751901	18.83	1000B	1000	B	N2(AV_54)	N	2	FALSE
FALSE	High	Sequest HT (A2)	Unambiguous	[K].SPELAAQPSTYLAVAEeLADVSGk.[Y]	E17(AV_54); K24(AV_54)	2	Q8NBN7	Q8NBN7-2; Q8NBN7	0	3	0.1417	0	1	1	852.087	2554.25	2554.26	-3.42	-0.00291	HCD (High Energy Collision Dissociation)	30	MS2	31.1885	23	64.2466	83035	F5		2.4	1	0.000629796	0.00897274	0.275784	7.91062e+06	64.27	500A	500	A	E17(AV_54)	E	17	FALSE
FALSE	High	Sequest HT (A2)	Unambiguous	[K].SPELAAQPSTYLAVAEeLADVSGk.[Y]	E17(AV_54); K24(AV_54)	2	Q8NBN7	Q8NBN7-2; Q8NBN7	0	3	0.1417	0	1	1	852.087	2554.25	2554.26	-3.42	-0.00291	HCD (High Energy Collision Dissociation)	30	MS2	31.1885	23	64.2466	83035	F5		2.4	1	0.000629796	0.00897274	0.275784	7.91062e+06	64.27	500A	500	A	K24(AV_54)	K	24	TRUE
FALSE	High	Sequest HT (A2)	Unambiguous	[K].eGMNIVEAMER.[F]	E1(AV_54)	2	P62937	P62937-2; P62937	0	2	0.0283	0	1	1	666.797	1332.59	1332.59	-3.6	-0.0024	HCD (High Energy Collision Dissociation)	30	MS2	76.4581	23	63.4836	81692	F7		2.12	1	0.000638768	0.00907451	0.27464	1.71002e+06	63.33	1000A	1000	A	E1(AV_54)	E	1	FALSE
FALSE	High	Sequest HT (A2)	Unambiguous	[K].AVVHGILMGVPVPFPIPePDGCK.[S]	E18(AV_54)	2	P61916	P61916-2; P61916	0	3	0.0431	0	1	1	809.42	2426.24	2426.26	-6.82	-0.00552	HCD (High Energy Collision Dissociation)	30	MS2	92.6156	23	66.8874	87228	F3		2.32	1	0.000638768	0.00908106	0.274567	626944	66.88	250A	250	A	E18(AV_54)	E	18	FALSE
FALSE	High	Sequest HT (A2)	Unambiguous	[K].vQELErHNISLVAqLr.[Q]	N-Term(AV_N-term_54); R6(AV_54); Q14(AV_54); R16(AV_54)	2	Q8TEY5	Q8TEY5-2; Q8TEY5	1	3	0.0294	0	1	1	707.704	2121.1	2121.11	-5.33	-0.00377	HCD (High Energy Collision Dissociation)	30	MS2	13.011	23	46.8405	57809	F1		2.38	1	0.000638768	0.00907331	0.274654	16067476	46.77	100A	100	A	R6(AV_54)	R	6	FALSE
FALSE	High	Sequest HT (A2)	Unambiguous	[K].vQELErHNISLVAqLr.[Q]	N-Term(AV_N-term_54); R6(AV_54); Q14(AV_54); R16(AV_54)	2	Q8TEY5	Q8TEY5-2; Q8TEY5	1	3	0.0294	0	1	1	707.704	2121.1	2121.11	-5.33	-0.00377	HCD (High Energy Collision Dissociation)	30	MS2	13.011	23	46.8405	57809	F1		2.38	1	0.000638768	0.00907331	0.274654	16067476	46.77	100A	100	A	Q14(AV_54)	Q	14	FALSE
FALSE	High	Sequest HT (A2)	Unambiguous	[K].vQELErHNISLVAqLr.[Q]	N-Term(AV_N-term_54); R6(AV_54); Q14(AV_54); R16(AV_54)	2	Q8TEY5	Q8TEY5-2; Q8TEY5	1	3	0.0294	0	1	1	707.704	2121.1	2121.11	-5.33	-0.00377	HCD (High Energy Collision Dissociation)	30	MS2	13.011	23	46.8405	57809	F1		2.38	1	0.000638768	0.00907331	0.274654	16067476	46.77	100A	100	A	R16(AV_54)	R	16	FALSE
FALSE	High	Sequest HT (A2)	Unambiguous	[R].GDGPIcLVLAPTR.[E]	C6(AV_54)	6	Q92841; P17844	Q92841; P17844-2; Q92841-2; Q92841-3; Q92841-1; P17844	0	2	0.1645	0	1	1	683.36	1365.71	1365.72	-5.32	-0.00363	HCD (High Energy Collision Dissociation)	30	MS2	98.3916	8.949	49.7698	61771	F3		2.31	2	0.000638768	0.00909902	0.274367			250A	250	A	C6(AV_54)	C	6	FALSE
FALSE	High	Sequest HT (A2)	Unambiguous	[R].FNAHGDANTIVcNSK.[D]	C12(AV_54)	1	P09382	P09382	0	2	0.138	0	1	1	822.872	1644.74	1644.74	-3.9	-0.00321	HCD (High Energy Collision Dissociation)	30	MS2	86.7396	14.385	17.658	16447	F4		2.97	1	0.000638768	0.00909885	0.274368			250B	250	B	C12(AV_54)	C	12	FALSE
FALSE	High	Sequest HT (A2)	Unambiguous	[K].DLQSEFGITGDPQPSSFSPSSWcQGASQDYGLGGASPR.[G]	C23(AV_54)	2	Q9C0C2	Q9C0C2-2; Q9C0C2	0	3	0.0067	0	1	1	1324.26	3970.77	3970.75	6.99	0.00925	HCD (High Energy Collision Dissociation)	30	MS2	71.498	23	67.0761	87250	F5		1.5	1	0.000645089	0.00914363	0.27387			500A	500	A	C23(AV_54)	C	23	FALSE
FALSE	High	Sequest HT (A2)	Unambiguous	[K].DLQSEFGITGdPQPSSFSPSSWCQGASQDYGLGGASPR.[G]	D11(AV_54)	2	Q9C0C2	Q9C0C2-2; Q9C0C2	0	3	0.0067	0	1	8	1324.26	3970.77	3970.75	6.99	0.00925	HCD (High Energy Collision Dissociation)	30	MS2	71.498	23	67.0761	87250	F5		1.5	1	0.000645089	0.00914363	0.27387			500A	500	A	D11(AV_54)	D	11	FALSE
FALSE	High	Sequest HT (A2)	Unambiguous	[K].DLQSEFGItGDPQPSSFSPSSWCQGASQDYGLGGASPR.[G]	T9(AV_54)	2	Q9C0C2	Q9C0C2-2; Q9C0C2	0	3	0.0067	0	1	5	1324.26	3970.77	3970.75	6.99	0.00925	HCD (High Energy Collision Dissociation)	30	MS2	71.498	23	67.0761	87250	F5		1.5	1	0.000645089	0.00914363	0.27387			500A	500	A	T9(AV_54)	T	9	FALSE
FALSE	High	Sequest HT (A2)	Unambiguous	[K].DLQSEFGITGDPqPSSFSPSSWCQGASQDYGLGGASPR.[G]	Q13(AV_54)	2	Q9C0C2	Q9C0C2-2; Q9C0C2	0	3	0.0067	0	1	3	1324.26	3970.77	3970.75	6.99	0.00925	HCD (High Energy Collision Dissociation)	30	MS2	71.498	23	67.0761	87250	F5		1.5	1	0.000645089	0.00914363	0.27387			500A	500	A	Q13(AV_54)	Q	13	FALSE
FALSE	High	Sequest HT (A2)	Unambiguous	[K].DLQSEFGITGDPQPSSFSPSSwCQGASQDYGLGGASPR.[G]	W22(AV_54)	2	Q9C0C2	Q9C0C2-2; Q9C0C2	0	3	0.0067	0	1	9	1324.26	3970.77	3970.75	6.99	0.00925	HCD (High Energy Collision Dissociation)	30	MS2	71.498	23	67.0761	87250	F5		1.5	1	0.000645089	0.00914363	0.27387			500A	500	A	W22(AV_54)	W	22	FALSE
FALSE	High	Sequest HT (A2)	Unambiguous	[K].DLQSEFGITGDPQPsSFSPSSWCQGASQDYGLGGASPR.[G]	S15(AV_54)	2	Q9C0C2	Q9C0C2-2; Q9C0C2	0	3	0.0067	0	1	4	1324.26	3970.77	3970.75	6.99	0.00925	HCD (High Energy Collision Dissociation)	30	MS2	71.498	23	67.0761	87250	F5		1.5	1	0.000645089	0.00914363	0.27387			500A	500	A	S15(AV_54)	S	15	FALSE
FALSE	High	Sequest HT (A2)	Unambiguous	[K].DLQSEFGITGDPQPSSFsPSSWCQGASQDYGLGGASPR.[G]	S18(AV_54)	2	Q9C0C2	Q9C0C2-2; Q9C0C2	0	3	0.0067	0	1	6	1324.26	3970.77	3970.75	6.99	0.00925	HCD (High Energy Collision Dissociation)	30	MS2	71.498	23	67.0761	87250	F5		1.5	1	0.000645089	0.00914363	0.27387			500A	500	A	S18(AV_54)	S	18	FALSE
FALSE	High	Sequest HT (A2)	Unambiguous	[K].DLQSEFGITGDPQPSSFSPSSWCqGASQDYGLGGASPR.[G]	Q24(AV_54)	2	Q9C0C2	Q9C0C2-2; Q9C0C2	0	3	0.0067	0	1	2	1324.26	3970.77	3970.75	6.99	0.00925	HCD (High Energy Collision Dissociation)	30	MS2	71.498	23	67.0761	87250	F5		1.5	1	0.000645089	0.00914363	0.27387			500A	500	A	Q24(AV_54)	Q	24	FALSE
FALSE	High	Sequest HT (A2)	Unambiguous	[K].DLQSEFGITGDPQPSsFSPSSWCQGASQDYGLGGASPR.[G]	S16(AV_54)	2	Q9C0C2	Q9C0C2-2; Q9C0C2	0	3	0.0067	0	1	7	1324.26	3970.77	3970.75	6.99	0.00925	HCD (High Energy Collision Dissociation)	30	MS2	71.498	23	67.0761	87250	F5		1.5	1	0.000645089	0.00914363	0.27387			500A	500	A	S16(AV_54)	S	16	FALSE
FALSE	High	Sequest HT (A2)	Unambiguous	[K].CeLLSDDSLAVSSPR.[L]	E2(AV_54)	1	P13798	P13798	0	2	0.0067	0	1	1	823.388	1645.77	1645.77	-3.24	-0.00267	HCD (High Energy Collision Dissociation)	30	MS2	87.8036	23	42.1453	50315	F6		1.49	1	0.000651251	0.00918435	0.27342			500B	500	B	E2(AV_54)	E	2	FALSE
FALSE	High	Sequest HT (A2)	Unambiguous	[R].kPVPELCQGTVk.[V]	K1(AV_54); K12(AV_54)	1	Q8N8U9	Q8N8U9	0	2	0.0718	0	1	2	703.87	1406.73	1406.73	-1.99	-0.0014	HCD (High Energy Collision Dissociation)	30	MS2	61.5985	23	32.2507	36003	F9		1.95	1	0.000651251	0.00915172	0.273781	3.70823e+06	32.29	2000A	2000	A	K1(AV_54)	K	1	TRUE
FALSE	High	Sequest HT (A2)	Unambiguous	[R].kPVPELCQGTVk.[V]	K1(AV_54); K12(AV_54)	1	Q8N8U9	Q8N8U9	0	2	0.0718	0	1	2	703.87	1406.73	1406.73	-1.99	-0.0014	HCD (High Energy Collision Dissociation)	30	MS2	61.5985	23	32.2507	36003	F9		1.95	1	0.000651251	0.00915172	0.273781	3.70823e+06	32.29	2000A	2000	A	K12(AV_54)	K	12	TRUE
FALSE	High	Sequest HT (A2)	Unambiguous	[R].kPVPELCQGTVk.[V]	N-Term(AV_N-term_54); K12(AV_54)	1	Q8N8U9	Q8N8U9	0	2	0.0718	0	1	1	703.87	1406.73	1406.73	-1.99	-0.0014	HCD (High Energy Collision Dissociation)	30	MS2	61.5985	23	32.2507	36003	F9		1.95	1	0.000651251	0.00915172	0.273781	3.70823e+06	32.29	2000A	2000	A	K12(AV_54)	K	12	TRUE
FALSE	High	Sequest HT (A2)	Unambiguous	[R].AqFEGIVTDLIR.[R]	Q2(AV_54)	1	P38646	P38646	0	2	0.25	0	1	1	708.38	1415.75	1415.75	-0.77	-0.00054	HCD (High Energy Collision Dissociation)	30	MS2	93.8359	23	79.2314	105675	F2		1.76	1	0.000654129	0.00922067	0.273019	250101	79.23	100B	100	B	Q2(AV_54)	Q	2	FALSE
FALSE	High	Sequest HT (A2)	Unambiguous	[K].VLGsSALPK.[E]	S4(AV_54)	2	A6NCI4	A6NCI4-2; A6NCI4	0	2	0.0643	0	1	1	463.27	925.533	925.535	-2.53	-0.00117	HCD (High Energy Collision Dissociation)	30	MS2	80.6477	23	42.0449	50058	F7		1.71	1	0.000654129	0.0092513	0.272683	2.75085e+06	42.06	1000A	1000	A	S4(AV_54)	S	4	FALSE
FALSE	High	Sequest HT (A2)	Unambiguous	[K].TsIAIDTIINQK.[R]	S2(AV_54)	3	P25705	P25705-2; P25705-3; P25705	0	2	0.0455	0	1	1	685.879	1370.75	1370.75	-1.82	-0.00125	HCD (High Energy Collision Dissociation)	30	MS2	91.5524	23	63.2022	82014	F2		1.32	1	0.000654129	0.0092375	0.272834			100B	100	B	S2(AV_54)	S	2	FALSE
FALSE	High	Sequest HT (A2)	Unambiguous	[K].tSIAIDTIINQK.[R]	T1(AV_54)	3	P25705	P25705-2; P25705-3; P25705	0	2	0.0455	0	1	2	685.879	1370.75	1370.75	-1.82	-0.00125	HCD (High Energy Collision Dissociation)	30	MS2	91.5524	23	63.2022	82014	F2		1.32	1	0.000654129	0.0092375	0.272834			100B	100	B	T1(AV_54)	T	1	FALSE
FALSE	High	Sequest HT (A2)	Unambiguous	[R].lIGDAAKNQLtsNPENTVFDAK.[R]	N-Term(AV_N-term_54); T11(AV_54); S12(AV_54)	1	P11021	P11021	1	3	0.0075	0	1	1	836.744	2508.22	2508.23	-2.9	-0.00243	HCD (High Energy Collision Dissociation)	30	MS2	81.1031	23	33.7234	38049	F9		2.68	1	0.000672428	0.00941256	0.27093			2000A	2000	A	T11(AV_54)	T	11	FALSE
FALSE	High	Sequest HT (A2)	Unambiguous	[R].lIGDAAKNQLtsNPENTVFDAK.[R]	N-Term(AV_N-term_54); T11(AV_54); S12(AV_54)	1	P11021	P11021	1	3	0.0075	0	1	1	836.744	2508.22	2508.23	-2.9	-0.00243	HCD (High Energy Collision Dissociation)	30	MS2	81.1031	23	33.7234	38049	F9		2.68	1	0.000672428	0.00941256	0.27093			2000A	2000	A	S12(AV_54)	S	12	FALSE
FALSE	High	Sequest HT (A2)	Unambiguous	[R].aFELsEGDVLK.[V]	N-Term(AV_N-term_54); S5(AV_54)	3	Q7Z408	Q7Z408-2; Q7Z408-4; Q7Z408	0	2	0.1298	0	1	1	658.327	1315.65	1315.64	3.2	0.00211	HCD (High Energy Collision Dissociation)	30	MS2	86.0174	23	9.7985	6942	F4		2.08	1	0.000675438	0.00946017	0.270419	2030643	9.82	250B	250	B	S5(AV_54)	S	5	FALSE
FALSE	High	Sequest HT (A2)	Unambiguous	[K].AYHEQLSVAEITSSCFEPNSQmVK.[C]	M22(AV_54)	2	Q9NY65	Q9NY65-2; Q9NY65	0	3	0.0282	0	1	2	918.1	2752.29	2752.26	9.35	0.00857	HCD (High Energy Collision Dissociation)	30	MS2	53.9285	23	75.9494	101152	F1		2.13	1	0.000675438	0.00942991	0.270744			100A	100	A	M22(AV_54)	M	22	FALSE
FALSE	High	Sequest HT (A2)	Unambiguous	[K].AYHEQLSVAEITSSCFEPNSqMVK.[C]	Q21(AV_54)	2	Q9NY65	Q9NY65-2; Q9NY65	0	3	0.0282	0	1	1	918.1	2752.29	2752.26	9.35	0.00857	HCD (High Energy Collision Dissociation)	30	MS2	53.9285	23	75.9494	101152	F1		2.13	1	0.000675438	0.00942991	0.270744			100A	100	A	Q21(AV_54)	Q	21	FALSE
FALSE	High	Sequest HT (A2)	Unambiguous	[R].TqEETLLkLr.[L]	Q2(AV_54); K8(AV_54); R10(AV_54)	1	Q8N112	Q8N112	1	2	0.3364	0	1	1	696.874	1392.74	1392.74	2.18	0.00152	HCD (High Energy Collision Dissociation)	30	MS2	55.9757	23	65.5251	85486	F2		2.17	1	0.000681073	0.00958327	0.269108	4358326	65.34	100B	100	B	Q2(AV_54)	Q	2	FALSE
FALSE	High	Sequest HT (A2)	Unambiguous	[R].TqEETLLkLr.[L]	Q2(AV_54); K8(AV_54); R10(AV_54)	1	Q8N112	Q8N112	1	2	0.3364	0	1	1	696.874	1392.74	1392.74	2.18	0.00152	HCD (High Energy Collision Dissociation)	30	MS2	55.9757	23	65.5251	85486	F2		2.17	1	0.000681073	0.00958327	0.269108	4358326	65.34	100B	100	B	K8(AV_54)	K	8	TRUE
FALSE	High	Sequest HT (A2)	Unambiguous	[R].TqEETLLkLr.[L]	Q2(AV_54); K8(AV_54); R10(AV_54)	1	Q8N112	Q8N112	1	2	0.3364	0	1	1	696.874	1392.74	1392.74	2.18	0.00152	HCD (High Energy Collision Dissociation)	30	MS2	55.9757	23	65.5251	85486	F2		2.17	1	0.000681073	0.00958327	0.269108	4358326	65.34	100B	100	B	R10(AV_54)	R	10	FALSE
FALSE	High	Sequest HT (A2)	Unambiguous	[R].ELqSQISDTSVVLSMDNSR.[S]	Q3(AV_54)	2	P05787	P05787-2; P05787	0	2	0.0067	0	1	1	1082.01	2163.02	2163.02	-3.37	-0.00364	HCD (High Energy Collision Dissociation)	30	MS2	89.6855	23	66.2675	85679	F8		1.5	1	0.000696359	0.00969749	0.267907			1000B	1000	B	Q3(AV_54)	Q	3	FALSE
FALSE	High	Sequest HT (A2)	Unambiguous	[K].nQVAMNPTNTVFDAK.[R]	N1(AV_54)	2	P11142	P11142-2; P11142	0	2	0.038	0	1	2	852.415	1703.82	1703.81	9.49	0.00808	HCD (High Energy Collision Dissociation)	30	MS2	74.6265	23	41.6671	49477	F8		1.58	1	0.000699287	0.00976471	0.267206			1000B	1000	B	N1(AV_54)	N	1	FALSE
FALSE	High	Sequest HT (A2)	Unambiguous	[R].LGAGEQDAeeIK.[V]	E9(AV_54); E10(AV_54)	1	Q6P5Z2	Q6P5Z2	0	2	0.1173	0	1	1	684.321	1367.63	1367.63	1.38	0.00094	HCD (High Energy Collision Dissociation)	30	MS2	33.8864	23	31.9716	35899	F3		1.79	1	0.000699287	0.00973677	0.267497	29226208	32.04	250A	250	A	E9(AV_54)	E	9	FALSE
FALSE	High	Sequest HT (A2)	Unambiguous	[R].LGAGEQDAeeIK.[V]	E9(AV_54); E10(AV_54)	1	Q6P5Z2	Q6P5Z2	0	2	0.1173	0	1	1	684.321	1367.63	1367.63	1.38	0.00094	HCD (High Energy Collision Dissociation)	30	MS2	33.8864	23	31.9716	35899	F3		1.79	1	0.000699287	0.00973677	0.267497	29226208	32.04	250A	250	A	E10(AV_54)	E	10	FALSE
FALSE	High	Sequest HT (A2)	Unambiguous	[R].FQEeQLR.[R]	E4(AV_54)	1	Q02779	Q02779	0	2	0.1172	0	1	1	502.245	1003.48	1003.48	-0.83	-0.00042	HCD (High Energy Collision Dissociation)	30	MS2	91.6007	23	34.8097	40226	F11		1.45	1	0.000702312	0.00979664	0.266875	1.8988e+06	34.74	Control	Control	Control	E4(AV_54)	E	4	FALSE
FALSE	High	Sequest HT (A2)	Unambiguous	[R].wVLAAAGVEFDeeFLETK.[E]	N-Term(AV_N-term_54); E12(AV_54); E13(AV_54)	1	O15217	O15217	0	2	0.0519	0	1	1	1108.52	2216.04	2216.04	-3.21	-0.00355	HCD (High Energy Collision Dissociation)	30	MS2	24.3989	23	40.6019	48491	F2		2.12	1	0.000705286	0.00982352	0.266598			100B	100	B	E12(AV_54)	E	12	FALSE
FALSE	High	Sequest HT (A2)	Unambiguous	[R].wVLAAAGVEFDeeFLETK.[E]	N-Term(AV_N-term_54); E12(AV_54); E13(AV_54)	1	O15217	O15217	0	2	0.0519	0	1	1	1108.52	2216.04	2216.04	-3.21	-0.00355	HCD (High Energy Collision Dissociation)	30	MS2	24.3989	23	40.6019	48491	F2		2.12	1	0.000705286	0.00982352	0.266598			100B	100	B	E13(AV_54)	E	13	FALSE
FALSE	High	Sequest HT (A2)	Unambiguous	[R].tGLGILR.[L]	T1(AV_54)	1	O60347	O60347	0	2	0.206	0	1	1	392.239	783.472	783.472	-0.96	-0.00038	HCD (High Energy Collision Dissociation)	30	MS2	46.102	23	36.8333	42994	F2		1.99	1	0.000705286	0.00981932	0.266641	4549264	36.84	100B	100	B	T1(AV_54)	T	1	FALSE
FALSE	High	Sequest HT (A2)	Unambiguous	[K].VThAVVTVPAYFNDAQR.[Q]	H3(AV_54)	1	P11021	P11021	0	2	0.0056	0	1	1	971.495	1941.98	1941.98	0.04	4e-05	HCD (High Energy Collision Dissociation)	30	MS2	71.2852	23	54.6991	68861	F5		1.77	1	0.000711494	0.009888	0.265934			500A	500	A	H3(AV_54)	H	3	FALSE
FALSE	High	Sequest HT (A2)	Unambiguous	[K].CLeLFSELAEDKENYK.[K]	E3(AV_54)	1	P08238	P08238	1	2	0.0175	0	1	1	992.973	1984.94	1984.92	9.27	0.0092	HCD (High Energy Collision Dissociation)	30	MS2	13.7131	23	72.956	96433	F11		2.29	1	0.000711494	0.00988011	0.266015	1297590	72.85	Control	Control	Control	E3(AV_54)	E	3	FALSE
FALSE	High	Sequest HT (A2)	Unambiguous	[R].QAAPcVLFFDELDSIAK.[A]	C5(AV_54)	1	P55072	P55072	0	2		0.0102	2	2	960.983	1920.96	1920.94	8.99	0.00863	HCD (High Energy Collision Dissociation)	30	MS2	92.8604	23	72.2866	94782	F7		1.95	1	0.000714502	0.00992433	0.265563	198297	72.22	1000A	1000	A	C5(AV_54)	C	5	FALSE
FALSE	High	Sequest HT (A2)	Unambiguous	[K].LNLsCIHSPVVNELMR.[G]	S4(AV_54)	1	Q9Y2X3	Q9Y2X3	0	3	0.0087	0	1	1	626.987	1878.95	1878.96	-5.64	-0.00354	HCD (High Energy Collision Dissociation)	30	MS2	88.1638	23	47.9756	59335	F2		2.3	1	0.000714502	0.00990112	0.2658			100B	100	B	S4(AV_54)	S	4	FALSE
FALSE	High	Sequest HT (A2)	Unambiguous	[K].DPVLPMkFFTQPeK.[D]	K7(AV_54); E13(AV_54)	1	Q29RF7	Q29RF7	1	2	0.0584	0	1	1	892.956	1784.9	1784.89	6.76	0.00604	HCD (High Energy Collision Dissociation)	30	MS2	98.6781	1.373	45.4267	55716	F1		2.57	1	0.000714502	0.00989562	0.265856			100A	100	A	K7(AV_54)	K	7	TRUE
FALSE	High	Sequest HT (A2)	Unambiguous	[K].DPVLPMkFFTQPeK.[D]	K7(AV_54); E13(AV_54)	1	Q29RF7	Q29RF7	1	2	0.0584	0	1	1	892.956	1784.9	1784.89	6.76	0.00604	HCD (High Energy Collision Dissociation)	30	MS2	98.6781	1.373	45.4267	55716	F1		2.57	1	0.000714502	0.00989562	0.265856			100A	100	A	E13(AV_54)	E	13	FALSE
FALSE	High	Sequest HT (A2)	Unambiguous	[K].vQELErHNISLVAqLr.[Q]	N-Term(AV_N-term_54); R6(AV_54); Q14(AV_54); R16(AV_54)	2	Q8TEY5	Q8TEY5-2; Q8TEY5	1	3	0.125	0	1	1	707.704	2121.1	2121.11	-5.45	-0.00385	HCD (High Energy Collision Dissociation)	30	MS2	20.0122	23	46.7572	57300	F4		2.48	1	0.000717575	0.0099335	0.265469	11793613	46.7	250B	250	B	R6(AV_54)	R	6	FALSE
FALSE	High	Sequest HT (A2)	Unambiguous	[K].vQELErHNISLVAqLr.[Q]	N-Term(AV_N-term_54); R6(AV_54); Q14(AV_54); R16(AV_54)	2	Q8TEY5	Q8TEY5-2; Q8TEY5	1	3	0.125	0	1	1	707.704	2121.1	2121.11	-5.45	-0.00385	HCD (High Energy Collision Dissociation)	30	MS2	20.0122	23	46.7572	57300	F4		2.48	1	0.000717575	0.0099335	0.265469	11793613	46.7	250B	250	B	Q14(AV_54)	Q	14	FALSE
FALSE	High	Sequest HT (A2)	Unambiguous	[K].vQELErHNISLVAqLr.[Q]	N-Term(AV_N-term_54); R6(AV_54); Q14(AV_54); R16(AV_54)	2	Q8TEY5	Q8TEY5-2; Q8TEY5	1	3	0.125	0	1	1	707.704	2121.1	2121.11	-5.45	-0.00385	HCD (High Energy Collision Dissociation)	30	MS2	20.0122	23	46.7572	57300	F4		2.48	1	0.000717575	0.0099335	0.265469	11793613	46.7	250B	250	B	R16(AV_54)	R	16	FALSE
FALSE	High	Sequest HT (A2)	Unambiguous	[R].IYWDGPLALCnDRPnk.[L]	N11(AV_54); N15(AV_54); K16(AV_54)	2	Q15306	Q15306-2; Q15306	0	3	0.1582	0	1	1	679.656	2036.95	2036.95	-0.3	-0.0002	HCD (High Energy Collision Dissociation)	30	MS2	84.3831	23	71.4385	93320	F8		1.58	1	0.000717575	0.00993159	0.265489	262090	71.28	1000B	1000	B	N11(AV_54)	N	11	FALSE
FALSE	High	Sequest HT (A2)	Unambiguous	[R].IYWDGPLALCnDRPnk.[L]	N11(AV_54); N15(AV_54); K16(AV_54)	2	Q15306	Q15306-2; Q15306	0	3	0.1582	0	1	1	679.656	2036.95	2036.95	-0.3	-0.0002	HCD (High Energy Collision Dissociation)	30	MS2	84.3831	23	71.4385	93320	F8		1.58	1	0.000717575	0.00993159	0.265489	262090	71.28	1000B	1000	B	N15(AV_54)	N	15	FALSE
FALSE	High	Sequest HT (A2)	Unambiguous	[R].IYWDGPLALCnDRPnk.[L]	N11(AV_54); N15(AV_54); K16(AV_54)	2	Q15306	Q15306-2; Q15306	0	3	0.1582	0	1	1	679.656	2036.95	2036.95	-0.3	-0.0002	HCD (High Energy Collision Dissociation)	30	MS2	84.3831	23	71.4385	93320	F8		1.58	1	0.000717575	0.00993159	0.265489	262090	71.28	1000B	1000	B	K16(AV_54)	K	16	TRUE
FALSE	High	Sequest HT (A2)	Unambiguous	[R].IWsLEGK.[S]	S3(AV_54)	1	Q9GZL7	Q9GZL7	0	2	0.0752	0	1	1	443.734	886.462	886.467	-6.01	-0.00266	HCD (High Energy Collision Dissociation)	30	MS2	65.7583	23	57.559	73089	F5		1.33	1	0.000717575	0.00993364	0.265468	1203702	57.64	500A	500	A	S3(AV_54)	S	3	FALSE
FALSE	High	Sequest HT (A2)	Unambiguous	[K].LSTLNIWLQEHSYNPGeLWGDIEDIIIK.[T]	E17(AV_54)	2	A6NNM8	A6NNM8-2; A6NNM8	0	4		0.0067	2	2	838.427	3350.69	3350.69	-1.93	-0.00162	HCD (High Energy Collision Dissociation)	30	MS2	95.4216	23	84.8498	112561	F9		1.49	1	0.000720707	0.00995231	0.265277			2000A	2000	A	E17(AV_54)	E	17	FALSE
FALSE	High	Sequest HT (A2)	Unambiguous	[R].SFDVNKPGcEVDDLK.[G]	C9(AV_54)	3	P41091	Q2VIR3; Q2VIR3-2; P41091	0	2		0.0088	2	2	860.393	1719.78	1719.79	-6.72	-0.00578	HCD (High Energy Collision Dissociation)	30	MS2	80.2763	23	29.4752	32652	F1		2.25	1	0.000726598	0.0100288	0.264502	2.27474e+06	29.46	100A	100	A	C9(AV_54)	C	9	FALSE
FALSE	High	Sequest HT (A2)	Unambiguous	[K].CKtIYEKLASAFTEEQAVLYNQR.[V]	T3(AV_54)	3	Q9UHB9	Q9UHB9-2; Q9UHB9-4; Q9UHB9	2	3	0.0043	0	1	1	920.469	2759.39	2759.37	7.84	0.00721	HCD (High Energy Collision Dissociation)	30	MS2	79.4515	23	43.3996	52030	F7		2.35	1	0.000732486	0.0101039	0.263745			1000A	1000	A	T3(AV_54)	T	3	FALSE
FALSE	High	Sequest HT (A2)	Unambiguous	[M].SAGGASVPPPPnPAVSFPPPR.[V]	N12(AV_54)	1	Q969L2	Q969L2	0	3	0.046	0	1	1	685.022	2053.05	2053.05	0.29	0.0002	HCD (High Energy Collision Dissociation)	30	MS2	94.3438	23	34.2917	38848	F9		2.61	1	0.000732486	0.0100887	0.263898			2000A	2000	A	N12(AV_54)	N	12	FALSE
FALSE	High	Sequest HT (A2)	Unambiguous	[K].EEQqQQLR.[R]	Q4(AV_54)	1	Q8TAK6	Q8TAK6	0	2	0.089	0	1	1	556.774	1112.54	1112.53	7.5	0.00417	HCD (High Energy Collision Dissociation)	30	MS2	96.0583	17.352	14.4355	12412	F6		1.46	1	0.000734845	0.0102243	0.262545	7.81825e+06	14.33	500B	500	B	Q4(AV_54)	Q	4	FALSE
FALSE	High	Sequest HT (A2)	Unambiguous	[R].SLAsPAGLQDGsAQHHPK.[G]	S4(AV_54); S12(AV_54)	4	Q9NQG7	Q9NQG7-3; Q9NQG7-2; Q9NQG7-4; Q9NQG7	0	2	0.0825	0	1	1	954.968	1908.93	1908.92	4.73	0.00451	HCD (High Energy Collision Dissociation)	30	MS2	37.38	23	47.9254	59259	F2		1.94	1	0.000734845	0.0102637	0.262156	1.49081e+06	47.87	100B	100	B	S4(AV_54)	S	4	FALSE
FALSE	High	Sequest HT (A2)	Unambiguous	[R].SLAsPAGLQDGsAQHHPK.[G]	S4(AV_54); S12(AV_54)	4	Q9NQG7	Q9NQG7-3; Q9NQG7-2; Q9NQG7-4; Q9NQG7	0	2	0.0825	0	1	1	954.968	1908.93	1908.92	4.73	0.00451	HCD (High Energy Collision Dissociation)	30	MS2	37.38	23	47.9254	59259	F2		1.94	1	0.000734845	0.0102637	0.262156	1.49081e+06	47.87	100B	100	B	S12(AV_54)	S	12	FALSE
FALSE	High	Sequest HT (A2)	Unambiguous	[K].EEQqQQLR.[R]	Q4(AV_54)	1	Q8TAK6	Q8TAK6	0	2	0.1389	0	1	1	556.774	1112.54	1112.53	6.2	0.00345	HCD (High Energy Collision Dissociation)	30	MS2	87.2549	7.814	14.4024	12544	F2		1.44	1	0.000755896	0.0104988	0.259863	4590501	14.37	100B	100	B	Q4(AV_54)	Q	4	FALSE
FALSE	High	Sequest HT (A2)	Unambiguous	[K].GNPSAVCVETsNLSR.[G]	S11(AV_54)	2	Q9ULT6	Q9ULT6-2; Q9ULT6	0	2	0.0163	0	1	2	794.377	1587.75	1587.74	1.7	0.00135	HCD (High Energy Collision Dissociation)	30	MS2	65.6437	23	47.694	58254	F8		1.84	1	0.000758631	0.010571	0.259168			1000B	1000	B	S11(AV_54)	S	11	FALSE
FALSE	High	Sequest HT (A2)	Unambiguous	[K].GNPSAVCVEtSNLSR.[G]	T10(AV_54)	2	Q9ULT6	Q9ULT6-2; Q9ULT6	0	2	0.0163	0	1	1	794.377	1587.75	1587.74	1.7	0.00135	HCD (High Energy Collision Dissociation)	30	MS2	65.6437	23	47.694	58254	F8		1.84	1	0.000758631	0.010571	0.259168			1000B	1000	B	T10(AV_54)	T	10	FALSE
FALSE	High	Sequest HT (A2)	Unambiguous	[R].QmSLLLR.[R]	M2(AV_54)	3	P25705	P25705-2; P25705-3; P25705	0	2	0.0845	0	1	1	457.76	914.513	914.513	-0.14	-6e-05	HCD (High Energy Collision Dissociation)	30	MS2	63.3794	23	62.5208	80385	F6		1.42	1	0.000770567	0.0106148	0.25875	280083	62.45	500B	500	B	M2(AV_54)	M	2	FALSE
FALSE	High	Sequest HT (A2)	Unambiguous	[K].sDITSELSTTIIQGSPAALeeR.[A]	N-Term(AV_N-term_54); E20(AV_54); E21(AV_54)	3	Q8TEP8	Q8TEP8-1; Q8TEP8-2; Q8TEP8	0	3	0.0312	0	1	1	827.413	2480.23	2480.2	8.52	0.00704	HCD (High Energy Collision Dissociation)	30	MS2	98.2986	23	77.2204	102726	F2		1.92	1	0.000770567	0.0106572	0.258347			100B	100	B	E20(AV_54)	E	20	FALSE
FALSE	High	Sequest HT (A2)	Unambiguous	[K].sDITSELSTTIIQGSPAALeeR.[A]	N-Term(AV_N-term_54); E20(AV_54); E21(AV_54)	3	Q8TEP8	Q8TEP8-1; Q8TEP8-2; Q8TEP8	0	3	0.0312	0	1	1	827.413	2480.23	2480.2	8.52	0.00704	HCD (High Energy Collision Dissociation)	30	MS2	98.2986	23	77.2204	102726	F2		1.92	1	0.000770567	0.0106572	0.258347			100B	100	B	E21(AV_54)	E	21	FALSE
FALSE	High	Sequest HT (A2)	Unambiguous	[K].TQFGASATAALAPVASDPLsPPLsASPR.[D]	S20(AV_54); S24(AV_54)	4	Q8IXF0	Q8IXF0-4; Q8IXF0-2; Q8IXF0-3; Q8IXF0	0	3	0.1674	0	1	1	930.149	2788.43	2788.42	6.46	0.00601	HCD (High Energy Collision Dissociation)	30	MS2	98.5332	10.84	56.3277	71116	F7		2.15	1	0.000773373	0.0107529	0.257442	1.22669e+06	56.53	1000A	1000	A	S20(AV_54)	S	20	FALSE
FALSE	High	Sequest HT (A2)	Unambiguous	[K].TQFGASATAALAPVASDPLsPPLsASPR.[D]	S20(AV_54); S24(AV_54)	4	Q8IXF0	Q8IXF0-4; Q8IXF0-2; Q8IXF0-3; Q8IXF0	0	3	0.1674	0	1	1	930.149	2788.43	2788.42	6.46	0.00601	HCD (High Energy Collision Dissociation)	30	MS2	98.5332	10.84	56.3277	71116	F7		2.15	1	0.000773373	0.0107529	0.257442	1.22669e+06	56.53	1000A	1000	A	S24(AV_54)	S	24	FALSE
FALSE	High	Sequest HT (A2)	Unambiguous	[R].LAGCTVFITGAsrGIGk.[A]	S12(AV_54); R13(AV_54); K17(AV_54)	2	Q6YN16	Q6YN16-2; Q6YN16	1	2	0.2857	0	1	1	906.964	1812.92	1812.93	-6	-0.00543	HCD (High Energy Collision Dissociation)	30	MS2	12.6561	23	41.6632	49889	F4		2.03	1	0.000773373	0.0107726	0.257256	1.99241e+06	41.66	250B	250	B	S12(AV_54)	S	12	FALSE
FALSE	High	Sequest HT (A2)	Unambiguous	[R].LAGCTVFITGAsrGIGk.[A]	S12(AV_54); R13(AV_54); K17(AV_54)	2	Q6YN16	Q6YN16-2; Q6YN16	1	2	0.2857	0	1	1	906.964	1812.92	1812.93	-6	-0.00543	HCD (High Energy Collision Dissociation)	30	MS2	12.6561	23	41.6632	49889	F4		2.03	1	0.000773373	0.0107726	0.257256	1.99241e+06	41.66	250B	250	B	R13(AV_54)	R	13	FALSE
FALSE	High	Sequest HT (A2)	Unambiguous	[R].LAGCTVFITGAsrGIGk.[A]	S12(AV_54); R13(AV_54); K17(AV_54)	2	Q6YN16	Q6YN16-2; Q6YN16	1	2	0.2857	0	1	1	906.964	1812.92	1812.93	-6	-0.00543	HCD (High Energy Collision Dissociation)	30	MS2	12.6561	23	41.6632	49889	F4		2.03	1	0.000773373	0.0107726	0.257256	1.99241e+06	41.66	250B	250	B	K17(AV_54)	K	17	TRUE
FALSE	High	Sequest HT (A2)	Unambiguous	[K].EDVGTVVGIDLGTtYSCVGVFK.[N]	T14(AV_54)	1	P11021	P11021	0	2	0.0493	0	1	2	1157.06	2313.12	2313.13	-5.53	-0.00639	HCD (High Energy Collision Dissociation)	30	MS2	80.244	23	71.6482	94784	F1		2.03	1	0.00078273	0.0108093	0.256912			100A	100	A	T14(AV_54)	T	14	FALSE
FALSE	High	Sequest HT (A2)	Unambiguous	[K].EDVGTVVGIDLGtTYSCVGVFK.[N]	T13(AV_54)	1	P11021	P11021	0	2	0.0493	0	1	3	1157.06	2313.12	2313.13	-5.53	-0.00639	HCD (High Energy Collision Dissociation)	30	MS2	80.244	23	71.6482	94784	F1		2.03	1	0.00078273	0.0108093	0.256912			100A	100	A	T13(AV_54)	T	13	FALSE
FALSE	High	Sequest HT (A2)	Unambiguous	[K].EDVGTVVGIDLGTTySCVGVFK.[N]	Y15(AV_54)	1	P11021	P11021	0	2	0.0493	0	1	1	1157.06	2313.12	2313.13	-5.53	-0.00639	HCD (High Energy Collision Dissociation)	30	MS2	80.244	23	71.6482	94784	F1		2.03	1	0.00078273	0.0108093	0.256912			100A	100	A	Y15(AV_54)	Y	15	FALSE
FALSE	High	Sequest HT (A2)	Unambiguous	[R].GVNWAAFhPTmPLIVSGADDR.[Q]	H8(AV_54); M11(AV_54)	2	P53621	P53621-2; P53621	0	4	0.0702	0	1	1	591.287	2362.13	2362.13	-0.21	-0.00013	HCD (High Energy Collision Dissociation)	30	MS2	86.7215	23	74.4689	97946	F7		1.71	1	0.000785735	0.0108395	0.25663	106310	74.59	1000A	1000	A	H8(AV_54)	H	8	FALSE
FALSE	High	Sequest HT (A2)	Unambiguous	[R].GVNWAAFhPTmPLIVSGADDR.[Q]	H8(AV_54); M11(AV_54)	2	P53621	P53621-2; P53621	0	4	0.0702	0	1	1	591.287	2362.13	2362.13	-0.21	-0.00013	HCD (High Energy Collision Dissociation)	30	MS2	86.7215	23	74.4689	97946	F7		1.71	1	0.000785735	0.0108395	0.25663	106310	74.59	1000A	1000	A	M11(AV_54)	M	11	FALSE
FALSE	High	Sequest HT (A2)	Unambiguous	[R].lQLLEEEnkERAk.[R]	N-Term(AV_N-term_54); N8(AV_54); K9(AV_54); K13(AV_54)	5	Q9GZY8	Q9GZY8-4; Q9GZY8-2; Q9GZY8-3; Q9GZY8; Q9GZY8-5	2	2	0.0843	0	1	1	908.457	1815.91	1815.91	-3.26	-0.00296	HCD (High Energy Collision Dissociation)	30	MS2	76.6913	23	42.855	51947	F1		1.66	1	0.000797473	0.0109698	0.255421	2430243	42.92	100A	100	A	N8(AV_54)	N	8	FALSE
FALSE	High	Sequest HT (A2)	Unambiguous	[R].lQLLEEEnkERAk.[R]	N-Term(AV_N-term_54); N8(AV_54); K9(AV_54); K13(AV_54)	5	Q9GZY8	Q9GZY8-4; Q9GZY8-2; Q9GZY8-3; Q9GZY8; Q9GZY8-5	2	2	0.0843	0	1	1	908.457	1815.91	1815.91	-3.26	-0.00296	HCD (High Energy Collision Dissociation)	30	MS2	76.6913	23	42.855	51947	F1		1.66	1	0.000797473	0.0109698	0.255421	2430243	42.92	100A	100	A	K9(AV_54)	K	9	TRUE
FALSE	High	Sequest HT (A2)	Unambiguous	[R].lQLLEEEnkERAk.[R]	N-Term(AV_N-term_54); N8(AV_54); K9(AV_54); K13(AV_54)	5	Q9GZY8	Q9GZY8-4; Q9GZY8-2; Q9GZY8-3; Q9GZY8; Q9GZY8-5	2	2	0.0843	0	1	1	908.457	1815.91	1815.91	-3.26	-0.00296	HCD (High Energy Collision Dissociation)	30	MS2	76.6913	23	42.855	51947	F1		1.66	1	0.000797473	0.0109698	0.255421	2430243	42.92	100A	100	A	K13(AV_54)	K	13	TRUE
FALSE	High	Sequest HT (A2)	Unambiguous	[R].lIGDAAKNqLTsNPENTVFDAK.[R]	N-Term(AV_N-term_54); Q9(AV_54); S12(AV_54)	1	P11021	P11021	1	3	0.098	0	1	1	836.745	2508.22	2508.23	-2.26	-0.00189	HCD (High Energy Collision Dissociation)	30	MS2	86.612	23	33.6792	38422	F2		2.55	1	0.000815395	0.0111883	0.253426			100B	100	B	Q9(AV_54)	Q	9	FALSE
FALSE	High	Sequest HT (A2)	Unambiguous	[R].lIGDAAKNqLTsNPENTVFDAK.[R]	N-Term(AV_N-term_54); Q9(AV_54); S12(AV_54)	1	P11021	P11021	1	3	0.098	0	1	1	836.745	2508.22	2508.23	-2.26	-0.00189	HCD (High Energy Collision Dissociation)	30	MS2	86.612	23	33.6792	38422	F2		2.55	1	0.000815395	0.0111883	0.253426			100B	100	B	S12(AV_54)	S	12	FALSE
FALSE	High	Sequest HT (A2)	Unambiguous	[R].lIGDAAKNQLtsNPENTVFDAK.[R]	N-Term(AV_N-term_54); T11(AV_54); S12(AV_54)	1	P11021	P11021	1	3	0.098	0	1	2	836.745	2508.22	2508.23	-2.26	-0.00189	HCD (High Energy Collision Dissociation)	30	MS2	86.612	23	33.6792	38422	F2		2.55	1	0.000815395	0.0111883	0.253426			100B	100	B	T11(AV_54)	T	11	FALSE
FALSE	High	Sequest HT (A2)	Unambiguous	[R].lIGDAAKNQLtsNPENTVFDAK.[R]	N-Term(AV_N-term_54); T11(AV_54); S12(AV_54)	1	P11021	P11021	1	3	0.098	0	1	2	836.745	2508.22	2508.23	-2.26	-0.00189	HCD (High Energy Collision Dissociation)	30	MS2	86.612	23	33.6792	38422	F2		2.55	1	0.000815395	0.0111883	0.253426			100B	100	B	S12(AV_54)	S	12	FALSE
FALSE	High	Sequest HT (A2)	Unambiguous	[K].LSQWDLVeNYLAAdGK.[S]	E8(AV_54); D14(AV_54)	3	Q13535	Q13535-2; Q13535-3; Q13535	0	2		0.0125	3	3	965.464	1929.92	1929.92	-0.96	-0.00092	HCD (High Energy Collision Dissociation)	30	MS2	0	23	50.2463	62478	F3		1.58	1	0.00081853	0.0111949	0.253367			250A	250	A	E8(AV_54)	E	8	FALSE
FALSE	High	Sequest HT (A2)	Unambiguous	[K].LSQWDLVeNYLAAdGK.[S]	E8(AV_54); D14(AV_54)	3	Q13535	Q13535-2; Q13535-3; Q13535	0	2		0.0125	3	3	965.464	1929.92	1929.92	-0.96	-0.00092	HCD (High Energy Collision Dissociation)	30	MS2	0	23	50.2463	62478	F3		1.58	1	0.00081853	0.0111949	0.253367			250A	250	A	D14(AV_54)	D	14	FALSE
FALSE	High	Sequest HT (A2)	Unambiguous	[K].ALNALcDGLIDELNQALK.[T]	C6(AV_54)	1	P30084	P30084	0	3	0.0237	0	1	1	656.67	1968	1968.01	-7.62	-0.005	HCD (High Energy Collision Dissociation)	30	MS2	95.2624	23	69.8943	90543	F10		2.11	1	0.00082447	0.0112439	0.252926			2000B	2000	B	C6(AV_54)	C	6	FALSE
FALSE	High	Sequest HT (A2)	Unambiguous	[R].ALAEdSDIFFDYSGR.[E]	D5(AV_54)	5	O14576	O14576-2; O14576-5; O14576-4; O14576-3; O14576	0	2	0.1202	0	1	1	880.394	1759.78	1759.78	0.3	0.00027	HCD (High Energy Collision Dissociation)	30	MS2	35.3556	23	18.5369	17789	F1		1.83	1	0.00082447	0.0112431	0.252932	3.46191e+06	18.37	100A	100	A	D5(AV_54)	D	5	FALSE
FALSE	High	Sequest HT (A2)	Unambiguous	[R].ALAEDsDIFFDYSGR.[E]	S6(AV_54)	5	O14576	O14576-2; O14576-5; O14576-4; O14576-3; O14576	0	2	0.1202	0	1	2	880.394	1759.78	1759.78	0.3	0.00027	HCD (High Energy Collision Dissociation)	30	MS2	35.3556	23	18.5369	17789	F1		1.83	1	0.00082447	0.0112431	0.252932	3.46191e+06	18.37	100A	100	A	S6(AV_54)	S	6	FALSE
FALSE	High	Sequest HT (A2)	Unambiguous	[R].ALAEDSdIFFDYSGR.[E]	D7(AV_54)	5	O14576	O14576-2; O14576-5; O14576-4; O14576-3; O14576	0	2	0.1202	0	1	3	880.394	1759.78	1759.78	0.3	0.00027	HCD (High Energy Collision Dissociation)	30	MS2	35.3556	23	18.5369	17789	F1		1.83	1	0.00082447	0.0112431	0.252932	3.46191e+06	18.37	100A	100	A	D7(AV_54)	D	7	FALSE
FALSE	High	Sequest HT (A2)	Unambiguous	[R].FNAHGDANTIVcNSK.[D]	C12(AV_54)	1	P09382	P09382	0	2	0.1203	0	1	1	822.873	1644.74	1644.74	-2.39	-0.00197	HCD (High Energy Collision Dissociation)	30	MS2	85.1215	23	17.7981	16364	F10		2.66	1	0.000827088	0.0113577	0.251908			2000B	2000	B	C12(AV_54)	C	12	FALSE
FALSE	High	Sequest HT (A2)	Unambiguous	[K].AVVHGILMGVPVPFPIPePDGCK.[S]	E18(AV_54)	2	P61916	P61916-2; P61916	0	3	0.0293	0	1	1	809.424	2426.26	2426.26	-1.81	-0.00147	HCD (High Energy Collision Dissociation)	30	MS2	97.3659	23	66.7923	86827	F5		2.73	1	0.000854197	0.0115063	0.250594	528860	66.82	500A	500	A	E18(AV_54)	E	18	FALSE
FALSE	High	Sequest HT (A2)	Unambiguous	[K].AYHEQLSVAEITSSCFEPnSQMVK.[C]	N19(AV_54)	2	Q9NY65	Q9NY65-2; Q9NY65	0	3	0.0185	0	1	1	918.1	2752.29	2752.26	9.52	0.00874	HCD (High Energy Collision Dissociation)	30	MS2	89.1747	23	47.8734	58661	F6		2.71	1	0.000854197	0.0115764	0.24998	12972143	48.42	500B	500	B	N19(AV_54)	N	19	FALSE
FALSE	High	Sequest HT (A2)	Unambiguous	[R].ILDFSATPDLPDqVLR.[V]	Q13(AV_54)	1	Q9Y4G8	Q9Y4G8	0	3	0.0909	0	1	1	618.659	1853.96	1853.96	-0.34	-0.00021	HCD (High Energy Collision Dissociation)	30	MS2	85.5705	23	67.3536	87295	F9		1.65	1	0.000854197	0.0115549	0.250168	237234	67.44	2000A	2000	A	Q13(AV_54)	Q	13	FALSE
FALSE	High	Sequest HT (A2)	Unambiguous	[K].LPTPtYGDLNHLVSATMSGVTTCLR.[F]	T5(AV_54)	2	Q3ZCM7	Q3ZCM7; A6NNZ2	0	3	0.0048	0	1	1	901.117	2701.34	2701.33	1.58	0.00142	HCD (High Energy Collision Dissociation)	30	MS2	98.9588	15.785	63.1088	81340	F5		2.08	1	0.000856912	0.0116485	0.249353			500A	500	A	T5(AV_54)	T	5	FALSE
FALSE	High	Sequest HT (A2)	Unambiguous	[R].TqEETLLkLr.[L]	Q2(AV_54); K8(AV_54); R10(AV_54)	1	Q8N112	Q8N112	1	2	0.2906	0	1	1	696.874	1392.74	1392.74	2.83	0.00197	HCD (High Energy Collision Dissociation)	30	MS2	80.1757	23	65.1795	84955	F11		2.03	1	0.000856912	0.0115953	0.249816	4.41515e+06	65.35	Control	Control	Control	Q2(AV_54)	Q	2	FALSE
FALSE	High	Sequest HT (A2)	Unambiguous	[R].TqEETLLkLr.[L]	Q2(AV_54); K8(AV_54); R10(AV_54)	1	Q8N112	Q8N112	1	2	0.2906	0	1	1	696.874	1392.74	1392.74	2.83	0.00197	HCD (High Energy Collision Dissociation)	30	MS2	80.1757	23	65.1795	84955	F11		2.03	1	0.000856912	0.0115953	0.249816	4.41515e+06	65.35	Control	Control	Control	K8(AV_54)	K	8	TRUE
FALSE	High	Sequest HT (A2)	Unambiguous	[R].TqEETLLkLr.[L]	Q2(AV_54); K8(AV_54); R10(AV_54)	1	Q8N112	Q8N112	1	2	0.2906	0	1	1	696.874	1392.74	1392.74	2.83	0.00197	HCD (High Energy Collision Dissociation)	30	MS2	80.1757	23	65.1795	84955	F11		2.03	1	0.000856912	0.0115953	0.249816	4.41515e+06	65.35	Control	Control	Control	R10(AV_54)	R	10	FALSE
FALSE	High	Sequest HT (A2)	Unambiguous	[K].ESYITDDIGIStwK.[E]	T12(AV_54); W13(AV_54)	1	Q86YH6	Q86YH6	0	2	0.1579	0	1	1	868.406	1735.8	1735.81	-1	-0.00087	HCD (High Energy Collision Dissociation)	30	MS2	9.46622	23	52.9281	65616	F10		2.09	1	0.000856912	0.0115893	0.249868	6081130	52.86	2000B	2000	B	T12(AV_54)	T	12	FALSE
FALSE	High	Sequest HT (A2)	Unambiguous	[K].ESYITDDIGIStwK.[E]	T12(AV_54); W13(AV_54)	1	Q86YH6	Q86YH6	0	2	0.1579	0	1	1	868.406	1735.8	1735.81	-1	-0.00087	HCD (High Energy Collision Dissociation)	30	MS2	9.46622	23	52.9281	65616	F10		2.09	1	0.000856912	0.0115893	0.249868	6081130	52.86	2000B	2000	B	W13(AV_54)	W	13	FALSE
FALSE	High	Sequest HT (A2)	Unambiguous	[K].LGDWLLGtPQK.[E]	T8(AV_54)	1	Q5STR5	Q5STR5	0	2	0.2626	0	1	1	641.343	1281.68	1281.68	-3.28	-0.0021	HCD (High Energy Collision Dissociation)	30	MS2	55.2842	23	32.1071	36395	F1		1.79	1	0.000856912	0.0116683	0.249181	1.87289e+06	32.11	100A	100	A	T8(AV_54)	T	8	FALSE
FALSE	High	Sequest HT (A2)	Unambiguous	[R].QLVPsYsEAVVMGAGSGAYLR.[G]	S5(AV_54); S7(AV_54)	1	Q8N4L1	Q8N4L1	0	3	0.0838	0	1	1	755.037	2263.1	2263.11	-4.69	-0.00354	HCD (High Energy Collision Dissociation)	30	MS2	77.8685	23	80.7504	106779	F8		1.79	1	0.000862435	0.011757	0.248417			1000B	1000	B	S5(AV_54)	S	5	FALSE
FALSE	High	Sequest HT (A2)	Unambiguous	[R].QLVPsYsEAVVMGAGSGAYLR.[G]	S5(AV_54); S7(AV_54)	1	Q8N4L1	Q8N4L1	0	3	0.0838	0	1	1	755.037	2263.1	2263.11	-4.69	-0.00354	HCD (High Energy Collision Dissociation)	30	MS2	77.8685	23	80.7504	106779	F8		1.79	1	0.000862435	0.011757	0.248417			1000B	1000	B	S7(AV_54)	S	7	FALSE
FALSE	High	Sequest HT (A2)	Unambiguous	[K].cLELFSELAEDKENYK.[K]	C1(AV_54)	1	P08238	P08238	1	2		0.022	4	5	992.957	1984.91	1984.92	-7.48	-0.00743	HCD (High Energy Collision Dissociation)	30	MS2	44.0984	23	74.5964	98348	F5		1.78	1	0.000862435	0.0117757	0.248257			500A	500	A	C1(AV_54)	C	1	FALSE
FALSE	High	Sequest HT (A2)	Unambiguous	[R].IWsLEGK.[S]	S3(AV_54)	1	Q9GZL7	Q9GZL7	0	2	0.0643	0	1	1	443.735	886.463	886.467	-4.35	-0.00193	HCD (High Energy Collision Dissociation)	30	MS2	72.1951	23	57.572	73253	F4		1.4	1	0.0008653	0.0118135	0.247933	1.47564e+06	57.63	250B	250	B	S3(AV_54)	S	3	FALSE
FALSE	High	Sequest HT (A2)	Unambiguous	[K].mFVLDEADEMLSR.[G]	M1(AV_54)	4	Q14240; P60842	Q14240-2; P60842-2; Q14240; P60842	0	2	0.3803	0	1	2	805.371	1609.73	1609.72	6.31	0.00508	HCD (High Energy Collision Dissociation)	30	MS2	97.0243	23	83.4979	111740	F3		1.42	2	0.000876901	0.0120567	0.245876			250A	250	A	M1(AV_54)	M	1	FALSE
FALSE	High	Sequest HT (A2)	Unambiguous	[R].DPVGGGNLtnK.[R]	T9(AV_54); N10(AV_54)	1	O75678	O75678	0	2	0.1119	0	1	1	590.287	1179.57	1179.56	1.43	0.00084	HCD (High Energy Collision Dissociation)	30	MS2	93.7048	23	55.9775	70448	F9		1.34	1	0.000876901	0.0120615	0.245836			2000A	2000	A	T9(AV_54)	T	9	FALSE
FALSE	High	Sequest HT (A2)	Unambiguous	[R].DPVGGGNLtnK.[R]	T9(AV_54); N10(AV_54)	1	O75678	O75678	0	2	0.1119	0	1	1	590.287	1179.57	1179.56	1.43	0.00084	HCD (High Energy Collision Dissociation)	30	MS2	93.7048	23	55.9775	70448	F9		1.34	1	0.000876901	0.0120615	0.245836			2000A	2000	A	N10(AV_54)	N	10	FALSE
FALSE	High	Sequest HT (A2)	Unambiguous	[K].NISSGSTTSADLPnr.[T]	N14(AV_54); R15(AV_54)	1	Q8N0Z3	Q8N0Z3	0	2	0.0219	0	1	1	814.384	1627.76	1627.76	2.7	0.0022	HCD (High Energy Collision Dissociation)	30	MS2	80.9484	23	34.3698	38950	F7		1.37	1	0.000882446	0.0121511	0.24509			1000A	1000	A	N14(AV_54)	N	14	FALSE
FALSE	High	Sequest HT (A2)	Unambiguous	[K].NISSGSTTSADLPnr.[T]	N14(AV_54); R15(AV_54)	1	Q8N0Z3	Q8N0Z3	0	2	0.0219	0	1	1	814.384	1627.76	1627.76	2.7	0.0022	HCD (High Energy Collision Dissociation)	30	MS2	80.9484	23	34.3698	38950	F7		1.37	1	0.000882446	0.0121511	0.24509			1000A	1000	A	R15(AV_54)	R	15	FALSE
FALSE	High	Sequest HT (A2)	Unambiguous	[K].NIcFTVWDVGGQDR.[I]	C3(AV_54)	1	P18085	P18085	0	2	0.0366	0	1	1	832.388	1663.77	1663.75	9.65	0.00803	HCD (High Energy Collision Dissociation)	30	MS2	93.8762	23	55.2751	70376	F1		1.64	1	0.000882446	0.0121566	0.245044	1.68926e+06	55.16	100A	100	A	C3(AV_54)	C	3	FALSE
FALSE	High	Sequest HT (A2)	Unambiguous	[R].eAGTPSLDSEAK.[E]	E1(AV_54)	4	Q86UU0	Q86UU0-4; Q86UU0-3; Q86UU0-2; Q86UU0	0	2	0.0451	0	1	2	629.794	1258.58	1258.58	1.43	0.0009	HCD (High Energy Collision Dissociation)	30	MS2	69.8722	23	15.456	13961	F11		1.33	1	0.000885317	0.0122361	0.244387	3.00077e+06	15.41	Control	Control	Control	E1(AV_54)	E	1	FALSE
FALSE	High	Sequest HT (A2)	Unambiguous	[R].EAGtPSLDSEAK.[E]	T4(AV_54)	4	Q86UU0	Q86UU0-4; Q86UU0-3; Q86UU0-2; Q86UU0	0	2	0.0451	0	1	3	629.794	1258.58	1258.58	1.43	0.0009	HCD (High Energy Collision Dissociation)	30	MS2	69.8722	23	15.456	13961	F11		1.33	1	0.000885317	0.0122361	0.244387	3.00077e+06	15.41	Control	Control	Control	T4(AV_54)	T	4	FALSE
FALSE	High	Sequest HT (A2)	Unambiguous	[K].GLLsGQTSPTNAKLEK.[L]	S4(AV_54)	1	Q969J3	Q969J3	1	2	0.0719	0	1	1	849.457	1697.91	1697.91	-0.51	-0.00043	HCD (High Energy Collision Dissociation)	30	MS2	72.6485	23	64.4168	84034	F1		1.53	1	0.000902717	0.0124899	0.242317	3.662e+06	64.32	100A	100	A	S4(AV_54)	S	4	FALSE
FALSE	High	Sequest HT (A2)	Unambiguous	[R].QmSLLLR.[R]	M2(AV_54)	3	P25705	P25705-2; P25705-3; P25705	0	2	0.0972	0	1	1	457.76	914.513	914.513	0.47	0.00021	HCD (High Energy Collision Dissociation)	30	MS2	79.1896	23	62.3502	80739	F2		1.44	1	0.000920603	0.0126621	0.240939	318857	62.36	100B	100	B	M2(AV_54)	M	2	FALSE
FALSE	High	Sequest HT (A2)	Unambiguous	[R].cTYVVLDEADR.[M]	C1(AV_54)	1	Q9BUQ8	Q9BUQ8	0	2		0.0052	3	3	669.303	1337.6	1337.6	-4.06	-0.00272	HCD (High Energy Collision Dissociation)	30	MS2	59.1448	23	60.6654	77513	F7		1.93	1	0.000920603	0.0126659	0.240908	928597	60.63	1000A	1000	A	C1(AV_54)	C	1	FALSE
FALSE	High	Sequest HT (A2)	Unambiguous	[K].GPAVGIdLGTTYSCVGVFQHGK.[V]	D7(AV_54)	2	P11142	P11142-2; P11142	0	3	0.1333	0	1	1	754.045	2260.12	2260.11	5.76	0.00434	HCD (High Energy Collision Dissociation)	30	MS2	91.9207	23	82.6341	110657	F11		1.65	1	0.000923416	0.0126708	0.240869			Control	Control	Control	D7(AV_54)	D	7	FALSE
FALSE	High	Sequest HT (A2)	Unambiguous	[R].FNAHGDANTIVcNSK.[D]	C12(AV_54)	1	P09382	P09382	0	2	0.0577	0	1	1	822.873	1644.74	1644.74	-2.46	-0.00202	HCD (High Energy Collision Dissociation)	30	MS2	66.8221	23	17.8597	16508	F8		2.08	1	0.000929554	0.0127455	0.240277			1000B	1000	B	C12(AV_54)	C	12	FALSE
FALSE	High	Sequest HT (A2)	Unambiguous	[K].NIyKRMTGSEFDFEEMK.[R]	Y3(AV_54)	2	P50395	P50395-2; P50395	2	3		0.0033	5	5	726.998	2178.98	2178.98	-2.25	-0.00163	HCD (High Energy Collision Dissociation)	30	MS2	96.4988	23	42.9137	51474	F5		3.03	1	0.000935351	0.0128085	0.239781	1.75318e+06	42.6	500A	500	A	Y3(AV_54)	Y	3	FALSE
FALSE	High	Sequest HT (A2)	Unambiguous	[R].aFELsEGDVLK.[V]	N-Term(AV_N-term_54); S5(AV_54)	3	Q7Z408	Q7Z408-2; Q7Z408-4; Q7Z408	0	2	0.1435	0	1	1	658.327	1315.65	1315.64	3.69	0.00243	HCD (High Energy Collision Dissociation)	30	MS2	79.0059	23	9.7982	7182	F11		2.3	1	0.000935351	0.0128001	0.239847	2.84473e+06	9.82	Control	Control	Control	S5(AV_54)	S	5	FALSE
FALSE	High	Sequest HT (A2)	Unambiguous	[K].gLQShLK.[K]	N-Term(AV_N-term_54); H5(AV_54)	1	Q6PJP8	Q6PJP8	0	2	0.1719	0	1	1	445.74	890.472	890.473	-0.82	-0.00036	HCD (High Energy Collision Dissociation)	30	MS2	71.0247	23	42.174	50250	F7		1.92	1	0.000938377	0.0128364	0.239562	2.1052e+06	42.14	1000A	1000	A	H5(AV_54)	H	5	FALSE
FALSE	High	Sequest HT (A2)	Unambiguous	[M].wIQVWMTVGTEeAPK.[V]	N-Term(AV_N-term_54); E12(AV_54)	1	Q8IUX1-2	Q8IUX1-2	0	2	0.1627	0	1	1	941.956	1882.9	1882.9	-0.25	-0.00024	HCD (High Energy Collision Dissociation)	30	MS2	93.2121	23	58.4146	74185	F7		1.66	1	0.000944187	0.0129266	0.238857			1000A	1000	A	E12(AV_54)	E	12	FALSE
FALSE	High	Sequest HT (A2)	Unambiguous	[K].lcLLLhLPSGTSVTLhHAR.[S]	N-Term(AV_N-term_54); C2(AV_54); H6(AV_54); H16(AV_54)	1	Q6UW10	Q6UW10	0	3		0.0421	4	4	762.072	2284.2	2284.19	4.36	0.00332	HCD (High Energy Collision Dissociation)	30	MS2	98.3111	23	70.4162	92052	F6		1.82	1	0.000961761	0.0130893	0.237598			500B	500	B	C2(AV_54)	C	2	FALSE
FALSE	High	Sequest HT (A2)	Unambiguous	[K].lcLLLhLPSGTSVTLhHAR.[S]	N-Term(AV_N-term_54); C2(AV_54); H6(AV_54); H16(AV_54)	1	Q6UW10	Q6UW10	0	3		0.0421	4	4	762.072	2284.2	2284.19	4.36	0.00332	HCD (High Energy Collision Dissociation)	30	MS2	98.3111	23	70.4162	92052	F6		1.82	1	0.000961761	0.0130893	0.237598			500B	500	B	H6(AV_54)	H	6	FALSE
FALSE	High	Sequest HT (A2)	Unambiguous	[K].lcLLLhLPSGTSVTLhHAR.[S]	N-Term(AV_N-term_54); C2(AV_54); H6(AV_54); H16(AV_54)	1	Q6UW10	Q6UW10	0	3		0.0421	4	4	762.072	2284.2	2284.19	4.36	0.00332	HCD (High Energy Collision Dissociation)	30	MS2	98.3111	23	70.4162	92052	F6		1.82	1	0.000961761	0.0130893	0.237598			500B	500	B	H16(AV_54)	H	16	FALSE
FALSE	High	Sequest HT (A2)	Unambiguous	[K].NPLcPLGQTVQSELFR.[S]	C4(AV_54)	1	Q9Y5R8	Q9Y5R8	0	2	0.144	0	1	1	928.471	1855.94	1855.94	-0.87	-0.00081	HCD (High Energy Collision Dissociation)	30	MS2	88.2185	23	55.9953	71277	F2		2.43	1	0.00096414	0.0132641	0.236265			100B	100	B	C4(AV_54)	C	4	FALSE
FALSE	High	Sequest HT (A2)	Unambiguous	[R].TVVqPSVGAAAGPVVPPcPGR.[I]	Q4(AV_54); C18(AV_54)	1	P02765	P02765	0	2	0.0978	0	1	1	1034.04	2067.07	2067.07	0.54	0.00056	HCD (High Energy Collision Dissociation)	30	MS2	87.5716	23	65.2885	84385	F7		1.84	1	0.000975436	0.013433	0.234993			1000A	1000	A	Q4(AV_54)	Q	4	FALSE
FALSE	High	Sequest HT (A2)	Unambiguous	[R].TVVqPSVGAAAGPVVPPcPGR.[I]	Q4(AV_54); C18(AV_54)	1	P02765	P02765	0	2	0.0978	0	1	1	1034.04	2067.07	2067.07	0.54	0.00056	HCD (High Energy Collision Dissociation)	30	MS2	87.5716	23	65.2885	84385	F7		1.84	1	0.000975436	0.013433	0.234993			1000A	1000	A	C18(AV_54)	C	18	FALSE
FALSE	High	Sequest HT (A2)	Unambiguous	[K].GEAGPkGEVGAPGMQGSAGAR.[G]	K6(AV_54)	1	P35247	P35247	1	2	0.0108	0	1	1	969.461	1937.92	1937.91	1.05	0.00102	HCD (High Energy Collision Dissociation)	30	MS2	51.7012	23	50.6922	63455	F11		1.85	1	0.000996227	0.0136671	0.233258	2.41695e+06	50.59	Control	Control	Control	K6(AV_54)	K	6	TRUE
FALSE	High	Sequest HT (A2)	Unambiguous	[K].DAnAKLSELEAALQR.[A]	N3(AV_54)	2	P05787	P05787-2; P05787	1	3	0.071	0	1	1	561.629	1682.87	1682.87	1.73	0.00097	HCD (High Energy Collision Dissociation)	30	MS2	63.0924	23	64.0681	82566	F7		1.69	1	0.000996227	0.0136601	0.233309			1000A	1000	A	N3(AV_54)	N	3	FALSE
FALSE	High	Sequest HT (A2)	Unambiguous	[K].DANAkLSELEAALQR.[A]	K5(AV_54)	2	P05787	P05787-2; P05787	1	3	0.071	0	1	2	561.629	1682.87	1682.87	1.73	0.00097	HCD (High Energy Collision Dissociation)	30	MS2	63.0924	23	64.0681	82566	F7		1.69	1	0.000996227	0.0136601	0.233309			1000A	1000	A	K5(AV_54)	K	5	TRUE
FALSE	High	Sequest HT (A2)	Unambiguous	[K].VEGLLQALtR.[K]	T9(AV_54)	1	P21941	P21941	0	2	0.0511	0	1	1	577.331	1153.65	1153.66	-2.81	-0.00162	HCD (High Energy Collision Dissociation)	30	MS2	65.0645	23	59.4873	75867	F6		2.35	1	0.00100194	0.0137534	0.232626	2.56993e+06	59.32	500B	500	B	T9(AV_54)	T	9	FALSE
FALSE	High	Sequest HT (A2)	Unambiguous	[K].eILVGDVGQTVDDPYATFVK.[M]	E1(AV_54)	1	P23528	P23528	0	2	0.2534	0	1	2	1110.56	2220.11	2220.11	2.74	0.00305	HCD (High Energy Collision Dissociation)	30	MS2	79.0644	23	80.2361	107162	F2		1.46	1	0.00100489	0.0137775	0.232451			100B	100	B	E1(AV_54)	E	1	FALSE
FALSE	High	Sequest HT (A2)	Unambiguous	[K].AYHEQLTVAEItNACFEPANQMVK.[C]	T12(AV_54)	1	Q9BQE3	Q9BQE3	0	3		0.0345	3	3	921.109	2761.31	2761.3	6.18	0.00569	HCD (High Energy Collision Dissociation)	30	MS2	72.0628	23	77.1042	102338	F3		1.12	1	0.00100756	0.0137825	0.232414			250A	250	A	T12(AV_54)	T	12	FALSE
FALSE	High	Sequest HT (A2)	Unambiguous	[R].HSTLNQAwAtAK.[G]	W8(AV_54); T10(AV_54)	2	P78413	P78413-2; P78413	0	2	0.0494	0	1	1	718.347	1435.69	1435.7	-7.33	-0.00526	HCD (High Energy Collision Dissociation)	30	MS2	88.8477	23	26.1098	27997	F11		1.62	1	0.0010099	0.0138733	0.231755			Control	Control	Control	W8(AV_54)	W	8	FALSE
FALSE	High	Sequest HT (A2)	Unambiguous	[R].HSTLNQAwAtAK.[G]	W8(AV_54); T10(AV_54)	2	P78413	P78413-2; P78413	0	2	0.0494	0	1	1	718.347	1435.69	1435.7	-7.33	-0.00526	HCD (High Energy Collision Dissociation)	30	MS2	88.8477	23	26.1098	27997	F11		1.62	1	0.0010099	0.0138733	0.231755			Control	Control	Control	T10(AV_54)	T	10	FALSE
FALSE	High	Sequest HT (A2)	Unambiguous	[R].AYAEYLGGSLQLqSLqGIGTDVYLR.[L]	Q13(AV_54); Q16(AV_54)	1	O14874	O14874	0	3	0.1123	0	1	1	941.811	2823.42	2823.42	-0.04	-4e-05	HCD (High Energy Collision Dissociation)	30	MS2	14.286	23	71.0674	93427	F3		1.87	1	0.0010099	0.013887	0.231656	3928230	71.11	250A	250	A	Q13(AV_54)	Q	13	FALSE
FALSE	High	Sequest HT (A2)	Unambiguous	[R].AYAEYLGGSLQLqSLqGIGTDVYLR.[L]	Q13(AV_54); Q16(AV_54)	1	O14874	O14874	0	3	0.1123	0	1	1	941.811	2823.42	2823.42	-0.04	-4e-05	HCD (High Energy Collision Dissociation)	30	MS2	14.286	23	71.0674	93427	F3		1.87	1	0.0010099	0.013887	0.231656	3928230	71.11	250A	250	A	Q16(AV_54)	Q	16	FALSE
FALSE	High	Sequest HT (A2)	Unambiguous	[K].GLGEVSLSSAPhqLR.[L]	H12(AV_54); Q13(AV_54)	1	Q9C0F0	Q9C0F0	0	2	0.0769	0	1	1	829.928	1658.85	1658.85	-0.77	-0.00064	HCD (High Energy Collision Dissociation)	30	MS2	74.1797	23	49.9397	61535	F9		1.56	1	0.0010099	0.0138664	0.231805			2000A	2000	A	H12(AV_54)	H	12	FALSE
FALSE	High	Sequest HT (A2)	Unambiguous	[K].GLGEVSLSSAPhqLR.[L]	H12(AV_54); Q13(AV_54)	1	Q9C0F0	Q9C0F0	0	2	0.0769	0	1	1	829.928	1658.85	1658.85	-0.77	-0.00064	HCD (High Energy Collision Dissociation)	30	MS2	74.1797	23	49.9397	61535	F9		1.56	1	0.0010099	0.0138664	0.231805			2000A	2000	A	Q13(AV_54)	Q	13	FALSE
FALSE	High	Sequest HT (A2)	Unambiguous	[K].GLGEVSLSSAPHqLr.[L]	Q13(AV_54); R15(AV_54)	1	Q9C0F0	Q9C0F0	0	2	0.0769	0	1	2	829.928	1658.85	1658.85	-0.77	-0.00064	HCD (High Energy Collision Dissociation)	30	MS2	74.1797	23	49.9397	61535	F9		1.56	1	0.0010099	0.0138664	0.231805			2000A	2000	A	Q13(AV_54)	Q	13	FALSE
FALSE	High	Sequest HT (A2)	Unambiguous	[K].GLGEVSLSSAPHqLr.[L]	Q13(AV_54); R15(AV_54)	1	Q9C0F0	Q9C0F0	0	2	0.0769	0	1	2	829.928	1658.85	1658.85	-0.77	-0.00064	HCD (High Energy Collision Dissociation)	30	MS2	74.1797	23	49.9397	61535	F9		1.56	1	0.0010099	0.0138664	0.231805			2000A	2000	A	R15(AV_54)	R	15	FALSE
FALSE	High	Sequest HT (A2)	Unambiguous	[R].lALVDFGsR.[E]	N-Term(AV_N-term_54); S8(AV_54)	1	O43716	O43716	0	2	0.0381	0	1	1	543.281	1085.56	1085.56	-6.57	-0.00356	HCD (High Energy Collision Dissociation)	30	MS2	97.3738	23	58.6355	75201	F11		1.05	1	0.00101237	0.0139962	0.230871	460896	58.62	Control	Control	Control	S8(AV_54)	S	8	FALSE
FALSE	High	Sequest HT (A2)	Unambiguous	[R].FNAHGDANTIVcNSK.[D]	C12(AV_54)	1	P09382	P09382	0	2	0.0959	0	1	1	822.876	1644.74	1644.74	0.35	0.00029	HCD (High Energy Collision Dissociation)	30	MS2	85.6383	23	17.6926	16565	F3		2.92	1	0.00101819	0.0141551	0.229739			250A	250	A	C12(AV_54)	C	12	FALSE
FALSE	High	Sequest HT (A2)	Unambiguous	[R].SAILQeNSTLSASNK.[C]	E6(AV_54)	2	Q9Y6I4	Q9Y6I4-2; Q9Y6I4	0	2	0.0611	0	1	2	808.916	1616.82	1616.81	7.53	0.00609	HCD (High Energy Collision Dissociation)	30	MS2	42.9634	23	43.4897	52260	F6		1.8	1	0.00101819	0.0141238	0.229961	3304400	43.74	500B	500	B	E6(AV_54)	E	6	FALSE
FALSE	High	Sequest HT (A2)	Unambiguous	[R].SAILQEnSTLSASNK.[C]	N7(AV_54)	2	Q9Y6I4	Q9Y6I4-2; Q9Y6I4	0	2	0.0611	0	1	1	808.916	1616.82	1616.81	7.53	0.00609	HCD (High Energy Collision Dissociation)	30	MS2	42.9634	23	43.4897	52260	F6		1.8	1	0.00101819	0.0141238	0.229961	3304400	43.74	500B	500	B	N7(AV_54)	N	7	FALSE
FALSE	High	Sequest HT (A2)	Unambiguous	[K].CLeLFSELAEDKENYK.[K]	E3(AV_54)	1	P08238	P08238	1	2	0.028	0	1	1	992.962	1984.92	1984.92	-2.29	-0.00228	HCD (High Energy Collision Dissociation)	30	MS2	57.0965	23	74.6648	99249	F1		2.14	1	0.00103329	0.0142178	0.229296	9017294	74	100A	100	A	E3(AV_54)	E	3	FALSE
FALSE	High	Sequest HT (A2)	Unambiguous	[R].NsLLESR.[L]	S2(AV_54)	2	Q9UPP2	Q9UPP2-2; Q9UPP2	0	2	0.1894	0	1	1	436.727	872.447	872.447	-0.74	-0.00032	HCD (High Energy Collision Dissociation)	30	MS2	81.9611	23	65.8594	86185	F1		1.32	1	0.00103615	0.0142536	0.229044			100A	100	A	S2(AV_54)	S	2	FALSE
FALSE	High	Sequest HT (A2)	Unambiguous	[R].nSLLESR.[L]	N1(AV_54)	2	Q9UPP2	Q9UPP2-2; Q9UPP2	0	2	0.1894	0	1	2	436.727	872.447	872.447	-0.74	-0.00032	HCD (High Energy Collision Dissociation)	30	MS2	81.9611	23	65.8594	86185	F1		1.32	1	0.00103615	0.0142536	0.229044			100A	100	A	N1(AV_54)	N	1	FALSE
FALSE	High	Sequest HT (A2)	Unambiguous	[K].LFPTsSVADSTLGSLTr.[R]	S5(AV_54); R17(AV_54)	1	Q9UJD0	Q9UJD0	0	2	0.0696	0	1	1	930.475	1859.94	1859.94	1.82	0.00169	HCD (High Energy Collision Dissociation)	30	MS2	68.7971	23	55.3607	69182	F10		1.58	1	0.00103903	0.014318	0.228593			2000B	2000	B	S5(AV_54)	S	5	FALSE
FALSE	High	Sequest HT (A2)	Unambiguous	[K].LFPTsSVADSTLGSLTr.[R]	S5(AV_54); R17(AV_54)	1	Q9UJD0	Q9UJD0	0	2	0.0696	0	1	1	930.475	1859.94	1859.94	1.82	0.00169	HCD (High Energy Collision Dissociation)	30	MS2	68.7971	23	55.3607	69182	F10		1.58	1	0.00103903	0.014318	0.228593			2000B	2000	B	R17(AV_54)	R	17	FALSE
FALSE	High	Sequest HT (A2)	Unambiguous	[K].VThAVVTVPAYFNDAQR.[Q]	H3(AV_54)	1	P11021	P11021	0	2	0.0437	0	1	1	971.498	1941.99	1941.98	3.28	0.00318	HCD (High Energy Collision Dissociation)	30	MS2	91.4341	23	54.6587	69282	F2		2.29	1	0.00104407	0.0144271	0.227833			100B	100	B	H3(AV_54)	H	3	FALSE
FALSE	High	Sequest HT (A2)	Unambiguous	[R].tGLGILR.[L]	T1(AV_54)	1	O60347	O60347	0	2	0.2462	0	1	1	392.238	783.469	783.472	-3.65	-0.00143	HCD (High Energy Collision Dissociation)	30	MS2	79.7511	23	36.7145	42668	F4		1.95	1	0.00104407	0.0144572	0.227623	4617929	36.73	250B	250	B	T1(AV_54)	T	1	FALSE
FALSE	High	Sequest HT (A2)	Unambiguous	[K].emrILmVGLDAAGK.[T]	N-Term(AV_N-term_54); M2(AV_54); R3(AV_54); M6(AV_54)	3	P61204	P61204-2; P84077; P61204	1	2	0.0788	0	1	1	860.426	1719.84	1719.84	-0.45	-0.00039	HCD (High Energy Collision Dissociation)	30	MS2	57.369	23	42.2758	50339	F9		1.65	1	0.00104407	0.0144632	0.227582	3.57063e+06	41.84	2000A	2000	A	M2(AV_54)	M	2	FALSE
FALSE	High	Sequest HT (A2)	Unambiguous	[K].emrILmVGLDAAGK.[T]	N-Term(AV_N-term_54); M2(AV_54); R3(AV_54); M6(AV_54)	3	P61204	P61204-2; P84077; P61204	1	2	0.0788	0	1	1	860.426	1719.84	1719.84	-0.45	-0.00039	HCD (High Energy Collision Dissociation)	30	MS2	57.369	23	42.2758	50339	F9		1.65	1	0.00104407	0.0144632	0.227582	3.57063e+06	41.84	2000A	2000	A	R3(AV_54)	R	3	FALSE
FALSE	High	Sequest HT (A2)	Unambiguous	[K].emrILmVGLDAAGK.[T]	N-Term(AV_N-term_54); M2(AV_54); R3(AV_54); M6(AV_54)	3	P61204	P61204-2; P84077; P61204	1	2	0.0788	0	1	1	860.426	1719.84	1719.84	-0.45	-0.00039	HCD (High Energy Collision Dissociation)	30	MS2	57.369	23	42.2758	50339	F9		1.65	1	0.00104407	0.0144632	0.227582	3.57063e+06	41.84	2000A	2000	A	M6(AV_54)	M	6	FALSE
FALSE	High	Sequest HT (A2)	Unambiguous	[K].NEGNLENEGKPEDEVEPDDEGKSdEEEKPdAEGK.[T]	D24(AV_54); D30(AV_54)	2	Q6IPX3	Q6IPX3-2; Q6IPX3	1	4		0.0422	3	6	967.152	3865.59	3865.62	-7.87	-0.00761	HCD (High Energy Collision Dissociation)	30	MS2	38.9964	23	23.4945	24200	F3		1.59	1	0.00104986	0.0145697	0.226848	1989399	23.48	250A	250	A	D24(AV_54)	D	24	FALSE
FALSE	High	Sequest HT (A2)	Unambiguous	[K].NEGNLENEGKPEDEVEPDDEGKSdEEEKPdAEGK.[T]	D24(AV_54); D30(AV_54)	2	Q6IPX3	Q6IPX3-2; Q6IPX3	1	4		0.0422	3	6	967.152	3865.59	3865.62	-7.87	-0.00761	HCD (High Energy Collision Dissociation)	30	MS2	38.9964	23	23.4945	24200	F3		1.59	1	0.00104986	0.0145697	0.226848	1989399	23.48	250A	250	A	D30(AV_54)	D	30	FALSE
FALSE	High	Sequest HT (A2)	Unambiguous	[K].NEGNLENEGKPEDEVEPDDEGKSDEeeKPDAEGK.[T]	E26(AV_54); E27(AV_54)	2	Q6IPX3	Q6IPX3-2; Q6IPX3	1	4		0.0422	3	7	967.152	3865.59	3865.62	-7.87	-0.00761	HCD (High Energy Collision Dissociation)	30	MS2	38.9964	23	23.4945	24200	F3		1.59	1	0.00104986	0.0145697	0.226848	1989399	23.48	250A	250	A	E26(AV_54)	E	26	FALSE
FALSE	High	Sequest HT (A2)	Unambiguous	[K].NEGNLENEGKPEDEVEPDDEGKSDEeeKPDAEGK.[T]	E26(AV_54); E27(AV_54)	2	Q6IPX3	Q6IPX3-2; Q6IPX3	1	4		0.0422	3	7	967.152	3865.59	3865.62	-7.87	-0.00761	HCD (High Energy Collision Dissociation)	30	MS2	38.9964	23	23.4945	24200	F3		1.59	1	0.00104986	0.0145697	0.226848	1989399	23.48	250A	250	A	E27(AV_54)	E	27	FALSE
FALSE	High	Sequest HT (A2)	Unambiguous	[K].NEGNLEnEGKPEDEVEPDDEGKsDEEEKPDAEGK.[T]	N7(AV_54); S23(AV_54)	2	Q6IPX3	Q6IPX3-2; Q6IPX3	1	4		0.0422	3	4	967.152	3865.59	3865.62	-7.87	-0.00761	HCD (High Energy Collision Dissociation)	30	MS2	38.9964	23	23.4945	24200	F3		1.59	1	0.00104986	0.0145697	0.226848	1989399	23.48	250A	250	A	N7(AV_54)	N	7	FALSE
FALSE	High	Sequest HT (A2)	Unambiguous	[K].NEGNLEnEGKPEDEVEPDDEGKsDEEEKPDAEGK.[T]	N7(AV_54); S23(AV_54)	2	Q6IPX3	Q6IPX3-2; Q6IPX3	1	4		0.0422	3	4	967.152	3865.59	3865.62	-7.87	-0.00761	HCD (High Energy Collision Dissociation)	30	MS2	38.9964	23	23.4945	24200	F3		1.59	1	0.00104986	0.0145697	0.226848	1989399	23.48	250A	250	A	S23(AV_54)	S	23	FALSE
FALSE	High	Sequest HT (A2)	Unambiguous	[K].NEGNLENEGKPEDEVePDDeGKSDEEEKPDAEGK.[T]	E16(AV_54); E20(AV_54)	2	Q6IPX3	Q6IPX3-2; Q6IPX3	1	4		0.0422	3	5	967.152	3865.59	3865.62	-7.87	-0.00761	HCD (High Energy Collision Dissociation)	30	MS2	38.9964	23	23.4945	24200	F3		1.59	1	0.00104986	0.0145697	0.226848	1989399	23.48	250A	250	A	E16(AV_54)	E	16	FALSE
FALSE	High	Sequest HT (A2)	Unambiguous	[K].NEGNLENEGKPEDEVePDDeGKSDEEEKPDAEGK.[T]	E16(AV_54); E20(AV_54)	2	Q6IPX3	Q6IPX3-2; Q6IPX3	1	4		0.0422	3	5	967.152	3865.59	3865.62	-7.87	-0.00761	HCD (High Energy Collision Dissociation)	30	MS2	38.9964	23	23.4945	24200	F3		1.59	1	0.00104986	0.0145697	0.226848	1989399	23.48	250A	250	A	E20(AV_54)	E	20	FALSE
FALSE	High	Sequest HT (A2)	Unambiguous	[K].NEGNLENEGKPEDEVEPDDeGKSDeEEKPDAEGK.[T]	E20(AV_54); E25(AV_54)	2	Q6IPX3	Q6IPX3-2; Q6IPX3	1	4		0.0422	3	3	967.152	3865.59	3865.62	-7.87	-0.00761	HCD (High Energy Collision Dissociation)	30	MS2	38.9964	23	23.4945	24200	F3		1.59	1	0.00104986	0.0145697	0.226848	1989399	23.48	250A	250	A	E20(AV_54)	E	20	FALSE
FALSE	High	Sequest HT (A2)	Unambiguous	[K].NEGNLENEGKPEDEVEPDDeGKSDeEEKPDAEGK.[T]	E20(AV_54); E25(AV_54)	2	Q6IPX3	Q6IPX3-2; Q6IPX3	1	4		0.0422	3	3	967.152	3865.59	3865.62	-7.87	-0.00761	HCD (High Energy Collision Dissociation)	30	MS2	38.9964	23	23.4945	24200	F3		1.59	1	0.00104986	0.0145697	0.226848	1989399	23.48	250A	250	A	E25(AV_54)	E	25	FALSE
FALSE	High	Sequest HT (A2)	Unambiguous	[K].EDILYHFNLtTsR.[H]	T10(AV_54); S12(AV_54)	1	Q16831	Q16831	0	2	0.0168	0	1	1	858.916	1716.82	1716.82	1.16	0.001	HCD (High Energy Collision Dissociation)	30	MS2	96.3745	23	57.8639	73777	F3		1.79	1	0.00105529	0.014714	0.225862			250A	250	A	T10(AV_54)	T	10	FALSE
FALSE	High	Sequest HT (A2)	Unambiguous	[K].EDILYHFNLtTsR.[H]	T10(AV_54); S12(AV_54)	1	Q16831	Q16831	0	2	0.0168	0	1	1	858.916	1716.82	1716.82	1.16	0.001	HCD (High Energy Collision Dissociation)	30	MS2	96.3745	23	57.8639	73777	F3		1.79	1	0.00105529	0.014714	0.225862			250A	250	A	S12(AV_54)	S	12	FALSE
FALSE	High	Sequest HT (A2)	Unambiguous	[K].VLtGVAGEDAECHAAK.[L]	T3(AV_54)	1	O95373	O95373	0	3	0.1087	0	1	1	542.26	1624.77	1624.76	1.27	0.00069	HCD (High Energy Collision Dissociation)	30	MS2	84.7414	23	17.2231	16181	F11		1.84	1	0.00105529	0.0146698	0.226163			Control	Control	Control	T3(AV_54)	T	3	FALSE
FALSE	High	Sequest HT (A2)	Unambiguous	[KR].vkLQIWDTAGQER.[FY]	N-Term(AV_N-term_54); K2(AV_54)	11	Q15286; Q15771	Q15286; Q15771; Q86YS6; Q96AX2; Q15286-2; Q86YS6-2; Q96AX2-2; Q15771-2; Q96AX2-4; Q96AX2-3; P20337	1	2	0.1064	0	1	1	826.419	1651.83	1651.84	-7.53	-0.00622	HCD (High Energy Collision Dissociation)	30	MS2	85.1165	23	48.6444	60089	F3		2.35	2	0.00105529	0.0147253	0.225785			250A	250	A	K2(AV_54)	K	2	TRUE
FALSE	High	Sequest HT (A2)	Unambiguous	[R].AVGDGILCnTYIDSYK.[G]	N9(AV_54)	2	Q53EL6	Q53EL6-2; Q53EL6	0	2	0.027	0	1	1	893.424	1785.84	1785.84	1.88	0.00168	HCD (High Energy Collision Dissociation)	30	MS2	75.5887	23	48.8134	59572	F10		2.22	1	0.00105812	0.0147878	0.225362			2000B	2000	B	N9(AV_54)	N	9	FALSE
FALSE	High	Sequest HT (A2)	Unambiguous	[K].AVmGIFsLVTGk.[S]	M3(AV_54); S7(AV_54); K12(AV_54)	2	Q6IA69	Q6IA69-2; Q6IA69	0	2	0.1006	0	1	1	692.859	1384.71	1384.72	-5.5	-0.00381	HCD (High Energy Collision Dissociation)	30	MS2	97.8218	6.31	34.6649	39183	F10		1.69	1	0.00105812	0.0147671	0.225502			2000B	2000	B	M3(AV_54)	M	3	FALSE
FALSE	High	Sequest HT (A2)	Unambiguous	[K].AVmGIFsLVTGk.[S]	M3(AV_54); S7(AV_54); K12(AV_54)	2	Q6IA69	Q6IA69-2; Q6IA69	0	2	0.1006	0	1	1	692.859	1384.71	1384.72	-5.5	-0.00381	HCD (High Energy Collision Dissociation)	30	MS2	97.8218	6.31	34.6649	39183	F10		1.69	1	0.00105812	0.0147671	0.225502			2000B	2000	B	S7(AV_54)	S	7	FALSE
FALSE	High	Sequest HT (A2)	Unambiguous	[K].AVmGIFsLVTGk.[S]	M3(AV_54); S7(AV_54); K12(AV_54)	2	Q6IA69	Q6IA69-2; Q6IA69	0	2	0.1006	0	1	1	692.859	1384.71	1384.72	-5.5	-0.00381	HCD (High Energy Collision Dissociation)	30	MS2	97.8218	6.31	34.6649	39183	F10		1.69	1	0.00105812	0.0147671	0.225502			2000B	2000	B	K12(AV_54)	K	12	TRUE
FALSE	High	Sequest HT (A2)	Unambiguous	[K].ELVVTqLGYDTR.[V]	Q6(AV_54)	2	Q01813	Q01813-2; Q01813	0	2	0.1971	0	1	1	724.373	1447.74	1447.74	-3.41	-0.00247	HCD (High Energy Collision Dissociation)	30	MS2	51.76	23	25.4117	26555	F5		2.08	1	0.00106049	0.0149001	0.224605	6480734	25.3	500A	500	A	Q6(AV_54)	Q	6	FALSE
FALSE	High	Sequest HT (A2)	Unambiguous	[K].ELVVtQLGYDTR.[V]	T5(AV_54)	2	Q01813	Q01813-2; Q01813	0	2	0.1971	0	1	2	724.373	1447.74	1447.74	-3.41	-0.00247	HCD (High Energy Collision Dissociation)	30	MS2	51.76	23	25.4117	26555	F5		2.08	1	0.00106049	0.0149001	0.224605	6480734	25.3	500A	500	A	T5(AV_54)	T	5	FALSE
FALSE	High	Sequest HT (A2)	Unambiguous	[K].LNkPADFIGK.[Q]	K3(AV_54)	1	Q9UI17	Q9UI17	0	2	0.0437	0	1	1	578.82	1156.63	1156.64	-2.68	-0.00155	HCD (High Energy Collision Dissociation)	30	MS2	78.1305	22.729	47.4503	57975	F7		1.83	1	0.00106049	0.0148933	0.224651			1000A	1000	A	K3(AV_54)	K	3	TRUE
FALSE	High	Sequest HT (A2)	Unambiguous	[K].nQVAMNPTNTVFDAK.[R]	N1(AV_54)	2	P11142	P11142-2; P11142	0	2	0.0075	0	1	2	852.414	1703.82	1703.81	8.46	0.0072	HCD (High Energy Collision Dissociation)	30	MS2	68.9007	23	41.4773	48961	F10		1.33	1	0.00106049	0.0148154	0.225175			2000B	2000	B	N1(AV_54)	N	1	FALSE
FALSE	High	Sequest HT (A2)	Unambiguous	[R].YLEGTScIAGVLVPAK.[D]	C7(AV_54)	1	P58107	P58107	0	2	0.036	0	1	1	837.936	1674.86	1674.88	-7.67	-0.00642	HCD (High Energy Collision Dissociation)	30	MS2	97.0615	23	50.1329	62720	F1		2.22	1	0.00106049	0.0148949	0.22464	5830450	49.92	100A	100	A	C7(AV_54)	C	7	FALSE
FALSE	High	Sequest HT (A2)	Unambiguous	[R].LNIIsNLDCVNEVIGIR.[Q]	S5(AV_54)	6	P30154; P30153	P30154-3; P30154-2; P30154-4; P30154-5; P30154; P30153	0	3	0.0039	0	1	1	647.013	1939.02	1939.03	-3.95	-0.00255	HCD (High Energy Collision Dissociation)	30	MS2	98.1786	23	65.2032	84103	F8		2.54	2	0.00106049	0.0148256	0.225107			1000B	1000	B	S5(AV_54)	S	5	FALSE
FALSE	High	Sequest HT (A2)	Unambiguous	[K].LVSEFTItKGLR.[G]	T8(AV_54)	2	P19835	P19835-2; P19835	1	3	0.1306	0	1	1	473.275	1417.81	1417.8	4.63	0.00219	HCD (High Energy Collision Dissociation)	30	MS2	75.7473	23	46.4282	56380	F9		2.45	1	0.00106049	0.0148375	0.225026			2000A	2000	A	T8(AV_54)	T	8	FALSE
FALSE	High	Sequest HT (A2)	Unambiguous	[R].LGAcLAFLPEAFDFIAR.[D]	C4(AV_54)	5	Q86X76	Q86X76-3; Q86X76-5; Q86X76-4; Q86X76-2; Q86X76	0	2	0.0369	0	1	1	954.493	1907.98	1907.97	3.7	0.00353	HCD (High Energy Collision Dissociation)	30	MS2	72.1154	23	79.1999	105932	F1		2.17	1	0.0010635	0.0149259	0.224433			100A	100	A	C4(AV_54)	C	4	FALSE
FALSE	High	Sequest HT (A2)	Unambiguous	[R].tSAQAQTGNIR.[E]	T1(AV_54)	1	Q7Z3Z3	Q7Z3Z3	0	2	0.1635	0	1	3	600.801	1200.59	1200.6	-2.18	-0.00131	HCD (High Energy Collision Dissociation)	30	MS2	97.0847	23	82.7272	110804	F2		1.04	1	0.00106646	0.0149379	0.224352			100B	100	B	T1(AV_54)	T	1	FALSE
FALSE	High	Sequest HT (A2)	Unambiguous	[R].TsAQAQTGNIR.[E]	S2(AV_54)	1	Q7Z3Z3	Q7Z3Z3	0	2	0.1635	0	1	1	600.801	1200.59	1200.6	-2.18	-0.00131	HCD (High Energy Collision Dissociation)	30	MS2	97.0847	23	82.7272	110804	F2		1.04	1	0.00106646	0.0149379	0.224352			100B	100	B	S2(AV_54)	S	2	FALSE
FALSE	High	Sequest HT (A2)	Unambiguous	[K].IGEhTPSALAIMENANVLAR.[Y]	H4(AV_54)	2	P04075-2; P04075	P04075-2; P04075	0	3	0.0625	0	1	1	721.043	2161.11	2161.11	3.16	0.00228	HCD (High Energy Collision Dissociation)	30	MS2	91.0682	23	67.353	87522	F6		2.24	2	0.00106856	0.0150694	0.223476	356423	67.51	500B	500	B	H4(AV_54)	H	4	FALSE
FALSE	High	Sequest HT (A2)	Unambiguous	[K].SKAEAESLYQsK.[Y]	S11(AV_54)	1	P04264	P04264	1	2	0.0194	0	1	1	697.845	1394.68	1394.68	1.81	0.00126	HCD (High Energy Collision Dissociation)	30	MS2	56.789	23	70.0327	91646	F5		1.55	1	0.00106856	0.0151286	0.223085	710166	70.04	500A	500	A	S11(AV_54)	S	11	FALSE
FALSE	High	Sequest HT (A2)	Unambiguous	[R].EANTLAGqSQPPPPPPPK.[W]	Q8(AV_54)	2	Q5TC82	Q5TC82-2; Q5TC82	0	2	0.0062	0	1	1	940.477	1879.95	1879.95	-4.54	-0.00426	HCD (High Energy Collision Dissociation)	30	MS2	87.0224	23	63.9226	83095	F2		1.61	1	0.00106856	0.015101	0.223267	1636566	63.65	100B	100	B	Q8(AV_54)	Q	8	FALSE
FALSE	High	Sequest HT (A2)	Unambiguous	[R].QmSLLLR.[R]	M2(AV_54)	3	P25705	P25705-2; P25705-3; P25705	0	2	0.0828	0	1	1	457.761	914.514	914.513	1.81	0.00083	HCD (High Energy Collision Dissociation)	30	MS2	66.4074	23	62.4231	80580	F3		1.69	1	0.00106856	0.0149979	0.223952	322111	62.41	250A	250	A	M2(AV_54)	M	2	FALSE
FALSE	High	Sequest HT (A2)	Unambiguous	[R].MVSDInNAWGCLEQVEK.[G]	N6(AV_54)	4	P12814	P12814-2; P12814-4; P12814-3; P12814	0	2	0.1088	0	1	1	995.449	1989.89	1989.9	-7.32	-0.00728	HCD (High Energy Collision Dissociation)	30	MS2	98.4413	23	52.3114	65080	F8		1.47	1	0.00106856	0.0150203	0.223802	1.12298e+06	52.38	1000B	1000	B	N6(AV_54)	N	6	FALSE
FALSE	High	Sequest HT (A2)	Unambiguous	[R].MVSDINnAWGCLEQVEK.[G]	N7(AV_54)	4	P12814	P12814-2; P12814-4; P12814-3; P12814	0	2	0.1088	0	1	2	995.449	1989.89	1989.9	-7.32	-0.00728	HCD (High Energy Collision Dissociation)	30	MS2	98.4413	23	52.3114	65080	F8		1.47	1	0.00106856	0.0150203	0.223802	1.12298e+06	52.38	1000B	1000	B	N7(AV_54)	N	7	FALSE
FALSE	High	Sequest HT (A2)	Unambiguous	[R].LEEVSFLQPyPAR.[R]	Y10(AV_54)	1	Q96S65	Q96S65	0	2	0.018	0	1	1	801.907	1602.81	1602.82	-6.52	-0.00523	HCD (High Energy Collision Dissociation)	30	MS2	47.9515	23	61.2044	79021	F2		1.67	1	0.00107132	0.0151459	0.22297	2.24503e+06	61.33	100B	100	B	Y10(AV_54)	Y	10	FALSE
FALSE	High	Sequest HT (A2)	Unambiguous	[K].TcPVQLWVDSTPPPGTR.[V]	C2(AV_54)	9	P04637	P04637-3; P04637-6; P04637-7; P04637-2; P04637-8; P04637-9; P04637-5; P04637-4; P04637	0	2	0.1063	0	1	1	954.463	1907.92	1907.93	-7.34	-0.007	HCD (High Energy Collision Dissociation)	30	MS2	69.2193	23	48.1539	59691	F11		1.6	1	0.00107132	0.0151415	0.223			Control	Control	Control	C2(AV_54)	C	2	FALSE
FALSE	High	Sequest HT (A2)	Unambiguous	[K].tCPVQLWVDSTPPPGTR.[V]	T1(AV_54)	9	P04637	P04637-3; P04637-6; P04637-7; P04637-2; P04637-8; P04637-9; P04637-5; P04637-4; P04637	0	2	0.1063	0	1	3	954.463	1907.92	1907.93	-7.34	-0.007	HCD (High Energy Collision Dissociation)	30	MS2	69.2193	23	48.1539	59691	F11		1.6	1	0.00107132	0.0151415	0.223			Control	Control	Control	T1(AV_54)	T	1	FALSE
FALSE	High	Sequest HT (A2)	Unambiguous	[R].SAGAcTAAAFLK.[E]	C5(AV_54)	2	P28838	P28838-2; P28838	0	2	0.0745	0	1	1	582.785	1164.56	1164.57	-8.4	-0.00489	HCD (High Energy Collision Dissociation)	30	MS2	90.1392	23	30.8556	34414	F2		1.88	1	0.00107418	0.0152077	0.222564			100B	100	B	C5(AV_54)	C	5	FALSE
FALSE	High	Sequest HT (A2)	Unambiguous	[R].ALGSAAqVqPK.[R]	Q7(AV_54); Q9(AV_54)	1	O60391	O60391	0	2	0.082	0	1	1	589.314	1177.62	1177.62	-0.95	-0.00056	HCD (High Energy Collision Dissociation)	30	MS2	58.6619	23	25.9004	27055	F10		1.83	1	0.00107418	0.0152153	0.222514	4.07851e+06	25.93	2000B	2000	B	Q7(AV_54)	Q	7	FALSE
FALSE	High	Sequest HT (A2)	Unambiguous	[R].ALGSAAqVqPK.[R]	Q7(AV_54); Q9(AV_54)	1	O60391	O60391	0	2	0.082	0	1	1	589.314	1177.62	1177.62	-0.95	-0.00056	HCD (High Energy Collision Dissociation)	30	MS2	58.6619	23	25.9004	27055	F10		1.83	1	0.00107418	0.0152153	0.222514	4.07851e+06	25.93	2000B	2000	B	Q9(AV_54)	Q	9	FALSE
FALSE	High	Sequest HT (A2)	Unambiguous	[R].SFDVNkPGCEVDDLK.[G]	K6(AV_54)	3	P41091	Q2VIR3; Q2VIR3-2; P41091	0	2	0.0134	0	1	1	860.392	1719.78	1719.79	-7.98	-0.00686	HCD (High Energy Collision Dissociation)	30	MS2	77.2062	23	29.3692	32253	F3		2.24	1	0.00107682	0.0152464	0.22231	2.11994e+06	29.44	250A	250	A	K6(AV_54)	K	6	TRUE
FALSE	High	Sequest HT (A2)	Unambiguous	[K].lAEwVLtQREQQLPVNEEtLFQK.[A]	N-Term(AV_N-term_54); W4(AV_54); T7(AV_54); T19(AV_54)	6	Q7Z3K3	Q7Z3K3-5; Q7Z3K3-3; Q7Z3K3-2; Q7Z3K3-7; Q7Z3K3-6; Q7Z3K3	1	3	0.1325	0	1	1	1005.85	3015.54	3015.51	9.55	0.0096	HCD (High Energy Collision Dissociation)	30	MS2	89.006	23	74.7166	98090	F9		1.66	1	0.00107961	0.0153523	0.221619			2000A	2000	A	W4(AV_54)	W	4	FALSE
FALSE	High	Sequest HT (A2)	Unambiguous	[K].lAEwVLtQREQQLPVNEEtLFQK.[A]	N-Term(AV_N-term_54); W4(AV_54); T7(AV_54); T19(AV_54)	6	Q7Z3K3	Q7Z3K3-5; Q7Z3K3-3; Q7Z3K3-2; Q7Z3K3-7; Q7Z3K3-6; Q7Z3K3	1	3	0.1325	0	1	1	1005.85	3015.54	3015.51	9.55	0.0096	HCD (High Energy Collision Dissociation)	30	MS2	89.006	23	74.7166	98090	F9		1.66	1	0.00107961	0.0153523	0.221619			2000A	2000	A	T7(AV_54)	T	7	FALSE
FALSE	High	Sequest HT (A2)	Unambiguous	[K].lAEwVLtQREQQLPVNEEtLFQK.[A]	N-Term(AV_N-term_54); W4(AV_54); T7(AV_54); T19(AV_54)	6	Q7Z3K3	Q7Z3K3-5; Q7Z3K3-3; Q7Z3K3-2; Q7Z3K3-7; Q7Z3K3-6; Q7Z3K3	1	3	0.1325	0	1	1	1005.85	3015.54	3015.51	9.55	0.0096	HCD (High Energy Collision Dissociation)	30	MS2	89.006	23	74.7166	98090	F9		1.66	1	0.00107961	0.0153523	0.221619			2000A	2000	A	T19(AV_54)	T	19	FALSE
FALSE	High	Sequest HT (A2)	Unambiguous	[R].nSLLESR.[L]	N1(AV_54)	2	Q9UPP2	Q9UPP2-2; Q9UPP2	0	2	0.2087	0	1	2	436.725	872.444	872.447	-4.15	-0.00181	HCD (High Energy Collision Dissociation)	30	MS2	74.3676	23	65.9568	85216	F8		1.15	1	0.00110875	0.0156021	0.220009			1000B	1000	B	N1(AV_54)	N	1	FALSE
FALSE	High	Sequest HT (A2)	Unambiguous	[R].NsLLESR.[L]	S2(AV_54)	2	Q9UPP2	Q9UPP2-2; Q9UPP2	0	2	0.2087	0	1	1	436.725	872.444	872.447	-4.15	-0.00181	HCD (High Energy Collision Dissociation)	30	MS2	74.3676	23	65.9568	85216	F8		1.15	1	0.00110875	0.0156021	0.220009			1000B	1000	B	S2(AV_54)	S	2	FALSE
FALSE	High	Sequest HT (A2)	Unambiguous	[R].ALAEDsDIFFDYSGR.[E]	S6(AV_54)	5	O14576	O14576-2; O14576-5; O14576-4; O14576-3; O14576	0	2	0.1646	0	1	1	880.394	1759.78	1759.78	0.37	0.00032	HCD (High Energy Collision Dissociation)	30	MS2	30.1425	23	18.5563	17708	F2		1.64	1	0.00111114	0.0157223	0.219244	3.49333e+06	18.48	100B	100	B	S6(AV_54)	S	6	FALSE
FALSE	High	Sequest HT (A2)	Unambiguous	[R].ALAEdSDIFFDYSGR.[E]	D5(AV_54)	5	O14576	O14576-2; O14576-5; O14576-4; O14576-3; O14576	0	2	0.1646	0	1	2	880.394	1759.78	1759.78	0.37	0.00032	HCD (High Energy Collision Dissociation)	30	MS2	30.1425	23	18.5563	17708	F2		1.64	1	0.00111114	0.0157223	0.219244	3.49333e+06	18.48	100B	100	B	D5(AV_54)	D	5	FALSE
FALSE	High	Sequest HT (A2)	Unambiguous	[R].ALAEDSdIFFDYSGR.[E]	D7(AV_54)	5	O14576	O14576-2; O14576-5; O14576-4; O14576-3; O14576	0	2	0.1646	0	1	3	880.394	1759.78	1759.78	0.37	0.00032	HCD (High Energy Collision Dissociation)	30	MS2	30.1425	23	18.5563	17708	F2		1.64	1	0.00111114	0.0157223	0.219244	3.49333e+06	18.48	100B	100	B	D7(AV_54)	D	7	FALSE
FALSE	High	Sequest HT (A2)	Unambiguous	[R].QmSLLLR.[R]	M2(AV_54)	3	P25705	P25705-2; P25705-3; P25705	0	2	0.0764	0	1	1	457.76	914.513	914.513	0.72	0.00033	HCD (High Energy Collision Dissociation)	30	MS2	60.9958	23	62.4714	80392	F5		1.57	1	0.00111401	0.0157731	0.218923	277119	62.42	500A	500	A	M2(AV_54)	M	2	FALSE
FALSE	High	Sequest HT (A2)	Unambiguous	[K].tFELFR.[G]	T1(AV_54)	1	Q2WGJ9	Q2WGJ9	0	2	0.1688	0	1	1	433.724	866.44	866.441	-0.69	-0.0003	HCD (High Energy Collision Dissociation)	30	MS2	41.4881	23	62.4621	81113	F1		1.54	1	0.00112284	0.0158415	0.218491	1.41015e+06	62.41	100A	100	A	T1(AV_54)	T	1	FALSE
FALSE	High	Sequest HT (A2)	Unambiguous	[K].nQLTSNPENTVFDAK.[R]	N1(AV_54)	1	P11021	P11021	0	2	0.0655	0	1	1	866.416	1731.83	1731.82	3.87	0.00335	HCD (High Energy Collision Dissociation)	30	MS2	81.4091	23	51.0189	63631	F3		2.29	1	0.00112858	0.0159243	0.217972			250A	250	A	N1(AV_54)	N	1	FALSE
FALSE	High	Sequest HT (A2)	Unambiguous	[R].AEGLGHEQtPLPAAQAQVqATGPEAGr.[G]	T9(AV_54); Q19(AV_54); R27(AV_54)	2	Q96JE9	Q96JE9-2; Q96JE9	0	2	0.0963	0	1	1	1423.69	2846.37	2846.37	-1.09	-0.00155	HCD (High Energy Collision Dissociation)	30	MS2	22.1685	23	59.299	76172	F2		1.35	1	0.00113736	0.0160216	0.217366	1.87246e+06	59.29	100B	100	B	T9(AV_54)	T	9	FALSE
FALSE	High	Sequest HT (A2)	Unambiguous	[R].AEGLGHEQtPLPAAQAQVqATGPEAGr.[G]	T9(AV_54); Q19(AV_54); R27(AV_54)	2	Q96JE9	Q96JE9-2; Q96JE9	0	2	0.0963	0	1	1	1423.69	2846.37	2846.37	-1.09	-0.00155	HCD (High Energy Collision Dissociation)	30	MS2	22.1685	23	59.299	76172	F2		1.35	1	0.00113736	0.0160216	0.217366	1.87246e+06	59.29	100B	100	B	Q19(AV_54)	Q	19	FALSE
FALSE	High	Sequest HT (A2)	Unambiguous	[R].AEGLGHEQtPLPAAQAQVqATGPEAGr.[G]	T9(AV_54); Q19(AV_54); R27(AV_54)	2	Q96JE9	Q96JE9-2; Q96JE9	0	2	0.0963	0	1	1	1423.69	2846.37	2846.37	-1.09	-0.00155	HCD (High Energy Collision Dissociation)	30	MS2	22.1685	23	59.299	76172	F2		1.35	1	0.00113736	0.0160216	0.217366	1.87246e+06	59.29	100B	100	B	R27(AV_54)	R	27	FALSE
FALSE	High	Sequest HT (A2)	Unambiguous	[R].AEGLGHEQtPLPAAQAQVQAtGPEAGr.[G]	T9(AV_54); T21(AV_54); R27(AV_54)	2	Q96JE9	Q96JE9-2; Q96JE9	0	2	0.0963	0	1	2	1423.69	2846.37	2846.37	-1.09	-0.00155	HCD (High Energy Collision Dissociation)	30	MS2	22.1685	23	59.299	76172	F2		1.35	1	0.00113736	0.0160216	0.217366	1.87246e+06	59.29	100B	100	B	T9(AV_54)	T	9	FALSE
FALSE	High	Sequest HT (A2)	Unambiguous	[R].AEGLGHEQtPLPAAQAQVQAtGPEAGr.[G]	T9(AV_54); T21(AV_54); R27(AV_54)	2	Q96JE9	Q96JE9-2; Q96JE9	0	2	0.0963	0	1	2	1423.69	2846.37	2846.37	-1.09	-0.00155	HCD (High Energy Collision Dissociation)	30	MS2	22.1685	23	59.299	76172	F2		1.35	1	0.00113736	0.0160216	0.217366	1.87246e+06	59.29	100B	100	B	T21(AV_54)	T	21	FALSE
FALSE	High	Sequest HT (A2)	Unambiguous	[R].AEGLGHEQtPLPAAQAQVQAtGPEAGr.[G]	T9(AV_54); T21(AV_54); R27(AV_54)	2	Q96JE9	Q96JE9-2; Q96JE9	0	2	0.0963	0	1	2	1423.69	2846.37	2846.37	-1.09	-0.00155	HCD (High Energy Collision Dissociation)	30	MS2	22.1685	23	59.299	76172	F2		1.35	1	0.00113736	0.0160216	0.217366	1.87246e+06	59.29	100B	100	B	R27(AV_54)	R	27	FALSE
FALSE	High	Sequest HT (A2)	Unambiguous	[R].GPsGGGEEPALsQYQR.[L]	S3(AV_54); S12(AV_54)	1	Q99567	Q99567	0	2	0.0845	0	1	1	870.892	1740.78	1740.78	-3.63	-0.00316	HCD (High Energy Collision Dissociation)	30	MS2	95.8789	23	32.0908	36164	F2		1.42	1	0.00114596	0.0161195	0.21676			100B	100	B	S3(AV_54)	S	3	FALSE
FALSE	High	Sequest HT (A2)	Unambiguous	[R].GPsGGGEEPALsQYQR.[L]	S3(AV_54); S12(AV_54)	1	Q99567	Q99567	0	2	0.0845	0	1	1	870.892	1740.78	1740.78	-3.63	-0.00316	HCD (High Energy Collision Dissociation)	30	MS2	95.8789	23	32.0908	36164	F2		1.42	1	0.00114596	0.0161195	0.21676			100B	100	B	S12(AV_54)	S	12	FALSE
FALSE	High	Sequest HT (A2)	Unambiguous	[R].tGLGILR.[L]	T1(AV_54)	1	O60347	O60347	0	2	0.199	0	1	2	392.239	783.47	783.472	-2.8	-0.0011	HCD (High Energy Collision Dissociation)	30	MS2	48.805	23	36.831	43189	F1		1.96	1	0.00114596	0.0161088	0.216826	3.33176e+06	36.85	100A	100	A	T1(AV_54)	T	1	FALSE
FALSE	High	Sequest HT (A2)	Unambiguous	[K].VLSTEEmELYELAQAAGGGIDPDVFK.[I]	M7(AV_54)	1	Q6P582	Q6P582	0	3	0.0043	0	1	1	946.128	2836.37	2836.36	3.03	0.00287	HCD (High Energy Collision Dissociation)	30	MS2	89.6793	23	59.3689	75074	F10		2.3	1	0.0011638	0.0162129	0.216185	1.31979e+06	58.67	2000B	2000	B	M7(AV_54)	M	7	FALSE
FALSE	High	Sequest HT (A2)	Unambiguous	[R].YGInTTDIFQTVDLWEGK.[N]	N4(AV_54)	2	P37802	P37802-2; P37802	0	2	0.0336	0	1	2	1077.53	2154.05	2154.04	5.17	0.00557	HCD (High Energy Collision Dissociation)	30	MS2	68.6294	23	83.2138	111330	F3		1.49	1	0.00117547	0.0162971	0.215669			250A	250	A	N4(AV_54)	N	4	FALSE
FALSE	High	Sequest HT (A2)	Unambiguous	[K].LDLQWVQVLSEGWAtPLK.[G]	T15(AV_54)	2	O95340	O95340-2; O95340	0	3	0.0079	0	1	1	713.048	2137.13	2137.13	-1.22	-0.00087	HCD (High Energy Collision Dissociation)	30	MS2	96.4911	23	75.3241	99439	F4		1.26	1	0.00117547	0.0163038	0.215629			250B	250	B	T15(AV_54)	T	15	FALSE
FALSE	High	Sequest HT (A2)	Unambiguous	[K].LDLQWVQVLSEGwATPLK.[G]	W13(AV_54)	2	O95340	O95340-2; O95340	0	3	0.0079	0	1	2	713.048	2137.13	2137.13	-1.22	-0.00087	HCD (High Energy Collision Dissociation)	30	MS2	96.4911	23	75.3241	99439	F4		1.26	1	0.00117547	0.0163038	0.215629			250B	250	B	W13(AV_54)	W	13	FALSE
FALSE	High	Sequest HT (A2)	Unambiguous	[R].YGINtTDIFQTVDLWEGK.[N]	T5(AV_54)	2	P37802	P37802-2; P37802	0	2	0.0336	0	1	1	1077.53	2154.05	2154.04	5.17	0.00557	HCD (High Energy Collision Dissociation)	30	MS2	68.6294	23	83.2138	111330	F3		1.49	1	0.00117547	0.0162971	0.215669			250A	250	A	T5(AV_54)	T	5	FALSE
FALSE	High	Sequest HT (A2)	Unambiguous	[K].cVIALQEK.[D]	C1(AV_54)	3	P35221	P35221-3; P35221-2; P35221	0	2	0.4311	0	1	2	479.254	957.5	957.507	-7.4	-0.00354	HCD (High Energy Collision Dissociation)	30	MS2	94.9274	7.643	24.3328	25132	F6		1.67	1	0.00117547	0.016341	0.215402			500B	500	B	C1(AV_54)	C	1	FALSE
FALSE	High	Sequest HT (A2)	Unambiguous	[R].FNAHGDANTIVcNSK.[D]	C12(AV_54)	1	P09382	P09382	0	2	0.0949	0	1	1	822.874	1644.74	1644.74	-1.13	-0.00093	HCD (High Energy Collision Dissociation)	30	MS2	87.1837	11.991	17.6368	16232	F8		2.74	1	0.00117829	0.0164048	0.215014			1000B	1000	B	C12(AV_54)	C	12	FALSE
FALSE	High	Sequest HT (A2)	Unambiguous	[K].GAAAAAAAsGAAGGGGGGAGAGAPGGGR.[L]	S9(AV_54)	2	Q68E01	Q68E01-2; Q68E01	0	3	0.1327	0	1	1	669.655	2006.95	2006.94	6.58	0.0044	HCD (High Energy Collision Dissociation)	30	MS2	97.8776	23	54.8641	69636	F11		2.11	1	0.00117829	0.0163923	0.21509	2.30799e+06	54.27	Control	Control	Control	S9(AV_54)	S	9	FALSE
FALSE	High	Sequest HT (A2)	Unambiguous	[R].cTYVVLDEADR.[M]	C1(AV_54)	1	Q9BUQ8	Q9BUQ8	0	2		0.0109	2	3	669.306	1337.6	1337.6	-0.15	-0.0001	HCD (High Energy Collision Dissociation)	30	MS2	88.326	23	60.5503	78053	F11		1.81	1	0.00118706	0.0165042	0.214414	1.33837e+06	60.6	Control	Control	Control	C1(AV_54)	C	1	FALSE
FALSE	High	Sequest HT (A2)	Unambiguous	[R].gLPddhAGPIR.[V]	N-Term(AV_N-term_54); D4(AV_54); D5(AV_54); H6(AV_54)	3	Q9BTE6	Q9BTE6-2; Q9BTE6-3; Q9BTE6	0	3	0.2625	0	1	1	455.215	1363.63	1363.63	1.26	0.00057	HCD (High Energy Collision Dissociation)	30	MS2	97.9592	19.907	36.2795	42033	F4		1.6	1	0.00119251	0.0165874	0.213914	1.05862e+06	36.11	250B	250	B	D4(AV_54)	D	4	FALSE
FALSE	High	Sequest HT (A2)	Unambiguous	[R].gLPddhAGPIR.[V]	N-Term(AV_N-term_54); D4(AV_54); D5(AV_54); H6(AV_54)	3	Q9BTE6	Q9BTE6-2; Q9BTE6-3; Q9BTE6	0	3	0.2625	0	1	1	455.215	1363.63	1363.63	1.26	0.00057	HCD (High Energy Collision Dissociation)	30	MS2	97.9592	19.907	36.2795	42033	F4		1.6	1	0.00119251	0.0165874	0.213914	1.05862e+06	36.11	250B	250	B	D5(AV_54)	D	5	FALSE
FALSE	High	Sequest HT (A2)	Unambiguous	[R].gLPddhAGPIR.[V]	N-Term(AV_N-term_54); D4(AV_54); D5(AV_54); H6(AV_54)	3	Q9BTE6	Q9BTE6-2; Q9BTE6-3; Q9BTE6	0	3	0.2625	0	1	1	455.215	1363.63	1363.63	1.26	0.00057	HCD (High Energy Collision Dissociation)	30	MS2	97.9592	19.907	36.2795	42033	F4		1.6	1	0.00119251	0.0165874	0.213914	1.05862e+06	36.11	250B	250	B	H6(AV_54)	H	6	FALSE
FALSE	High	Sequest HT (A2)	Unambiguous	[R].ALLELRAeMTAAAEER.[I]	E8(AV_54)	1	O15078	O15078	1	2	0.1518	0	1	1	914.467	1827.93	1827.93	-0.31	-0.00028	HCD (High Energy Collision Dissociation)	30	MS2	0	23	20.3377	20163	F1		1.91	1	0.00119251	0.016614	0.213755			100A	100	A	E8(AV_54)	E	8	FALSE
FALSE	High	Sequest HT (A2)	Unambiguous	[R].ALLELRAEMtAAAEER.[I]	T10(AV_54)	1	O15078	O15078	1	2	0.1518	0	1	2	914.467	1827.93	1827.93	-0.31	-0.00028	HCD (High Energy Collision Dissociation)	30	MS2	0	23	20.3377	20163	F1		1.91	1	0.00119251	0.016614	0.213755			100A	100	A	T10(AV_54)	T	10	FALSE
FALSE	High	Sequest HT (A2)	Unambiguous	[R].ALLELRAEmTAAAEER.[I]	M9(AV_54)	1	O15078	O15078	1	2	0.1518	0	1	3	914.467	1827.93	1827.93	-0.31	-0.00028	HCD (High Energy Collision Dissociation)	30	MS2	0	23	20.3377	20163	F1		1.91	1	0.00119251	0.016614	0.213755			100A	100	A	M9(AV_54)	M	9	FALSE
FALSE	High	Sequest HT (A2)	Unambiguous	[K].NIyKRMTGSEFDFEEMK.[R]	Y3(AV_54)	2	P50395	P50395-2; P50395	2	3	0.003	0	1	1	726.999	2178.98	2178.98	-0.27	-0.0002	HCD (High Energy Collision Dissociation)	30	MS2	97.9156	23	43.3392	52656	F1		3.36	1	0.00120122	0.0166764	0.213382	2.02633e+06	42.9	100A	100	A	Y3(AV_54)	Y	3	FALSE
FALSE	High	Sequest HT (A2)	Unambiguous	[K].INVLEDFEGENPqVPK.[L]	Q13(AV_54)	1	P52797	P52797	0	2	0.0667	0	1	1	941.463	1881.92	1881.92	-2.51	-0.00236	HCD (High Energy Collision Dissociation)	30	MS2	39.0671	23	37.811	44263	F3		1.35	1	0.00120417	0.0167259	0.213088			250A	250	A	Q13(AV_54)	Q	13	FALSE
FALSE	High	Sequest HT (A2)	Unambiguous	[R].LVQHPDLASQASPSEPQAGSPPk.[S]	K23(AV_54)	1	Q8N283	Q8N283	0	3	0.069	0	1	2	799.075	2395.21	2395.19	9.17	0.00732	HCD (High Energy Collision Dissociation)	30	MS2	48.6181	23	84.4469	113589	F1		0.87	1	0.00122483	0.0168822	0.212164			100A	100	A	K23(AV_54)	K	23	TRUE
FALSE	High	Sequest HT (A2)	Unambiguous	[R].LVQHPDLASQASPSEPQAGsPPK.[S]	S20(AV_54)	1	Q8N283	Q8N283	0	3	0.069	0	1	1	799.075	2395.21	2395.19	9.17	0.00732	HCD (High Energy Collision Dissociation)	30	MS2	48.6181	23	84.4469	113589	F1		0.87	1	0.00122483	0.0168822	0.212164			100A	100	A	S20(AV_54)	S	20	FALSE
FALSE	High	Sequest HT (A2)	Unambiguous	[K].EkEIEGLK.[E]	K2(AV_54)	2	Q6ZRK6	Q6ZRK6-2; Q6ZRK6	1	2	0.2385	0	1	3	500.271	999.535	999.536	-0.54	-0.00027	HCD (High Energy Collision Dissociation)	30	MS2	24.885	23	60.4321	76646	F10		2.18	1	0.00122483	0.0168637	0.212273	1.34378e+06	60.32	2000B	2000	B	K2(AV_54)	K	2	TRUE
FALSE	High	Sequest HT (A2)	Unambiguous	[K].eKEIEGLK.[E]	E1(AV_54)	2	Q6ZRK6	Q6ZRK6-2; Q6ZRK6	1	2	0.2385	0	1	1	500.271	999.535	999.536	-0.54	-0.00027	HCD (High Energy Collision Dissociation)	30	MS2	24.885	23	60.4321	76646	F10		2.18	1	0.00122483	0.0168637	0.212273	1.34378e+06	60.32	2000B	2000	B	E1(AV_54)	E	1	FALSE
FALSE	High	Sequest HT (A2)	Unambiguous	[K].ENVNVEEMFNcITELVLR.[A]	C11(AV_54)	1	Q15286	Q15286	0	2		0.0056	3	5	1103.53	2206.05	2206.05	-1.54	-0.0017	HCD (High Energy Collision Dissociation)	30	MS2	87.491	23	82.1793	109993	F11		1.78	1	0.00122744	0.0169658	0.211674			Control	Control	Control	C11(AV_54)	C	11	FALSE
FALSE	High	Sequest HT (A2)	Unambiguous	[K].ENVNVEEmFNCITELVLR.[A]	M8(AV_54)	1	Q15286	Q15286	0	2		0.0056	3	4	1103.53	2206.05	2206.05	-1.54	-0.0017	HCD (High Energy Collision Dissociation)	30	MS2	87.491	23	82.1793	109993	F11		1.78	1	0.00122744	0.0169658	0.211674			Control	Control	Control	M8(AV_54)	M	8	FALSE
FALSE	High	Sequest HT (A2)	Unambiguous	[K].emrILmVGLDAAGK.[T]	N-Term(AV_N-term_54); M2(AV_54); R3(AV_54); M6(AV_54)	3	P61204	P61204-2; P84077; P61204	1	2	0.32	0	1	1	860.424	1719.84	1719.84	-2.64	-0.00227	HCD (High Energy Collision Dissociation)	30	MS2	66.8567	23	42.2601	50085	F10		2	1	0.00122744	0.0169498	0.211768			2000B	2000	B	M2(AV_54)	M	2	FALSE
FALSE	High	Sequest HT (A2)	Unambiguous	[K].emrILmVGLDAAGK.[T]	N-Term(AV_N-term_54); M2(AV_54); R3(AV_54); M6(AV_54)	3	P61204	P61204-2; P84077; P61204	1	2	0.32	0	1	1	860.424	1719.84	1719.84	-2.64	-0.00227	HCD (High Energy Collision Dissociation)	30	MS2	66.8567	23	42.2601	50085	F10		2	1	0.00122744	0.0169498	0.211768			2000B	2000	B	R3(AV_54)	R	3	FALSE
FALSE	High	Sequest HT (A2)	Unambiguous	[K].emrILmVGLDAAGK.[T]	N-Term(AV_N-term_54); M2(AV_54); R3(AV_54); M6(AV_54)	3	P61204	P61204-2; P84077; P61204	1	2	0.32	0	1	1	860.424	1719.84	1719.84	-2.64	-0.00227	HCD (High Energy Collision Dissociation)	30	MS2	66.8567	23	42.2601	50085	F10		2	1	0.00122744	0.0169498	0.211768			2000B	2000	B	M6(AV_54)	M	6	FALSE
FALSE	High	Sequest HT (A2)	Unambiguous	[K].ENVNVEEMFnCITELVLR.[A]	N10(AV_54)	1	Q15286	Q15286	0	2		0.0056	3	3	1103.53	2206.05	2206.05	-1.54	-0.0017	HCD (High Energy Collision Dissociation)	30	MS2	87.491	23	82.1793	109993	F11		1.78	1	0.00122744	0.0169658	0.211674			Control	Control	Control	N10(AV_54)	N	10	FALSE
FALSE	High	Sequest HT (A2)	Unambiguous	[K].NIYKrMTGSEFDFEEMK.[R]	R5(AV_54)	2	P50395	P50395-2; P50395	2	3	0.0172	0	1	1	726.997	2178.98	2178.98	-3.59	-0.00261	HCD (High Energy Collision Dissociation)	30	MS2	92.0654	23	43.0067	51410	F8		3.48	1	0.00122744	0.0169639	0.211685	1.39501e+06	43.02	1000B	1000	B	R5(AV_54)	R	5	FALSE
FALSE	High	Sequest HT (A2)	Unambiguous	[K].EQHNVsPR.[D]	S6(AV_54)	1	P50443	P50443	0	2	0.1942	0	1	1	510.747	1020.49	1020.49	0.67	0.00034	HCD (High Energy Collision Dissociation)	30	MS2	58.5124	23	53.5651	66543	F10		1.03	1	0.00122744	0.0169592	0.211713	1.19972e+06	53.65	2000B	2000	B	S6(AV_54)	S	6	FALSE
FALSE	High	Sequest HT (A2)	Unambiguous	[K].AYHEQLSVAEITnACFEPANQMVK.[C]	N13(AV_54)	9	Q71U36; P68366	Q6PEY2; Q71U36; P0DPH7-2; P68366-2; Q71U36-2; P68363-2; P68363; P68366; P0DPH8	0	3	0.0182	0	1	1	916.44	2747.31	2747.28	9.38	0.00859	HCD (High Energy Collision Dissociation)	30	MS2	90.4928	23	47.8157	58573	F6		2.74	2	0.00124526	0.0170472	0.211199			500B	500	B	N13(AV_54)	N	13	FALSE
FALSE	High	Sequest HT (A2)	Unambiguous	[K].NKKShEQLSALK.[G]	H5(AV_54)	2	Q9H4I2	Q9H4I2-2; Q9H4I2	2	3	0.0043	0	1	1	479.601	1436.79	1436.79	1.28	0.00061	HCD (High Energy Collision Dissociation)	30	MS2	24.3079	23	51.5495	64413	F3		2.3	1	0.00124767	0.0170627	0.211109	9933820	51.38	250A	250	A	H5(AV_54)	H	5	FALSE
FALSE	High	Sequest HT (A2)	Unambiguous	[K].sFYPEEVSSMVLTK.[M]	S1(AV_54)	2	P11142	P11142-2; P11142	0	2	0.1418	0	1	2	835.902	1670.8	1670.8	-0.54	-0.00045	HCD (High Energy Collision Dissociation)	30	MS2	63.674	23	73.2002	96291	F4		1.41	1	0.00125535	0.0174008	0.209164	217046	73.14	250B	250	B	S1(AV_54)	S	1	FALSE
FALSE	High	Sequest HT (A2)	Unambiguous	[R].AAVEEGIVLGGGcALLR.[C]	C13(AV_54)	1	P10809	P10809	0	2	0.0641	0	1	1	841.447	1681.89	1681.89	-4.21	-0.00354	HCD (High Energy Collision Dissociation)	30	MS2	92.1363	7.94	51.7634	64359	F7		2.34	1	0.00126077	0.0175426	0.20836	2894183	51.66	1000A	1000	A	C13(AV_54)	C	13	FALSE
FALSE	High	Sequest HT (A2)	Unambiguous	[R].ScGSLLPELK.[L]	C2(AV_54)	1	P42704	P42704	0	2	0.0056	0	1	1	550.789	1100.57	1100.57	5.41	0.00298	HCD (High Energy Collision Dissociation)	30	MS2	91.9231	23	38.7808	45669	F4		1.79	1	0.00126077	0.0175086	0.208552			250B	250	B	C2(AV_54)	C	2	FALSE
FALSE	High	Sequest HT (A2)	Unambiguous	[R].TVDPETQArLEALLEAAAFADPEVLR.[R]	R9(AV_54)	1	Q8IWZ3-3	Q8IWZ3-3	1	3		0.0034	4	4	960.503	2879.5	2879.48	5.85	0.00561	HCD (High Energy Collision Dissociation)	30	MS2	24.3422	23	79.8813	105568	F9		2.92	1	0.00126629	0.0176141	0.207957			2000A	2000	A	R9(AV_54)	R	9	FALSE
FALSE	High	Sequest HT (A2)	Unambiguous	[K].gLQShLK.[K]	N-Term(AV_N-term_54); H5(AV_54)	1	Q6PJP8	Q6PJP8	0	2	0.1019	0	1	1	445.739	890.471	890.473	-1.83	-0.00082	HCD (High Energy Collision Dissociation)	30	MS2	92.2321	23	42.1586	50333	F6		1.57	1	0.00126629	0.0175792	0.208154	1926862	42.19	500B	500	B	H5(AV_54)	H	5	FALSE
FALSE	High	Sequest HT (A2)	Unambiguous	[K].nHEEEISTLR.[G]	N1(AV_54)	1	P08727	P08727	0	2	0.2367	0	1	3	641.308	1281.61	1281.61	0.61	0.00039	HCD (High Energy Collision Dissociation)	30	MS2	83.8182	23	24.954	25928	F5		2.45	1	0.00127202	0.0177452	0.207223	11277825	24.93	500A	500	A	N1(AV_54)	N	1	FALSE
FALSE	High	Sequest HT (A2)	Unambiguous	[K].NhEEEISTLR.[G]	H2(AV_54)	1	P08727	P08727	0	2	0.2367	0	1	1	641.308	1281.61	1281.61	0.61	0.00039	HCD (High Energy Collision Dissociation)	30	MS2	83.8182	23	24.954	25928	F5		2.45	1	0.00127202	0.0177452	0.207223	11277825	24.93	500A	500	A	H2(AV_54)	H	2	FALSE
FALSE	High	Sequest HT (A2)	Unambiguous	[K].ELhINLIPNK.[Q]	H3(AV_54)	3	P07900	Q14568; P07900-2; P07900	0	2	0.0742	0	1	1	622.853	1244.7	1244.7	-0.06	-4e-05	HCD (High Energy Collision Dissociation)	30	MS2	74.7672	23	54.4936	69210	F1		2.29	1	0.00127759	0.0178146	0.206837	1.72867e+06	54.47	100A	100	A	H3(AV_54)	H	3	FALSE
FALSE	High	Sequest HT (A2)	Unambiguous	[R].cFNTLTNSFQPSLLGR.[K]	C1(AV_54)	5	P55265	P55265-5; P55265-3; P55265-2; P55265-4; P55265	0	2	0.127	0	1	2	926.449	1851.89	1851.91	-7.88	-0.0073	HCD (High Energy Collision Dissociation)	30	MS2	92.2503	23	54.1956	67847	F8		1.89	1	0.00127759	0.0178071	0.206879			1000B	1000	B	C1(AV_54)	C	1	FALSE
FALSE	High	Sequest HT (A2)	Unambiguous	[R].sVGVNAVssDYAAAETYLR.[R]	S1(AV_54); S8(AV_54); S9(AV_54)	1	Q8TBH0-2	Q8TBH0-2	0	3	0.1373	0	1	1	712.329	2134.97	2134.99	-9.61	-0.00684	HCD (High Energy Collision Dissociation)	30	MS2	16.4832	23	35.2463	40208	F8		2.33	1	0.00128636	0.0178975	0.206378	8514467	35.22	1000B	1000	B	S1(AV_54)	S	1	FALSE
FALSE	High	Sequest HT (A2)	Unambiguous	[R].sVGVNAVssDYAAAETYLR.[R]	S1(AV_54); S8(AV_54); S9(AV_54)	1	Q8TBH0-2	Q8TBH0-2	0	3	0.1373	0	1	1	712.329	2134.97	2134.99	-9.61	-0.00684	HCD (High Energy Collision Dissociation)	30	MS2	16.4832	23	35.2463	40208	F8		2.33	1	0.00128636	0.0178975	0.206378	8514467	35.22	1000B	1000	B	S8(AV_54)	S	8	FALSE
FALSE	High	Sequest HT (A2)	Unambiguous	[R].sVGVNAVssDYAAAETYLR.[R]	S1(AV_54); S8(AV_54); S9(AV_54)	1	Q8TBH0-2	Q8TBH0-2	0	3	0.1373	0	1	1	712.329	2134.97	2134.99	-9.61	-0.00684	HCD (High Energy Collision Dissociation)	30	MS2	16.4832	23	35.2463	40208	F8		2.33	1	0.00128636	0.0178975	0.206378	8514467	35.22	1000B	1000	B	S9(AV_54)	S	9	FALSE
FALSE	High	Sequest HT (A2)	Unambiguous	[K].eqLLQSNPVLEAFGNAK.[T]	N-Term(AV_N-term_54); Q2(AV_54)	3	O43795	Q9UBC5; O43795-2; O43795	0	3	0.1092	0	1	1	655.997	1965.98	1965.99	-7.55	-0.00495	HCD (High Energy Collision Dissociation)	30	MS2	72.5628	23	36.3478	41913	F6		2.84	1	0.00128636	0.0179032	0.206346			500B	500	B	Q2(AV_54)	Q	2	FALSE
FALSE	High	Sequest HT (A2)	Unambiguous	[R].sVGVNAVssDYAAAETYLR.[R]	N-Term(AV_N-term_54); S8(AV_54); S9(AV_54)	1	Q8TBH0-2	Q8TBH0-2	0	3	0.1373	0	1	2	712.329	2134.97	2134.99	-9.61	-0.00684	HCD (High Energy Collision Dissociation)	30	MS2	16.4832	23	35.2463	40208	F8		2.33	1	0.00128636	0.0178975	0.206378	8514467	35.22	1000B	1000	B	S8(AV_54)	S	8	FALSE
FALSE	High	Sequest HT (A2)	Unambiguous	[R].sVGVNAVssDYAAAETYLR.[R]	N-Term(AV_N-term_54); S8(AV_54); S9(AV_54)	1	Q8TBH0-2	Q8TBH0-2	0	3	0.1373	0	1	2	712.329	2134.97	2134.99	-9.61	-0.00684	HCD (High Energy Collision Dissociation)	30	MS2	16.4832	23	35.2463	40208	F8		2.33	1	0.00128636	0.0178975	0.206378	8514467	35.22	1000B	1000	B	S9(AV_54)	S	9	FALSE
FALSE	High	Sequest HT (A2)	Unambiguous	[K].QSDIkKPeNTQPeNK.[E]	K5(AV_54); E8(AV_54); E13(AV_54)	2	Q8IW35	Q8IW35-2; Q8IW35	1	2	0.07	0	1	1	959.461	1917.91	1917.92	-2.33	-0.00224	HCD (High Energy Collision Dissociation)	30	MS2	63.0281	23	63.0541	80903	F8		2	1	0.00129492	0.0179998	0.205814	1.08332e+06	63.04	1000B	1000	B	K5(AV_54)	K	5	TRUE
FALSE	High	Sequest HT (A2)	Unambiguous	[K].QSDIkKPeNTQPeNK.[E]	K5(AV_54); E8(AV_54); E13(AV_54)	2	Q8IW35	Q8IW35-2; Q8IW35	1	2	0.07	0	1	1	959.461	1917.91	1917.92	-2.33	-0.00224	HCD (High Energy Collision Dissociation)	30	MS2	63.0281	23	63.0541	80903	F8		2	1	0.00129492	0.0179998	0.205814	1.08332e+06	63.04	1000B	1000	B	E8(AV_54)	E	8	FALSE
FALSE	High	Sequest HT (A2)	Unambiguous	[K].QSDIkKPeNTQPeNK.[E]	K5(AV_54); E8(AV_54); E13(AV_54)	2	Q8IW35	Q8IW35-2; Q8IW35	1	2	0.07	0	1	1	959.461	1917.91	1917.92	-2.33	-0.00224	HCD (High Energy Collision Dissociation)	30	MS2	63.0281	23	63.0541	80903	F8		2	1	0.00129492	0.0179998	0.205814	1.08332e+06	63.04	1000B	1000	B	E13(AV_54)	E	13	FALSE
FALSE	High	Sequest HT (A2)	Unambiguous	[R].aAVPeLSAqPAGSPR.[A]	N-Term(AV_N-term_54); E5(AV_54); Q9(AV_54)	1	A6NIX2	A6NIX2	0	2	0.0629	0	1	1	806.904	1612.8	1612.8	2.84	0.00229	HCD (High Energy Collision Dissociation)	30	MS2	85.9102	23	50.7412	63216	F3		1.59	1	0.00129783	0.0180284	0.205658			250A	250	A	E5(AV_54)	E	5	FALSE
FALSE	High	Sequest HT (A2)	Unambiguous	[R].aAVPeLSAqPAGSPR.[A]	N-Term(AV_N-term_54); E5(AV_54); Q9(AV_54)	1	A6NIX2	A6NIX2	0	2	0.0629	0	1	1	806.904	1612.8	1612.8	2.84	0.00229	HCD (High Energy Collision Dissociation)	30	MS2	85.9102	23	50.7412	63216	F3		1.59	1	0.00129783	0.0180284	0.205658			250A	250	A	Q9(AV_54)	Q	9	FALSE
FALSE	High	Sequest HT (A2)	Unambiguous	[R].kYTLPPGVDPTqVssSLSPEGTLTVEAPMPK.[L]	N-Term(AV_N-term_54); Q12(AV_54); S14(AV_54); S15(AV_54)	1	P04792	P04792	1	3	0.0652	0	1	1	1148.24	3442.71	3442.7	3.33	0.00382	HCD (High Energy Collision Dissociation)	30	MS2	45.3802	23	59.2057	74840	F10		2.3	1	0.00130336	0.0181262	0.205123			2000B	2000	B	Q12(AV_54)	Q	12	FALSE
FALSE	High	Sequest HT (A2)	Unambiguous	[R].kYTLPPGVDPTqVssSLSPEGTLTVEAPMPK.[L]	N-Term(AV_N-term_54); Q12(AV_54); S14(AV_54); S15(AV_54)	1	P04792	P04792	1	3	0.0652	0	1	1	1148.24	3442.71	3442.7	3.33	0.00382	HCD (High Energy Collision Dissociation)	30	MS2	45.3802	23	59.2057	74840	F10		2.3	1	0.00130336	0.0181262	0.205123			2000B	2000	B	S14(AV_54)	S	14	FALSE
FALSE	High	Sequest HT (A2)	Unambiguous	[R].kYTLPPGVDPTqVssSLSPEGTLTVEAPMPK.[L]	N-Term(AV_N-term_54); Q12(AV_54); S14(AV_54); S15(AV_54)	1	P04792	P04792	1	3	0.0652	0	1	1	1148.24	3442.71	3442.7	3.33	0.00382	HCD (High Energy Collision Dissociation)	30	MS2	45.3802	23	59.2057	74840	F10		2.3	1	0.00130336	0.0181262	0.205123			2000B	2000	B	S15(AV_54)	S	15	FALSE
FALSE	High	Sequest HT (A2)	Unambiguous	[R].VFAEcNDESFWFR.[S]	C5(AV_54)	4	Q9NX40	Q9NX40-4; Q9NX40-2; Q9NX40-3; Q9NX40	0	2	0.078	0	1	1	852.362	1703.72	1703.72	0	0	HCD (High Energy Collision Dissociation)	30	MS2	61.4258	23	56.052	70873	F5		1.41	1	0.00131515	0.0182111	0.204661	1.71668e+06	55.99	500A	500	A	C5(AV_54)	C	5	FALSE
FALSE	High	Sequest HT (A2)	Unambiguous	[R].VFAECnDESFWFR.[S]	N6(AV_54)	4	Q9NX40	Q9NX40-4; Q9NX40-2; Q9NX40-3; Q9NX40	0	2	0.078	0	1	2	852.362	1703.72	1703.72	0	0	HCD (High Energy Collision Dissociation)	30	MS2	61.4258	23	56.052	70873	F5		1.41	1	0.00131515	0.0182111	0.204661	1.71668e+06	55.99	500A	500	A	N6(AV_54)	N	6	FALSE
FALSE	High	Sequest HT (A2)	Unambiguous	[R].VFAeCNDESFWFR.[S]	E4(AV_54)	4	Q9NX40	Q9NX40-4; Q9NX40-2; Q9NX40-3; Q9NX40	0	2	0.078	0	1	3	852.362	1703.72	1703.72	0	0	HCD (High Energy Collision Dissociation)	30	MS2	61.4258	23	56.052	70873	F5		1.41	1	0.00131515	0.0182111	0.204661	1.71668e+06	55.99	500A	500	A	E4(AV_54)	E	4	FALSE
FALSE	High	Sequest HT (A2)	Unambiguous	[K].GDrLGKVADWTGATYQDK.[R]	R3(AV_54)	3	O15371	O15371-2; O15371-3; O15371	2	3		0.0175	2	2	678.999	2034.98	2034.99	-3.16	-0.00214	HCD (High Energy Collision Dissociation)	30	MS2	96.7547	23	27.5077	29462	F9		2.81	1	0.00132622	0.0183897	0.203697			2000A	2000	A	R3(AV_54)	R	3	FALSE
FALSE	High	Sequest HT (A2)	Unambiguous	[K].GEAGPkGEVGAPGMQGSAGAR.[G]	K6(AV_54)	1	P35247	P35247	1	2	0.0249	0	1	1	969.461	1937.92	1937.91	0.91	0.00088	HCD (High Energy Collision Dissociation)	30	MS2	90.8422	23	50.7004	62930	F5		2.01	1	0.00133412	0.0185251	0.202973	1.91367e+06	50.59	500A	500	A	K6(AV_54)	K	6	TRUE
FALSE	High	Sequest HT (A2)	Unambiguous	[R].hIAqHGFNAITQTIK.[C]	N-Term(AV_N-term_54); Q4(AV_54)	1	P11150	P11150	0	3	0.082	0	1	1	596.315	1786.93	1786.92	3.19	0.0019	HCD (High Energy Collision Dissociation)	30	MS2	97.6735	23	81.5172	107429	F10		1.22	1	0.00133412	0.0186036	0.202555			2000B	2000	B	Q4(AV_54)	Q	4	FALSE
FALSE	High	Sequest HT (A2)	Unambiguous	[R].hIAQhGFNAITQTIK.[C]	H1(AV_54); H5(AV_54)	1	P11150	P11150	0	3	0.082	0	1	3	596.315	1786.93	1786.92	3.19	0.0019	HCD (High Energy Collision Dissociation)	30	MS2	97.6735	23	81.5172	107429	F10		1.22	1	0.00133412	0.0186036	0.202555			2000B	2000	B	H1(AV_54)	H	1	FALSE
FALSE	High	Sequest HT (A2)	Unambiguous	[R].hIAQhGFNAITQTIK.[C]	H1(AV_54); H5(AV_54)	1	P11150	P11150	0	3	0.082	0	1	3	596.315	1786.93	1786.92	3.19	0.0019	HCD (High Energy Collision Dissociation)	30	MS2	97.6735	23	81.5172	107429	F10		1.22	1	0.00133412	0.0186036	0.202555			2000B	2000	B	H5(AV_54)	H	5	FALSE
FALSE	High	Sequest HT (A2)	Unambiguous	[R].hIAQhGFNAITQTIK.[C]	N-Term(AV_N-term_54); H5(AV_54)	1	P11150	P11150	0	3	0.082	0	1	2	596.315	1786.93	1786.92	3.19	0.0019	HCD (High Energy Collision Dissociation)	30	MS2	97.6735	23	81.5172	107429	F10		1.22	1	0.00133412	0.0186036	0.202555			2000B	2000	B	H5(AV_54)	H	5	FALSE
FALSE	High	Sequest HT (A2)	Unambiguous	[R].AqFEGIVTDLIR.[R]	Q2(AV_54)	1	P38646	P38646	0	2	0.0165	0	1	1	708.374	1415.74	1415.75	-8.07	-0.00571	HCD (High Energy Collision Dissociation)	30	MS2	93.3432	23	79.3048	105230	F5		1.21	1	0.00136893	0.0189751	0.200606	173739	79.26	500A	500	A	Q2(AV_54)	Q	2	FALSE
FALSE	High	Sequest HT (A2)	Unambiguous	[K].ITAFVPNDGcLNFIEENDEVLVAGFGR.[K]	C10(AV_54)	1	P62266	P62266	0	3	0.0152	0	1	1	998.481	2993.43	2993.43	-2.65	-0.00264	HCD (High Energy Collision Dissociation)	30	MS2	89.8839	23	77.1044	102557	F2		1.97	1	0.00138866	0.0191042	0.199938			100B	100	B	C10(AV_54)	C	10	FALSE
FALSE	High	Sequest HT (A2)	Unambiguous	[K].DLQSEFGITGDPQPsSFSPSSWCQGASQDYGLGGASPR.[G]	S15(AV_54)	2	Q9C0C2	Q9C0C2-2; Q9C0C2	0	3	0.007	0	1	5	1324.27	3970.79	3970.75	9.94	0.01316	HCD (High Energy Collision Dissociation)	30	MS2	80.3161	23	67.2509	87139	F8		1.43	1	0.00140495	0.0194946	0.197947			1000B	1000	B	S15(AV_54)	S	15	FALSE
FALSE	High	Sequest HT (A2)	Unambiguous	[K].DLQSEFGITGDPQPSSFSPSSWcQGASQDYGLGGASPR.[G]	C23(AV_54)	2	Q9C0C2	Q9C0C2-2; Q9C0C2	0	3	0.007	0	1	1	1324.27	3970.79	3970.75	9.94	0.01316	HCD (High Energy Collision Dissociation)	30	MS2	80.3161	23	67.2509	87139	F8		1.43	1	0.00140495	0.0194946	0.197947			1000B	1000	B	C23(AV_54)	C	23	FALSE
FALSE	High	Sequest HT (A2)	Unambiguous	[K].DLQSEFGITGDPqPSSFSPSSWCQGASQDYGLGGASPR.[G]	Q13(AV_54)	2	Q9C0C2	Q9C0C2-2; Q9C0C2	0	3	0.007	0	1	2	1324.27	3970.79	3970.75	9.94	0.01316	HCD (High Energy Collision Dissociation)	30	MS2	80.3161	23	67.2509	87139	F8		1.43	1	0.00140495	0.0194946	0.197947			1000B	1000	B	Q13(AV_54)	Q	13	FALSE
FALSE	High	Sequest HT (A2)	Unambiguous	[K].DLQSEFGITGDPQPSSFSPSSwCQGASQDYGLGGASPR.[G]	W22(AV_54)	2	Q9C0C2	Q9C0C2-2; Q9C0C2	0	3	0.007	0	1	3	1324.27	3970.79	3970.75	9.94	0.01316	HCD (High Energy Collision Dissociation)	30	MS2	80.3161	23	67.2509	87139	F8		1.43	1	0.00140495	0.0194946	0.197947			1000B	1000	B	W22(AV_54)	W	22	FALSE
FALSE	High	Sequest HT (A2)	Unambiguous	[K].DLQSEFGITGdPQPSSFSPSSWCQGASQDYGLGGASPR.[G]	D11(AV_54)	2	Q9C0C2	Q9C0C2-2; Q9C0C2	0	3	0.007	0	1	4	1324.27	3970.79	3970.75	9.94	0.01316	HCD (High Energy Collision Dissociation)	30	MS2	80.3161	23	67.2509	87139	F8		1.43	1	0.00140495	0.0194946	0.197947			1000B	1000	B	D11(AV_54)	D	11	FALSE
FALSE	High	Sequest HT (A2)	Unambiguous	[K].DLQSEFGItGDPQPSSFSPSSWCQGASQDYGLGGASPR.[G]	T9(AV_54)	2	Q9C0C2	Q9C0C2-2; Q9C0C2	0	3	0.007	0	1	6	1324.27	3970.79	3970.75	9.94	0.01316	HCD (High Energy Collision Dissociation)	30	MS2	80.3161	23	67.2509	87139	F8		1.43	1	0.00140495	0.0194946	0.197947			1000B	1000	B	T9(AV_54)	T	9	FALSE
FALSE	High	Sequest HT (A2)	Unambiguous	[K].DLQSEFGITGDPQPSSFsPSSWCQGASQDYGLGGASPR.[G]	S18(AV_54)	2	Q9C0C2	Q9C0C2-2; Q9C0C2	0	3	0.007	0	1	7	1324.27	3970.79	3970.75	9.94	0.01316	HCD (High Energy Collision Dissociation)	30	MS2	80.3161	23	67.2509	87139	F8		1.43	1	0.00140495	0.0194946	0.197947			1000B	1000	B	S18(AV_54)	S	18	FALSE
FALSE	High	Sequest HT (A2)	Unambiguous	[K].DLQSEFGITGDPQPSsFSPSSWCQGASQDYGLGGASPR.[G]	S16(AV_54)	2	Q9C0C2	Q9C0C2-2; Q9C0C2	0	3	0.007	0	1	8	1324.27	3970.79	3970.75	9.94	0.01316	HCD (High Energy Collision Dissociation)	30	MS2	80.3161	23	67.2509	87139	F8		1.43	1	0.00140495	0.0194946	0.197947			1000B	1000	B	S16(AV_54)	S	16	FALSE
FALSE	High	Sequest HT (A2)	Unambiguous	[R].yLTVAAVFR.[G]	Y1(AV_54)	3	P68371; P07437	P68371; P04350; P07437	0	2	0.3669	0	1	2	547.305	1093.6	1093.6	-0.46	-0.00025	HCD (High Energy Collision Dissociation)	30	MS2	92.6072	23	78.061	103950	F2		1.39	2	0.00141057	0.0196366	0.197233			100B	100	B	Y1(AV_54)	Y	1	FALSE
FALSE	High	Sequest HT (A2)	Unambiguous	[K].AYHEQLSVAEITnACFEPANQMVK.[C]	N13(AV_54)	9	Q71U36; P68366	Q6PEY2; Q71U36; P0DPH7-2; P68366-2; Q71U36-2; P68363-2; P68363; P68366; P0DPH8	0	3	0.0085	0	1	1	916.44	2747.31	2747.28	9.39	0.0086	HCD (High Energy Collision Dissociation)	30	MS2	30.4167	23	50.1946	61910	F9		2.35	2	0.00141304	0.019739	0.196722	49552156	49.66	2000A	2000	A	N13(AV_54)	N	13	FALSE
FALSE	High	Sequest HT (A2)	Unambiguous	[R].FNAHGDANTIVcNSK.[D]	C12(AV_54)	1	P09382	P09382	0	2	0.1163	0	1	1	822.873	1644.74	1644.74	-2.75	-0.00226	HCD (High Energy Collision Dissociation)	30	MS2	91.2293	16.684	17.6357	16160	F10		2.58	1	0.00141304	0.0197158	0.196838			2000B	2000	B	C12(AV_54)	C	12	FALSE
FALSE	High	Sequest HT (A2)	Unambiguous	[K].AVVHGILMGVPVPFPIPePDGCK.[S]	E18(AV_54)	2	P61916	P61916-2; P61916	0	3	0.0233	0	1	1	809.422	2426.25	2426.26	-3.96	-0.00321	HCD (High Energy Collision Dissociation)	30	MS2	94.6846	23	66.843	87456	F2		2.57	1	0.00146358	0.0203601	0.193681	778284	66.86	100B	100	B	E18(AV_54)	E	18	FALSE
FALSE	High	Sequest HT (A2)	Unambiguous	[R].ALVeEALAQR.[F]	E4(AV_54)	1	Q9HB07	Q9HB07	0	2	0.0301	0	1	1	577.315	1153.62	1153.62	1.49	0.00086	HCD (High Energy Collision Dissociation)	30	MS2	84.6424	23	52.7523	66514	F11		1.66	1	0.00146358	0.0203351	0.193802			Control	Control	Control	E4(AV_54)	E	4	FALSE
FALSE	High	Sequest HT (A2)	Unambiguous	[R].IwSLEGK.[S]	W2(AV_54)	1	Q9GZL7	Q9GZL7	0	2	0.016	0	1	1	443.737	886.467	886.467	-0.07	-3e-05	HCD (High Energy Collision Dissociation)	30	MS2	52.4114	23	57.8239	73717	F3		1.25	1	0.00146614	0.0204417	0.193289	1.7295e+06	57.69	250A	250	A	W2(AV_54)	W	2	FALSE
FALSE	High	Sequest HT (A2)	Unambiguous	[R].ImNVIGEPIDER.[G]	M2(AV_54)	1	P06576	P06576	0	2	0.0044	0	1	1	720.368	1439.73	1439.72	6.26	0.00451	HCD (High Energy Collision Dissociation)	30	MS2	81.75	23	77.0202	101579	F7		2.26	1	0.00146614	0.0204918	0.19305			1000A	1000	A	M2(AV_54)	M	2	FALSE
FALSE	High	Sequest HT (A2)	Unambiguous	[K].VThAVVTVPAYFNDAQR.[Q]	H3(AV_54)	1	P11021	P11021	0	2	0.014	0	1	1	971.496	1941.99	1941.98	2.03	0.00197	HCD (High Energy Collision Dissociation)	30	MS2	91.8758	23	54.6587	68968	F4		2.14	1	0.00148635	0.020663	0.192234			250B	250	B	H3(AV_54)	H	3	FALSE
FALSE	High	Sequest HT (A2)	Unambiguous	[R].tLLEGEESR.[M]	T1(AV_54)	1	P04264	P04264	0	2	0.2253	0	1	1	544.264	1087.52	1087.53	-5.19	-0.00282	HCD (High Energy Collision Dissociation)	30	MS2	90.7122	23	20.238	20032	F1		1.82	1	0.00153366	0.0212754	0.189376	11976080	20.09	100A	100	A	T1(AV_54)	T	1	FALSE
FALSE	High	Sequest HT (A2)	Unambiguous	[R].FNAHGDANTIVcNSK.[D]	C12(AV_54)	1	P09382	P09382	0	2	0.12	0	1	1	822.873	1644.74	1644.74	-2.4	-0.00198	HCD (High Energy Collision Dissociation)	30	MS2	89.4566	14.351	17.6725	16687	F1		3	1	0.00153922	0.021424	0.188696			100A	100	A	C12(AV_54)	C	12	FALSE
FALSE	High	Sequest HT (A2)	Unambiguous	[K].hLSPDGQYVPR.[I]	H1(AV_54)	1	O95994	O95994	0	2	0.1326	0	1	2	661.829	1322.65	1322.65	2.08	0.00137	HCD (High Energy Collision Dissociation)	30	MS2	75.4697	23	32.8161	37196	F2		1.81	1	0.00156735	0.0218053	0.186974	5.41652e+06	32.71	100B	100	B	H1(AV_54)	H	1	FALSE
FALSE	High	Sequest HT (A2)	Unambiguous	[K].NhEEEISTLR.[G]	H2(AV_54)	1	P08727	P08727	0	2	0.2632	0	1	1	641.306	1281.61	1281.61	-1.12	-0.00072	HCD (High Energy Collision Dissociation)	30	MS2	76.8717	23	24.9799	26383	F1		2.28	1	0.00156735	0.0217893	0.187045	12368178	24.89	100A	100	A	H2(AV_54)	H	2	FALSE
FALSE	High	Sequest HT (A2)	Unambiguous	[K].nHEEEISTLR.[G]	N1(AV_54)	1	P08727	P08727	0	2	0.2632	0	1	3	641.306	1281.61	1281.61	-1.12	-0.00072	HCD (High Energy Collision Dissociation)	30	MS2	76.8717	23	24.9799	26383	F1		2.28	1	0.00156735	0.0217893	0.187045	12368178	24.89	100A	100	A	N1(AV_54)	N	1	FALSE
FALSE	High	Sequest HT (A2)	Unambiguous	[K].ELVVtQLGYDTR.[V]	T5(AV_54)	2	Q01813	Q01813-2; Q01813	0	2	0.0425	0	1	1	724.373	1447.74	1447.74	-2.57	-0.00186	HCD (High Energy Collision Dissociation)	30	MS2	5.4893	23	25.3499	26408	F7		2.12	1	0.00159032	0.0220219	0.18601	6959216	25.28	1000A	1000	A	T5(AV_54)	T	5	FALSE
FALSE	High	Sequest HT (A2)	Unambiguous	[R].LCLIStFLEDGIR.[M]	T6(AV_54)	3	O15260	O15260-2; O15260-3; O15260	0	3	0.0076	0	1	1	511.936	1533.79	1533.8	-2.19	-0.00112	HCD (High Energy Collision Dissociation)	30	MS2	86.1595	23	65.571	85074	F4		1.32	1	0.00159584	0.0220492	0.185889			250B	250	B	T6(AV_54)	T	6	FALSE
FALSE	High	Sequest HT (A2)	Unambiguous	[R].cTYVVLDEADR.[M]	C1(AV_54)	1	Q9BUQ8	Q9BUQ8	0	2	0.0757	0	1	2	669.303	1337.6	1337.6	-3.65	-0.00244	HCD (High Energy Collision Dissociation)	30	MS2	95.4566	23	60.6411	77921	F3		1.85	1	0.00162731	0.0224225	0.184254			250A	250	A	C1(AV_54)	C	1	FALSE
FALSE	High	Sequest HT (A2)	Unambiguous	[R].CtYVVLDEADR.[M]	T2(AV_54)	1	Q9BUQ8	Q9BUQ8	0	2	0.0757	0	1	1	669.303	1337.6	1337.6	-3.65	-0.00244	HCD (High Energy Collision Dissociation)	30	MS2	95.4566	23	60.6411	77921	F3		1.85	1	0.00162731	0.0224225	0.184254			250A	250	A	T2(AV_54)	T	2	FALSE
FALSE	High	Sequest HT (A2)	Unambiguous	[R].tGLGILR.[L]	T1(AV_54)	1	O60347	O60347	0	2	0.1932	0	1	2	392.239	783.471	783.472	-2.35	-0.00092	HCD (High Energy Collision Dissociation)	30	MS2	66.6234	23	36.7792	42386	F9		2.07	1	0.00162948	0.0224836	0.183989	2866236	36.77	2000A	2000	A	T1(AV_54)	T	1	FALSE
FALSE	High	Sequest HT (A2)	Unambiguous	[R].TVDPETqARLEALLEAAAFADPEVLR.[R]	Q7(AV_54)	1	Q8IWZ3-3	Q8IWZ3-3	1	3	0.0068	0	1	1	960.502	2879.49	2879.48	4.57	0.00438	HCD (High Energy Collision Dissociation)	30	MS2	22.1769	23	80.013	106834	F2		2.93	1	0.00163223	0.0225892	0.183533			100B	100	B	Q7(AV_54)	Q	7	FALSE
FALSE	High	Sequest HT (A2)	Unambiguous	[R].yLTVAAVFR.[G]	Y1(AV_54)	3	P68371; P07437	P68371; P04350; P07437	0	2	0.1503	0	1	2	547.306	1093.6	1093.6	-0.34	-0.00019	HCD (High Energy Collision Dissociation)	30	MS2	78.2152	23	78.0438	103310	F6		1.53	2	0.00165134	0.0229582	0.181957	75444.4	78.15	500B	500	B	Y1(AV_54)	Y	1	FALSE
FALSE	High	Sequest HT (A2)	Unambiguous	[R].SFDVNKPGcEVDDLK.[G]	C9(AV_54)	3	P41091	Q2VIR3; Q2VIR3-2; P41091	0	2		0.0044	2	2	860.393	1719.78	1719.79	-6.32	-0.00543	HCD (High Energy Collision Dissociation)	30	MS2	85.8267	23	29.3575	31910	F8		2.25	1	0.00168983	0.023562	0.179437	1.82888e+06	29.41	1000B	1000	B	C9(AV_54)	C	9	FALSE
FALSE	High	Sequest HT (A2)	Unambiguous	[R].QmSLLLR.[R]	M2(AV_54)	3	P25705	P25705-2; P25705-3; P25705	0	2	0.0991	0	1	1	457.761	914.515	914.513	2.4	0.0011	HCD (High Energy Collision Dissociation)	30	MS2	85.7655	23	62.4366	79996	F9		1.11	1	0.00169823	0.0236672	0.179005	208846	62.45	2000A	2000	A	M2(AV_54)	M	2	FALSE
FALSE	High	Sequest HT (A2)	Unambiguous	[K].tFELFR.[G]	T1(AV_54)	1	Q2WGJ9	Q2WGJ9	0	2	0.3082	0	1	2	433.724	866.441	866.441	0.17	8e-05	HCD (High Energy Collision Dissociation)	30	MS2	0	23	58.9423	75835	F1		1.46	1	0.00170868	0.0239602	0.177813	1.10982e+06	58.96	100A	100	A	T1(AV_54)	T	1	FALSE
FALSE	High	Sequest HT (A2)	Unambiguous	[R].LASYLDkVR.[A]	K7(AV_54)	7	Q04695; P08727; P13645; P08779; P02533	Q04695; Q99456; P08727; P13645; P19012; P08779; P02533	1	3	0.0066	0	1	1	373.545	1118.62	1118.62	-0.64	-0.00024	HCD (High Energy Collision Dissociation)	30	MS2	77.3261	23	37.7163	43751	F7		1.52	5	0.00172204	0.0242942	0.176474	1.33949e+06	37.71	1000A	1000	A	K7(AV_54)	K	7	TRUE
FALSE	High	Sequest HT (A2)	Unambiguous	[R].NsLLESR.[L]	S2(AV_54)	2	Q9UPP2	Q9UPP2-2; Q9UPP2	0	2	0.0075	0	1	1	436.727	872.446	872.447	-1.6	-0.0007	HCD (High Energy Collision Dissociation)	30	MS2	77.7074	23	65.9422	85824	F3		1.33	1	0.00176843	0.0251775	0.173025			250A	250	A	S2(AV_54)	S	2	FALSE
FALSE	High	Sequest HT (A2)	Unambiguous	[R].ASLeAAIADAEQR.[G]	E4(AV_54)	2	P05787	P05787-2; P05787	0	2		0.0491	4	4	699.846	1398.68	1398.69	-1.11	-0.00077	HCD (High Energy Collision Dissociation)	30	MS2	85.503	23	59.9237	76266	F9		1.55	1	0.00177642	0.0253766	0.172266	1.61656e+06	59.63	2000A	2000	A	E4(AV_54)	E	4	FALSE
FALSE	High	Sequest HT (A2)	Unambiguous	[K].DANAkLSELEAALQR.[A]	K5(AV_54)	2	P05787	P05787-2; P05787	1	3	0.027	0	1	1	561.624	1682.86	1682.87	-7.57	-0.00425	HCD (High Energy Collision Dissociation)	30	MS2	42.115	23	62.5571	80325	F7		1.85	1	0.00178689	0.0256531	0.171222	1.51561e+06	62.59	1000A	1000	A	K5(AV_54)	K	5	TRUE
FALSE	High	Sequest HT (A2)	Unambiguous	[R].gnnIrYFILPDSLPLDTLLVDVEPK.[V]	N-Term(AV_N-term_54); N2(AV_54); N3(AV_54); R5(AV_54)	1	P62314	P62314	1	4	0.1367	0	1	1	765.148	3057.57	3057.58	-4.21	-0.00322	HCD (High Energy Collision Dissociation)	30	MS2	92.8859	23	81.2632	108679	F2		3	1	0.00179814	0.0258722	0.170403			100B	100	B	N2(AV_54)	N	2	FALSE
FALSE	High	Sequest HT (A2)	Unambiguous	[R].gnnIrYFILPDSLPLDTLLVDVEPK.[V]	N-Term(AV_N-term_54); N2(AV_54); N3(AV_54); R5(AV_54)	1	P62314	P62314	1	4	0.1367	0	1	1	765.148	3057.57	3057.58	-4.21	-0.00322	HCD (High Energy Collision Dissociation)	30	MS2	92.8859	23	81.2632	108679	F2		3	1	0.00179814	0.0258722	0.170403			100B	100	B	N3(AV_54)	N	3	FALSE
FALSE	High	Sequest HT (A2)	Unambiguous	[R].gnnIrYFILPDSLPLDTLLVDVEPK.[V]	N-Term(AV_N-term_54); N2(AV_54); N3(AV_54); R5(AV_54)	1	P62314	P62314	1	4	0.1367	0	1	1	765.148	3057.57	3057.58	-4.21	-0.00322	HCD (High Energy Collision Dissociation)	30	MS2	92.8859	23	81.2632	108679	F2		3	1	0.00179814	0.0258722	0.170403			100B	100	B	R5(AV_54)	R	5	FALSE
FALSE	High	Sequest HT (A2)	Unambiguous	[K].tFELFR.[G]	T1(AV_54)	1	Q2WGJ9	Q2WGJ9	0	2	0.331	0	1	1	433.724	866.44	866.441	-0.58	-0.00025	HCD (High Energy Collision Dissociation)	30	MS2	12.4664	23	59.0131	75169	F6		1.42	1	0.00180358	0.0259688	0.170045	767122	58.99	500B	500	B	T1(AV_54)	T	1	FALSE
FALSE	High	Sequest HT (A2)	Unambiguous	[K].ELVVtQLGYDTR.[V]	T5(AV_54)	2	Q01813	Q01813-2; Q01813	0	2	0.0256	0	1	1	724.373	1447.74	1447.74	-2.14	-0.00155	HCD (High Energy Collision Dissociation)	30	MS2	14.3794	23	25.3487	26468	F5		1.95	1	0.00181982	0.0263165	0.168767	6480734	25.3	500A	500	A	T5(AV_54)	T	5	FALSE
FALSE	High	Sequest HT (A2)	Unambiguous	[K].NIYKrMTGSEFDFEEMK.[R]	R5(AV_54)	2	P50395	P50395-2; P50395	2	3	0.0129	0	1	1	727.001	2178.99	2178.98	2.72	0.00198	HCD (High Energy Collision Dissociation)	30	MS2	97.1461	7.783	43.2105	51854	F6		3.1	1	0.00183937	0.0265783	0.167816	1.0384e+06	42.87	500B	500	B	R5(AV_54)	R	5	FALSE
FALSE	High	Sequest HT (A2)	Unambiguous	[R].DSQVIIdTLRdTLeER.[N]	D7(AV_54); D11(AV_54); E14(AV_54)	1	Q9BWF2	Q9BWF2	1	2		0.0057	2	2	1033.02	2065.03	2065.01	8.46	0.00873	HCD (High Energy Collision Dissociation)	30	MS2	88.1885	23	68.3074	88932	F6		1.73	1	0.00184749	0.0267395	0.167235	1.11106e+06	68.15	500B	500	B	D7(AV_54)	D	7	FALSE
FALSE	High	Sequest HT (A2)	Unambiguous	[R].DSQVIIdTLRdTLeER.[N]	D7(AV_54); D11(AV_54); E14(AV_54)	1	Q9BWF2	Q9BWF2	1	2		0.0057	2	2	1033.02	2065.03	2065.01	8.46	0.00873	HCD (High Energy Collision Dissociation)	30	MS2	88.1885	23	68.3074	88932	F6		1.73	1	0.00184749	0.0267395	0.167235	1.11106e+06	68.15	500B	500	B	D11(AV_54)	D	11	FALSE
FALSE	High	Sequest HT (A2)	Unambiguous	[R].DSQVIIdTLRdTLeER.[N]	D7(AV_54); D11(AV_54); E14(AV_54)	1	Q9BWF2	Q9BWF2	1	2		0.0057	2	2	1033.02	2065.03	2065.01	8.46	0.00873	HCD (High Energy Collision Dissociation)	30	MS2	88.1885	23	68.3074	88932	F6		1.73	1	0.00184749	0.0267395	0.167235	1.11106e+06	68.15	500B	500	B	E14(AV_54)	E	14	FALSE
FALSE	High	Sequest HT (A2)	Unambiguous	[K].NIYKrMTGSEFDFEEMK.[R]	R5(AV_54)	2	P50395	P50395-2; P50395	2	3	0.0088	0	1	2	726.999	2178.98	2178.98	-0.71	-0.00052	HCD (High Energy Collision Dissociation)	30	MS2	95.6577	23	43.2653	51769	F9		3.42	1	0.00185031	0.0267491	0.167201	1.24547e+06	42.99	2000A	2000	A	R5(AV_54)	R	5	FALSE
FALSE	High	Sequest HT (A2)	Unambiguous	[K].NIYKRmTGSEFDFEEMK.[R]	M6(AV_54)	2	P50395	P50395-2; P50395	2	3	0.0088	0	1	1	726.999	2178.98	2178.98	-0.71	-0.00052	HCD (High Energy Collision Dissociation)	30	MS2	95.6577	23	43.2653	51769	F9		3.42	1	0.00185031	0.0267491	0.167201	1.24547e+06	42.99	2000A	2000	A	M6(AV_54)	M	6	FALSE
FALSE	High	Sequest HT (A2)	Unambiguous	[R].eTLISwLQAQMLNPQPEK.[T]	N-Term(AV_N-term_54); W6(AV_54)	1	O43592	O43592	0	2	0.0065	0	1	1	1117.57	2234.13	2234.12	4.56	0.0051	HCD (High Energy Collision Dissociation)	30	MS2	43.5966	23	34.2047	38845	F6		1.54	1	0.00185837	0.0269532	0.166472			500B	500	B	W6(AV_54)	W	6	FALSE
FALSE	High	Sequest HT (A2)	Unambiguous	[R].LGAcLAFLPEAFDFIAR.[D]	C4(AV_54)	5	Q86X76	Q86X76-3; Q86X76-5; Q86X76-4; Q86X76-2; Q86X76	0	3	0.0267	0	1	1	636.666	1907.98	1907.97	5.66	0.0036	HCD (High Energy Collision Dissociation)	30	MS2	73.7616	23	79.277	105146	F6		1.87	1	0.00185837	0.0269087	0.166631			500B	500	B	C4(AV_54)	C	4	FALSE
FALSE	High	Sequest HT (A2)	Unambiguous	[R].VFAeCNDESFWFR.[S]	E4(AV_54)	4	Q9NX40	Q9NX40-4; Q9NX40-2; Q9NX40-3; Q9NX40	0	2	0.0313	0	1	1	852.365	1703.72	1703.72	4.31	0.00367	HCD (High Energy Collision Dissociation)	30	MS2	57.8743	23	55.908	70565	F6		1.6	1	0.00188845	0.0274971	0.164558	1.18448e+06	55.97	500B	500	B	E4(AV_54)	E	4	FALSE
FALSE	High	Sequest HT (A2)	Unambiguous	[K].ELVVtQLGYDTR.[V]	T5(AV_54)	2	Q01813	Q01813-2; Q01813	0	2	0.0565	0	1	1	724.374	1447.74	1447.74	-1.32	-0.00096	HCD (High Energy Collision Dissociation)	30	MS2	10.0058	23	25.3794	26976	F11		1.77	1	0.00191667	0.0284273	0.161378	7.64402e+06	25.3	Control	Control	Control	T5(AV_54)	T	5	FALSE
FALSE	High	Sequest HT (A2)	Unambiguous	[K].tFELFR.[G]	T1(AV_54)	1	Q2WGJ9	Q2WGJ9	0	2	0.2786	0	1	1	433.723	866.439	866.441	-1.81	-0.00078	HCD (High Energy Collision Dissociation)	30	MS2	12.4343	23	58.9787	75695	F2		1.4	1	0.00192202	0.0285158	0.161081	971163	58.95	100B	100	B	T1(AV_54)	T	1	FALSE
FALSE	High	Sequest HT (A2)	Unambiguous	[K].ELhINLIPNK.[Q]	H3(AV_54)	3	P07900	Q14568; P07900-2; P07900	0	2	0.126	0	1	1	622.854	1244.7	1244.7	0.69	0.00043	HCD (High Energy Collision Dissociation)	30	MS2	74.1972	23	54.5172	69068	F2		2.46	1	0.00193074	0.0286132	0.160756	1.23792e+06	54.48	100B	100	B	H3(AV_54)	H	3	FALSE
FALSE	High	Sequest HT (A2)	Unambiguous	[R].cTYVVLDEADR.[M]	C1(AV_54)	1	Q9BUQ8	Q9BUQ8	0	2	0.0556	0	1	3	669.306	1337.61	1337.6	0.94	0.00063	HCD (High Energy Collision Dissociation)	30	MS2	61.6335	23	60.7069	77050	F10		1.98	1	0.00193634	0.0286316	0.160694			2000B	2000	B	C1(AV_54)	C	1	FALSE
FALSE	High	Sequest HT (A2)	Unambiguous	[R].CtYVVLDEADR.[M]	T2(AV_54)	1	Q9BUQ8	Q9BUQ8	0	2	0.0556	0	1	1	669.306	1337.61	1337.6	0.94	0.00063	HCD (High Energy Collision Dissociation)	30	MS2	61.6335	23	60.7069	77050	F10		1.98	1	0.00193634	0.0286316	0.160694			2000B	2000	B	T2(AV_54)	T	2	FALSE
FALSE	High	Sequest HT (A2)	Unambiguous	[K].NIYKrMTGSEFDFEEMK.[R]	R5(AV_54)	2	P50395	P50395-2; P50395	2	3	0.0113	0	1	1	727	2178.99	2178.98	1.08	0.00078	HCD (High Energy Collision Dissociation)	30	MS2	92.8547	23	42.9855	51802	F4		3.55	1	0.00195248	0.0289715	0.159569	1.68709e+06	42.98	250B	250	B	R5(AV_54)	R	5	FALSE
FALSE	High	Sequest HT (A2)	Unambiguous	[K].VEGLLQALtR.[K]	T9(AV_54)	1	P21941	P21941	0	2	0.036	0	1	1	577.332	1153.66	1153.66	-0.86	-0.00049	HCD (High Energy Collision Dissociation)	30	MS2	67.7489	23	59.451	75567	F8		2.22	1	0.0019703	0.0297169	0.15715	1841409	59.3	1000B	1000	B	T9(AV_54)	T	9	FALSE
FALSE	High	Sequest HT (A2)	Unambiguous	[R].EGNdLYHEMIESGVINLK.[D]	D4(AV_54)	1	P06576	P06576	0	2	0.0135	0	1	2	1058	2115	2115.01	-3.83	-0.00405	HCD (High Energy Collision Dissociation)	30	MS2	44.3198	23	65.212	84733	F3		1.48	1	0.00198435	0.0298877	0.156605			250A	250	A	D4(AV_54)	D	4	FALSE
FALSE	High	Sequest HT (A2)	Unambiguous	[R].EGnDLYHEMIESGVINLK.[D]	N3(AV_54)	1	P06576	P06576	0	2	0.0135	0	1	1	1058	2115	2115.01	-3.83	-0.00405	HCD (High Energy Collision Dissociation)	30	MS2	44.3198	23	65.212	84733	F3		1.48	1	0.00198435	0.0298877	0.156605			250A	250	A	N3(AV_54)	N	3	FALSE
FALSE	High	Sequest HT (A2)	Unambiguous	[K].tFELFR.[G]	T1(AV_54)	1	Q2WGJ9	Q2WGJ9	0	2	0.2993	0	1	2	433.723	866.44	866.441	-1.25	-0.00054	HCD (High Energy Collision Dissociation)	30	MS2	9.79294	23	58.9664	75316	F4		1.47	1	0.00199516	0.0300244	0.15617	899915	58.98	250B	250	B	T1(AV_54)	T	1	FALSE
FALSE	High	Sequest HT (A2)	Unambiguous	[K].dAGTIAGLNVLR.[I]	D1(AV_54)	2	P11142	P11142-2; P11142	0	2	0.1264	0	1	1	627.346	1253.68	1253.68	-0.72	-0.00045	HCD (High Energy Collision Dissociation)	30	MS2	81.5909	23	63.1923	81108	F8		1.82	1	0.00199791	0.0301113	0.155896	467989	63.15	1000B	1000	B	D1(AV_54)	D	1	FALSE
FALSE	High	Sequest HT (A2)	Unambiguous	[K].IEwLESHQDADIEDFK.[A]	W3(AV_54)	1	P11021	P11021	0	2	0.0631	0	1	1	1014.96	2028.92	2028.92	-0.97	-0.00098	HCD (High Energy Collision Dissociation)	30	MS2	63.1736	23	64.5959	84099	F2		2.06	1	0.00202233	0.0305308	0.154581	484849	64.64	100B	100	B	W3(AV_54)	W	3	FALSE
FALSE	High	Sequest HT (A2)	Unambiguous	[K].GATDAGAkPPRAQMGdR.[A]	K8(AV_54); D16(AV_54)	1	Q8IYE1	Q8IYE1	1	2	0.1901	0	1	1	903.928	1806.85	1806.86	-3.92	-0.00354	HCD (High Energy Collision Dissociation)	30	MS2	44.3223	23	27.218	28987	F7		1.42	1	0.00208862	0.0317269	0.150935	4.08207e+06	27.16	1000A	1000	A	K8(AV_54)	K	8	TRUE
FALSE	High	Sequest HT (A2)	Unambiguous	[K].GATDAGAkPPRAQMGdR.[A]	K8(AV_54); D16(AV_54)	1	Q8IYE1	Q8IYE1	1	2	0.1901	0	1	1	903.928	1806.85	1806.86	-3.92	-0.00354	HCD (High Energy Collision Dissociation)	30	MS2	44.3223	23	27.218	28987	F7		1.42	1	0.00208862	0.0317269	0.150935	4.08207e+06	27.16	1000A	1000	A	D16(AV_54)	D	16	FALSE
FALSE	High	Sequest HT (A2)	Unambiguous	[K].GATdAGAKPPRAQMGdR.[A]	D4(AV_54); D16(AV_54)	1	Q8IYE1	Q8IYE1	1	2	0.1901	0	1	2	903.928	1806.85	1806.86	-3.92	-0.00354	HCD (High Energy Collision Dissociation)	30	MS2	44.3223	23	27.218	28987	F7		1.42	1	0.00208862	0.0317269	0.150935	4.08207e+06	27.16	1000A	1000	A	D4(AV_54)	D	4	FALSE
FALSE	High	Sequest HT (A2)	Unambiguous	[K].GATdAGAKPPRAQMGdR.[A]	D4(AV_54); D16(AV_54)	1	Q8IYE1	Q8IYE1	1	2	0.1901	0	1	2	903.928	1806.85	1806.86	-3.92	-0.00354	HCD (High Energy Collision Dissociation)	30	MS2	44.3223	23	27.218	28987	F7		1.42	1	0.00208862	0.0317269	0.150935	4.08207e+06	27.16	1000A	1000	A	D16(AV_54)	D	16	FALSE
FALSE	High	Sequest HT (A2)	Unambiguous	[K].FIDVPTLcEMLSYTPSSSK.[D]	C8(AV_54)	2	P34949	P34949-2; P34949	0	2	0.0074	0	1	1	1086.51	2172.01	2172.02	-7.44	-0.00808	HCD (High Energy Collision Dissociation)	30	MS2	52.6928	23	69.491	90840	F5		1.35	1	0.00210794	0.032054	0.149964			500A	500	A	C8(AV_54)	C	8	FALSE
FALSE	High	Sequest HT (A2)	Unambiguous	[R].nSLLESR.[L]	N1(AV_54)	2	Q9UPP2	Q9UPP2-2; Q9UPP2	0	2	0.2782	0	1	3	436.726	872.445	872.447	-2.33	-0.00102	HCD (High Energy Collision Dissociation)	30	MS2	94.3475	23	68.2611	88632	F9		1.33	1	0.00211618	0.0321896	0.149564			2000A	2000	A	N1(AV_54)	N	1	FALSE
FALSE	High	Sequest HT (A2)	Unambiguous	[R].NsLLESR.[L]	S2(AV_54)	2	Q9UPP2	Q9UPP2-2; Q9UPP2	0	2	0.2782	0	1	1	436.726	872.445	872.447	-2.33	-0.00102	HCD (High Energy Collision Dissociation)	30	MS2	94.3475	23	68.2611	88632	F9		1.33	1	0.00211618	0.0321896	0.149564			2000A	2000	A	S2(AV_54)	S	2	FALSE
FALSE	High	Sequest HT (A2)	Unambiguous	[K].FeELNMDLFR.[S]	E2(AV_54)	1	P11021	P11021	0	2	0.0349	0	1	1	684.319	1367.63	1367.63	-0.22	-0.00015	HCD (High Energy Collision Dissociation)	30	MS2	72.7068	23	81.0858	108414	F2		1.72	1	0.00214075	0.0325334	0.148558			100B	100	B	E2(AV_54)	E	2	FALSE
FALSE	High	Sequest HT (A2)	Unambiguous	[K].SSLQYSSPAPdGCGDQTLGDLLLTPTR.[I]	D11(AV_54)	1	P22102	P22102	0	2		0.0089	5	5	1423.69	2846.38	2846.35	9.07	0.01291	HCD (High Energy Collision Dissociation)	30	MS2	33.3873	23	59.5013	76489	F11		1.11	1	0.00215442	0.032856	0.147625	1.67622e+06	59.42	Control	Control	Control	D11(AV_54)	D	11	FALSE
FALSE	High	Sequest HT (A2)	Unambiguous	[K].SSLQYsSPAPDGCGDQTLGDLLLTPTR.[I]	S6(AV_54)	1	P22102	P22102	0	2		0.0089	5	7	1423.69	2846.38	2846.35	9.07	0.01291	HCD (High Energy Collision Dissociation)	30	MS2	33.3873	23	59.5013	76489	F11		1.11	1	0.00215442	0.032856	0.147625	1.67622e+06	59.42	Control	Control	Control	S6(AV_54)	S	6	FALSE
FALSE	High	Sequest HT (A2)	Unambiguous	[K].SSLQYSsPAPDGCGDQTLGDLLLTPTR.[I]	S7(AV_54)	1	P22102	P22102	0	2		0.0089	5	6	1423.69	2846.38	2846.35	9.07	0.01291	HCD (High Energy Collision Dissociation)	30	MS2	33.3873	23	59.5013	76489	F11		1.11	1	0.00215442	0.032856	0.147625	1.67622e+06	59.42	Control	Control	Control	S7(AV_54)	S	7	FALSE
FALSE	High	Sequest HT (A2)	Unambiguous	[K].ELVVTqLGYDTR.[V]	Q6(AV_54)	2	Q01813	Q01813-2; Q01813	0	2	0.2383	0	1	1	724.373	1447.74	1447.74	-2.42	-0.00175	HCD (High Energy Collision Dissociation)	30	MS2	11.4432	23	25.2975	26449	F6		1.93	1	0.00216517	0.0329233	0.147431	7.22165e+06	25.31	500B	500	B	Q6(AV_54)	Q	6	FALSE
FALSE	High	Sequest HT (A2)	Unambiguous	[K].ELVVtQLGYDTR.[V]	T5(AV_54)	2	Q01813	Q01813-2; Q01813	0	2	0.2383	0	1	2	724.373	1447.74	1447.74	-2.42	-0.00175	HCD (High Energy Collision Dissociation)	30	MS2	11.4432	23	25.2975	26449	F6		1.93	1	0.00216517	0.0329233	0.147431	7.22165e+06	25.31	500B	500	B	T5(AV_54)	T	5	FALSE
FALSE	High	Sequest HT (A2)	Unambiguous	[K].IGhPAPNFK.[A]	H3(AV_54)	1	Q06830	Q06830	0	2		0.014	2	2	517.774	1034.54	1034.54	-0.44	-0.00023	HCD (High Energy Collision Dissociation)	30	MS2	90.678	23	33.3286	37481	F7		2.12	1	0.00216517	0.0330219	0.147148	2.37941e+06	33.36	1000A	1000	A	H3(AV_54)	H	3	FALSE
[truncated: 393 more rows]
