# Supplementary material for: Cooperative Aldehyde Chemistry Maps an Orthogonal Lysine Reactivity Landscape
Source: J Am Chem Soc. 2026 Apr 2;148(14):15125–37. doi: 10.1021/jacs.6c01030 (PMC13088235; doi:10.1021/jacs.6c01030)
Supplement: Supplementary file 7 [file ja6c01030_si_007.xlsx]

## Sheet: PSMs
Checked	Confidence	Identifying Node	PSM Ambiguity	Annotated Sequence	Modifications	# Proteins	Master Protein Accessions	Protein Accessions	# Missed Cleavages	Charge	DeltaScore	DeltaCn	Rank	Search Engine Rank	m/z [Da]	MH+ [Da]	Theo. MH+ [Da]	DeltaM [ppm]	Deltam/z [Da]	Activation Type	NCE [%]	MS Order	Isolation Interference [%]	Ion Inject Time [ms]	RT [min]	First Scan	File ID	Quan Info	Amanda Score	CharmeRT Combined Score	Search Space	MS Amanda Rank	Search Depth	XCorr	# Protein Groups	q-Value	PEP	SVM Score	Precursor Abundance	Apex RT [min]
FALSE	High	MS Amanda 3.0 (A5)	Unambiguous	[K].LIVPTIMLLPLTWLSK.[K]		1	P03905	P03905	0	2	0.8582	0	1	1	919.565	1838.12	1838.12	-0.13	-0.00012	HCD (High Energy Collision Dissociation)	30	MS2	0	247	85.466	105406	F6		227.99	227.99	66	1	1		1	6.18965e-05	3.16846e-06	1.41877	14616	85.51
FALSE	High	MS Amanda 3.0 (A5)	Unambiguous	[R].SSGLPNIPVQTISR.[A]		1	P02786	P02786	0	2	0.6713	0	1	1	734.909	1468.81	1468.81	-0.36	-0.00026	HCD (High Energy Collision Dissociation)	30	MS2	45.7526	23	44.8605	50784	F5		226.96	226.96	1701	1	1		1	6.18965e-05	9.46104e-06	1.25044	10809200	45.02
FALSE	High	MS Amanda 3.0 (A5)	Unambiguous	[M].PMFIVNTNVPR.[A]		1	P14174	P14174	0	2	0.6096	0	1	1	644.347	1287.69	1287.69	-0.77	-0.0005	HCD (High Energy Collision Dissociation)	30	MS2	34.2889	19.186	44.8709	50801	F5		261.87	261.87	2312	1	1		1	6.18965e-05	9.32355e-06	1.25269	5.215e+06	44.68
FALSE	High	MS Amanda 3.0 (A5)	Unambiguous	[R].VVGAVIDQGLITR.[H]		1	E9PRG8	E9PRG8	0	2	0.6997	0	1	1	670.898	1340.79	1340.79	-0.96	-0.00064	HCD (High Energy Collision Dissociation)	30	MS2	58.4231	124.035	44.8897	50823	F5		285.4	285.4	486	1	1		1	6.18965e-05	4.1295e-06	1.37802	1457814	44.92
FALSE	High	MS Amanda 3.0 (A5)	Unambiguous	[K].GYAYTFITEDQAR.[Y]		1	Q7L014	Q7L014	0	2	0.7199	0	1	1	767.862	1534.72	1534.72	-0.49	-0.00038	HCD (High Energy Collision Dissociation)	30	MS2	40.9028	23	44.8934	50829	F5		289.16	289.16	3044	1	1		1	6.18965e-05	2.05397e-07	1.83953	355000	44.79
FALSE	High	MS Amanda 3.0 (A5)	Unambiguous	[R].VKEDENVPFLLVGNK.[S]		1	P11233	P11233	1	3	0.656	0	1	1	567.646	1700.92	1700.92	0.39	0.00022	HCD (High Energy Collision Dissociation)	30	MS2	79.4241	14.559	44.9056	50848	F5		211.44	211.44	2396	1	1		1	6.18965e-05	0.000101572	0.88244	587755	44.96
FALSE	High	MS Amanda 3.0 (A5)	Unambiguous	[R].YLNIFGESQPNPK.[T]		2	Q9UJS0	Q9UJS0-2; Q9UJS0	0	2	0.5133	0	1	1	753.883	1506.76	1506.76	-0.51	-0.00038	HCD (High Energy Collision Dissociation)	30	MS2	68.7613	23	44.9208	50865	F5		223.96	223.96	3900	1	1		1	6.18965e-05	2.85059e-05	1.08037	469628	44.91
FALSE	High	MS Amanda 3.0 (A5)	Unambiguous	[K].SIEEQLGTEIKPIPSNIDK.[S]		1	P26196	P26196	0	3	0.4788	0	1	1	704.378	2111.12	2111.12	-1.45	-0.00102	HCD (High Energy Collision Dissociation)	30	MS2	65.3657	23	44.922	50867	F5		174.92	174.92	3349	1	1		1	6.18965e-05	9.17516e-06	1.25516	636740	44.98
FALSE	High	MS Amanda 3.0 (A5)	Unambiguous	[R].IGGNEGIDVPIPR.[F]		2	Q96AE4	Q96AE4-2; Q96AE4	0	2	0.6923	0	1	1	668.864	1336.72	1336.72	-0.45	-0.0003	HCD (High Energy Collision Dissociation)	30	MS2	60.3541	23	44.9232	50869	F5		329.17	329.17	3038	1	1		1	6.18965e-05	1.43058e-07	1.89515	1.1501e+06	45.01
FALSE	High	MS Amanda 3.0 (A5)	Unambiguous	[K].LSELEAALQR.[A]		2	P05787	P05787-2; P05787	0	2	0.547	0	1	1	565.314	1129.62	1129.62	0.48	0.00027	HCD (High Energy Collision Dissociation)	30	MS2	59.7019	23	44.9312	50882	F5		227.13	227.13	1484	1	1		1	6.18965e-05	3.61833e-05	1.04348	537998	45.69
FALSE	High	MS Amanda 3.0 (A5)	Unambiguous	[R].FASEIAGVDDLGTTGR.[G]		5	P28331	P28331-2; P28331-5; P28331-4; P28331-3; P28331	0	2	0.7168	0	1	1	804.897	1608.79	1608.79	-0.17	-0.00014	HCD (High Energy Collision Dissociation)	30	MS2	82.9498	23	44.9325	50884	F5		316.1	316.1	3835	1	1		1	6.18965e-05	4.69341e-08	2.06653	535517	45.02
FALSE	High	MS Amanda 3.0 (A5)	Unambiguous	[K].EQFLDGDGWTSR.[W]		1	P27797	P27797	0	2	0.6924	0	1	1	705.817	1410.63	1410.63	-0.75	-0.00053	HCD (High Energy Collision Dissociation)	30	MS2	30.7105	133.413	44.8592	50782	F5		271.11	271.11	1898	1	1		1	6.18965e-05	3.62236e-05	1.0433	18404824	44.57
FALSE	High	MS Amanda 3.0 (A5)	Unambiguous	[M].PMFIVNTNVPR.[A]		1	P14174	P14174	0	2	0.6058	0	1	1	644.347	1287.69	1287.69	-0.3	-0.00019	HCD (High Energy Collision Dissociation)	30	MS2	68.6817	23	44.951	50906	F5		245.13	245.13	2289	1	1		1	6.18965e-05	1.89298e-05	1.14357	5.215e+06	44.68
FALSE	High	MS Amanda 3.0 (A5)	Unambiguous	[R].YDGQVAVFGSDLQEK.[L]		2	P22314	P22314-2; P22314	0	2	0.6097	0	1	1	828.399	1655.79	1655.79	0.27	0.00022	HCD (High Energy Collision Dissociation)	30	MS2	9.84536	23	44.9547	50912	F5		234.85	234.85	4195	1	1		1	6.18965e-05	6.3565e-06	1.31166	3.82442e+06	44.6
FALSE	High	MS Amanda 3.0 (A5)	Unambiguous	[RK].GPFTDVVTTNLK.[L]		4	Q9P0L0; O95292	Q9P0L0-2; O95292-2; Q9P0L0; O95292	0	2	0.7236	0	1	1	646.349	1291.69	1291.69	1.13	0.00073	HCD (High Energy Collision Dissociation)	30	MS2	76.7091	23	44.9572	50916	F5		304.06	304.06	2317	1	1		2	6.18965e-05	7.71206e-07	1.63609	1.35447e+06	45.23
FALSE	High	MS Amanda 3.0 (A5)	Unambiguous	[K].IAVAAASkPAVEIK.[Q]	K8(AV_NHS_110)	1	P29373	P29373	0	2	0.0808	0	1	1	739.434	1477.86	1477.86	-0.64	-0.00047	HCD (High Energy Collision Dissociation)	30	MS2	69.1216	23	44.9578	50917	F5		330.83	330.83	651	1	1		1	6.18965e-05	2.24673e-07	1.82574	1973999	45.04
FALSE	High	MS Amanda 3.0 (A5)	Unambiguous	[K].LTGSVLEDAWK.[E]		3	Q9H074	Q9H074-2; Q9H074-3; Q9H074	0	2	0.5166	0	1	1	609.822	1218.64	1218.64	-0.41	-0.00025	HCD (High Energy Collision Dissociation)	30	MS2	62.8717	23	44.9596	50920	F5		192.68	192.68	2435	1	1		1	6.18965e-05	4.31159e-05	1.01631	390956	45.01
FALSE	High	MS Amanda 3.0 (A5)	Unambiguous	[R].SIQEAPVSEDLVIR.[L]		2	Q5JTV8	Q5JTV8; Q5JTV8-4	0	2	0.6332	0	1	1	778.42	1555.83	1555.83	0.18	0.00014	HCD (High Energy Collision Dissociation)	30	MS2	46.8577	23	44.9849	50952	F5		278.76	278.76	2891	1	1		1	6.18965e-05	3.05341e-06	1.42446	695143	45.07
FALSE	High	MS Amanda 3.0 (A5)	Unambiguous	[K].SNEDQSMGNWQIkR.[Q]	K13(AV_NHS_110)	6	P02545	P02545-6; P02545-5; P02545-4; P02545-3; P02545-2; P02545	1	2	0.0929	0	1	1	901.909	1802.81	1802.81	-0.62	-0.00055	HCD (High Energy Collision Dissociation)	30	MS2	0	23	44.9861	50954	F5		319.59	319.59	3086	1	1		1	6.18965e-05	1.28767e-07	1.91133	653708	45.14
FALSE	High	MS Amanda 3.0 (A5)	Unambiguous	[R].GPVSGTEPEPVYSMEAADYR.[E]		3	Q14247	Q14247-3; Q14247-2; Q14247	0	2	0.8045	0	1	1	1077.98	2154.96	2154.96	-1.58	-0.0017	HCD (High Energy Collision Dissociation)	30	MS2	0	23	44.9867	50955	F5		350.47	350.47	3678	1	1		1	6.18965e-05	1.41765e-08	2.25061	809556	45.13
FALSE	High	MS Amanda 3.0 (A5)	Unambiguous	[K].kVTHAVVTVPAYFNDAQR.[Q]	K1(AV_NHS_110)	1	P11021	P11021	1	3	0.2978	0	1	2	709.373	2126.1	2126.1	0.73	0.00052	HCD (High Energy Collision Dissociation)	30	MS2	28.9651	23	44.9984	50973	F5		270.53	270.53	4731	1	1		1	6.18965e-05	5.52787e-05	0.977705	1385954	45.13
FALSE	High	MS Amanda 3.0 (A5)	Unambiguous	[K].KVtHAVVTVPAYFNDAQR.[Q]	T3(AV_NHS_110)	1	P11021	P11021	1	3	0.2978	0	1	1	709.373	2126.1	2126.1	0.73	0.00052	HCD (High Energy Collision Dissociation)	30	MS2	28.9651	23	44.9984	50973	F5		270.53	270.53	4731	1	1		1	6.18965e-05	5.52787e-05	0.977705	1385954	45.13
FALSE	High	MS Amanda 3.0 (A5)	Unambiguous	[K].VDELSLYSVPEGQSK.[Y]		2	Q9BUR5	Q9BUR5; Q9BUR5-2	0	2	0.6402	0	1	1	825.915	1650.82	1650.82	0.53	0.00043	HCD (High Energy Collision Dissociation)	30	MS2	78.9441	23	45.0172	50996	F5		310.45	310.45	4714	1	1		1	6.18965e-05	5.25505e-07	1.69507	540099	45.07
FALSE	High	MS Amanda 3.0 (A5)	Unambiguous	[K].ERVEAVNMAEGIIHDTETK.[M]		1	P38646	P38646	1	4	0.6755	0	1	1	536.268	2142.05	2142.05	-0.05	-3e-05	HCD (High Energy Collision Dissociation)	30	MS2	60.5643	20.253	44.9516	50907	F5		236.33	236.33	6554	1	1		1	6.18965e-05	1.02667e-06	1.59209	1.03805e+06	44.7
FALSE	High	MS Amanda 3.0 (A5)	Unambiguous	[R].RAEDGSVIDYELIDQDAR.[D]		2	P07355	P07355-2; P07355	1	3	0.756	0	1	1	688.997	2064.98	2064.98	-3.12	-0.00215	HCD (High Energy Collision Dissociation)	30	MS2	81.8761	23	44.8533	50780	F5		413.04	413.04	5870	1	1		1	6.18965e-05	9.36832e-07	1.60617	3.30309e+06	45.11
FALSE	High	MS Amanda 3.0 (A5)	Unambiguous	[K].ADEHVIDQGDDGDNFYVIER.[G]		2	P13861	P13861-2; P13861	0	3	0.7986	0	1	1	769.676	2307.01	2307.02	-0.91	-0.0007	HCD (High Energy Collision Dissociation)	30	MS2	52.0497	23	44.8471	50770	F5		258.35	258.35	3005	1	1		1	6.18965e-05	3.73435e-05	1.03859	421816	45.02
FALSE	High	MS Amanda 3.0 (A5)	Unambiguous	[K].DEPGAWEETFK.[T]		2	Q14697	Q14697-2; Q14697	0	2	0.7053	0	1	1	654.79	1308.57	1308.57	-0.43	-0.00028	HCD (High Energy Collision Dissociation)	30	MS2	28.3681	143.503	44.8287	50741	F5		251.52	251.52	1178	1	1		1	6.18965e-05	7.52621e-05	0.929551	3.05369e+06	44.58
FALSE	High	MS Amanda 3.0 (A5)	Unambiguous	[K].VLAVNQENEQLMEDYEK.[L]		4	P12814	P12814-4; P12814-3; P12814-2; P12814	0	2	0.8455	0	1	1	1026.48	2051.95	2051.96	-2.96	-0.00303	HCD (High Energy Collision Dissociation)	30	MS2	0	23	44.6375	50489	F5		354.68	354.68	5067	1	1		1	6.18965e-05	1.02666e-07	1.94616	750707	44.81
FALSE	High	MS Amanda 3.0 (A5)	Unambiguous	[K].GQILMPNIGYGSNK.[K]		1	P62910	P62910	0	2	0.5111	0	1	1	746.384	1491.76	1491.76	-0.83	-0.00062	HCD (High Energy Collision Dissociation)	30	MS2	44.8685	153.622	44.6461	50495	F5		303.77	303.77	3705	1	1		1	6.18965e-05	4.53594e-07	1.7177	2.03094e+06	44.52
FALSE	High	MS Amanda 3.0 (A5)	Unambiguous	[K].kHLEINPDHPIVETLR.[Q]	K1(AV_NHS_110)	1	P08238	P08238	1	4	0.6954	0	1	1	506.026	2021.08	2021.08	-0.46	-0.00023	HCD (High Energy Collision Dissociation)	30	MS2	77.7864	23	44.6523	50505	F5		252.32	252.32	2831	1	1		1	6.18965e-05	3.01467e-05	1.07172	3.67397e+06	44.85
FALSE	High	MS Amanda 3.0 (A5)	Unambiguous	[K].GPDGLTAFEATDNQAIK.[A]		1	P58546	P58546	0	2	0.7263	0	1	1	874.428	1747.85	1747.85	-1.07	-0.00093	HCD (High Energy Collision Dissociation)	30	MS2	0	23	44.662	50520	F5		354.27	354.27	4889	1	1		1	6.18965e-05	1.37978e-08	2.25478	830927	44.78
FALSE	High	MS Amanda 3.0 (A5)	Unambiguous	[K].IkSTNPGISIGDVAK.[K]	K2(AV_NHS_110)	1	O15347	O15347	1	2	0.2433	0	1	1	805.443	1609.88	1609.88	-0.52	-0.00042	HCD (High Energy Collision Dissociation)	30	MS2	80.2021	23	44.6676	50529	F5		196.79	196.79	2122	1	1		1	6.18965e-05	5.68577e-05	0.973321	270348	44.69
FALSE	High	MS Amanda 3.0 (A5)	Unambiguous	[R].DYSHYYTTIQDLR.[D]		1	P08727	P08727	0	3	0.7648	0	1	1	558.929	1674.77	1674.78	-1.67	-0.00093	HCD (High Energy Collision Dissociation)	30	MS2	2.67294	1.379	44.6766	50536	F5		346.12	346.12	3963	1	1		1	6.18965e-05	2.44588e-05	1.10403	24190286	44.6
FALSE	High	MS Amanda 3.0 (A5)	Unambiguous	[K].ILDQGEDFPASEMTR.[I]		1	P30040	P30040	0	2	1	0	1	1	854.895	1708.78	1708.78	-1.32	-0.00113	HCD (High Energy Collision Dissociation)	30	MS2	29.3059	23	44.6772	50537	F5		302.06	302.06	3410	1	1		1	6.18965e-05	5.54555e-07	1.6868	957744	44.73
FALSE	High	MS Amanda 3.0 (A5)	Unambiguous	[R].ILGADTSVDLEETGR.[V]		3	P25705	P25705-3; P25705-2; P25705	0	2	0.7356	0	1	1	788.397	1575.79	1575.79	-0.06	-5e-05	HCD (High Energy Collision Dissociation)	30	MS2	53.2765	23	44.6796	50541	F5		295.33	295.33	4216	1	1		1	6.18965e-05	3.45697e-08	2.11354	560238	44.61
FALSE	High	MS Amanda 3.0 (A5)	Unambiguous	[K].ELVVTQLGYDTR.[V]		2	Q01813	Q01813; Q01813-2	0	2	0.57	0	1	1	697.369	1393.73	1393.73	-1.5	-0.00104	HCD (High Energy Collision Dissociation)	30	MS2	45.4049	23	44.6815	50544	F5		274.6	274.6	3269	1	1		1	6.18965e-05	1.44252e-05	1.18547	1860352	44.81
FALSE	High	MS Amanda 3.0 (A5)	Unambiguous	[R].NTkkEGDLIAAQAR.[L]	K3(AV_NHS_110); K4(AV_NHS_110)	4	P02545	P02545-6; P02545-3; P02545-2; P02545	2	2	0.2232	0	1	2	867.954	1734.9	1734.9	-1.1	-0.00096	HCD (High Energy Collision Dissociation)	30	MS2	0	23	44.698	50570	F5		264.15	264.15	3968	1	1		1	6.18965e-05	3.23072e-06	1.41578	403411	44.79
FALSE	High	MS Amanda 3.0 (A5)	Unambiguous	[R].NtKkEGDLIAAQAR.[L]	T2(AV_NHS_110); K4(AV_NHS_110)	4	P02545	P02545-6; P02545-3; P02545-2; P02545	2	2	0.2232	0	1	1	867.954	1734.9	1734.9	-1.1	-0.00096	HCD (High Energy Collision Dissociation)	30	MS2	0	23	44.698	50570	F5		264.15	264.15	3968	1	1		1	6.18965e-05	3.23072e-06	1.41578	403411	44.79
FALSE	High	MS Amanda 3.0 (A5)	Unambiguous	[R].ILMVGLDAAGK.[T]		5	P84085; P61204; P18085	P61204-2; P84085; P84077; P61204; P18085	0	2	0.4875	0	1	1	544.312	1087.62	1087.62	-0.63	-0.00034	HCD (High Energy Collision Dissociation)	30	MS2	37.6284	24.975	44.7068	50577	F5		260.29	260.29	1373	1	1		3	6.18965e-05	1.0435e-05	1.23535	12533842	44.38
FALSE	High	MS Amanda 3.0 (A5)	Unambiguous	[K].GAVYSFDPVGSYQR.[D]		1	P20618	P20618	0	2	0.725	0	1	1	773.368	1545.73	1545.73	-2.55	-0.00197	HCD (High Energy Collision Dissociation)	30	MS2	29.4057	23	44.7099	50582	F5		268.13	268.13	3073	1	1		1	6.18965e-05	3.84118e-06	1.38915	2.16914e+06	44.88
FALSE	High	MS Amanda 3.0 (A5)	Unambiguous	[K].IPLSQEEITLQGHAFEAR.[I]		1	Q96RQ3	Q96RQ3	0	3	0.7308	0	1	1	680.356	2039.05	2039.06	-1.65	-0.00112	HCD (High Energy Collision Dissociation)	30	MS2	49.9345	23	44.7246	50605	F5		231.37	231.37	4311	1	1		1	6.18965e-05	4.11472e-07	1.73269	387497	44.87
FALSE	High	MS Amanda 3.0 (A5)	Unambiguous	[R].LASTLVHLGEYQAAVDGAR.[K]		2	Q00610	Q00610; Q00610-2	0	3	0.7916	0	1	1	657.682	1971.03	1971.03	0.42	0.00028	HCD (High Energy Collision Dissociation)	30	MS2	34.9812	23	44.741	50624	F5		392.25	392.25	3889	1	1		1	6.18965e-05	6.46207e-10	2.72549	4.98964e+06	44.9
FALSE	High	MS Amanda 3.0 (A5)	Unambiguous	[R].ELQVGIPVADEAGQR.[L]		1	Q9BWM7	Q9BWM7	0	2	0.501	0	1	1	791.416	1581.82	1581.82	0.66	0.00052	HCD (High Energy Collision Dissociation)	30	MS2	40.0462	23	44.7453	50631	F5		214.16	214.16	3501	1	1		1	6.18965e-05	3.57489e-05	1.04535	354672	44.78
FALSE	High	MS Amanda 3.0 (A5)	Unambiguous	[K].TVFGVEPDLTR.[E]		2	Q96KP4	Q96KP4-2; Q96KP4	0	2	0.6064	0	1	1	617.329	1233.65	1233.65	2.01	0.00124	HCD (High Energy Collision Dissociation)	30	MS2	53.9455	23	44.7684	50660	F5		196.95	196.95	2336	1	1		1	6.18965e-05	2.38339e-05	1.10802	1600786	44.61
FALSE	High	MS Amanda 3.0 (A5)	Unambiguous	[K].VLATAFDTTLGGR.[K]		1	P34932	P34932	0	2	0.6902	0	1	1	661.359	1321.71	1321.71	-0.77	-0.00051	HCD (High Energy Collision Dissociation)	30	MS2	84.8811	23	44.7727	50667	F5		294.65	294.65	2590	1	1		1	6.18965e-05	2.45394e-07	1.81217	2.46988e+06	44.92
FALSE	High	MS Amanda 3.0 (A5)	Unambiguous	[R].ASFAEkTAQLER.[S]	K6(AV_NHS_110)	9	Q15149-8; Q15149-2	Q15149; Q15149-9; Q15149-8; Q15149-7; Q15149-6; Q15149-5; Q15149-4; Q15149-3; Q15149-2	1	2	0.1259	0	1	1	730.871	1460.73	1460.74	-2.22	-0.00162	HCD (High Energy Collision Dissociation)	30	MS2	41.1579	23	44.7745	50670	F5		223.8	223.8	3910	1	1		2	6.18965e-05	7.47104e-05	0.930703	245291	44.75
FALSE	High	MS Amanda 3.0 (A5)	Unambiguous	[R].NPDDITNEEYGEFYK.[S]		2	P07900	P07900-2; P07900	0	2	0.7824	0	1	1	917.394	1833.78	1833.78	-0.76	-0.00069	HCD (High Energy Collision Dissociation)	30	MS2	6.71994	9.89	44.7983	50700	F5		426.87	426.87	1621	1	1		1	6.18965e-05	8.93189e-09	2.32165	28448084	44.62
FALSE	High	MS Amanda 3.0 (A5)	Unambiguous	[K].TILEEEITPTIQK.[L]		2	O95347	O95347-2; O95347	0	2	0.6818	0	1	1	757.92	1514.83	1514.83	0.54	0.00041	HCD (High Energy Collision Dissociation)	30	MS2	49.799	23	44.8007	50704	F5		287.3	287.3	1997	1	1		1	6.18965e-05	6.21244e-07	1.66934	444556	44.84
FALSE	High	MS Amanda 3.0 (A5)	Unambiguous	[K].NFGIGQDIQPkR.[D]	K11(AV_NHS_110)	1	P62424	P62424	1	2	0.1286	0	1	1	741.89	1482.77	1482.77	1.97	0.00146	HCD (High Energy Collision Dissociation)	30	MS2	46.8092	23	44.8069	50714	F5		266.78	266.78	3284	1	1		1	6.18965e-05	6.6547e-05	0.948789	637479	44.9
FALSE	High	MS Amanda 3.0 (A5)	Unambiguous	[R].SEPTQALELTEDDIK.[E]		1	O43396	O43396	0	2	0.6545	0	1	1	844.915	1688.82	1688.82	-0.07	-6e-05	HCD (High Energy Collision Dissociation)	30	MS2	52.279	23	44.8099	50719	F5		225.83	225.83	4337	1	1		1	6.18965e-05	3.49098e-06	1.40386	195252	44.91
FALSE	High	MS Amanda 3.0 (A5)	Unambiguous	[R].IDSLSAQLSQLQK.[Q]		6	P02545	P02545-6; P02545-5; P02545-4; P02545-3; P02545-2; P02545	0	2	0.6572	0	1	1	715.895	1430.78	1430.78	-0.96	-0.00069	HCD (High Energy Collision Dissociation)	30	MS2	81.179	23	45.0196	51000	F5		233.27	233.27	2004	1	1		1	6.18965e-05	3.24739e-05	1.06022	1.3559e+06	45.16
FALSE	High	MS Amanda 3.0 (A5)	Unambiguous	[R].GSTAPVGGGAFPTIVER.[E]		5	Q15084	Q15084-5; Q15084-4; Q15084-3; Q15084-2; Q15084	0	2	0.7177	0	1	1	808.425	1615.84	1615.84	-1.14	-0.00092	HCD (High Energy Collision Dissociation)	30	MS2	80.7038	23	44.6356	50486	F5		257.59	257.59	3490	1	1		1	6.18965e-05	1.42232e-06	1.54196	2228963	44.75
FALSE	High	MS Amanda 3.0 (A5)	Unambiguous	[K].YGEDSGLMYDLK.[D]		2	P49590	P49590-2; P49590	0	2	0.6573	0	1	1	695.814	1390.62	1390.62	0.16	0.00011	HCD (High Energy Collision Dissociation)	30	MS2	82.8783	23	45.0239	51007	F5		182.74	182.74	1703	1	1		1	6.18965e-05	2.78938e-05	1.08373	208957	45.1
FALSE	High	MS Amanda 3.0 (A5)	Unambiguous	[R].DESTDSGLSMSSYSVPR.[T]		9	P46937	P46937-3; P46937; P46937-9; P46937-8; P46937-7; P46937-6; P46937-5; P46937-4; P46937-2	0	2	0.8153	0	1	1	909.395	1817.78	1817.79	-1.64	-0.00149	HCD (High Energy Collision Dissociation)	30	MS2	19.6372	23	45.0636	51062	F5		215.26	215.26	1969	1	1		1	6.18965e-05	9.65244e-06	1.24736	105116	45.05
FALSE	High	MS Amanda 3.0 (A5)	Unambiguous	[R].IQGLTVEQAEAVVR.[L]		1	Q14204	Q14204	0	2	0.594	0	1	1	756.924	1512.84	1512.84	1.28	0.00097	HCD (High Energy Collision Dissociation)	30	MS2	26.5884	23	45.2602	51323	F5		284.64	284.64	1743	1	1		1	6.18965e-05	1.29561e-06	1.55631	2.20045e+06	45.38
FALSE	High	MS Amanda 3.0 (A5)	Unambiguous	[K].VEGTLkGPEVDLK.[G]	K6(AV_NHS_110)	1	Q09666	Q09666	1	2	0.1388	0	1	1	747.907	1494.81	1494.8	1.18	0.00088	HCD (High Energy Collision Dissociation)	30	MS2	43.0586	23	45.2645	51330	F5		198.32	198.32	2297	1	1		1	6.18965e-05	8.73632e-05	0.90617	141209	45.23
FALSE	High	MS Amanda 3.0 (A5)	Unambiguous	[R].VLELVSITANK.[N]		3	P34897	P34897; P34897-3; P34897-2	0	2	0.6995	0	1	1	593.857	1186.71	1186.7	1.45	0.00086	HCD (High Energy Collision Dissociation)	30	MS2	86.3617	23	45.2688	51337	F5		267.4	267.4	349	1	1		1	6.18965e-05	1.13747e-05	1.22207	3.6723e+06	45.39
FALSE	High	MS Amanda 3.0 (A5)	Unambiguous	[K].GSTLDLSDLEAEK.[L]		1	O00767	O00767	0	2	0.5835	0	1	1	689.34	1377.67	1377.67	-1.19	-0.00082	HCD (High Energy Collision Dissociation)	30	MS2	48.3166	23	45.2864	51357	F5		225.61	225.61	3641	1	1		1	6.18965e-05	8.71873e-06	1.26302
FALSE	High	MS Amanda 3.0 (A5)	Unambiguous	[R].VLELVSITANK.[N]		3	P34897	P34897; P34897-3; P34897-2	0	2	0.6468	0	1	1	593.856	1186.71	1186.7	1.04	0.00062	HCD (High Energy Collision Dissociation)	30	MS2	64.0976	23	45.287	51358	F5		295.87	295.87	349	1	1		1	6.18965e-05	1.05553e-05	1.23359	3.6723e+06	45.39
FALSE	High	MS Amanda 3.0 (A5)	Unambiguous	[R].YSLVSEQLEPAATSTYR.[A]		2	Q9Y446	Q9Y446; Q9Y446-2	0	2	1	0	1	1	957.976	1914.94	1914.94	0.22	0.00021	HCD (High Energy Collision Dissociation)	30	MS2	0	23	45.2931	51368	F5		284.46	284.46	5895	1	1		1	6.18965e-05	5.16699e-07	1.69767	372615	45.34
FALSE	High	MS Amanda 3.0 (A5)	Unambiguous	[K].WEESGPQFITNSEEVR.[L]		1	Q13257	Q13257	0	2	0.813	0	1	1	954.444	1907.88	1907.88	2.07	0.00198	HCD (High Energy Collision Dissociation)	30	MS2	0	23	45.2968	51374	F5		298.19	298.19	4567	1	1		1	6.18965e-05	8.82612e-08	1.96941	265360	45.32
FALSE	High	MS Amanda 3.0 (A5)	Unambiguous	[R].YASENVNkLLVGNK.[CS]	K8(AV_NHS_110)	3	P62820; Q9H0U4	P62820-2; P62820; Q9H0U4	1	2	0.4496	0	1	1	829.943	1658.88	1658.87	1.82	0.00151	HCD (High Energy Collision Dissociation)	30	MS2	77.0348	23	45.3005	51380	F5		254.42	254.42	3290	1	1		2	6.18965e-05	3.71922e-06	1.39412	759813	45.39
FALSE	High	MS Amanda 3.0 (A5)	Unambiguous	[R].kYTGEDFDEDLR.[T]	K1(AV_NHS_110)	1	Q14204	Q14204	1	2	0.1132	0	1	1	799.354	1597.7	1597.7	-0.79	-0.00063	HCD (High Energy Collision Dissociation)	30	MS2	30.1202	23	45.3085	51392	F5		246.3	246.3	1733	1	1		1	6.18965e-05	1.98323e-05	1.13639
FALSE	High	MS Amanda 3.0 (A5)	Unambiguous	[R].NPDDITNEEYGEFYK.[S]		2	P07900	P07900-2; P07900	0	2	0.7408	0	1	1	917.395	1833.78	1833.78	0.63	0.00058	HCD (High Energy Collision Dissociation)	30	MS2	0	183.896	45.3171	51397	F5		417.61	417.61	1613	1	1		1	6.18965e-05	1.15744e-08	2.2818	28448084	44.62
FALSE	High	MS Amanda 3.0 (A5)	Unambiguous	[R].LASTLVHLGEYQAAVDGAR.[K]		2	Q00610	Q00610; Q00610-2	0	3	1	0	1	1	657.682	1971.03	1971.03	0.88	0.00058	HCD (High Energy Collision Dissociation)	30	MS2	46.1699	23	45.2559	51316	F5		285.28	285.28	3887	1	1		1	6.18965e-05	2.73925e-07	1.79526	4.98964e+06	44.9
FALSE	High	MS Amanda 3.0 (A5)	Unambiguous	[R].VDkSAVGFDYQGK.[T]	K3(AV_NHS_110)	3	Q14247	Q14247-3; Q14247-2; Q14247	1	2	0.2219	0	1	1	762.373	1523.74	1523.74	1.32	0.00101	HCD (High Energy Collision Dissociation)	30	MS2	58.5506	23	45.3177	51398	F5		234.09	234.09	3878	1	1		1	6.18965e-05	4.08202e-06	1.3798	401830	45.33
FALSE	High	MS Amanda 3.0 (A5)	Unambiguous	[K].FLDGIYVSEK.[G]		1	P32969	P32969	0	2	1	0	1	1	585.806	1170.6	1170.6	0.63	0.00037	HCD (High Energy Collision Dissociation)	30	MS2	51.007	18.036	45.3476	51438	F5		265.3	265.3	2378	1	1		1	6.18965e-05	3.29572e-05	1.05793	4528618	45.45
FALSE	High	MS Amanda 3.0 (A5)	Unambiguous	[R].GSNNVALGYDEGSIIVK.[L]		2	P35606	P35606-2; P35606	0	2	0.79	0	1	1	868.447	1735.89	1735.89	-0.02	-1e-05	HCD (High Energy Collision Dissociation)	30	MS2	33.6334	23	45.3488	51440	F5		312.44	312.44	4811	1	1		1	6.18965e-05	1.55978e-07	1.88185	887698	45.41
FALSE	High	MS Amanda 3.0 (A5)	Unambiguous	[R].DYSLDEFEANK.[I]		4	Q9NZM1	Q9NZM1-6; Q9NZM1-3; Q9NZM1-2; Q9NZM1	0	2	0.8232	0	1	1	665.794	1330.58	1330.58	0.26	0.00018	HCD (High Energy Collision Dissociation)	30	MS2	74.2956	23	45.3525	51446	F5		227.38	227.38	911	1	1		1	6.18965e-05	6.58486e-05	0.950436	737726	45.43
FALSE	High	MS Amanda 3.0 (A5)	Unambiguous	[K].VDEAIALFQK.[M]		1	P26640	P26640	0	2	0.7561	0	1	1	567.314	1133.62	1133.62	0.75	0.00042	HCD (High Energy Collision Dissociation)	30	MS2	57.8672	23	45.3555	51451	F5		275.54	275.54	1496	1	1		1	6.18965e-05	6.51828e-06	1.30779	265567	45.36
FALSE	High	MS Amanda 3.0 (A5)	Unambiguous	[R].GDPEWSSETDALVGSR.[L]		1	Q7Z7N9	Q7Z7N9	0	2	0.7175	0	1	1	853.387	1705.77	1705.77	0.52	0.00044	HCD (High Energy Collision Dissociation)	30	MS2	50.3384	23	45.358	51455	F5		321.66	321.66	3042	1	1		1	6.18965e-05	8.94703e-08	1.96732	490918	45.44
FALSE	High	MS Amanda 3.0 (A5)	Unambiguous	[K].QSEPFFkATPEEK.[L]	K7(AV_NHS_110)	3	P11413	P11413-3; P11413-2; P11413	1	2	0.242	0	1	1	824.398	1647.79	1647.79	-1.33	-0.00109	HCD (High Energy Collision Dissociation)	30	MS2	56.403	23	45.3617	51461	F5		231.01	231.01	4612	1	1		1	6.18965e-05	4.03388e-05	1.02663	256676	45.41
FALSE	High	MS Amanda 3.0 (A5)	Unambiguous	[R].QAQAAVLAVLPR.[L]		1	Q99848	Q99848	0	2	0.7544	0	1	1	618.875	1236.74	1236.74	0.16	0.0001	HCD (High Energy Collision Dissociation)	30	MS2	67.3013	23	45.3629	51463	F5		207.76	207.76	332	1	1		1	6.18965e-05	6.76583e-06	1.30205	234353	45.38
FALSE	High	MS Amanda 3.0 (A5)	Unambiguous	[R].ISMSHEEEPLGTAGPLALAR.[D]		2	Q9Y5P6	Q9Y5P6-2; Q9Y5P6	0	3	0.689	0	1	1	693.691	2079.06	2079.05	2.46	0.0017	HCD (High Energy Collision Dissociation)	30	MS2	96.7376	23	45.3678	51470	F5		298.28	298.28	5669	1	1		1	6.18965e-05	1.0107e-06	1.5945	680955	45.45
FALSE	High	MS Amanda 3.0 (A5)	Unambiguous	[R].YPEAQSVASDILR.[M]		2	Q99615	Q99615-2; Q99615	0	2	1	0	1	1	724.872	1448.74	1448.74	-1.19	-0.00086	HCD (High Energy Collision Dissociation)	30	MS2	91.8389	20.839	45.369	51472	F5		212.24	212.24	3838	1	1		1	6.18965e-05	4.42537e-05	1.01227	153991	45.39
FALSE	High	MS Amanda 3.0 (A5)	Unambiguous	[K].LDSPAGTALSPSGHTkLLPR.[S]	K16(AV_NHS_110)	2	P32322	P32322-3; P32322	1	3	0.0775	0	1	1	710.052	2128.14	2128.14	1.19	0.00084	HCD (High Energy Collision Dissociation)	30	MS2	8.99641	117.187	45.378	51479	F5		301.67	301.67	2527	1	1		1	6.18965e-05	7.80925e-12	3.40451	1.06067e+06	45.34
FALSE	High	MS Amanda 3.0 (A5)	Unambiguous	[R].GLGHQVATDALVAMEK.[A]		1	Q9Y3I0	Q9Y3I0	0	3	0.6769	0	1	1	547.289	1639.85	1639.85	2.45	0.00134	HCD (High Energy Collision Dissociation)	30	MS2	38.1728	23	45.3183	51399	F5		252.63	252.63	3678	1	1		1	6.18965e-05	7.07633e-05	0.939192	351531	45.37
FALSE	High	MS Amanda 3.0 (A5)	Unambiguous	[K].FFNVLTTNTDGK.[I]		1	Q92820	Q92820	0	2	0.4994	0	1	1	678.847	1356.69	1356.68	4.76	0.00323	HCD (High Energy Collision Dissociation)	30	MS2	55.9919	19.985	45.2483	51311	F5		213.29	213.29	3515	1	1		1	6.18965e-05	6.27556e-05	0.957942	339235	45.21
FALSE	High	MS Amanda 3.0 (A5)	Unambiguous	[K].AQLNETLTkLR.[T]	K9(AV_NHS_110)	4	Q86UP2	Q86UP2-2; Q86UP2-3; Q86UP2-4; Q86UP2	1	2	0.1092	0	1	1	698.894	1396.78	1396.78	1.58	0.0011	HCD (High Energy Collision Dissociation)	30	MS2	73.4376	23	45.2446	51305	F5		264.61	264.61	1305	1	1		1	6.18965e-05	3.60196e-05	1.04418	164628	45.26
FALSE	High	MS Amanda 3.0 (A5)	Unambiguous	[R].VMLGETNPADSkPGTIR.[G]	K12(AV_NHS_110)	5	P22392-2; P15531	P22392-2; O60361; P15531-2; P15531; P22392	0	2	0.0754	0	1	1	948.48	1895.95	1895.95	-0.16	-0.00015	HCD (High Energy Collision Dissociation)	30	MS2	13.9633	23	45.2342	51289	F5		359.31	359.31	5440	1	1		2	6.18965e-05	3.84395e-09	2.4513	2.23078e+06	45.34
FALSE	High	MS Amanda 3.0 (A5)	Unambiguous	[R].YTLHYkTDAPLNIR.[S]	K6(AV_NHS_110)	2	Q12931	Q12931-2; Q12931	1	3	0.1009	0	1	1	605.652	1814.94	1814.94	-1.49	-0.0009	HCD (High Energy Collision Dissociation)	30	MS2	59.3523	23	45.0745	51072	F5		265.19	265.19	4392	1	1		1	6.18965e-05	2.07463e-06	1.4839	444077	45.1
FALSE	High	MS Amanda 3.0 (A5)	Unambiguous	[K].QLASEDISHITPTQGFNIK.[S]		1	P36405	P36405	0	3	0.5537	0	1	1	700.367	2099.09	2099.08	4.38	0.00307	HCD (High Energy Collision Dissociation)	30	MS2	71.9009	23	45.0769	51076	F5		200.77	200.77	4724	1	1		1	6.18965e-05	3.87269e-06	1.3879	1.12076e+06	45.16
FALSE	High	MS Amanda 3.0 (A5)	Unambiguous	[K].LTLEDQATFIK.[K]		1	Q14118	Q14118	0	2	0.5692	0	1	1	639.851	1278.69	1278.69	0.31	0.0002	HCD (High Energy Collision Dissociation)	30	MS2	69.6246	23	45.0782	51078	F5		222.73	222.73	2128	1	1		1	6.18965e-05	1.46144e-05	1.18346	495828	45.14
FALSE	High	MS Amanda 3.0 (A5)	Unambiguous	[R].IMDPNIVGsEHYDVAR.[G]	S9(AV_NHS_110)	1	P06576	P06576	0	3	0.189	0	1	1	642.639	1925.9	1925.91	-1.27	-0.00082	HCD (High Energy Collision Dissociation)	30	MS2	95.5222	23	45.0862	51091	F5		112.91	112.91	5602	1	1		1	6.18965e-05	1.21135e-05	1.21238	435039	45.16
FALSE	High	MS Amanda 3.0 (A5)	Unambiguous	[K].FEDENFILK.[H]		2	P62937	P62937-2; P62937	0	2	0.7387	0	1	1	577.79	1154.57	1154.57	-0.12	-7e-05	HCD (High Energy Collision Dissociation)	30	MS2	13.1054	6.954	45.1032	51110	F5		284.94	284.94	2469	1	1		1	6.18965e-05	5.29938e-05	0.984272	19017588	44.9
FALSE	High	MS Amanda 3.0 (A5)	Unambiguous	[K].KYDAFLASESLIK.[Q]		1	P62906	P62906	1	2	0.6004	0	1	1	742.904	1484.8	1484.8	0.9	0.00067	HCD (High Energy Collision Dissociation)	30	MS2	34.7275	23	45.1044	51112	F5		471.49	471.49	2585	1	1		1	6.18965e-05	3.88008e-10	2.80393	620167	45.12
FALSE	High	MS Amanda 3.0 (A5)	Unambiguous	[K].ILEVVNQIQDEER.[M]		1	O94919	O94919	0	2	0.6344	0	1	1	792.916	1584.83	1584.82	1.55	0.00123	HCD (High Energy Collision Dissociation)	30	MS2	57.1863	23	45.1142	51128	F5		304.22	304.22	3692	1	1		1	6.18965e-05	3.74487e-07	1.74717	136441	45.14
FALSE	High	MS Amanda 3.0 (A5)	Unambiguous	[R].VITDVYYVDGTEVER.[K]		3	Q12888	Q12888-3; Q12888-2; Q12888	0	2	0.6668	0	1	1	879.434	1757.86	1757.86	1.43	0.00125	HCD (High Energy Collision Dissociation)	30	MS2	21.765	23	45.1173	51133	F5		261.14	261.14	5105	1	1		1	6.18965e-05	1.21294e-05	1.21218	128159	45.1
FALSE	High	MS Amanda 3.0 (A5)	Unambiguous	[K].kENLkAAQEEYVK.[R]	K1(AV_NHS_110); K5(AV_NHS_110)	2	P04075	P04075-2; P04075	2	2	0.2789	0	1	1	885.449	1769.89	1769.9	-2.93	-0.00259	HCD (High Energy Collision Dissociation)	30	MS2	24.9486	23	45.1271	51148	F5		308.13	308.13	4795	1	1		1	6.18965e-05	2.84114e-06	1.43554	413077	45.2
FALSE	High	MS Amanda 3.0 (A5)	Unambiguous	[K].TILPAAAQDVYYR.[D]		1	P04843	P04843	0	2	0.5677	0	1	1	740.893	1480.78	1480.78	-0.95	-0.0007	HCD (High Energy Collision Dissociation)	30	MS2	77.2039	23	45.1349	51153	F5		248.5	248.5	3369	1	1		1	6.18965e-05	1.55431e-05	1.17397	638815	45.2
FALSE	High	MS Amanda 3.0 (A5)	Unambiguous	[R].VESLLVTAISK.[A]		1	O43143	O43143	0	2	0.6247	0	1	1	580.349	1159.69	1159.69	-1.89	-0.0011	HCD (High Energy Collision Dissociation)	30	MS2	84.6444	23	45.1367	51156	F5		226.55	226.55	362	1	1		1	6.18965e-05	5.11249e-05	0.989854	310459	45.16
FALSE	High	MS Amanda 3.0 (A5)	Unambiguous	[K].VLVALASEELAK.[G]		4	A0FGR8-2	A0FGR8; A0FGR8-6; A0FGR8-5; A0FGR8-2	0	2	0.706	0	1	1	621.869	1242.73	1242.73	0.3	0.00019	HCD (High Energy Collision Dissociation)	30	MS2	78.6497	23	45.1508	51178	F5		233.61	233.61	588	1	1		1	6.18965e-05	3.94025e-06	1.38524	199866	45.17
FALSE	High	MS Amanda 3.0 (A5)	Unambiguous	[K].kHLEINPDHPIVETLR.[Q]	K1(AV_NHS_110)	1	P08238	P08238	1	4	0.7363	0	1	1	506.026	2021.08	2021.08	0.5	0.00025	HCD (High Energy Collision Dissociation)	30	MS2	49.6172	23	45.166	51195	F5		300.56	300.56	2807	1	1		1	6.18965e-05	1.52934e-05	1.17646	3.67397e+06	44.85
FALSE	High	MS Amanda 3.0 (A5)	Unambiguous	[K].VDISAPDVDVHGPDWHLK.[M]		1	Q09666	Q09666	0	4	0.3382	0	1	1	500.753	1999.99	1999.99	0.86	0.00043	HCD (High Energy Collision Dissociation)	30	MS2	57.1853	23	45.1758	51211	F5		126.83	126.83	5797	1	1		1	6.18965e-05	3.58441e-05	1.04494	247105	45.18
FALSE	High	MS Amanda 3.0 (A5)	Selected	[K].IAGGTSNEVAQFLSK.[E]		5	Q6NXG1	Q6NXG1-3; Q6NXG1; Q6NXG1-5; Q6NXG1-4; Q6NXG1-2	0	2	0.4495	0	1	1	761.399	1521.79	1521.79	0.48	0.00036	HCD (High Energy Collision Dissociation)	30	MS2	69.0136	23	45.1789	51216	F5		165.23	165.23	3626	1	1		1	6.18965e-05	8.085e-05	0.918331	325288	45.24
FALSE	High	MS Amanda 3.0 (A5)	Unambiguous	[R].HVGMAVAGLLADAR.[S]		2	P25788	P25788-2; P25788	0	3	0.4153	0	1	1	460.919	1380.74	1380.74	1.59	0.00073	HCD (High Energy Collision Dissociation)	30	MS2	47.5161	23	45.1856	51226	F5		342.14	342.14	2248	1	1		1	6.18965e-05	1.16726e-05	1.21809	480644	45.26
FALSE	High	MS Amanda 3.0 (A5)	Unambiguous	[K].HAVVNLINYQDDAELATR.[A]		1	P35222	P35222	0	3	0.7567	0	1	1	681.349	2042.03	2042.03	1.41	0.00096	HCD (High Energy Collision Dissociation)	30	MS2	62.4944	23	45.1957	51235	F5		310.4	310.4	5768	1	1		1	6.18965e-05	1.52157e-06	1.53158
FALSE	High	MS Amanda 3.0 (A5)	Unambiguous	[K].ILDQGEDFPASEMTR.[I]		1	P30040	P30040	0	2	0.8307	0	1	1	854.896	1708.78	1708.78	-0.33	-0.00028	HCD (High Energy Collision Dissociation)	30	MS2	6.14382	23	45.1963	51236	F5		323.5	323.5	3440	1	1		1	6.18965e-05	3.71169e-08	2.10261	957744	44.73
FALSE	High	MS Amanda 3.0 (A5)	Unambiguous	[R].ILGADTSVDLEETGR.[V]		3	P25705	P25705-3; P25705-2; P25705	0	2	0.6207	0	1	1	788.397	1575.79	1575.79	0.71	0.00056	HCD (High Energy Collision Dissociation)	30	MS2	87.0378	23	45.1976	51238	F5		196.62	196.62	4291	1	1		1	6.18965e-05	9.07406e-06	1.25687	560238	44.61
FALSE	High	MS Amanda 3.0 (A5)	Unambiguous	[R].AAAIGITQVVISR.[I]		1	Q96NB2	Q96NB2	0	2	0.7599	0	1	1	649.894	1298.78	1298.78	0.74	0.00048	HCD (High Energy Collision Dissociation)	30	MS2	72.4111	23	45.2043	51249	F5		268.41	268.41	302	1	1		1	6.18965e-05	1.36137e-05	1.19439	646369	45.3
FALSE	High	MS Amanda 3.0 (A5)	Unambiguous	[R].NPDDITQEEYGEFYK.[S]		1	P08238	P08238	0	2	0.755	0	1	1	924.402	1847.8	1847.8	0.33	0.00031	HCD (High Energy Collision Dissociation)	30	MS2	8.50663	23	45.2256	51275	F5		437.34	437.34	1656	1	1		1	6.18965e-05	5.71866e-10	2.74428	35678360	45.42
FALSE	High	MS Amanda 3.0 (A5)	Unambiguous	[R].GLEVTAYSPLGSSDR.[A]		1	P14550	P14550	0	2	1	0	1	1	776.388	1551.77	1551.76	2.19	0.0017	HCD (High Energy Collision Dissociation)	30	MS2	33.6593	23	45.2262	51276	F5		285.78	285.78	4204	1	1		1	6.18965e-05	7.59811e-06	1.2842	920682	45.3
FALSE	High	MS Amanda 3.0 (A5)	Unambiguous	[R].KVPGVTAIELDEDTGTFR.[I]		3	P51114	P51114-3; P51114-2; P51114	1	3	0.7182	0	1	1	650.006	1948	1948	0.76	0.0005	HCD (High Energy Collision Dissociation)	30	MS2	58.6827	23	45.2293	51281	F5		285.63	285.63	4593	1	1		1	6.18965e-05	4.44296e-06	1.36676	1.29197e+06	45.33
FALSE	High	MS Amanda 3.0 (A5)	Unambiguous	[R].VFASELNAGIIK.[T]		3	Q9P2J5	Q9P2J5-3; Q9P2J5-2; Q9P2J5	0	2	0.6859	0	1	1	631.361	1261.71	1261.72	-0.86	-0.00054	HCD (High Energy Collision Dissociation)	30	MS2	79.055	23	45.0495	51040	F5		213.98	213.98	945	1	1		1	6.18965e-05	2.98568e-05	1.07321	697073	45.16
FALSE	High	MS Amanda 3.0 (A5)	Unambiguous	[K].YVLNEEMSGLPAAR.[K]		1	Q8WVX9	Q8WVX9	0	2	0.6878	0	1	1	775.386	1549.77	1549.77	-1.45	-0.00112	HCD (High Energy Collision Dissociation)	30	MS2	50.2068	23	44.6234	50467	F5		229.63	229.63	4239	1	1		1	6.18965e-05	3.66819e-05	1.04136	160263	44.62
FALSE	High	MS Amanda 3.0 (A5)	Unambiguous	[K].SPASDTYIVFGEAK.[I]		3	E9PAV3	E9PAV3-2; E9PAV3; Q13765	0	2	0.7533	0	1	1	742.866	1484.72	1484.73	-1.96	-0.00145	HCD (High Energy Collision Dissociation)	30	MS2	37.1452	23	44.6172	50457	F5		264.57	264.57	3634	1	1		1	6.18965e-05	5.93501e-07	1.67636	4030091	44.29
FALSE	High	MS Amanda 3.0 (A5)	Unambiguous	[K].SDQNLQTALELTR.[R]		1	O95373	O95373	0	2	0.2813	0	1	1	744.882	1488.76	1488.77	-5.44	-0.00405	HCD (High Energy Collision Dissociation)	30	MS2	44.1652	12.702	44.6052	50445	F5		257.43	257.43	3422	1	1		1	6.18965e-05	8.44285e-05	0.911537	2.08058e+06	44.49
FALSE	High	MS Amanda 3.0 (A5)	Unambiguous	[R].DPDAQPGGELMLGGTDSK.[Y]		1	P07339	P07339	0	3	0.699	0	1	1	596.609	1787.81	1787.81	-0.11	-7e-05	HCD (High Energy Collision Dissociation)	30	MS2	94.1897	21.81	44.1164	49786	F5		220.59	220.59	3478	1	1		1	6.18965e-05	8.64464e-05	0.907828	492914	44.19
FALSE	High	MS Amanda 3.0 (A5)	Unambiguous	[K].SSGVPVDGFYTEEVR.[Q]		1	Q9BSD7	Q9BSD7	0	2	0.4184	0	1	1	821.391	1641.77	1641.78	-0.87	-0.00071	HCD (High Energy Collision Dissociation)	30	MS2	25.1989	23	44.1315	49803	F5		215.11	215.11	3862	1	1		1	6.18965e-05	6.504e-06	1.30813	817404	44.21
FALSE	High	MS Amanda 3.0 (A5)	Unambiguous	[K].WLQDLQEENESLK.[A]		4	Q86UP2	Q86UP2-2; Q86UP2-3; Q86UP2-4; Q86UP2	0	2	0.7242	0	1	1	816.398	1631.79	1631.79	-1.4	-0.00114	HCD (High Energy Collision Dissociation)	30	MS2	22.4611	23	44.1334	49806	F5		264.28	264.28	4468	1	1		1	6.18965e-05	8.33578e-07	1.62413	423277	44.18
FALSE	High	MS Amanda 3.0 (A5)	Unambiguous	[R].LQAEIEGLkGQR.[A]	K9(AV_NHS_110)	2	P05787	P05787-2; P05787	1	2	0.1915	0	1	1	726.396	1451.78	1451.79	-0.9	-0.00065	HCD (High Energy Collision Dissociation)	30	MS2	49.4366	23	44.1595	49840	F5		251.72	251.72	2305	1	1		1	6.18965e-05	4.72662e-05	1.00205	18184858	43.72
FALSE	High	MS Amanda 3.0 (A5)	Unambiguous	[R].LVEDMENkIR.[S]	K8(AV_NHS_110)	2	P47756	P47756-1; P47756	1	2	0.1405	0	1	1	678.845	1356.68	1356.68	0.73	0.0005	HCD (High Energy Collision Dissociation)	30	MS2	41.4251	23	44.1608	49842	F5		265.87	265.87	3543	1	1		1	6.18965e-05	3.73921e-05	1.03839	1.17464e+06	44.22
FALSE	High	MS Amanda 3.0 (A5)	Unambiguous	[K].LSkDPNIVIAK.[M]	K3(AV_NHS_110)	1	P30101	P30101	1	2	0.1111	0	1	1	654.381	1307.76	1307.76	-0.95	-0.00062	HCD (High Energy Collision Dissociation)	30	MS2	82.1463	23	44.1638	49847	F5		224.67	224.67	775	1	1		1	6.18965e-05	3.94982e-05	1.0299	1960400	44.24
FALSE	High	MS Amanda 3.0 (A5)	Unambiguous	[R].IMNTFSVVPSPK.[V]		5	P68371; P07437	Q13509-2; P68371; Q13509; P07437; P04350	0	2	0.4396	0	1	1	660.355	1319.7	1319.7	-0.24	-0.00016	HCD (High Energy Collision Dissociation)	30	MS2	60.3027	23	44.1688	49855	F5		192.74	192.74	2358	1	1		2	6.18965e-05	7.73301e-06	1.28149	23627212	43.82
FALSE	High	MS Amanda 3.0 (A5)	Unambiguous	[R].TQETPSAQMEGFLNR.[K]		1	Q01082	Q01082	0	2	0.643	0	1	1	854.903	1708.8	1708.8	1.11	0.00095	HCD (High Energy Collision Dissociation)	30	MS2	73.4336	23	44.1706	49858	F5		270.55	270.55	4230	1	1		1	6.18965e-05	6.29196e-07	1.66738	193230	44.09
FALSE	High	MS Amanda 3.0 (A5)	Unambiguous	[R].ILMVGLDAAGK.[T]		5	P84085; P61204; P18085	P61204-2; P84085; P84077; P61204; P18085	0	2	0.5385	0	1	1	544.314	1087.62	1087.62	1.73	0.00094	HCD (High Energy Collision Dissociation)	30	MS2	69.8748	23	44.1968	49892	F5		228.7	228.7	1414	1	1		3	6.18965e-05	1.2639e-05	1.20584	12533842	44.38
FALSE	High	MS Amanda 3.0 (A5)	Unambiguous	[R].QLEVYTSGGDPESVAGEYGR.[H]		2	Q9Y262	Q9Y262; Q9Y262-2	0	2	0.7976	0	1	1	1057.49	2113.97	2113.97	-0.04	-4e-05	HCD (High Energy Collision Dissociation)	30	MS2	0	23	44.1974	49893	F5		407.63	407.63	4960	1	1		1	6.18965e-05	6.19177e-11	3.08613	476597	44.27
FALSE	High	MS Amanda 3.0 (A5)	Unambiguous	[K].IGEGTYGVVyKGR.[H]	Y10(AV_NHS_110)	2	P06493	P06493-2; P06493	1	2	0.1951	0	1	1	754.891	1508.77	1508.77	0.34	0.00026	HCD (High Energy Collision Dissociation)	30	MS2	81.5742	23	44.1103	49777	F5		271.16	271.16	3610	1	1		1	6.18965e-05	8.28182e-07	1.62512	330828	44.16
FALSE	High	MS Amanda 3.0 (A5)	Unambiguous	[R].LASALAPSIYEHEDIkK.[G]	K16(AV_NHS_110)	1	P33991	P33991	1	3	0.1397	0	1	1	665.686	1995.04	1995.04	0.06	4e-05	HCD (High Energy Collision Dissociation)	30	MS2	39.021	23	44.2024	49901	F5		180.56	180.56	3999	1	1		1	6.18965e-05	4.71077e-05	1.00257	176746	44.23
FALSE	High	MS Amanda 3.0 (A5)	Unambiguous	[K].APSEEDSLSSVPISPYK.[D]		1	Q9Y676	Q9Y676	0	2	0.8731	0	1	1	903.443	1805.88	1805.88	-0.85	-0.00076	HCD (High Energy Collision Dissociation)	30	MS2	17.5706	23	44.2078	49909	F5		357.23	357.23	5192	1	1		1	6.18965e-05	2.21347e-09	2.53617	457824	44.28
FALSE	High	MS Amanda 3.0 (A5)	Unambiguous	[R].DPDAQPGGELMLGGTDSK.[Y]		1	P07339	P07339	0	3	0.7181	0	1	1	596.609	1787.81	1787.81	0.19	0.00012	HCD (High Energy Collision Dissociation)	30	MS2	54.7082	23	44.2134	49918	F5		255.59	255.59	3510	1	1		1	6.18965e-05	1.986e-05	1.13617	492914	44.19
FALSE	High	MS Amanda 3.0 (A5)	Unambiguous	[R].MGPLGLDHMASSIER.[M]		2	P52272	P52272-2; P52272	0	3	0.5951	0	1	1	538.598	1613.78	1613.78	1.06	0.00057	HCD (High Energy Collision Dissociation)	30	MS2	45.3405	23.241	44.22	49921	F5		212.21	212.21	4165	1	1		1	6.18965e-05	1.44978e-08	2.24717	1.38488e+06	44.23
FALSE	High	MS Amanda 3.0 (A5)	Unambiguous	[K].QATVGDINTERPGMLDFTGK.[A]		5	P07108	P07108-5; P07108-4; P07108-3; P07108-2; P07108	0	3	0.5156	0	1	1	717.357	2150.06	2150.05	1.05	0.00075	HCD (High Energy Collision Dissociation)	30	MS2	37.0852	23	44.2212	49923	F5		156.6	156.6	6519	1	1		1	6.18965e-05	3.49098e-08	2.11204	526413	44.18
FALSE	High	MS Amanda 3.0 (A5)	Unambiguous	[K].WMEEQAQSLIDK.[T]		1	P09234	P09234	0	2	0.6928	0	1	1	739.353	1477.7	1477.7	-0.04	-3e-05	HCD (High Energy Collision Dissociation)	30	MS2	32.5013	23	44.2218	49924	F5		272.56	272.56	3393	1	1		1	6.18965e-05	4.90168e-07	1.70578	658522	44.16
FALSE	High	MS Amanda 3.0 (A5)	Unambiguous	[K].STLQTLPEIVAK.[E]		1	O95202	O95202	0	2	0.6187	0	1	1	650.38	1299.75	1299.75	1.13	0.00073	HCD (High Energy Collision Dissociation)	30	MS2	60.4121	23	44.2237	49927	F5		188.93	188.93	703	1	1		1	6.18965e-05	6.7824e-05	0.945821	506539	44.21
FALSE	High	MS Amanda 3.0 (A5)	Unambiguous	[K].LPETNLFETEETR.[K]		2	Q15046	Q15046-2; Q15046	0	2	1	0	1	1	789.886	1578.76	1578.76	-0.07	-6e-05	HCD (High Energy Collision Dissociation)	30	MS2	56.2261	23	44.2249	49929	F5		323.37	323.37	4161	1	1		1	6.18965e-05	4.92768e-08	2.05904	460776	44.23
FALSE	High	MS Amanda 3.0 (A5)	Unambiguous	[K].EVLLEAQDMAVR.[D]		3	Q9NWU5	Q9NWU5-3; Q9NWU5-2; Q9NWU5	0	2	0.5585	0	1	1	687.36	1373.71	1373.71	1.74	0.0012	HCD (High Energy Collision Dissociation)	30	MS2	34.1408	23	44.2267	49932	F5		259.1	259.1	2972	1	1		1	6.18965e-05	9.5283e-05	0.892519	545043	44.27
FALSE	High	MS Amanda 3.0 (A5)	Unambiguous	[R].TIDNADSSTLHAVTFLR.[T]		1	Q8NFH3	Q8NFH3	0	3	0.5722	0	1	1	620.988	1860.95	1860.95	2.94	0.00182	HCD (High Energy Collision Dissociation)	30	MS2	72.5117	23	44.2292	49936	F5		188.52	188.52	4835	1	1		1	6.18965e-05	2.34328e-06	1.46517	341056	44.29
FALSE	High	MS Amanda 3.0 (A5)	Unambiguous	[K].NEEIVMPEEQTGLVR.[E]		4	Q92538	Q92538-3; Q92538-2; Q92538-1; Q92538	0	2	0.7344	0	1	1	872.43	1743.85	1743.86	-3.18	-0.00277	HCD (High Energy Collision Dissociation)	30	MS2	71.4951	23	44.2439	49959	F5		256.02	256.02	5090	1	1		1	6.18965e-05	7.78962e-05	0.924164	252572	44.28
FALSE	High	MS Amanda 3.0 (A5)	Unambiguous	[K].LLASANLEEVTMK.[Q]		2	P35659	P35659-2; P35659	0	2	0.6328	0	1	1	709.882	1418.76	1418.76	0.4	0.00028	HCD (High Energy Collision Dissociation)	30	MS2	91.7797	23	44.2048	49905	F5		194.81	194.81	2474	1	1		1	6.18965e-05	2.49518e-05	1.10095
FALSE	High	MS Amanda 3.0 (A5)	Unambiguous	[K].IGEGTYGVVYkGR.[H]	K11(AV_NHS_110)	2	P06493	P06493-2; P06493	1	2	0.1951	0	1	2	754.891	1508.77	1508.77	0.34	0.00026	HCD (High Energy Collision Dissociation)	30	MS2	81.5742	23	44.1103	49777	F5		271.16	271.16	3610	1	1		1	6.18965e-05	8.28182e-07	1.62512	330828	44.16
FALSE	High	MS Amanda 3.0 (A5)	Unambiguous	[K].SPASDTYIVFGEAK.[I]		3	E9PAV3	E9PAV3-2; E9PAV3; Q13765	0	2	0.7695	0	1	1	742.868	1484.73	1484.73	0.84	0.00063	HCD (High Energy Collision Dissociation)	30	MS2	59.9681	23	44.1072	49772	F5		360.64	360.64	3835	1	1		1	6.18965e-05	3.65513e-08	2.10497	4030091	44.29
FALSE	High	MS Amanda 3.0 (A5)	Unambiguous	[R].LENLDSDVVQLR.[E]		1	Q9Y2S7	Q9Y2S7	0	2	0.6187	0	1	1	700.872	1400.74	1400.74	-0.77	-0.00054	HCD (High Energy Collision Dissociation)	30	MS2	62.4233	23	44.101	49762	F5		267.14	267.14	2816	1	1		1	6.18965e-05	2.2673e-05	1.11573	547022	44.05
FALSE	High	MS Amanda 3.0 (A5)	Unambiguous	[K].DIPGLTDTTVPR.[R]		1	P62753	P62753	0	2	0.6274	0	1	1	642.844	1284.68	1284.68	1.07	0.00069	HCD (High Energy Collision Dissociation)	30	MS2	10.1428	7.983	46.9641	53616	F5		275.61	275.61	2641	1	1		1	6.18965e-05	1.12443e-05	1.22385	6197913	46.88
FALSE	High	MS Amanda 3.0 (A5)	Unambiguous	[R].EAGNINQSLLTLGR.[V]		1	P52732	P52732	0	2	0.7838	0	1	1	743.405	1485.8	1485.8	1.01	0.00075	HCD (High Energy Collision Dissociation)	30	MS2	75.8754	23	46.9666	53620	F5		238.45	238.45	2487	1	1		1	6.18965e-05	5.22485e-06	1.34182	306079	47.01
FALSE	High	MS Amanda 3.0 (A5)	Unambiguous	[K].FNVTGTPEQYVPYSTTR.[K]		1	Q9UI09	Q9UI09	0	2	0.7146	0	1	1	980.478	1959.95	1959.94	2.25	0.0022	HCD (High Energy Collision Dissociation)	30	MS2	0	23	46.9758	53634	F5		278.39	278.39	5812	1	1		1	6.18965e-05	1.21e-06	1.56682	303210	47.05
FALSE	High	MS Amanda 3.0 (A5)	Unambiguous	[K].VQAGDVITIDkATGK.[I]	K11(AV_NHS_110)	2	Q9Y230	Q9Y230; Q9Y230-2	1	2	0.1112	0	1	1	813.443	1625.88	1625.87	2.99	0.00243	HCD (High Energy Collision Dissociation)	30	MS2	52.5342	23	46.9795	53640	F5		256.79	256.79	2183	1	1		1	6.18965e-05	3.86204e-06	1.38832	302708	47.08
FALSE	High	MS Amanda 3.0 (A5)	Unambiguous	[K].TPYTIMFGPDK.[C]		3	P27824	P27824-3; P27824-2; P27824	0	2	0.6296	0	1	1	635.313	1269.62	1269.62	0.24	0.00015	HCD (High Energy Collision Dissociation)	30	MS2	26.7158	167.908	46.9916	53652	F5		272.02	272.02	2796	1	1		1	6.18965e-05	6.90874e-05	0.942938	8398768	46.73
FALSE	High	MS Amanda 3.0 (A5)	Unambiguous	[K].ALADVATVLGR.[A]		2	Q92542	Q92542-2; Q92542	0	2	0.5293	0	1	1	543.319	1085.63	1085.63	-0.14	-8e-05	HCD (High Energy Collision Dissociation)	30	MS2	85.4786	23	46.9959	53659	F5		219.78	219.78	705	1	1		1	6.18965e-05	2.98921e-05	1.07303	550017	47.06
FALSE	High	MS Amanda 3.0 (A5)	Unambiguous	[R].YNEETFGYEVPIK.[E]		1	Q14165	Q14165	0	2	1	0	1	1	794.881	1588.76	1588.75	1.34	0.00106	HCD (High Energy Collision Dissociation)	30	MS2	83.5672	23	46.9977	53662	F5		260.92	260.92	3761	1	1		1	6.18965e-05	3.04592e-06	1.42484	720250	47.09
FALSE	High	MS Amanda 3.0 (A5)	Unambiguous	[R].kLDPELHLDIK.[V]	K1(AV_NHS_110)	1	Q12905	Q12905	1	3	0.4521	0	1	1	477.601	1430.79	1430.79	0.29	0.00014	HCD (High Energy Collision Dissociation)	30	MS2	56.9756	23	46.9983	53663	F5		208.93	208.93	1910	1	1		1	6.18965e-05	8.69891e-05	0.906845	506091	47.08
FALSE	High	MS Amanda 3.0 (A5)	Unambiguous	[R].EPWLLPSQHNDIIR.[D]		2	Q14697	Q14697-2; Q14697	0	3	0.4847	0	1	1	573.306	1717.9	1717.9	0.75	0.00043	HCD (High Energy Collision Dissociation)	30	MS2	82.1305	23	47.0002	53666	F5		159.61	159.61	3517	1	1		1	6.18965e-05	3.09754e-05	1.06753	1.06091e+06	47.14
FALSE	High	MS Amanda 3.0 (A5)	Unambiguous	[R].EPWLLPSQHNDIIR.[D]		2	Q14697	Q14697-2; Q14697	0	3	0.1775	0	1	1	573.306	1717.9	1717.9	1.07	0.00061	HCD (High Energy Collision Dissociation)	30	MS2	75.5505	23	47.0252	53698	F5		124.37	124.37	3484	1	1		1	6.18965e-05	4.42263e-06	1.36747	1.06091e+06	47.14
FALSE	High	MS Amanda 3.0 (A5)	Unambiguous	[K].DLLLNTMSQEEK.[A]		1	P78527	P78527	0	2	0.6052	0	1	1	710.855	1420.7	1420.7	2.92	0.00207	HCD (High Energy Collision Dissociation)	30	MS2	81.8286	23	47.0276	53702	F5		268.38	268.38	3638	1	1		1	6.18965e-05	3.27611e-05	1.05886	1.10986e+06	47.11
FALSE	High	MS Amanda 3.0 (A5)	Unambiguous	[R].EELGLIEQAYDNPHEALSR.[I]		1	Q6P2Q9	Q6P2Q9	0	3	0.5941	0	1	1	728.691	2184.06	2184.06	0.53	0.00039	HCD (High Energy Collision Dissociation)	30	MS2	71.771	23	47.035	53714	F5		215.47	215.47	6042	1	1		1	6.18965e-05	1.67234e-06	1.51705	256812	47.13
FALSE	High	MS Amanda 3.0 (A5)	Unambiguous	[R].VEAVNMAEGIIHDTETK.[M]		1	P38646	P38646	0	3	1	0	1	1	619.64	1856.91	1856.91	-0.23	-0.00014	HCD (High Energy Collision Dissociation)	30	MS2	81.0184	196.542	47.0847	53775	F5		265.93	265.93	5465	1	1		1	6.18965e-05	3.39978e-09	2.47018	280635	47.59
FALSE	High	MS Amanda 3.0 (A5)	Unambiguous	[K].YSLEPVAVELK.[S]		2	P00558	P00558-2; P00558	0	2	0.5013	0	1	1	624.348	1247.69	1247.69	-0.27	-0.00017	HCD (High Energy Collision Dissociation)	30	MS2	77.6335	23	47.0859	53777	F5		253.97	253.97	1280	1	1		1	6.18965e-05	8.65136e-06	1.26421	6045850	47.2
FALSE	High	MS Amanda 3.0 (A5)	Unambiguous	[R].QDLMNIAGTTLSSK.[L]		2	P78371	P78371-2; P78371	0	2	0.6461	0	1	1	739.879	1478.75	1478.75	-0.28	-0.00021	HCD (High Energy Collision Dissociation)	30	MS2	79.7761	23	47.0871	53779	F5		239.48	239.48	3385	1	1		1	6.18965e-05	1.86009e-06	1.50069	342363	47.03
FALSE	High	MS Amanda 3.0 (A5)	Unambiguous	[K].GVIQVYDLGQDGQGMSR.[V]		2	O75694	O75694-2; O75694	0	2	0.7496	0	1	1	911.943	1822.88	1822.88	1.7	0.00155	HCD (High Energy Collision Dissociation)	30	MS2	61.3	23	47.0933	53789	F5		289.11	289.11	5187	1	1		1	6.18965e-05	3.18916e-07	1.77187	321257	47.15
FALSE	High	MS Amanda 3.0 (A5)	Unambiguous	[R].IMNTFSVVPSPK.[V]		5	P68371; P07437	Q13509-2; P68371; Q13509; P07437; P04350	0	2	0.5998	0	1	1	660.354	1319.7	1319.7	-1.16	-0.00077	HCD (High Energy Collision Dissociation)	30	MS2	20.0853	11.69	44.0677	49716	F5		288.39	288.39	2384	1	1		2	6.18965e-05	1.5507e-06	1.52867	23627212	43.82
FALSE	High	MS Amanda 3.0 (A5)	Unambiguous	[R].NFILDQTNVSAAAQR.[R]		2	Q00839	Q00839-2; Q00839	0	2	0.7107	0	1	1	824.426	1647.85	1647.84	0.26	0.00021	HCD (High Energy Collision Dissociation)	30	MS2	8.8171	23	44.0714	49722	F5		324.39	324.39	4040	1	1		1	6.18965e-05	1.06659e-08	2.29437	3.30089e+06	43.71
FALSE	High	MS Amanda 3.0 (A5)	Unambiguous	[R].AVAVVVDPIQSVK.[G]		1	O00487	O00487	0	2	0.7015	0	1	1	662.894	1324.78	1324.78	-1.63	-0.00108	HCD (High Energy Collision Dissociation)	30	MS2	84.6913	23	44.0721	49723	F5		276.59	276.59	537	1	1		1	6.18965e-05	5.97675e-06	1.32114	2.08199e+06	44.15
FALSE	High	MS Amanda 3.0 (A5)	Unambiguous	[K].WMEEQAQSLIDK.[T]		1	P09234	P09234	0	2	1	0	1	1	739.349	1477.69	1477.7	-6.07	-0.00449	HCD (High Energy Collision Dissociation)	30	MS2	80.6253	23	44.0825	49740	F5		248.63	248.63	3135	1	1		1	6.18965e-05	2.10342e-05	1.12731
FALSE	High	MS Amanda 3.0 (A5)	Unambiguous	[R].LLVTDMSDAEQYR.[S]		2	O14929	O14929-2; O14929	0	2	0.7435	0	1	1	770.868	1540.73	1540.73	-1.22	-0.00094	HCD (High Energy Collision Dissociation)	30	MS2	49.7485	23	44.0992	49759	F5		308.85	308.85	3736	1	1		1	6.18965e-05	8.23963e-07	1.62591	1.17935e+06	44.16
FALSE	High	MS Amanda 3.0 (A5)	Unambiguous	[R].EDLMGLAIGTHGSNIQQAR.[K]		3	P51114	P51114-3; P51114-2; P51114	0	3	0.6348	0	1	1	671.005	2011	2011	-0.97	-0.00065	HCD (High Energy Collision Dissociation)	30	MS2	37.8054	23	44.0998	49760	F5		242.97	242.97	6318	1	1		1	6.18965e-05	1.27727e-09	2.62072	916076	44.13
FALSE	High	MS Amanda 3.0 (A5)	Unambiguous	[-K].MTNPAIQNDFSYYR.[R]		2	Q9NUQ9	Q9NUQ9-2; Q9NUQ9	0	2	0.7323	0	1	1	860.393	1719.78	1719.78	-0.61	-0.00052	HCD (High Energy Collision Dissociation)	30	MS2	37.8919	23	44.1004	49761	F5		296.41	296.41	2965	1	1		1	6.18965e-05	8.88919e-08	1.96832	755685	44.1
FALSE	High	MS Amanda 3.0 (A5)	Unambiguous	[R].LVLEVAQHLGESTVR.[T]		1	P06576	P06576	0	3	1	0	1	1	550.978	1650.92	1650.92	1.03	0.00057	HCD (High Energy Collision Dissociation)	30	MS2	62.5883	23	44.2529	49966	F5		199.32	199.32	1437	1	1		1	6.18965e-05	4.11866e-06	1.37842	7.58592e+06	43.45
FALSE	High	MS Amanda 3.0 (A5)	Unambiguous	[K].VLELEDELQESR.[G]		2	Q08378	Q08378; Q08378-2	0	2	0.5501	0	1	1	730.367	1459.73	1459.73	-0.01	-1e-05	HCD (High Energy Collision Dissociation)	30	MS2	56.3823	23	44.2572	49973	F5		232.25	232.25	3608	1	1		1	6.18965e-05	7.57901e-06	1.28458	396801	44.33
FALSE	High	MS Amanda 3.0 (A5)	Unambiguous	[R].APLkSVGPDFGK.[K]	K4(AV_NHS_110)	2	P78527	P78527-2; P78527	1	2	0.2096	0	1	1	663.359	1325.71	1325.71	1.29	0.00085	HCD (High Energy Collision Dissociation)	30	MS2	96.9945	23	44.2597	49977	F5		227.75	227.75	2385	1	1		1	6.18965e-05	2.73237e-05	1.08692	310988	44.32
FALSE	High	MS Amanda 3.0 (A5)	Unambiguous	[R].NLAMGVNLTSMSK.[I]		1	P12004	P12004	0	2	0.7201	0	1	1	683.347	1365.69	1365.69	-0.19	-0.00013	HCD (High Energy Collision Dissociation)	30	MS2	92.2426	22.315	44.2814	50004	F5		249.1	249.1	2896	1	1		1	6.18965e-05	3.08806e-06	1.42272	1.34153e+06	44.37
FALSE	High	MS Amanda 3.0 (A5)	Unambiguous	[K].HLEINPDHSIIETLR.[Q]		2	P07900	P07900-2; P07900	0	3	1	0	1	1	596.321	1786.95	1786.94	1.42	0.00084	HCD (High Energy Collision Dissociation)	30	MS2	68.9398	23	44.4449	50227	F5		184.69	184.69	3696	1	1		1	6.18965e-05	9.88047e-06	1.24376	3.97491e+06	43.04
FALSE	High	MS Amanda 3.0 (A5)	Unambiguous	[K].VMVAEALDISR.[E]		2	Q96I99	Q96I99-2; Q96I99	0	2	0.4652	0	1	1	602.324	1203.64	1203.64	1.11	0.00067	HCD (High Energy Collision Dissociation)	30	MS2	75.0579	23	44.4678	50256	F5		261.65	261.65	2226	1	1		1	6.18965e-05	1.83697e-05	1.14821	366542	44.53
FALSE	High	MS Amanda 3.0 (A5)	Unambiguous	[R].AQLLVVGSPGPVPR.[L]		3	P32004	P32004-3; P32004-2; P32004	0	2	0.7242	0	1	1	695.415	1389.82	1389.82	0.72	0.0005	HCD (High Energy Collision Dissociation)	30	MS2	83.997	23	44.4807	50276	F5		190.2	190.2	413	1	1		1	6.18965e-05	1.11858e-05	1.22465	155788	44.5
FALSE	High	MS Amanda 3.0 (A5)	Unambiguous	[K].QDLPALEEkPR.[N]	K9(AV_NHS_110)	1	P34932	P34932	0	2	0.1461	0	1	1	703.37	1405.73	1405.73	0.38	0.00026	HCD (High Energy Collision Dissociation)	30	MS2	86.7948	23	44.4825	50279	F5		226.1	226.1	3213	1	1		1	6.18965e-05	0.000101009	0.883318	290843	44.55
FALSE	High	MS Amanda 3.0 (A5)	Unambiguous	[R].AAVDAGFVPNDMQVGQTGK.[I]		2	P13804	P13804-2; P13804	0	2	0.6905	0	1	1	952.963	1904.92	1904.92	0.97	0.00093	HCD (High Energy Collision Dissociation)	30	MS2	16.5581	23	44.485	50283	F5		261.95	261.95	6097	1	1		1	6.18965e-05	1.48254e-06	1.53558	1.00406e+06	44.6
FALSE	High	MS Amanda 3.0 (A5)	Unambiguous	[K].TVDGPSGkLWR.[D]	K8(AV_NHS_110)	2	P04406	P04406-2; P04406	1	2	0.1974	0	1	1	663.346	1325.68	1325.68	-0.18	-0.00012	HCD (High Energy Collision Dissociation)	30	MS2	4.36594	5.286	44.4938	50290	F5		296.01	296.01	3275	1	1		1	6.18965e-05	2.5873e-05	1.09535	13782129	44.63
FALSE	High	MS Amanda 3.0 (A5)	Unambiguous	[KR].LLIIGDSGVGK.[TS]		2	Q15286	Q15286-2; Q15286	0	2	1	0	1	2	536.324	1071.64	1071.64	0.53	0.00028	HCD (High Energy Collision Dissociation)	30	MS2	59.7869	23	44.495	50292	F5		208.5	208.5	507	1	1		1	6.18965e-05	1.41224e-05	1.18874	12351497	44.16
FALSE	High	MS Amanda 3.0 (A5)	Unambiguous	[KR].LLLIGDSGVGK.[TS]		12	P62820; Q9H0U4; P51153; P61026; P61006	P62820-2; P62820; Q9H0U4; P51153; P59190-2; P62820-3; P61006-2; Q92928; P61026; P61006; P59190; Q92930	0	2	1	0	1	1	536.324	1071.64	1071.64	0.53	0.00028	HCD (High Energy Collision Dissociation)	30	MS2	59.7869	23	44.495	50292	F5		208.5	208.5	507	1	1		6	6.18965e-05	1.41224e-05	1.18874	12351497	44.16
FALSE	High	MS Amanda 3.0 (A5)	Unambiguous	[R].SAGVEQLMYIK.[E]		1	Q14320	Q14320	0	2	0.6586	0	1	1	619.826	1238.64	1238.64	-0.37	-0.00023	HCD (High Energy Collision Dissociation)	30	MS2	63.7197	23	44.4956	50293	F5		204.11	204.11	2616	1	1		1	6.18965e-05	0.00010233	0.881266	375025	44.53
FALSE	High	MS Amanda 3.0 (A5)	Unambiguous	[K].QTIDNSQGAYQEAFDISK.[K]		1	P27348	P27348	0	2	0.6753	0	1	1	1007.97	2014.94	2014.94	2	0.00201	HCD (High Energy Collision Dissociation)	30	MS2	29.5668	23	44.5171	50327	F5		236.4	236.4	4952	1	1		1	6.18965e-05	3.96214e-06	1.38438	716283	44.67
FALSE	High	MS Amanda 3.0 (A5)	Unambiguous	[K].MLGQMTDQVADLR.[A]		2	P18206	P18206-2; P18206	0	2	0.6494	0	1	1	739.361	1477.71	1477.71	0.73	0.00054	HCD (High Energy Collision Dissociation)	30	MS2	39.8854	23	44.5255	50333	F5		312.71	312.71	3838	1	1		1	6.18965e-05	1.23394e-06	1.56381	480639	44.52
FALSE	High	MS Amanda 3.0 (A5)	Unambiguous	[K].LSELEAALQR.[A]		2	P05787	P05787-2; P05787	0	2	1	0	1	1	565.314	1129.62	1129.62	0.05	3e-05	HCD (High Energy Collision Dissociation)	30	MS2	58.5472	23	44.5267	50335	F5		241.08	241.08	1646	1	1		1	6.18965e-05	2.25623e-05	1.11649
FALSE	High	MS Amanda 3.0 (A5)	Unambiguous	[K].EPSPPIDEVINTPR.[V]		1	O60684	O60684	0	2	0.6835	0	1	1	782.402	1563.8	1563.8	-2.61	-0.00204	HCD (High Energy Collision Dissociation)	30	MS2	33.1501	23	44.5273	50336	F5		238.66	238.66	3683	1	1		1	6.18965e-05	3.79023e-06	1.39121	457842	44.65
FALSE	High	MS Amanda 3.0 (A5)	Unambiguous	[R].IANPDQLLTQDVEK.[F]		3	P28288	P28288-2; P28288; P28288-3	0	2	0.513	0	1	1	792.417	1583.83	1583.83	0.1	8e-05	HCD (High Energy Collision Dissociation)	30	MS2	45.6102	23	44.531	50342	F5		216.31	216.31	3329	1	1		1	6.18965e-05	2.47606e-05	1.10213	514950	44.66
FALSE	High	MS Amanda 3.0 (A5)	Unambiguous	[R].AAVDAGFVPNDMQVGQTGK.[I]		2	P13804	P13804-2; P13804	0	3	0.6275	0	1	1	635.643	1904.91	1904.92	-1.73	-0.0011	HCD (High Energy Collision Dissociation)	30	MS2	58.9359	23	44.5329	50345	F5		249.47	249.47	5800	1	1		1	6.18965e-05	3.79564e-06	1.39099	652619	44.6
FALSE	High	MS Amanda 3.0 (A5)	Unambiguous	[R].AGIEGPLLASDVGR.[D]		9	P18583	P18583-9; P18583-7; P18583-5; P18583-2; P18583; P18583-6; P18583-4; P18583-3; P18583-10	0	2	0.651	0	1	1	677.869	1354.73	1354.73	-0.8	-0.00054	HCD (High Energy Collision Dissociation)	30	MS2	87.4851	23	44.5384	50354	F5		241	241	2666	1	1		1	6.18965e-05	3.32721e-06	1.41125	303752	44.6
FALSE	High	MS Amanda 3.0 (A5)	Unambiguous	[K].kQQISLATQMVR.[M]	K1(AV_NHS_110)	2	P48643	P48643-2; P48643	1	2	0.636	0	1	1	756.915	1512.82	1512.82	2.1	0.00159	HCD (High Energy Collision Dissociation)	30	MS2	57.3306	23	44.5433	50361	F5		262.64	262.64	2068	1	1		1	6.18965e-05	1.23308e-05	1.20964	268113	44.62
FALSE	High	MS Amanda 3.0 (A5)	Unambiguous	[K].NYSPYYNTIDDLK.[D]		1	P35527	P35527	0	2	0.6368	0	1	1	803.374	1605.74	1605.74	-1.65	-0.00133	HCD (High Energy Collision Dissociation)	30	MS2	43.9376	150.593	44.5547	50372	F5		267.57	267.57	2934	1	1		1	6.18965e-05	8.27448e-06	1.27107	2.4926e+06	44.29
FALSE	High	MS Amanda 3.0 (A5)	Unambiguous	[K].ELPQFATGENLPR.[V]		6	Q9BZZ5-2	Q9BZZ5-2; Q9BZZ5; Q9BZZ5-6; Q9BZZ5-5; Q9BZZ5-3; Q9BZZ5-1	0	2	0.6133	0	1	1	736.381	1471.75	1471.75	0.21	0.00016	HCD (High Energy Collision Dissociation)	30	MS2	40.5811	23	44.5553	50373	F5		229.96	229.96	3668	1	1		1	6.18965e-05	4.13264e-05	1.02288	795651	44.64
FALSE	High	MS Amanda 3.0 (A5)	Unambiguous	[R].FFGDSAASMAIK.[N]		1	Q9Y4L1	Q9Y4L1	0	2	0.7362	0	1	1	622.803	1244.6	1244.6	0.75	0.00047	HCD (High Energy Collision Dissociation)	30	MS2	28.8772	23	44.5566	50375	F5		274.16	274.16	2641	1	1		1	6.18965e-05	5.97925e-07	1.67522	1.82662e+06	44.71
FALSE	High	MS Amanda 3.0 (A5)	Unambiguous	[K].FAEAFEAIPR.[A]		3	P50990-3; P50990	P50990-3; P50990-2; P50990	0	2	0.6513	0	1	1	575.797	1150.59	1150.59	-1.34	-0.00077	HCD (High Energy Collision Dissociation)	30	MS2	70.5524	23	44.5584	50378	F5		271.59	271.59	2376	1	1		2	6.18965e-05	3.47529e-05	1.04972	3.83546e+06	44.7
FALSE	High	MS Amanda 3.0 (A5)	Unambiguous	[R].GEVQAMLGQSTEELR.[V]		1	P02649	P02649	0	2	0.5541	0	1	1	824.403	1647.8	1647.8	-1.78	-0.00147	HCD (High Energy Collision Dissociation)	30	MS2	0	23	44.5682	50394	F5		245.95	245.95	4698	1	1		1	6.18965e-05	2.25976e-06	1.47076	267053	44.63
FALSE	High	MS Amanda 3.0 (A5)	Unambiguous	[R].ELSLDDPEVEQVSGR.[G]		3	Q9BTE6	Q9BTE6-3; Q9BTE6; Q9BTE6-2	0	2	1	0	1	1	836.907	1672.81	1672.8	2.18	0.00182	HCD (High Energy Collision Dissociation)	30	MS2	97.3268	23	44.5744	50403	F5		165.37	165.37	4730	1	1		1	6.18965e-05	9.10027e-05	0.899754	241356	44.61
FALSE	High	MS Amanda 3.0 (A5)	Unambiguous	[K].AVDTLAYLSDGDAR.[A]		4	Q96S55	Q96S55; Q96S55-2; Q96S55-4; Q96S55-3	0	2	0.6607	0	1	1	733.861	1466.72	1466.71	2.09	0.00154	HCD (High Energy Collision Dissociation)	30	MS2	44.2913	23	44.4406	50220	F5		255.04	255.04	3670	1	1		1	6.18965e-05	6.11926e-06	1.31751	164830	44.41
FALSE	High	MS Amanda 3.0 (A5)	Unambiguous	[K].EQFLDGDGWTSR.[W]		1	P27797	P27797	0	2	0.6805	0	1	1	705.818	1410.63	1410.63	-0.07	-5e-05	HCD (High Energy Collision Dissociation)	30	MS2	62.3816	23	45.3787	51480	F5		235.07	235.07	2000	1	1		1	6.18965e-05	6.47015e-05	0.953179	1.30137e+06	45.37
FALSE	High	MS Amanda 3.0 (A5)	Unambiguous	[R].SQIDDLYSTIK.[V]		3	P33121	P33121-3; P33121-2; P33121	0	2	0.4647	0	1	1	641.831	1282.65	1282.65	1.24	0.00079	HCD (High Energy Collision Dissociation)	30	MS2	59.0441	23	44.4363	50213	F5		223.27	223.27	2930	1	1		1	6.18965e-05	3.4484e-05	1.05092	309485	44.42
FALSE	High	MS Amanda 3.0 (A5)	Unambiguous	[K].DLMVGDEASELR.[S]		1	P61160	P61160	0	2	0.6452	0	1	1	667.817	1334.63	1334.63	0.91	0.0006	HCD (High Energy Collision Dissociation)	30	MS2	50.5065	23	44.4338	50209	F5		253.02	253.02	2449	1	1		1	6.18965e-05	5.45921e-05	0.979649	1.10962e+06	44.48
FALSE	High	MS Amanda 3.0 (A5)	Unambiguous	[R].NPDDITNEEYGEFYK.[S]		2	P07900	P07900-2; P07900	0	2	0.7261	0	1	1	917.396	1833.78	1833.78	1.78	0.00163	HCD (High Energy Collision Dissociation)	30	MS2	11.6163	23	44.2838	50008	F5		390.76	390.76	1747	1	1		1	6.18965e-05	2.34371e-09	2.52738	28448084	44.62
FALSE	High	MS Amanda 3.0 (A5)	Unambiguous	[K].IPDHDPAPNVTVLLR.[E]		2	Q9P2E9	Q9P2E9-3; Q9P2E9	0	3	0.7022	0	1	1	552.974	1656.91	1656.91	-0.01	-1e-05	HCD (High Energy Collision Dissociation)	30	MS2	64.948	23	44.2857	50011	F5		255.97	255.97	2169	1	1		1	6.18965e-05	1.87164e-05	1.14532	346865	44.38
FALSE	High	MS Amanda 3.0 (A5)	Unambiguous	[R].LLQTSNITkLEQK.[K]	K9(AV_NHS_110)	5	Q13177	Q13177; O75914-4; O75914-3; O75914-2; O75914	1	2	0.0894	0	1	1	813.46	1625.91	1625.91	0.78	0.00063	HCD (High Energy Collision Dissociation)	30	MS2	68.9683	23	44.3041	50040	F5		206.2	206.2	1286	1	1		1	6.18965e-05	4.52984e-05	1.00865	252591	44.34
FALSE	High	MS Amanda 3.0 (A5)	Unambiguous	[K].MNVSPDVNYEELAR.[C]		1	P17980	P17980	0	2	0.6482	0	1	1	818.886	1636.76	1636.76	0.24	0.0002	HCD (High Energy Collision Dissociation)	30	MS2	41.54	23	44.3175	50054	F5		317.36	317.36	3849	1	1		1	6.18965e-05	3.78631e-07	1.74548	1.35358e+06	44.42
FALSE	High	MS Amanda 3.0 (A5)	Unambiguous	[K].VDVNAPDVQAPDWHLK.[M]		1	Q09666	Q09666	0	3	0.6269	0	1	1	601.972	1803.9	1803.9	-0.16	-0.0001	HCD (High Energy Collision Dissociation)	30	MS2	46.8338	23	44.3181	50055	F5		234.6	234.6	5077	1	1		1	6.18965e-05	2.54909e-05	1.09764	373910	44.37
FALSE	High	MS Amanda 3.0 (A5)	Unambiguous	[K].ATQMPEGGQGAPPMYQLYK.[R]		2	P78527	P78527-2; P78527	0	3	1	0	1	1	689.661	2066.97	2066.97	1.04	0.00072	HCD (High Energy Collision Dissociation)	30	MS2	72.1477	23	44.3187	50056	F5		159.82	159.82	5564	1	1		1	6.18965e-05	2.85028e-05	1.08039	463668	44.42
FALSE	High	MS Amanda 3.0 (A5)	Unambiguous	[R].DQTDDQVTIDSALATQK.[Y]		2	P48735	P48735-2; P48735	0	2	0.8355	0	1	1	924.943	1848.88	1848.88	-1.99	-0.00184	HCD (High Energy Collision Dissociation)	30	MS2	0	23	44.3248	50066	F5		341.57	341.57	5009	1	1		1	6.18965e-05	1.86478e-07	1.85439	235238	44.38
FALSE	High	MS Amanda 3.0 (A5)	Unambiguous	[K].AkIAEQVASFQEEK.[S]	K2(AV_NHS_110)	3	P35221	P35221-3; P35221-2; P35221	1	2	0.5716	0	1	1	844.43	1687.85	1687.85	-0.08	-7e-05	HCD (High Energy Collision Dissociation)	30	MS2	74.8502	23	44.331	50075	F5		296.33	296.33	4749	1	1		1	6.18965e-05	6.0717e-07	1.67286	162255	44.33
FALSE	High	MS Amanda 3.0 (A5)	Unambiguous	[K].EQFLDGDGWTSR.[W]		1	P27797	P27797	0	2	0.5324	0	1	1	705.819	1410.63	1410.63	1.16	0.00082	HCD (High Energy Collision Dissociation)	30	MS2	48.2425	140.947	44.3419	50085	F5		247.78	247.78	1960	1	1		1	6.18965e-05	8.51881e-05	0.91013	18404824	44.57
FALSE	High	MS Amanda 3.0 (A5)	Unambiguous	[R].IIAFVGSPVEDNEK.[D]		2	P55036	P55036; P55036-2	0	2	0.6989	0	1	1	759.398	1517.79	1517.78	2.22	0.00168	HCD (High Energy Collision Dissociation)	30	MS2	41.9442	23	44.3444	50089	F5		283.76	283.76	3545	1	1		1	6.18965e-05	1.03792e-06	1.59041	1527349	44.46
FALSE	High	MS Amanda 3.0 (A5)	Unambiguous	[K].AVLENNLGAAVLR.[I]		4	Q9NZL9	Q9NZL9-4; Q9NZL9-3; Q9NZL9-2; Q9NZL9	0	2	0.5751	0	1	1	670.388	1339.77	1339.77	0.24	0.00016	HCD (High Energy Collision Dissociation)	30	MS2	80.0395	23	44.3542	50105	F5		230.29	230.29	1032	1	1		1	6.18965e-05	1.62279e-05	1.16732	566325	44.43
FALSE	High	MS Amanda 3.0 (A5)	Unambiguous	[K].FADQDDIGNVSFDR.[V]		6	Q5H9R7	Q5H9R7-6; Q5H9R7; Q5H9R7-5; Q5H9R7-4; Q5H9R7-3; Q5H9R7-2	0	2	0.6673	0	1	1	799.86	1598.71	1598.71	2.37	0.0019	HCD (High Energy Collision Dissociation)	30	MS2	45.0394	23	44.3591	50112	F5		219.95	219.95	2127	1	1		1	6.18965e-05	3.95896e-05	1.02954	580383	44.48
FALSE	High	MS Amanda 3.0 (A5)	Unambiguous	[R].EAVTEILGIEPDREK.[G]		1	Q15631	Q15631	1	3	0.3758	0	1	1	566.969	1698.89	1698.89	1.31	0.00074	HCD (High Energy Collision Dissociation)	30	MS2	37.101	23	44.3736	50128	F5		184.19	184.19	3669	1	1		1	6.18965e-05	7.58765e-08	1.99266	1.27432e+06	44.44
FALSE	High	MS Amanda 3.0 (A5)	Unambiguous	[R].QWYESHYALPLGR.[K]		1	P62241	P62241	0	3	0.7177	0	1	1	540.604	1619.8	1619.8	1.14	0.00061	HCD (High Energy Collision Dissociation)	30	MS2	30.6284	23	44.3742	50129	F5		209.98	209.98	4735	1	1		1	6.18965e-05	7.22907e-06	1.29186	795570	44.35
FALSE	High	MS Amanda 3.0 (A5)	Unambiguous	[R].IANLQTDLSDGLR.[L]		2	P21333	P21333-2; P21333	0	2	0.71	0	1	1	708.379	1415.75	1415.75	0.65	0.00046	HCD (High Energy Collision Dissociation)	30	MS2	61.0415	23	44.3749	50130	F5		344.01	344.01	2726	1	1		1	6.18965e-05	2.84154e-07	1.78962	846142	44.37
FALSE	High	MS Amanda 3.0 (A5)	Unambiguous	[K].LTLSALVDGK.[S]		3	P45880-1	P45880-2; P45880-1; P45880	0	2	0.2669	0	1	1	508.803	1016.6	1016.6	0.5	0.00025	HCD (High Energy Collision Dissociation)	30	MS2	56.0424	23	44.3755	50131	F5		154.39	154.39	391	1	1		1	6.18965e-05	5.03677e-05	0.992174
FALSE	High	MS Amanda 3.0 (A5)	Unambiguous	[R].GTVTDFPGFDER.[A]		1	P08758	P08758	0	2	0.6831	0	1	1	670.81	1340.61	1340.61	0.27	0.00018	HCD (High Energy Collision Dissociation)	30	MS2	83.6262	23	44.3804	50139	F5		184.43	184.43	2005	1	1		1	6.18965e-05	7.19728e-05	0.936543	9536689	44.58
FALSE	High	MS Amanda 3.0 (A5)	Unambiguous	[R].TVLDPVTGDLSDTR.[T]		1	Q15393	Q15393	0	2	0.565	0	1	1	744.881	1488.75	1488.75	0.14	0.0001	HCD (High Energy Collision Dissociation)	30	MS2	54.733	142.223	44.4027	50167	F5		228.89	228.89	3474	1	1		1	6.18965e-05	9.38566e-07	1.60588	2.08058e+06	44.49
FALSE	High	MS Amanda 3.0 (A5)	Unambiguous	[K].VNDTIQIDLETGK.[I]		1	P62701	P62701	0	2	0.679	0	1	1	723.378	1445.75	1445.75	0.11	8e-05	HCD (High Energy Collision Dissociation)	30	MS2	79.4057	23	44.407	50174	F5		247.06	247.06	2993	1	1		1	6.18965e-05	7.94255e-07	1.63156	267683	44.68
FALSE	High	MS Amanda 3.0 (A5)	Unambiguous	[R].LSAAEDPLVQSLR.[Q]		3	P48449	P48449-3; P48449-2; P48449	0	2	0.5863	0	1	1	699.882	1398.76	1398.76	-1.1	-0.00077	HCD (High Energy Collision Dissociation)	30	MS2	73.1525	23	44.4126	50183	F5		238.92	238.92	2302	1	1		1	6.18965e-05	8.26124e-06	1.27132	642029	44.52
FALSE	High	MS Amanda 3.0 (A5)	Unambiguous	[R].YDGQVAVFGSDLQEK.[L]		2	P22314	P22314-2; P22314	0	2	0.6162	0	1	1	828.403	1655.8	1655.79	5.07	0.0042	HCD (High Energy Collision Dissociation)	30	MS2	41.9933	23	44.4144	50186	F5		300.78	300.78	4326	1	1		1	6.18965e-05	5.92932e-06	1.32236
FALSE	High	MS Amanda 3.0 (A5)	Unambiguous	[R].LAEVWMDSYK.[K]		1	Q8NCL4	Q8NCL4	0	2	0.6527	0	1	1	621.298	1241.59	1241.59	0.59	0.00037	HCD (High Energy Collision Dissociation)	30	MS2	72.3833	23	44.4242	50201	F5		237.14	237.14	2419	1	1		1	6.18965e-05	1.07743e-05	1.23043	213112	44.46
FALSE	High	MS Amanda 3.0 (A5)	Unambiguous	[R].IIAFVGSPVEDNEK.[D]		2	P55036	P55036; P55036-2	0	2	0.6481	0	1	1	759.397	1517.79	1517.78	0.77	0.00058	HCD (High Energy Collision Dissociation)	30	MS2	21.9639	19.84	44.4254	50203	F5		314.48	314.48	3643	1	1		1	6.18965e-05	1.93821e-07	1.84845	1527349	44.46
FALSE	High	MS Amanda 3.0 (A5)	Unambiguous	[R].GLGLDDALEPR.[Q]		1	Q9Y230	Q9Y230	0	2	1	0	1	1	578.305	1155.6	1155.6	1.98	0.00114	HCD (High Energy Collision Dissociation)	30	MS2	72.2833	23	44.4351	50211	F5		264.29	264.29	2263	1	1		1	6.18965e-05	5.85248e-05	0.96882	2.80071e+06	44.55
FALSE	High	MS Amanda 3.0 (A5)	Unambiguous	[K].TTYDSSLSSYTVPLEK.[D]		9	Q8WWM7	Q8WWM7; Q8WWM7-9; Q8WWM7-8; Q8WWM7-7; Q8WWM7-6; Q8WWM7-5; Q8WWM7-4; Q8WWM7-3; Q8WWM7-2	0	2	1	0	1	1	895.94	1790.87	1790.87	2.21	0.00198	HCD (High Energy Collision Dissociation)	30	MS2	0	23	46.9477	53597	F5		266.65	266.65	5259	1	1		1	6.18965e-05	4.40553e-06	1.36807	353473	47.01
FALSE	High	MS Amanda 3.0 (A5)	Unambiguous	[K].NLLTGETEADPEMIK.[R]		3	O96005	O96005-4; O96005-3; O96005	0	2	0.5968	0	1	1	830.908	1660.81	1660.81	-0.34	-0.00028	HCD (High Energy Collision Dissociation)	30	MS2	78.6319	23	45.3848	51490	F5		232.89	232.89	4587	1	1		1	6.18965e-05	6.6874e-06	1.30385	381375	45.41
FALSE	High	MS Amanda 3.0 (A5)	Unambiguous	[K].DPQALSEHLkNPVIAQK.[I]	K10(AV_NHS_110)	3	P31948	P31948-3; P31948-2; P31948	1	3	0.3804	0	1	2	666.695	1998.07	1998.07	1.97	0.00131	HCD (High Energy Collision Dissociation)	30	MS2	68.0528	23	45.3879	51495	F5		117.18	117.18	3014	1	1		1	6.18965e-05	0.000103535	0.879418	296872	45.38
FALSE	High	MS Amanda 3.0 (A5)	Unambiguous	[R].EVQTNDLkEVVNK.[L]	K8(AV_NHS_110)	1	P61247	P61247	1	2	0.3694	0	1	1	813.425	1625.84	1625.84	2.74	0.00223	HCD (High Energy Collision Dissociation)	30	MS2	48.6912	23	43.5534	49024	F5		291.2	291.2	4008	1	1		1	6.18965e-05	8.90201e-07	1.61402	601087	43.64
FALSE	High	MS Amanda 3.0 (A5)	Unambiguous	[R].IQQEIAVQNPLVSER.[L]		1	Q96FW1	Q96FW1	0	2	0.6165	0	1	1	862.47	1723.93	1723.93	-0.06	-5e-05	HCD (High Energy Collision Dissociation)	30	MS2	27.915	23	43.5558	49028	F5		400.4	400.4	2584	1	1		1	6.18965e-05	4.93628e-09	2.41284	2.16159e+06	43.71
FALSE	High	MS Amanda 3.0 (A5)	Unambiguous	[R].LVGSQEELASWGHEYVR.[H]		2	Q13200	Q13200-3; Q13200	0	3	0.6256	0	1	1	653.991	1959.96	1959.96	0.82	0.00054	HCD (High Energy Collision Dissociation)	30	MS2	27.1766	23	43.5613	49037	F5		267.01	267.01	6000	1	1		1	6.18965e-05	7.70291e-12	3.40662	1.35331e+06	43.72
FALSE	High	MS Amanda 3.0 (A5)	Unambiguous	[K].DYEAGQLYGLEK.[F]		2	Q6PKG0	Q6PKG0; Q6PKG0-3	0	2	0.5798	0	1	1	693.334	1385.66	1385.66	1.23	0.00085	HCD (High Energy Collision Dissociation)	30	MS2	90.8089	23	43.5821	49062	F5		153.54	153.54	2898	1	1		1	6.18965e-05	7.38744e-05	0.932463	598771	43.65
FALSE	High	MS Amanda 3.0 (A5)	Unambiguous	[R].GDGSPSPEYTLFR.[L]		1	P50895	P50895	0	2	0.7654	0	1	1	713.337	1425.67	1425.66	0.92	0.00065	HCD (High Energy Collision Dissociation)	30	MS2	16.1769	23	43.5833	49064	F5		227.45	227.45	2809	1	1		1	6.18965e-05	3.65651e-05	1.04185	802032	43.69
FALSE	High	MS Amanda 3.0 (A5)	Unambiguous	[K].QGGPTYYIDTNALR.[V]		2	O96019	O96019-2; O96019	0	2	0.6977	0	1	1	784.89	1568.77	1568.77	1.1	0.00086	HCD (High Energy Collision Dissociation)	30	MS2	49.2751	23	43.5851	49067	F5		215.95	215.95	4017	1	1		1	6.18965e-05	3.72847e-05	1.03883	339956	43.61
FALSE	High	MS Amanda 3.0 (A5)	Unambiguous	[R].ELPAAVAPAGPASLAR.[W]		1	O95336	O95336	0	2	0.5243	0	1	1	745.92	1490.83	1490.83	0.19	0.00015	HCD (High Energy Collision Dissociation)	30	MS2	69.6048	23	43.5864	49069	F5		229.15	229.15	1798	1	1		1	6.18965e-05	2.07077e-06	1.48419	1.34013e+06	43.67
FALSE	High	MS Amanda 3.0 (A5)	Unambiguous	[K].TLFQPQTGAYQTLAK.[E]		1	P53992	P53992	0	2	0.725	0	1	1	833.943	1666.88	1666.88	-0.48	-0.0004	HCD (High Energy Collision Dissociation)	30	MS2	48.6937	23	43.6042	49097	F5		205.24	205.24	3220	1	1		1	6.18965e-05	4.9841e-05	0.993807	338432	43.7
FALSE	High	MS Amanda 3.0 (A5)	Unambiguous	[K].EDGAISTIVLR.[G]		3	P50990-3; P50990	P50990-3; P50990-2; P50990	0	2	0.7129	0	1	1	587.328	1173.65	1173.65	0.49	0.00029	HCD (High Energy Collision Dissociation)	30	MS2	30.4235	23	43.612	49102	F5		290.64	290.64	1825	1	1		2	6.18965e-05	5.82225e-06	1.32517	3.88881e+06	43.72
FALSE	High	MS Amanda 3.0 (A5)	Unambiguous	[R].ELAQQVQQVADDYGK.[C]		4	Q92841	Q92841-3; Q92841-2; Q92841-1; Q92841	0	2	0.7189	0	1	1	846.415	1691.82	1691.82	-0.08	-7e-05	HCD (High Energy Collision Dissociation)	30	MS2	15.3638	23	43.6194	49114	F5		251.46	251.46	4762	1	1		1	6.18965e-05	4.62733e-07	1.71463	864771	43.87
FALSE	High	MS Amanda 3.0 (A5)	Unambiguous	[R].IMNTFSVVPSPK.[V]		5	P68371; P07437	Q13509-2; P68371; Q13509; P07437; P04350	0	2	0.6532	0	1	1	660.356	1319.7	1319.7	0.96	0.00064	HCD (High Energy Collision Dissociation)	30	MS2	75.6389	23	43.5521	49022	F5		296.18	296.18	2384	1	1		2	6.18965e-05	2.13302e-06	1.47963	23627212	43.82
FALSE	High	MS Amanda 3.0 (A5)	Unambiguous	[R].IYVGNLPPDIR.[T]		3	Q07955	Q07955; Q07955-3; Q07955-2	0	2	0.4602	0	1	1	628.853	1256.7	1256.7	-1.29	-0.00081	HCD (High Energy Collision Dissociation)	30	MS2	77.9834	23	43.6243	49122	F5		198.15	198.15	1603	1	1		1	6.18965e-05	6.55606e-05	0.95112	933845	44.2
FALSE	High	MS Amanda 3.0 (A5)	Unambiguous	[R].ILGADTSVDLEETGR.[V]		3	P25705	P25705-3; P25705-2; P25705	0	2	1	0	1	1	788.398	1575.79	1575.79	1.19	0.00093	HCD (High Energy Collision Dissociation)	30	MS2	58.7911	23	43.6425	49143	F5		355.45	355.45	4480	1	1		1	6.18965e-05	1.31578e-08	2.26208	7.6117e+06	43.13
FALSE	High	MS Amanda 3.0 (A5)	Unambiguous	[R].LVLEVAQHLGESTVR.[T]		1	P06576	P06576	0	3	0.6764	0	1	1	550.977	1650.92	1650.92	0.14	8e-05	HCD (High Energy Collision Dissociation)	30	MS2	22.033	5.423	43.6724	49183	F5		208.32	208.32	1458	1	1		1	6.18965e-05	1.09435e-07	1.93635	7.58592e+06	43.45
FALSE	High	MS Amanda 3.0 (A5)	Unambiguous	[K].ANPFGGASHAkGIVLEK.[V]	K11(AV_NHS_110)	1	P62266	P62266	1	3	0.1922	0	1	1	602.656	1805.95	1805.95	-0.01	0	HCD (High Energy Collision Dissociation)	30	MS2	41.2442	23	43.6736	49185	F5		169.74	169.74	3639	1	1		1	6.18965e-05	8.3644e-06	1.26941	866485	43.7
FALSE	High	MS Amanda 3.0 (A5)	Unambiguous	[K].YAPSGFYIASGDVSGK.[L]		1	O75083	O75083	0	2	0.3292	0	1	1	809.89	1618.77	1618.77	-0.77	-0.00062	HCD (High Energy Collision Dissociation)	30	MS2	90.5951	12.124	43.6742	49186	F5		173.62	173.62	4163	1	1		1	6.18965e-05	1.16619e-05	1.21823	856466	43.73
FALSE	High	MS Amanda 3.0 (A5)	Unambiguous	[K].VVNIVPVIAK.[A]		8	Q9UHD8	Q9UHD8-9; Q9UHD8-8; Q9UHD8-7; Q9UHD8-5; Q9UHD8-4; Q9UHD8-3; Q9UHD8-2; Q9UHD8	0	2	0.5582	0	1	1	526.347	1051.69	1051.69	0.2	0.00011	HCD (High Energy Collision Dissociation)	30	MS2	58.9817	23	43.6754	49188	F5		231.39	231.39	49	1	1		1	6.18965e-05	8.59093e-05	0.908807	2.4935e+06	43.76
FALSE	High	MS Amanda 3.0 (A5)	Unambiguous	[R].FGTVLTEHVAAAELGAR.[G]		2	O43598	O43598-2; O43598	0	3	0.4595	0	1	1	581.314	1741.93	1741.92	2.29	0.00133	HCD (High Energy Collision Dissociation)	30	MS2	49.9149	23	43.6834	49201	F5		152.52	152.52	3286	1	1		1	6.18965e-05	6.09524e-05	0.962488	224926	43.7
FALSE	High	MS Amanda 3.0 (A5)	Unambiguous	[K].EGLELPEDEEEkK.[KI]	K12(AV_NHS_110)	6	P07900; P08238	P07900-2; P07900; Q58FF7; P08238; Q58FG0; Q58FF6	1	2	0.0854	0	1	1	827.888	1654.77	1654.77	-0.77	-0.00064	HCD (High Energy Collision Dissociation)	30	MS2	78.7256	128.09	43.7028	49224	F5		318.19	318.19	3619	1	1		2	6.18965e-05	1.55017e-05	1.17438	905825	43.75
FALSE	High	MS Amanda 3.0 (A5)	Unambiguous	[R].VPFLVAETPR.[A]		2	Q13131	Q13131-2; Q13131	0	2	0.6779	0	1	1	564.824	1128.64	1128.64	-0.91	-0.00051	HCD (High Energy Collision Dissociation)	30	MS2	85.153	23	43.7034	49225	F5		246.35	246.35	801	1	1		1	6.18965e-05	1.80616e-05	1.15082	590871	43.64
FALSE	High	MS Amanda 3.0 (A5)	Unambiguous	[R].LLLEYTDSSYEEK.[K]		7	P28161	P28161-2; P28161; P09488-2; Q03013; Q03013-3; Q03013-2; P09488	0	2	0.641	0	1	1	795.383	1589.76	1589.76	0.38	0.0003	HCD (High Energy Collision Dissociation)	30	MS2	27.236	23	43.7071	49231	F5		197.71	197.71	4147	1	1		1	6.18965e-05	6.0992e-05	0.962386	341594	43.8
FALSE	High	MS Amanda 3.0 (A5)	Unambiguous	[K].LEkAENQVLAMR.[K]	K3(AV_NHS_110)	2	P51572	P51572-2; P51572	1	2	1	0	1	1	756.394	1511.78	1511.79	-4.58	-0.00346	HCD (High Energy Collision Dissociation)	30	MS2	15.7012	23	43.7412	49278	F5		301.01	301.01	3563	1	1		1	6.18965e-05	8.43389e-06	1.26813
FALSE	High	MS Amanda 3.0 (A5)	Unambiguous	[R].AVQAAVQYPYEVGIK.[K]		2	Q08426	Q08426; Q08426-2	0	2	0.6732	0	1	1	818.441	1635.87	1635.87	-0.17	-0.00014	HCD (High Energy Collision Dissociation)	30	MS2	75.9209	23	43.6322	49134	F5		220.08	220.08	2930	1	1		1	6.18965e-05	4.03702e-05	1.02651	215775	43.7
FALSE	High	MS Amanda 3.0 (A5)	Unambiguous	[R].NFILDQTNVSAAAQR.[R]		2	Q00839	Q00839-2; Q00839	0	2	0.7171	0	1	1	824.427	1647.85	1647.84	1.15	0.00095	HCD (High Energy Collision Dissociation)	30	MS2	5.92657	23	43.5509	49020	F5		374.47	374.47	3936	1	1		1	6.18965e-05	9.83084e-10	2.66097	3.30089e+06	43.71
FALSE	High	MS Amanda 3.0 (A5)	Unambiguous	[R].VALVNDSLSDVTSTTSSR.[V]		2	Q7Z2W4	Q7Z2W4-2; Q7Z2W4	0	2	0.6692	0	1	1	926.469	1851.93	1851.93	0.82	0.00076	HCD (High Energy Collision Dissociation)	30	MS2	55.3288	23	43.5339	49001	F5		319.28	319.28	5035	1	1		1	6.18965e-05	1.65561e-08	2.22675	192259	43.59
FALSE	High	MS Amanda 3.0 (A5)	Unambiguous	[K].NIEIDSPYEISR.[A]		1	P04843	P04843	0	2	0.517	0	1	1	718.357	1435.71	1435.71	0.55	0.0004	HCD (High Energy Collision Dissociation)	30	MS2	62.6184	23	43.5265	48989	F5		236.8	236.8	3602	1	1		1	6.18965e-05	7.39178e-05	0.932372	5.88875e+06	43.71
FALSE	High	MS Amanda 3.0 (A5)	Unambiguous	[R].GkTVPEELVKPEELSK.[Y]	K2(AV_NHS_110)	1	Q9UMS4	Q9UMS4	1	3	0.1153	0	1	1	631.68	1893.03	1893.02	2.54	0.0016	HCD (High Energy Collision Dissociation)	30	MS2	80.5771	23	43.2168	48571	F5		214.71	214.71	2581	1	1		1	6.18965e-05	7.37267e-06	1.28883	1.04866e+06	43.37
FALSE	High	MS Amanda 3.0 (A5)	Unambiguous	[K].LASEEPPDDEEALATIR.[L]		2	Q9UBB4	Q9UBB4-2; Q9UBB4	0	2	0.7101	0	1	1	928.451	1855.89	1855.89	1.51	0.0014	HCD (High Energy Collision Dissociation)	30	MS2	0	23	43.2193	48575	F5		252.44	252.44	5653	1	1		1	6.18965e-05	9.34886e-07	1.60649	262667	43.29
FALSE	High	MS Amanda 3.0 (A5)	Unambiguous	[KR].FVTVQTISGTGALR.[I]		2	P00505	P00505-2; P00505	0	2	0.5178	0	1	1	725.406	1449.8	1449.81	-0.86	-0.00062	HCD (High Energy Collision Dissociation)	30	MS2	94.159	19.671	43.2352	48600	F5		207.4	207.4	1882	1	1		1	6.18965e-05	5.43041e-05	0.980473	1.67909e+06	43.42
FALSE	High	MS Amanda 3.0 (A5)	Unambiguous	[K].GSLESPATDVFGSTEEGEK.[R]		2	O00232	O00232-2; O00232	0	2	0.717	0	1	1	970.443	1939.88	1939.88	1.26	0.00122	HCD (High Energy Collision Dissociation)	30	MS2	13.4981	23	43.2364	48602	F5		283.79	283.79	3819	1	1		1	6.18965e-05	1.35888e-07	1.90305	767982	43.37
FALSE	High	MS Amanda 3.0 (A5)	Unambiguous	[K].LATQLTGPVMPVR.[N]		2	P26373	P26373; P26373-2	0	2	0.7257	0	1	1	691.895	1382.78	1382.78	-0.05	-3e-05	HCD (High Energy Collision Dissociation)	30	MS2	51.4939	23	43.3114	48699	F5		305.82	305.82	1022	1	1		1	6.18965e-05	3.49894e-07	1.75762	6.30113e+06	43.43
FALSE	High	MS Amanda 3.0 (A5)	Unambiguous	[K].kNLQYYDISAK.[S]	K1(AV_NHS_110)	1	P62826	P62826	1	2	0.4822	0	1	1	726.875	1452.74	1452.74	3.89	0.00283	HCD (High Energy Collision Dissociation)	30	MS2	49.9539	137.684	43.337	48732	F5		296.86	296.86	3739	1	1		1	6.18965e-05	4.768e-05	1.00069	2.12198e+06	43.42
FALSE	High	MS Amanda 3.0 (A5)	Unambiguous	[R].TAVDSLVAYSVK.[I]		1	Q07065	Q07065	0	2	0.6313	0	1	1	626.844	1252.68	1252.68	1.77	0.00111	HCD (High Energy Collision Dissociation)	30	MS2	71.6333	23	43.3382	48734	F5		256.52	256.52	1766	1	1		1	6.18965e-05	4.15991e-06	1.37689	1208239	43.43
FALSE	High	MS Amanda 3.0 (A5)	Unambiguous	[R].IMNVIGEPIDER.[G]		1	P06576	P06576	0	2	0.6489	0	1	1	693.359	1385.71	1385.71	0.99	0.00069	HCD (High Energy Collision Dissociation)	30	MS2	17.0765	2.366	43.3979	48814	F5		271.84	271.84	3389	1	1		1	6.18965e-05	6.69583e-06	1.30365	14410018	43.34
FALSE	High	MS Amanda 3.0 (A5)	Unambiguous	[K].HLEINPDHSIIETLR.[Q]		2	P07900	P07900-2; P07900	0	3	0.774	0	1	1	596.321	1786.95	1786.94	1.83	0.00109	HCD (High Energy Collision Dissociation)	30	MS2	30.7916	17.472	43.3985	48815	F5		350.97	350.97	3541	1	1		1	6.18965e-05	9.93249e-11	3.01346	3.97491e+06	43.04
FALSE	High	MS Amanda 3.0 (A5)	Unambiguous	[R].TNSTFNQVVLkR.[L]	K11(AV_NHS_110)	2	Q07020	Q07020-2; Q07020	1	2	0.1253	0	1	1	758.911	1516.82	1516.81	2.52	0.00191	HCD (High Energy Collision Dissociation)	30	MS2	87.1184	23	43.4077	48830	F5		216.45	216.45	2268	1	1		1	6.18965e-05	7.1256e-05	0.938108	696579	43.57
FALSE	High	MS Amanda 3.0 (A5)	Unambiguous	[R].SQVMDEATALQLR.[E]		9	Q15149-8; Q15149-2	Q15149; Q15149-9; Q15149-8; Q15149-7; Q15149-6; Q15149-5; Q15149-4; Q15149-3; Q15149-2	0	2	0.5087	0	1	1	731.372	1461.74	1461.74	0.17	0.00013	HCD (High Energy Collision Dissociation)	30	MS2	49.2715	23	43.4096	48833	F5		267.85	267.85	3701	1	1		2	6.18965e-05	5.44565e-06	1.33546	728150	43.56
FALSE	High	MS Amanda 3.0 (A5)	Unambiguous	[K].kVEAQLQELQVK.[F]	K1(AV_NHS_110)	1	P35579	P35579	1	2	0.6828	0	1	1	761.928	1522.85	1522.85	1.33	0.00101	HCD (High Energy Collision Dissociation)	30	MS2	88.2543	23	43.4327	48862	F5		265.29	265.29	1248	1	1		1	6.18965e-05	5.22267e-06	1.34189	1.45709e+06	43.59
FALSE	High	MS Amanda 3.0 (A5)	Unambiguous	[K].VANEPVLAFTQGSPER.[D]		2	P30038	P30038; P30038-3	0	2	0.6246	0	1	1	857.943	1714.88	1714.88	1.37	0.00118	HCD (High Energy Collision Dissociation)	30	MS2	21.1746	23	43.4339	48864	F5		286.42	286.42	4892	1	1		1	6.18965e-05	5.09425e-07	1.69985	450162	43.55
FALSE	High	MS Amanda 3.0 (A5)	Unambiguous	[K].LIVAVEQEEIPR.[L]		2	Q9H9P8	Q9H9P8-2; Q9H9P8	0	2	0.63	0	1	1	698.397	1395.79	1395.78	1.8	0.00126	HCD (High Energy Collision Dissociation)	30	MS2	60.3721	23	43.4364	48868	F5		274.16	274.16	1198	1	1		1	6.18965e-05	2.62594e-06	1.44766	195101	43.47
FALSE	High	MS Amanda 3.0 (A5)	Unambiguous	[R].LVGSQEELASWGHEYVR.[H]		2	Q13200	Q13200-3; Q13200	0	3	0.5538	0	1	1	653.991	1959.96	1959.96	1.1	0.00072	HCD (High Energy Collision Dissociation)	30	MS2	90.2245	23	43.4686	48912	F5		199.45	199.45	6053	1	1		1	6.18965e-05	2.85719e-07	1.78878	1.35331e+06	43.72
FALSE	High	MS Amanda 3.0 (A5)	Unambiguous	[K].LSELEAALQR.[A]		2	P05787	P05787-2; P05787	0	2	0.4185	0	1	1	565.314	1129.62	1129.62	-1.03	-0.00058	HCD (High Energy Collision Dissociation)	30	MS2	74.7236	15.783	43.4898	48938	F5		196.28	196.28	1696	1	1		1	6.18965e-05	7.07108e-05	0.939308	617376	43.47
FALSE	High	MS Amanda 3.0 (A5)	Unambiguous	[K].ILEDTQFVDGYK.[Q]		6	Q14C86	Q14C86-6; Q14C86-5; Q14C86-4; Q14C86-3; Q14C86-2; Q14C86	0	2	0.6827	0	1	1	714.358	1427.71	1427.71	2.17	0.00155	HCD (High Energy Collision Dissociation)	30	MS2	28.6069	23	43.4941	48945	F5		251.31	251.31	3872	1	1		1	6.18965e-05	1.84674e-06	1.5018	2.07686e+06	42.65
FALSE	High	MS Amanda 3.0 (A5)	Unambiguous	[R].TTTGNkVFGALK.[G]	K6(AV_NHS_110)	1	P46777	P46777	1	2	0.2716	0	1	1	673.87	1346.73	1346.73	0.97	0.00065	HCD (High Energy Collision Dissociation)	30	MS2	73.2092	23	43.4954	48947	F5		189.09	189.09	2157	1	1		1	6.18965e-05	8.74581e-05	0.906	611075	43.55
FALSE	High	MS Amanda 3.0 (A5)	Unambiguous	[K].AMDQEITVNPQFVQK.[S]		2	Q9UNS2	Q9UNS2; Q9UNS2-2	0	2	0.7133	0	1	1	874.436	1747.86	1747.87	-2.15	-0.00188	HCD (High Energy Collision Dissociation)	30	MS2	81.9594	23	43.4966	48949	F5		200.51	200.51	5018	1	1		1	6.18965e-05	4.5787e-05	1.00698	241510	43.51
FALSE	High	MS Amanda 3.0 (A5)	Unambiguous	[K].kNLQYYDISAK.[S]	K1(AV_NHS_110)	1	P62826	P62826	1	2	0.4709	0	1	1	726.873	1452.74	1452.74	0.95	0.00069	HCD (High Energy Collision Dissociation)	30	MS2	26.9714	23	43.5052	48963	F5		308.6	308.6	3585	1	1		1	6.18965e-05	7.41583e-06	1.28793	2.12198e+06	43.42
FALSE	High	MS Amanda 3.0 (A5)	Unambiguous	[R].SQVMDEATALQLR.[E]		9	Q15149-8; Q15149-2	Q15149; Q15149-9; Q15149-8; Q15149-7; Q15149-6; Q15149-5; Q15149-4; Q15149-3; Q15149-2	0	2	0.5222	0	1	1	731.372	1461.74	1461.74	0.67	0.00049	HCD (High Energy Collision Dissociation)	30	MS2	29.1765	23	43.5137	48976	F5		260.19	260.19	3591	1	1		2	6.18965e-05	4.11566e-06	1.37854	728150	43.56
FALSE	High	MS Amanda 3.0 (A5)	Unambiguous	[R].LVGSQEELASWGHEYVR.[H]		2	Q13200	Q13200-3; Q13200	0	3	0.712	0	1	1	653.991	1959.96	1959.96	0.54	0.00036	HCD (High Energy Collision Dissociation)	30	MS2	33.5191	23	43.5204	48979	F5		279.63	279.63	5976	1	1		1	6.18965e-05	8.79391e-10	2.67811	1.35331e+06	43.72
FALSE	High	MS Amanda 3.0 (A5)	Unambiguous	[R].ITSGPFEPDLYK.[S]		2	Q9UQ80	Q9UQ80; Q9UQ80-2	0	2	0.6061	0	1	1	683.85	1366.69	1366.69	3.13	0.00214	HCD (High Energy Collision Dissociation)	30	MS2	59.7368	23	43.5247	48986	F5		219.1	219.1	3920	1	1		1	6.18965e-05	3.8732e-05	1.03293	6096960	43.75
FALSE	High	MS Amanda 3.0 (A5)	Unambiguous	[R].SQVMDEATALQLR.[E]		9	Q15149-8; Q15149-2	Q15149; Q15149-9; Q15149-8; Q15149-7; Q15149-6; Q15149-5; Q15149-4; Q15149-3; Q15149-2	0	2	0.4986	0	1	1	731.371	1461.74	1461.74	-1	-0.00073	HCD (High Energy Collision Dissociation)	30	MS2	56.0936	23	43.7419	49279	F5		228.13	228.13	3584	1	1		2	6.18965e-05	1.26055e-05	1.20625	728150	43.56
FALSE	High	MS Amanda 3.0 (A5)	Unambiguous	[K].VEDVSAVEIVGGATR.[I]		4	Q92598	Q92598-4; Q92598-2; Q92598; Q92598-3	0	2	1	0	1	1	751.399	1501.79	1501.79	2.94	0.00221	HCD (High Energy Collision Dissociation)	30	MS2	76.1968	23	43.1985	48549	F5		238.32	238.32	3176	1	1		1	6.18965e-05	9.83855e-06	1.24442	123292	43.15
FALSE	High	MS Amanda 3.0 (A5)	Unambiguous	[K].KGEkDIPGLTDTTVPR.[R]	K4(AV_NHS_110)	1	P62753	P62753	2	3	0.636	0	1	2	612.994	1836.97	1836.97	-1.36	-0.00083	HCD (High Energy Collision Dissociation)	30	MS2	77.4102	23	43.7425	49280	F5		271.73	271.73	3634	1	1		1	6.18965e-05	8.15597e-06	1.27329	379939	43.82
FALSE	High	MS Amanda 3.0 (A5)	Unambiguous	[K].LLGELLQDNAK.[L]		2	P37837	P37837-2; P37837	0	2	0.5035	0	1	1	607.342	1213.68	1213.68	-1.47	-0.00089	HCD (High Energy Collision Dissociation)	30	MS2	92.3085	23	43.7431	49281	F5		226.26	226.26	1619	1	1		1	6.18965e-05	9.71465e-05	0.889467	2627170	43.91
FALSE	High	MS Amanda 3.0 (A5)	Unambiguous	[R].FVPQEMGVHTVSVkYR.[G]	K14(AV_NHS_110)	7	O75369-8	O75369-6; O75369-3; O75369-2; O75369-9; O75369-8; O75369-7; O75369	1	3	0.0245	0	1	1	663.008	1987.01	1987.01	-0.44	-0.00029	HCD (High Energy Collision Dissociation)	30	MS2	20.7424	43.184	43.9766	49593	F5		217.05	217.05	5320	1	1		1	6.18965e-05	6.46795e-07	1.66314	1.68657e+06	43.92
FALSE	High	MS Amanda 3.0 (A5)	Unambiguous	[R].LkGSGNLEAIHIIK.[K]	K2(AV_NHS_110)	2	P78371	P78371-2; P78371	1	3	0.1527	0	1	1	534.978	1602.92	1602.92	-0.29	-0.00015	HCD (High Energy Collision Dissociation)	30	MS2	22.5987	23	43.9772	49594	F5		286.75	286.75	694	1	1		1	6.18965e-05	1.07167e-05	1.23125	922840	43.98
FALSE	High	MS Amanda 3.0 (A5)	Unambiguous	[R].TVVSGLVNHVPLEQMQNR.[M]		2	Q12904	Q12904-2; Q12904	0	3	0.4054	0	1	1	674.359	2021.06	2021.06	1.26	0.00085	HCD (High Energy Collision Dissociation)	30	MS2	86.8742	23	43.979	49597	F5		130.61	130.61	3634	1	1		1	6.18965e-05	1.12203e-05	1.22418	622894	44.06
FALSE	High	MS Amanda 3.0 (A5)	Unambiguous	[K].FSPAGPVLSIR.[V]		3	Q13310	Q13310-3; Q13310-2; Q13310	0	2	0.6222	0	1	1	572.329	1143.65	1143.65	-0.96	-0.00055	HCD (High Energy Collision Dissociation)	30	MS2	66.2964	23	43.9809	49600	F5		235.33	235.33	1043	1	1		1	6.18965e-05	4.23609e-05	1.01905	1.15566e+06	44.08
FALSE	High	MS Amanda 3.0 (A5)	Unambiguous	[R].DALDGPAAEAEPEHSFDGLR.[R]		9	Q15149-8; Q15149-2	Q15149; Q15149-9; Q15149-8; Q15149-7; Q15149-6; Q15149-5; Q15149-4; Q15149-3; Q15149-2	0	3	0.5928	0	1	1	699.655	2096.95	2096.95	-0.11	-8e-05	HCD (High Energy Collision Dissociation)	30	MS2	84.2234	23	43.9956	49623	F5		195.8	195.8	4602	1	1		2	6.18965e-05	3.61344e-06	1.39856	717826	44.09
FALSE	High	MS Amanda 3.0 (A5)	Unambiguous	[R].VASVSQNAIVSAAGNIAR.[T]		2	O75694	O75694-2; O75694	0	2	0.6163	0	1	1	864.473	1727.94	1727.94	-0.37	-0.00032	HCD (High Energy Collision Dissociation)	30	MS2	55.2548	23	43.9962	49624	F5		179.64	179.64	2039	1	1		1	6.18965e-05	4.9096e-05	0.996147	222632	44.07
FALSE	High	MS Amanda 3.0 (A5)	Unambiguous	[R].VLNSYWVGEDSTYK.[F]		1	P61313	P61313	0	2	1	0	1	1	830.895	1660.78	1660.79	-1.08	-0.0009	HCD (High Energy Collision Dissociation)	30	MS2	5.554	143.147	44.0071	49634	F5		395.96	395.96	3860	1	1		1	6.18965e-05	1.35468e-08	2.2576	3.80783e+06	43.89
FALSE	High	MS Amanda 3.0 (A5)	Unambiguous	[R].FPQLDSTSFANSR.[D]		1	P49327	P49327	0	2	0.637	0	1	1	735.354	1469.7	1469.7	-0.92	-0.00068	HCD (High Energy Collision Dissociation)	30	MS2	40.3591	23	44.0077	49635	F5		325.12	325.12	3533	1	1		1	6.18965e-05	1.39444e-07	1.89908	7006941	43.74
FALSE	High	MS Amanda 3.0 (A5)	Unambiguous	[K].ADVQSIIGLQR.[F]		2	Q13263	Q13263-2; Q13263	0	2	0.5397	0	1	1	600.341	1199.67	1199.67	-0.11	-7e-05	HCD (High Energy Collision Dissociation)	30	MS2	60.6716	23	44.0089	49637	F5		277.31	277.31	1330	1	1		1	6.18965e-05	1.80539e-05	1.15088	2.19293e+06	44.11
FALSE	High	MS Amanda 3.0 (A5)	Unambiguous	[K].LSELEAALQR.[A]		2	P05787	P05787-2; P05787	0	2	0.6202	0	1	1	565.313	1129.62	1129.62	-1.89	-0.00107	HCD (High Energy Collision Dissociation)	30	MS2	61.4331	23	44.0101	49639	F5		229.63	229.63	1818	1	1		1	6.18965e-05	5.22072e-05	0.986597	617376	43.47
FALSE	High	MS Amanda 3.0 (A5)	Unambiguous	[R].LLAENNEIISNIR.[D]		1	Q16706	Q16706	0	2	0.5343	0	1	1	749.914	1498.82	1498.82	-0.85	-0.00064	HCD (High Energy Collision Dissociation)	30	MS2	98.1159	18.527	43.9676	49586	F5		163.25	163.25	1865	1	1		1	6.18965e-05	8.48166e-05	0.910817	231047	44.03
FALSE	High	MS Amanda 3.0 (A5)	Unambiguous	[R].TDLEELNLGPR.[D]		3	P53367	P53367-3; P53367-2; P53367	0	2	0.4948	0	1	1	628.829	1256.65	1256.65	1.83	0.00115	HCD (High Energy Collision Dissociation)	30	MS2	70.3339	23	44.0391	49678	F5		241.37	241.37	2874	1	1		1	6.18965e-05	1.12079e-05	1.22435	482521	43.96
FALSE	High	MS Amanda 3.0 (A5)	Unambiguous	[R].DAGEGLLAVQITDQEGKPK.[R]		9	O75369-8	O75369-6; O75369-3; O75369-2; O75369-9; O75369-8; O75369-7; O75369-5; O75369-4; O75369	0	3	0.7286	0	1	1	657.01	1969.02	1969.02	-3.65	-0.0024	HCD (High Energy Collision Dissociation)	30	MS2	59.8129	23	44.0441	49686	F5		277.26	277.26	4962	1	1		1	6.18965e-05	1.22401e-08	2.2732	721203	44.16
FALSE	High	MS Amanda 3.0 (A5)	Unambiguous	[K].YYEAADTVTQFDNVR.[L]		3	Q8TAQ2	Q8TAQ2-3; Q8TAQ2-2; Q8TAQ2	0	2	0.8031	0	1	1	896.409	1791.81	1791.82	-4.48	-0.00402	HCD (High Energy Collision Dissociation)	30	MS2	16.474	23	44.0453	49688	F5		417.35	417.35	3122	1	1		1	6.18965e-05	7.65555e-09	2.34536
FALSE	High	MS Amanda 3.0 (A5)	Unambiguous	[R].EAALILGVSPTANK.[G]		2	Q96DA6	Q96DA6-2; Q96DA6	0	2	1	0	1	1	692.395	1383.78	1383.78	-0.45	-0.00031	HCD (High Energy Collision Dissociation)	30	MS2	82.9218	23	44.0484	49693	F5		240.8	240.8	1136	1	1		1	6.18965e-05	5.61276e-06	1.3308	546082	44.13
FALSE	High	MS Amanda 3.0 (A5)	Unambiguous	[R].VVGAMQLYSVDR.[K]		4	Q00610	Q00610; Q00610-2; P53675-2; P53675	0	2	0.5817	0	1	1	669.347	1337.69	1337.69	-0.59	-0.00039	HCD (High Energy Collision Dissociation)	30	MS2	43.3139	23.948	41.0246	45616	F5		311.06	311.06	3265	1	1		1	6.18965e-05	1.45118e-06	1.53887	3.15543e+06	41.09
FALSE	High	MS Amanda 3.0 (A5)	Unambiguous	[R].WLTIQSGEQPYK.[M]		1	O43920	O43920	0	2	0.6471	0	1	1	725.373	1449.74	1449.74	0.75	0.00055	HCD (High Energy Collision Dissociation)	30	MS2	63.8598	23	41.0319	45628	F5		220.57	220.57	3496	1	1		1	6.18965e-05	9.95537e-06	1.2426	251956	41.08
FALSE	High	MS Amanda 3.0 (A5)	Unambiguous	[R].VQNATLAVANITNADSATR.[L]		1	P27105	P27105	0	2	0.6576	0	1	1	965.502	1930	1930	-1.23	-0.00119	HCD (High Energy Collision Dissociation)	30	MS2	89.1725	23	41.0436	45646	F5		264.08	264.08	4598	1	1		1	6.18965e-05	1.55789e-07	1.88204	148731	41.05
FALSE	High	MS Amanda 3.0 (A5)	Unambiguous	[R].kAGNFYVPAEPK.[L]	K1(AV_NHS_110)	1	P18124	P18124	1	2	1	0	1	1	715.87	1430.73	1430.73	0.91	0.00065	HCD (High Energy Collision Dissociation)	30	MS2	40.8871	23	41.0555	45658	F5		269.76	269.76	3522	1	1		1	6.18965e-05	2.87462e-05	1.07907	1013848	41.14
FALSE	High	MS Amanda 3.0 (A5)	Unambiguous	[R].LLIVSTTPYSEK.[D]		2	Q9Y230	Q9Y230; Q9Y230-2	0	2	0.5599	0	1	1	675.881	1350.75	1350.75	1.68	0.00113	HCD (High Energy Collision Dissociation)	30	MS2	76.2344	23	41.0758	45690	F5		223.49	223.49	1398	1	1		1	6.18965e-05	2.98497e-05	1.07325	1.20552e+06	41.2
FALSE	High	MS Amanda 3.0 (A5)	Unambiguous	[K].ATVNLLGEEkK.[S]	K10(AV_NHS_110)	1	Q00765	Q00765	1	2	0.0984	0	1	1	656.363	1311.72	1311.72	2.56	0.00168	HCD (High Energy Collision Dissociation)	30	MS2	46.2788	23	41.0891	45704	F5		290.23	290.23	1743	1	1		1	6.18965e-05	3.16526e-05	1.06418	1.54595e+06	41.22
FALSE	High	MS Amanda 3.0 (A5)	Unambiguous	[K].ALQAAYGASAPSVTSAALR.[W]		1	O43488	O43488	0	2	0.605	0	1	1	902.983	1804.96	1804.96	1.63	0.00148	HCD (High Energy Collision Dissociation)	30	MS2	71.1852	23	41.091	45707	F5		325.59	325.59	3526	1	1		1	6.18965e-05	1.71144e-07	1.86758	554529	41.17
FALSE	High	MS Amanda 3.0 (A5)	Unambiguous	[R].DPDAQPGGELMLGGTDSK.[Y]		1	P07339	P07339	0	2	0.7234	0	1	1	894.406	1787.81	1787.81	-3.35	-0.00299	HCD (High Energy Collision Dissociation)	30	MS2	10.642	23	44.0422	49683	F5		316.72	316.72	3298	1	1		1	6.18965e-05	1.71381e-07	1.86737	4828691	44.19
FALSE	High	MS Amanda 3.0 (A5)	Unambiguous	[R].NIAVGkDPLEGQR.[H]	K6(AV_NHS_110)	1	O00170	O00170	1	2	0.461	0	1	1	753.899	1506.79	1506.79	0.28	0.00021	HCD (High Energy Collision Dissociation)	30	MS2	53.3302	23	43.9553	49567	F5		203.06	203.06	3251	1	1		1	6.18965e-05	9.76553e-05	0.888644
FALSE	High	MS Amanda 3.0 (A5)	Unambiguous	[K].DPLLDDHGDFIR.[M]		6	Q9UM54-6	Q9UM54; Q9UM54-6; Q9UM54-5; Q9UM54-4; Q9UM54-2; Q9UM54-1	0	3	0.3883	0	1	1	471.565	1412.68	1412.68	-0.59	-0.00028	HCD (High Energy Collision Dissociation)	30	MS2	88.2728	18.946	43.9398	49549	F5		102.48	102.48	3160	1	1		1	6.18965e-05	4.57245e-06	1.36234	420811	44.01
FALSE	High	MS Amanda 3.0 (A5)	Unambiguous	[K].HLEINPDHSIIETLR.[Q]		2	P07900	P07900-2; P07900	0	3	0.6494	0	1	1	596.32	1786.95	1786.94	0.91	0.00054	HCD (High Energy Collision Dissociation)	30	MS2	55.0016	23	43.9196	49517	F5		249.48	249.48	3645	1	1		1	6.18965e-05	1.19895e-06	1.56823	3.97491e+06	43.04
FALSE	High	MS Amanda 3.0 (A5)	Unambiguous	[R].SELLGTDSAEPEMDVR.[K]		2	Q9NZ43	Q9NZ43-2; Q9NZ43	0	2	0.6864	0	1	1	874.904	1748.8	1748.8	-0.41	-0.00036	HCD (High Energy Collision Dissociation)	30	MS2	91.421	23	43.7559	49301	F5		191.14	191.14	3557	1	1		1	6.18965e-05	4.39908e-05	1.01319
FALSE	High	MS Amanda 3.0 (A5)	Unambiguous	[R].GVGGAVPGAVLEPVAR.[A]		2	Q9Y446	Q9Y446; Q9Y446-2	0	2	0.3259	0	1	1	724.914	1448.82	1448.82	-1.27	-0.00092	HCD (High Energy Collision Dissociation)	30	MS2	55.0304	23	43.7656	49309	F5		168.88	168.88	1281	1	1		1	6.18965e-05	5.73788e-05	0.9719	726862	43.67
FALSE	High	MS Amanda 3.0 (A5)	Unambiguous	[K].APVIDIGIANTGK.[F]		1	Q9Y4P3	Q9Y4P3	0	2	0.758	0	1	1	634.863	1268.72	1268.72	-2.08	-0.00132	HCD (High Energy Collision Dissociation)	30	MS2	44.4527	23	43.7662	49310	F5		267.41	267.41	1291	1	1		1	6.18965e-05	1.28449e-05	1.20335	343073	43.77
FALSE	High	MS Amanda 3.0 (A5)	Unambiguous	[K].DVQMLQDAISK.[M]		1	Q16543	Q16543	0	2	0.6524	0	1	1	624.319	1247.63	1247.63	1.1	0.00069	HCD (High Energy Collision Dissociation)	30	MS2	54.4332	23	43.7693	49315	F5		232.22	232.22	3253	1	1		1	6.18965e-05	2.48511e-05	1.10157	537938	43.83
FALSE	High	MS Amanda 3.0 (A5)	Unambiguous	[K].SAYEFSETESMLK.[I]		4	P09960	P09960-2; P09960-4; P09960-3; P09960	0	2	0.7509	0	1	1	761.343	1521.68	1521.68	0.87	0.00066	HCD (High Energy Collision Dissociation)	30	MS2	70.1772	23	43.7723	49320	F5		171.19	171.19	2079	1	1		1	6.18965e-05	5.78425e-05	0.970647	660046	43.95
FALSE	High	MS Amanda 3.0 (A5)	Unambiguous	[K].ESIVDVEGVVR.[K]		2	P14868	P14868-2; P14868	0	2	1	0	1	1	601.324	1201.64	1201.64	-0.94	-0.00057	HCD (High Energy Collision Dissociation)	30	MS2	25.237	39.418	43.7942	49347	F5		257.78	257.78	1879	1	1		1	6.18965e-05	2.06264e-05	1.13033	1.42185e+06	43.75
FALSE	High	MS Amanda 3.0 (A5)	Unambiguous	[K].SDNVLLGMEGSVK.[L]		1	Q13177	Q13177	0	2	0.5751	0	1	1	674.841	1348.67	1348.68	-2.05	-0.00138	HCD (High Energy Collision Dissociation)	30	MS2	83.5001	23	43.796	49350	F5		226.62	226.62	3311	1	1		1	6.18965e-05	5.1257e-05	0.989453	458109	43.84
FALSE	High	MS Amanda 3.0 (A5)	Unambiguous	[R].GAVDAAVPTNIIAAK.[A]		2	Q9UI12	Q9UI12; Q9UI12-2	0	2	0.7398	0	1	1	705.902	1410.8	1410.8	1.21	0.00086	HCD (High Energy Collision Dissociation)	30	MS2	77.8465	23	43.8034	49362	F5		276.5	276.5	1160	1	1		1	6.18965e-05	1.96971e-06	1.49188	590999	43.85
FALSE	High	MS Amanda 3.0 (A5)	Unambiguous	[K].VTLVFEHVDQDLR.[T]		1	P11802	P11802	0	3	0.6192	0	1	1	524.278	1570.82	1570.82	-1.07	-0.00056	HCD (High Energy Collision Dissociation)	30	MS2	87.9329	23	43.8047	49364	F5		181.94	181.94	3615	1	1		1	6.18965e-05	2.94425e-05	1.07537	542514	43.97
FALSE	High	MS Amanda 3.0 (A5)	Unambiguous	[K].SAYEFSETESMLK.[I]		4	P09960	P09960-2; P09960-4; P09960-3; P09960	0	2	0.8005	0	1	1	761.342	1521.68	1521.68	-0.02	-1e-05	HCD (High Energy Collision Dissociation)	30	MS2	60.8158	23	43.8114	49374	F5		225.07	225.07	2037	1	1		1	6.18965e-05	1.31632e-06	1.55387	660046	43.95
FALSE	High	MS Amanda 3.0 (A5)	Unambiguous	[R].LALGDDSPALkEK.[R]	K11(AV_NHS_110)	2	P17174	P17174-2; P17174	1	2	0.0085	0	1	1	733.89	1466.77	1466.77	-1.02	-0.00075	HCD (High Energy Collision Dissociation)	30	MS2	51.5495	23	43.8272	49392	F5		226.94	226.94	2943	1	1		1	6.18965e-05	3.73542e-05	1.03854	468838	43.86
FALSE	High	MS Amanda 3.0 (A5)	Unambiguous	[R].LQEAGILSAEELQR.[L]		9	Q15149-8; Q15149-2	Q15149; Q15149-9; Q15149-8; Q15149-7; Q15149-6; Q15149-5; Q15149-4; Q15149-3; Q15149-2	0	2	1	0	1	1	778.918	1556.83	1556.83	0.41	0.00032	HCD (High Energy Collision Dissociation)	30	MS2	23.3569	23	43.8296	49396	F5		253.94	253.94	2789	1	1		2	6.18965e-05	2.68312e-06	1.44434	1.17855e+06	43.95
FALSE	High	MS Amanda 3.0 (A5)	Unambiguous	[R].YYTSASGDEMVSLK.[D]		2	P07900	P07900-2; P07900	0	2	0.664	0	1	1	775.856	1550.71	1550.7	0.92	0.00071	HCD (High Energy Collision Dissociation)	30	MS2	24.6709	23	43.8333	49402	F5		223.62	223.62	2506	1	1		1	6.18965e-05	7.15966e-06	1.29334
FALSE	High	MS Amanda 3.0 (A5)	Unambiguous	[K].NIEIDSPYEISR.[A]		1	P04843	P04843	0	2	0.5737	0	1	1	718.356	1435.71	1435.71	-0.8	-0.00058	HCD (High Energy Collision Dissociation)	30	MS2	55.7813	10.222	43.8351	49405	F5		258.06	258.06	3868	1	1		1	6.18965e-05	1.10383e-05	1.2267	5.88875e+06	43.71
FALSE	High	MS Amanda 3.0 (A5)	Unambiguous	[R].IYELAAGGTAVGTGLNTR.[I]		2	P07954	P07954-2; P07954	0	2	0.7546	0	1	1	882.469	1763.93	1763.93	1.65	0.00146	HCD (High Energy Collision Dissociation)	30	MS2	32.1643	23	43.8358	49406	F5		331.48	331.48	3739	1	1		1	6.18965e-05	1.79228e-09	2.56862	771205	43.97
FALSE	High	MS Amanda 3.0 (A5)	Unambiguous	[K].LPGGELNPGEDEVEGLK.[R]		1	O43809	O43809	0	2	0.6152	0	1	1	876.936	1752.87	1752.87	0.36	0.00032	HCD (High Energy Collision Dissociation)	30	MS2	0	23	43.8599	49437	F5		208.97	208.97	5039	1	1		1	6.18965e-05	7.02139e-05	0.940411	415378	43.93
FALSE	High	MS Amanda 3.0 (A5)	Unambiguous	[R].WVVIGDENYGEGSSR.[E]		1	Q99798	Q99798	0	2	0.6301	0	1	1	834.386	1667.77	1667.77	-0.54	-0.00045	HCD (High Energy Collision Dissociation)	30	MS2	55.0318	23	43.8605	49438	F5		226.62	226.62	3215	1	1		1	6.18965e-05	4.38125e-06	1.36892	952132	44.04
FALSE	High	MS Amanda 3.0 (A5)	Unambiguous	[R].ASLEAAIADAEQR.[G]		2	P05787	P05787-2; P05787	0	2	0.4337	0	1	1	672.841	1344.67	1344.68	-0.61	-0.00041	HCD (High Energy Collision Dissociation)	30	MS2	63.8978	23	43.8867	49472	F5		217.15	217.15	3242	1	1		1	6.18965e-05	2.46233e-05	1.10299	554677	43.85
FALSE	High	MS Amanda 3.0 (A5)	Unambiguous	[K].ATAVVDGAFkEVK.[L]	K10(AV_NHS_110)	2	P32119	P32119-2; P32119	1	2	0.1964	0	1	1	722.888	1444.77	1444.77	-0.07	-5e-05	HCD (High Energy Collision Dissociation)	30	MS2	73.087	23	43.8873	49473	F5		250.54	250.54	2804	1	1		1	6.18965e-05	9.80941e-06	1.24487	764644	43.92
FALSE	High	MS Amanda 3.0 (A5)	Unambiguous	[K].RGFGFVTFDDHDPVDK.[I]		2	P22626	P22626-2; P22626	1	3	1	0	1	1	617.96	1851.86	1851.87	-0.95	-0.00059	HCD (High Energy Collision Dissociation)	30	MS2	38.485	23	43.8891	49476	F5		261.84	261.84	4766	1	1		1	6.18965e-05	1.44041e-06	1.54001	627409	43.77
FALSE	High	MS Amanda 3.0 (A5)	Unambiguous	[R].EDSQYLELATLEHR.[M]		2	Q96ER9	Q96ER9-2; Q96ER9	0	3	0.5374	0	1	1	568.612	1703.82	1703.82	-0.51	-0.00029	HCD (High Energy Collision Dissociation)	30	MS2	46.7077	23	43.8971	49489	F5		188.08	188.08	4506	1	1		1	6.18965e-05	3.04407e-05	1.07022	219722	43.95
FALSE	High	MS Amanda 3.0 (A5)	Unambiguous	[R].LLVVDPETDEQLQK.[L]		1	O14745	O14745	0	2	0.6713	0	1	1	813.933	1626.86	1626.86	-0.02	-2e-05	HCD (High Energy Collision Dissociation)	30	MS2	6.70238	23	43.9165	49512	F5		268.62	268.62	3270	1	1		1	6.18965e-05	1.76683e-06	1.5086	3.54619e+06	43.73
FALSE	High	MS Amanda 3.0 (A5)	Unambiguous	[R].SHPLDPIDTVDFER.[E]		2	P47897	P47897; P47897-2	0	3	0.6624	0	1	1	547.601	1640.79	1640.79	-2.43	-0.00133	HCD (High Energy Collision Dissociation)	30	MS2	55.3975	17.468	43.9177	49514	F5		236.75	236.75	4255	1	1		1	6.18965e-05	5.1782e-05	0.987869	1198649	44.02
FALSE	High	MS Amanda 3.0 (A5)	Unambiguous	[K].kGEKDIPGLTDTTVPR.[R]	K1(AV_NHS_110)	1	P62753	P62753	2	3	0.636	0	1	1	612.994	1836.97	1836.97	-1.36	-0.00083	HCD (High Energy Collision Dissociation)	30	MS2	77.4102	23	43.7425	49280	F5		271.73	271.73	3634	1	1		1	6.18965e-05	8.15597e-06	1.27329	379939	43.82
FALSE	High	MS Amanda 3.0 (A5)	Unambiguous	[R].EIFGLYGQTTGK.[G]		2	Q9NR31	Q9NR31-2; Q9NR31	0	2	0.3698	0	1	1	657.341	1313.67	1313.67	0.99	0.00065	HCD (High Energy Collision Dissociation)	30	MS2	67.3191	23	43.185	48528	F5		176.86	176.86	3166	1	1		1	6.18965e-05	5.89877e-05	0.967593	406523	43.29
FALSE	High	MS Amanda 3.0 (A5)	Unambiguous	[K].GILAADESTGSIAkR.[L]	K14(AV_NHS_110)	2	P04075	P04075; P04075-2	1	2	0.0638	0	1	1	799.924	1598.84	1598.84	1.55	0.00124	HCD (High Energy Collision Dissociation)	30	MS2	12.0789	193.51	43.1844	48527	F5		426.2	426.2	3351	1	1		1	6.18965e-05	1.82057e-08	2.21215	6596663	42.81
FALSE	High	MS Amanda 3.0 (A5)	Unambiguous	[R].LVLEVAQHLGESTVR.[T]		1	P06576	P06576	0	3	0.3507	0	1	1	550.978	1650.92	1650.92	0.58	0.00032	HCD (High Energy Collision Dissociation)	30	MS2	80.1266	23	43.1661	48506	F5		143.23	143.23	1464	1	1		1	6.18965e-05	2.88878e-05	1.07831	7.58592e+06	43.45
FALSE	High	MS Amanda 3.0 (A5)	Unambiguous	[R].ARFEELNADLFR.[G]		3	P11142	P11142-2; P54652; P11142	1	2	0.6399	0	1	1	740.879	1480.75	1480.75	-2.44	-0.00181	HCD (High Energy Collision Dissociation)	30	MS2	60.924	23	45.5218	51678	F5		323.17	323.17	3820	1	1		1	6.18965e-05	6.29633e-06	1.31312	1.07849e+06	45.71
FALSE	High	MS Amanda 3.0 (A5)	Unambiguous	[K].AQQEFAAGVFSNPAVR.[T]		2	O14828; O14828-2	O14828; O14828-2	0	3	0.6185	0	1	1	564.622	1691.85	1691.85	0.28	0.00016	HCD (High Energy Collision Dissociation)	30	MS2	70.3275	23	45.5308	51685	F5		227.64	227.64	4827	1	1		2	6.18965e-05	4.67379e-05	1.00379	861339	45.56
FALSE	High	MS Amanda 3.0 (A5)	Unambiguous	[R].YALYDATYETkESK.[K]	K11(AV_NHS_110)	3	Q9Y281; P23528	Q9Y281-3; Q9Y281; P23528	1	2	0.024	0	1	1	896.42	1791.83	1791.83	-0.03	-3e-05	HCD (High Energy Collision Dissociation)	30	MS2	60.4147	23	45.5333	51689	F5		276.31	276.31	4073	1	1		2	6.18965e-05	1.4109e-06	1.5432	5.53155e+06	45.73
FALSE	High	MS Amanda 3.0 (A5)	Unambiguous	[K].SFENSLGINVPR.[S]		2	Q16851	Q16851-2; Q16851	0	2	0.7239	0	1	1	666.848	1332.69	1332.69	-0.7	-0.00046	HCD (High Energy Collision Dissociation)	30	MS2	82.8699	23	45.5357	51693	F5		276.71	276.71	2980	1	1		1	6.18965e-05	3.15334e-06	1.41951	667430	45.62
FALSE	High	MS Amanda 3.0 (A5)	Unambiguous	[K].ETIPLQETSLYTQDR.[L]		2	P50897	P50897-2; P50897	0	2	0.6264	0	1	1	897.451	1793.89	1793.89	1.39	0.00125	HCD (High Energy Collision Dissociation)	30	MS2	82.9307	23	45.545	51708	F5		249.14	249.14	5285	1	1		1	6.18965e-05	3.82271e-06	1.3899	1.85431e+06	45.63
FALSE	High	MS Amanda 3.0 (A5)	Unambiguous	[K].FAVFGLGNK.[T]		1	P16435	P16435	0	2	1	0	1	1	476.766	952.526	952.525	0.59	0.00028	HCD (High Energy Collision Dissociation)	30	MS2	74.0428	23	45.5643	51731	F5		205.45	205.45	930	1	1		1	6.18965e-05	9.92808e-05	0.886041	1.21366e+06	45.68
FALSE	High	MS Amanda 3.0 (A5)	Unambiguous	[K].ALLLTGDFSQAGNK.[G]		1	Q9H2W6	Q9H2W6	0	2	0.6441	0	1	1	717.883	1434.76	1434.76	0.45	0.00032	HCD (High Energy Collision Dissociation)	30	MS2	73.6469	23	45.573	51745	F5		203.56	203.56	2930	1	1		1	6.18965e-05	2.65087e-05	1.0916	308295	45.62
FALSE	High	MS Amanda 3.0 (A5)	Unambiguous	[R].GWEEGVAQMSVGQR.[A]		1	P62942	P62942	0	2	0.7254	0	1	1	767.357	1533.71	1533.71	-3.01	-0.00231	HCD (High Energy Collision Dissociation)	30	MS2	19.8274	23	42.5457	47668	F5		370.41	370.41	2728	1	1		1	6.18965e-05	1.25172e-07	1.91569
FALSE	High	MS Amanda 3.0 (A5)	Unambiguous	[K].LTEVPVEPVLTVHPESK.[S]		1	Q9H307	Q9H307	0	3	0.6631	0	1	1	625.346	1874.02	1874.03	-2.18	-0.00136	HCD (High Energy Collision Dissociation)	30	MS2	70.3847	23	42.5506	47676	F5		214.57	214.57	1918	1	1		1	6.18965e-05	4.46872e-05	1.01076	596493	42.59
FALSE	High	MS Amanda 3.0 (A5)	Unambiguous	[R].LPLQLDDAVRPEAEGEEEGR.[A]		2	P14868	P14868-2; P14868	0	3	1	0	1	1	741.701	2223.09	2223.09	-0.64	-0.00048	HCD (High Energy Collision Dissociation)	30	MS2	72.9237	23	42.5519	47678	F5		149.04	149.04	6942	1	1		1	6.18965e-05	6.15362e-07	1.6708	2.4232e+06	42.7
FALSE	High	MS Amanda 3.0 (A5)	Unambiguous	[K].TSIAIDTIINQK.[R]		3	P25705	P25705-3; P25705-2; P25705	0	2	0.7054	0	1	1	658.876	1316.74	1316.74	1.57	0.00104	HCD (High Energy Collision Dissociation)	30	MS2	66.5196	6.349	45.5212	51677	F5		285.28	285.28	1249	1	1		1	6.18965e-05	1.15368e-05	1.21989	8218318	45.62
FALSE	High	MS Amanda 3.0 (A5)	Unambiguous	[R].YALYDASFETK.[E]		2	P60981	P60981-2; P60981	0	2	0.6227	0	1	1	654.311	1307.61	1307.62	-1.19	-0.00078	HCD (High Energy Collision Dissociation)	30	MS2	15.4043	23	42.5754	47708	F5		271.02	271.02	2615	1	1		1	6.18965e-05	9.31292e-06	1.25287	7702436	42.29
FALSE	High	MS Amanda 3.0 (A5)	Unambiguous	[K].LALDMEIHAYR.[K]		6	P02545	P02545-6; P02545-5; P02545-4; P02545-3; P02545-2; P02545	0	3	0.5463	0	1	1	444.564	1331.68	1331.68	0.49	0.00022	HCD (High Energy Collision Dissociation)	30	MS2	76.3224	23	42.5779	47712	F5		179.02	179.02	3229	1	1		1	6.18965e-05	2.21275e-06	1.47399	650036	43.26
FALSE	High	MS Amanda 3.0 (A5)	Unambiguous	[K].SQIFSTASDNQPTVTIK.[V]		1	P11021	P11021	0	2	0.4405	0	1	1	918.971	1836.93	1836.93	0.38	0.00035	HCD (High Energy Collision Dissociation)	30	MS2	59.5642	23	42.5944	47738	F5		230.13	230.13	5007	1	1		1	6.18965e-05	3.07158e-06	1.42355	163797	42.59
FALSE	High	MS Amanda 3.0 (A5)	Unambiguous	[M].PYQYPALTPEQkK.[E]	K12(AV_NHS_110)	1	P04075	P04075	1	2	0.0797	0	1	1	836.932	1672.86	1672.86	-0.86	-0.00072	HCD (High Energy Collision Dissociation)	30	MS2	3.54068	14.301	42.5994	47746	F5		342.78	342.78	4103	1	1		1	6.18965e-05	3.33633e-06	1.41083	3.92802e+06	42.44
FALSE	High	MS Amanda 3.0 (A5)	Unambiguous	[R].IGIFGQDEDVTSK.[A]		5	P16615	P16615-5; P16615-4; P16615-3; P16615-2; P16615	0	2	0.6428	0	1	1	704.849	1408.69	1408.7	-3.19	-0.00224	HCD (High Energy Collision Dissociation)	30	MS2	57.7712	112.348	42.6053	47748	F5		318.28	318.28	3307	1	1		1	6.18965e-05	2.00356e-06	1.48926	1.35087e+06	42.71
FALSE	High	MS Amanda 3.0 (A5)	Unambiguous	[R].VVVTVEQTEEELER.[A]		1	O15269	O15269	0	2	0.6728	0	1	1	830.427	1659.85	1659.84	1.98	0.00164	HCD (High Energy Collision Dissociation)	30	MS2	31.3282	23	42.6059	47749	F5		280.7	280.7	4374	1	1		1	6.18965e-05	2.25383e-06	1.47116	470211	42.61
FALSE	High	MS Amanda 3.0 (A5)	Unambiguous	[K].EVEELILTESK.[K]		6	Q9BZZ5-2	Q9BZZ5-3; Q9BZZ5-2; Q9BZZ5; Q9BZZ5-6; Q9BZZ5-5; Q9BZZ5-1	0	2	0.6585	0	1	1	645.344	1289.68	1289.68	-1.51	-0.00098	HCD (High Energy Collision Dissociation)	30	MS2	59.5812	23	42.6077	47752	F5		224.23	224.23	2937	1	1		1	6.18965e-05	6.99336e-05	0.941036	1.0406e+06	42.54
FALSE	High	MS Amanda 3.0 (A5)	Unambiguous	[K].IEGYEDQVLITEHGDLGNSR.[F]		1	P52907	P52907	0	3	0.5632	0	1	1	749.028	2245.07	2245.07	-2.12	-0.00159	HCD (High Energy Collision Dissociation)	30	MS2	19.1205	23	42.6096	47755	F5		165.21	165.21	6708	1	1		1	6.18965e-05	7.20242e-05	0.936431	353991	42.29
FALSE	High	MS Amanda 3.0 (A5)	Unambiguous	[K].DILEPDAAEPDVQR.[G]		1	P57764	P57764	0	2	0.7169	0	1	1	784.381	1567.76	1567.76	-2.96	-0.00232	HCD (High Energy Collision Dissociation)	30	MS2	59.5039	23	42.6164	47766	F5		276.33	276.33	3739	1	1		1	6.18965e-05	1.17652e-06	1.57113	338180	42.67
FALSE	High	MS Amanda 3.0 (A5)	Unambiguous	[R].SSGPYGGGGQYFAkPR.[N]	K14(AV_NHS_110)	3	P09651	P09651-3; P09651-2; P09651	0	2	0.2237	0	1	1	869.913	1738.82	1738.82	-0.19	-0.00017	HCD (High Energy Collision Dissociation)	30	MS2	0	23	42.6231	47776	F5		257.84	257.84	4075	1	1		1	6.18965e-05	2.89514e-07	1.78675	932162	42.82
FALSE	High	MS Amanda 3.0 (A5)	Unambiguous	[R].AVSDSFGPGEWDDR.[K]		1	Q969X1	Q969X1	0	2	0.7056	0	1	1	769.331	1537.66	1537.66	0.12	9e-05	HCD (High Energy Collision Dissociation)	30	MS2	92.382	23	42.628	47784	F5		212.52	212.52	1130	1	1		1	6.18965e-05	9.70971e-06	1.24645	185021	42.64
FALSE	High	MS Amanda 3.0 (A5)	Unambiguous	[R].LVkPGNQNTQVTEAWNK.[V]	K3(AV_NHS_110)	2	Q9UQ80	Q9UQ80; Q9UQ80-2	0	3	0.2429	0	1	1	679.685	2037.04	2037.04	-0.44	-0.0003	HCD (High Energy Collision Dissociation)	30	MS2	55.0894	23	42.5767	47710	F5		193.82	193.82	5430	1	1		1	6.18965e-05	9.14843e-05	0.898924	537148	42.58
FALSE	High	MS Amanda 3.0 (A5)	Unambiguous	[R].SSAQDPQAVLGALGR.[A]		1	P26640	P26640	0	2	0.7833	0	1	1	735.392	1469.78	1469.77	3.78	0.00278	HCD (High Energy Collision Dissociation)	30	MS2	56.9068	23	45.5187	51673	F5		314.54	314.54	2839	1	1		1	6.18965e-05	4.82202e-07	1.7083
FALSE	High	MS Amanda 3.0 (A5)	Unambiguous	[R].YTDATsKYESVMK.[T]	S6(AV_NHS_110)	1	Q13217	Q13217	1	2	0.1133	0	1	1	816.878	1632.75	1632.75	1.36	0.00111	HCD (High Energy Collision Dissociation)	30	MS2	60.8999	23	45.5175	51671	F5		232.21	232.21	2870	1	1		1	6.18965e-05	8.99894e-06	1.25815
FALSE	High	MS Amanda 3.0 (A5)	Unambiguous	[R].YTDATSkYESVMK.[T]	K7(AV_NHS_110)	1	Q13217	Q13217	1	2	0.1133	0	1	2	816.878	1632.75	1632.75	1.36	0.00111	HCD (High Energy Collision Dissociation)	30	MS2	60.8999	23	45.5175	51671	F5		232.21	232.21	2870	1	1		1	6.18965e-05	8.99894e-06	1.25815
FALSE	High	MS Amanda 3.0 (A5)	Unambiguous	[K].DPQALsEHLKNPVIAQK.[I]	S6(AV_NHS_110)	3	P31948	P31948-3; P31948-2; P31948	1	3	0.3804	0	1	1	666.695	1998.07	1998.07	1.97	0.00131	HCD (High Energy Collision Dissociation)	30	MS2	68.0528	23	45.3879	51495	F5		117.18	117.18	3014	1	1		1	6.18965e-05	0.000103535	0.879418	296872	45.38
FALSE	High	MS Amanda 3.0 (A5)	Unambiguous	[R].TPAVEGLTEAEEEELR.[A]		7	O43399	O43399; O43399-7; O43399-6; O43399-5; O43399-4; O43399-3; O43399-2	0	2	0.747	0	1	1	886.931	1772.85	1772.85	-0.08	-7e-05	HCD (High Energy Collision Dissociation)	30	MS2	12.7122	23	45.3922	51502	F5		274.26	274.26	4791	1	1		1	6.18965e-05	1.07469e-06	1.58506	248699	45.37
FALSE	High	MS Amanda 3.0 (A5)	Unambiguous	[R].IDVVVNNAGILR.[D]		3	P51659	P51659-3; P51659-2; P51659	0	2	0.6715	0	1	1	641.877	1282.75	1282.75	-1.46	-0.00094	HCD (High Energy Collision Dissociation)	30	MS2	86.6516	15.015	45.3964	51508	F5		282.35	282.35	848	1	1		1	6.18965e-05	1.74445e-05	1.15618	1.56809e+06	45.47
FALSE	High	MS Amanda 3.0 (A5)	Unambiguous	[R].NNLAGAEELFAR.[K]		2	Q00610	Q00610; Q00610-2	0	2	0.6159	0	1	1	652.834	1304.66	1304.66	1.17	0.00076	HCD (High Energy Collision Dissociation)	30	MS2	48.8957	23	45.4091	51521	F5		220.34	220.34	2916	1	1		1	6.18965e-05	5.24838e-05	0.985776	4139778	45.16
FALSE	High	MS Amanda 3.0 (A5)	Unambiguous	[R].ISMSHEEEPLGTAGPLALAR.[D]		2	Q9Y5P6	Q9Y5P6-2; Q9Y5P6	0	3	0.8098	0	1	1	693.69	2079.05	2079.05	0.26	0.00018	HCD (High Energy Collision Dissociation)	30	MS2	52.5278	23	45.4116	51525	F5		358.73	358.73	6028	1	1		1	6.18965e-05	2.29907e-07	1.8222	680955	45.45
FALSE	High	MS Amanda 3.0 (A5)	Unambiguous	[R].LLMHGkEVGSIIGK.[K]	K6(AV_NHS_110)	14	Q15365; Q15366	Q15365; P57721-5; P57721-4; P57721-3; Q15366-8; Q15366-7; Q15366-6; Q15366-5; Q15366-4; Q15366-3; Q15366-2; P57721-2; P57721; Q15366	1	3	0.5869	0	1	1	531.302	1591.89	1591.89	1.66	0.00088	HCD (High Energy Collision Dissociation)	30	MS2	62.7926	23	45.4177	51535	F5		252.04	252.04	1200	1	1		2	6.18965e-05	3.43528e-07	1.76044	870427	45.51
FALSE	High	MS Amanda 3.0 (A5)	Unambiguous	[R].LLIHQSLAGGIIGVK.[G]		3	P61978-3	P61978-3; P61978-2; P61978	0	3	0.7965	0	1	1	506.984	1518.94	1518.94	0.17	8e-05	HCD (High Energy Collision Dissociation)	30	MS2	86.5704	21.485	45.419	51537	F5		201.19	201.19	85	1	1		1	6.18965e-05	2.58147e-05	1.09569	1.71053e+06	45.62
FALSE	High	MS Amanda 3.0 (A5)	Unambiguous	[R].FQSVESGANNVVFIR.[T]		1	Q9NXG2	Q9NXG2	0	2	0.5738	0	1	1	833.933	1666.86	1666.85	2.66	0.00221	HCD (High Energy Collision Dissociation)	30	MS2	83.007	23	45.4214	51541	F5		228.02	228.02	3861	1	1		1	6.18965e-05	2.09282e-05	1.12809	294008	45.45
FALSE	High	MS Amanda 3.0 (A5)	Unambiguous	[K].VVVVVPNEEDWK.[K]		1	Q1KMD3	Q1KMD3	0	2	1	0	1	1	706.875	1412.74	1412.74	0.58	0.00041	HCD (High Energy Collision Dissociation)	30	MS2	94.2657	23	45.4257	51547	F5		234.41	234.41	3150	1	1		1	6.18965e-05	2.63763e-05	1.09237	1.04499e+06	45.5
FALSE	High	MS Amanda 3.0 (A5)	Unambiguous	[R].QSSATSSFGGLGGGSVR.[F]		1	P08727	P08727	0	2	0.7519	0	1	1	777.878	1554.75	1554.75	-1.07	-0.00083	HCD (High Energy Collision Dissociation)	30	MS2	44.6601	23	45.4415	51565	F5		218.87	218.87	3738	1	1		1	6.18965e-05	3.34886e-06	1.41025	576714	45.49
FALSE	High	MS Amanda 3.0 (A5)	Unambiguous	[R].ALEYTIYNQELNETR.[A]		1	Q9UQE7	Q9UQE7	0	2	0.5508	0	1	1	928.954	1856.9	1856.9	-1	-0.00093	HCD (High Energy Collision Dissociation)	30	MS2	0	23	45.4525	51583	F5		259.7	259.7	5167	1	1		1	6.18965e-05	4.46261e-06	1.36608	162233	45.47
FALSE	High	MS Amanda 3.0 (A5)	Unambiguous	[R].VADGLPLAASMQEDEQSGR.[D]		1	O75396	O75396	0	2	0.7135	0	1	1	987.464	1973.92	1973.92	-1.14	-0.00113	HCD (High Energy Collision Dissociation)	30	MS2	77.7993	23	45.4544	51586	F5		339.57	339.57	5026	1	1		1	6.18965e-05	6.84366e-09	2.3626	625159	45.57
FALSE	High	MS Amanda 3.0 (A5)	Unambiguous	[K].EQLDSSNSTIAILQTEK.[D]		2	O60763	O60763; O60763-2	0	2	0.7696	0	1	1	938.977	1876.95	1876.95	-1.34	-0.00126	HCD (High Energy Collision Dissociation)	30	MS2	0	23	45.455	51587	F5		204.32	204.32	5201	1	1		1	6.18965e-05	1.68891e-05	1.16117	347750	45.49
FALSE	High	MS Amanda 3.0 (A5)	Unambiguous	[K].VTEGLTDVILYHQPDDK.[K]		5	O60506	O60506-4; O60506; O60506-5; O60506-3; O60506-2	0	3	0.664	0	1	1	648.331	1942.98	1942.98	1.11	0.00072	HCD (High Energy Collision Dissociation)	30	MS2	56.1258	19.687	45.4701	51603	F5		308.2	308.2	5582	1	1		1	6.18965e-05	1.4828e-10	2.95184	2.56453e+06	45.52
FALSE	High	MS Amanda 3.0 (A5)	Unambiguous	[K].NEEEVFAWNNEVK.[Q]		3	P49419-2	P49419-4; P49419-2; P49419	0	2	0.6513	0	1	1	804.371	1607.74	1607.73	0.97	0.00078	HCD (High Energy Collision Dissociation)	30	MS2	28.3793	23	45.4707	51604	F5		311.52	311.52	3113	1	1		1	6.18965e-05	9.16629e-07	1.60952	724524	45.47
FALSE	High	MS Amanda 3.0 (A5)	Unambiguous	[R].LVNLQHLDLLNNK.[L]		1	Q96AG4	Q96AG4	0	3	0.6919	0	1	1	511.963	1533.87	1533.87	0.13	6e-05	HCD (High Energy Collision Dissociation)	30	MS2	39.9173	23	45.4713	51605	F5		184.09	184.09	952	1	1		1	6.18965e-05	6.37051e-05	0.9556	959627	45.53
FALSE	High	MS Amanda 3.0 (A5)	Unambiguous	[R].EMGEAFAADIPR.[I]		2	O95782	O95782-2; O95782	0	2	0.6068	0	1	1	653.808	1306.61	1306.61	0.08	5e-05	HCD (High Energy Collision Dissociation)	30	MS2	69.7698	23	45.4725	51607	F5		213.84	213.84	2524	1	1		1	6.18965e-05	9.41106e-06	1.25126	608892	45.52
FALSE	High	MS Amanda 3.0 (A5)	Unambiguous	[R].ALSTWkQMGEQR.[E]	K6(AV_NHS_110)	1	P00491	P00491	1	2	0.2218	0	1	1	772.88	1544.75	1544.75	0.52	0.0004	HCD (High Energy Collision Dissociation)	30	MS2	10.8082	23	45.475	51611	F5		260.86	260.86	4236	1	1		1	6.18965e-05	1.1105e-05	1.22577	300396	45.47
FALSE	High	MS Amanda 3.0 (A5)	Unambiguous	[K].EFTPYDYSQSDFK.[A]		2	Q01780	Q01780; Q01780-2	0	2	0.7054	0	1	1	813.852	1626.7	1626.7	0.29	0.00024	HCD (High Energy Collision Dissociation)	30	MS2	0	23	45.4934	51640	F5		187.73	187.73	1099	1	1		1	6.18965e-05	7.77377e-05	0.924483	173249	45.49
FALSE	High	MS Amanda 3.0 (A5)	Unambiguous	[K].GILFVGSGVSGGEEGAR.[Y]		2	P52209	P52209-2; P52209	0	2	0.7741	0	1	1	796.407	1591.81	1591.81	-0.13	-0.0001	HCD (High Energy Collision Dissociation)	30	MS2	37.5533	146.135	45.4997	51643	F5		375.97	375.97	4436	1	1		1	6.18965e-05	1.73431e-08	2.21961	1.59409e+06	45.28
FALSE	High	MS Amanda 3.0 (A5)	Unambiguous	[K].TPYTDVNIVTIR.[E]		2	P50213	P50213-2; P50213	0	2	0.7161	0	1	1	696.381	1391.75	1391.75	0.87	0.00061	HCD (High Energy Collision Dissociation)	30	MS2	50.0918	23	45.5028	51648	F5		352.16	352.16	2277	1	1		1	6.18965e-05	3.10314e-07	1.77608	1.07331e+06	45.57
FALSE	High	MS Amanda 3.0 (A5)	Unambiguous	[K].NAVEEYVYEMR.[D]		1	P34932	P34932	0	2	0.5967	0	1	1	701.819	1402.63	1402.63	0.04	3e-05	HCD (High Energy Collision Dissociation)	30	MS2	78.5466	23	45.5059	51653	F5		212.92	212.92	2020	1	1		1	6.18965e-05	4.30485e-05	1.01655	1.07924e+06	45.73
FALSE	High	MS Amanda 3.0 (A5)	Unambiguous	[R].QASPNIVIALAGNK.[A]		2	P51148	P51148-2; P51148	0	2	0.5761	0	1	1	698.402	1395.8	1395.8	0.56	0.00039	HCD (High Energy Collision Dissociation)	30	MS2	34.553	23	45.512	51663	F5		285.96	285.96	1054	1	1		1	6.18965e-05	1.34092e-07	1.9051	2.4055e+06	45.64
FALSE	High	MS Amanda 3.0 (A5)	Unambiguous	[M].PYQYPALTPEQkK.[E]	K12(AV_NHS_110)	1	P04075	P04075	1	2	0.0667	0	1	1	836.932	1672.86	1672.86	-0.64	-0.00053	HCD (High Energy Collision Dissociation)	30	MS2	53.0185	167.684	42.6363	47789	F5		412.36	412.36	4178	1	1		1	6.18965e-05	2.27487e-07	1.82382	3.92802e+06	42.44
FALSE	High	MS Amanda 3.0 (A5)	Unambiguous	[K].QADYVPSDQDLLR.[C]		6	Q5JWF2	P63092-4; P63092-3; P63092-2; P63092; Q5JWF2; Q5JWF2-2	0	2	0.6644	0	1	1	760.371	1519.74	1519.74	-1.99	-0.00151	HCD (High Energy Collision Dissociation)	30	MS2	10.8988	23	42.6406	47796	F5		333.44	333.44	4002	1	1		1	6.18965e-05	3.00521e-07	1.78101	548547	42.55
FALSE	High	MS Amanda 3.0 (A5)	Unambiguous	[K].GILAADESTGSIAkR.[L]	K14(AV_NHS_110)	2	P04075	P04075; P04075-2	1	2	0.0875	0	1	1	799.922	1598.84	1598.84	-1.13	-0.0009	HCD (High Energy Collision Dissociation)	30	MS2	65.7015	23	42.6486	47809	F5		350.34	350.34	3303	1	1		1	6.18965e-05	7.19964e-08	2.00073	6596663	42.81
FALSE	High	MS Amanda 3.0 (A5)	Unambiguous	[R].VEPADASGTEkAFEPATGR.[V]	K11(AV_NHS_110)	2	P49189	P49189-3; P49189	1	3	0.1341	0	1	1	681.659	2042.96	2042.97	-2.5	-0.0017	HCD (High Energy Collision Dissociation)	30	MS2	75.1397	23	42.6534	47816	F5		198.93	198.93	5482	1	1		1	6.18965e-05	9.66504e-05	0.890274	805597	42.77
FALSE	High	MS Amanda 3.0 (A5)	Unambiguous	[R].VLVEPDAGAGVAVMK.[F]		2	P42126	P42126-2; P42126	0	2	0.5185	0	1	1	728.396	1455.79	1455.79	-1.63	-0.00119	HCD (High Energy Collision Dissociation)	30	MS2	63.0646	23	42.886	48125	F5		273.1	273.1	2449	1	1		1	6.18965e-05	7.92314e-07	1.63193	1.08587e+06	42.97
FALSE	High	MS Amanda 3.0 (A5)	Unambiguous	[K].AVGSISSTAFDIR.[F]		1	O75153	O75153	0	2	0.431	0	1	1	662.348	1323.69	1323.69	-1.06	-0.0007	HCD (High Energy Collision Dissociation)	30	MS2	59.0049	23	42.9133	48161	F5		234.26	234.26	2984	1	1		1	6.18965e-05	2.6345e-05	1.09255	594286	42.96
FALSE	High	MS Amanda 3.0 (A5)	Unambiguous	[R].FLDELEDEAK.[A]		1	Q9Y2R0	Q9Y2R0	0	2	0.6969	0	1	1	604.788	1208.57	1208.57	-0.1	-6e-05	HCD (High Energy Collision Dissociation)	30	MS2	42.3261	12.649	42.9297	48187	F5		235.16	235.16	1775	1	1		1	6.18965e-05	2.39608e-05	1.1072	1.56438e+06	42.87
FALSE	High	MS Amanda 3.0 (A5)	Unambiguous	[K].EYAVNEVVAGIK.[E]		4	Q9UBU8; Q15014	Q9UBU8-3; Q9UBU8-2; Q9UBU8; Q15014	0	2	0.4798	0	1	1	646.348	1291.69	1291.69	0.37	0.00024	HCD (High Energy Collision Dissociation)	30	MS2	66.5791	23	42.9483	48210	F5		216.74	216.74	2490	1	1		2	6.18965e-05	6.45759e-06	1.30923	223119	42.99
FALSE	High	MS Amanda 3.0 (A5)	Unambiguous	[R].SMATVDEEEQAVLDR.[L]		1	Q8IVD9	Q8IVD9	0	2	0.7033	0	1	1	846.889	1692.77	1692.77	-2.3	-0.00195	HCD (High Energy Collision Dissociation)	30	MS2	19.3098	23	42.9495	48212	F5		308.71	308.71	2956	1	1		1	6.18965e-05	2.73713e-07	1.79538	216987	42.97
FALSE	High	MS Amanda 3.0 (A5)	Unambiguous	[K].LDYDEDASAMLK.[E]		2	P50502	P50502; Q8NFI4	0	2	0.7149	0	1	1	685.811	1370.61	1370.61	-0.18	-0.00012	HCD (High Energy Collision Dissociation)	30	MS2	74.4542	23	42.9526	48217	F5		246.41	246.41	1827	1	1		1	6.18965e-05	2.0349e-06	1.48688	751366	43.09
FALSE	High	MS Amanda 3.0 (A5)	Unambiguous	[K].kLGEMWSEQSAK.[D]	K1(AV_NHS_110)	1	P26583	P26583	1	2	0.7199	0	1	1	752.361	1503.71	1503.71	-0.06	-5e-05	HCD (High Energy Collision Dissociation)	30	MS2	25.2385	23	42.9532	48218	F5		230.04	230.04	3550	1	1		1	6.18965e-05	4.79325e-05	0.999873	633461	43.08
FALSE	High	MS Amanda 3.0 (A5)	Unambiguous	[R].LTEDLEYHELLDR.[A]		1	P22059	P22059	0	2	0.5335	0	1	1	823.408	1645.81	1645.81	0.64	0.00053	HCD (High Energy Collision Dissociation)	30	MS2	0	23	42.955	48221	F5		207.15	207.15	4823	1	1		1	6.18965e-05	4.29801e-05	1.0168	143313	42.98
FALSE	High	MS Amanda 3.0 (A5)	Unambiguous	[K].kVFAENkEIQK.[L]	K1(AV_NHS_110); K7(AV_NHS_110)	1	O95994	O95994	2	2	0.2212	0	1	1	777.413	1553.82	1553.82	-1.58	-0.00123	HCD (High Energy Collision Dissociation)	30	MS2	46.6069	23	42.9736	48243	F5		247.9	247.9	3019	1	1		1	6.18965e-05	5.5169e-05	0.978014	806241	43.01
FALSE	High	MS Amanda 3.0 (A5)	Unambiguous	[K].TEEIAEEEETVFPK.[A]		1	Q9NR30	Q9NR30	0	2	1	0	1	1	825.891	1650.78	1650.77	0.31	0.00026	HCD (High Energy Collision Dissociation)	30	MS2	55.0322	23	42.9761	48247	F5		249.1	249.1	4390	1	1		1	6.18965e-05	2.97217e-06	1.42861	325615	42.89
FALSE	High	MS Amanda 3.0 (A5)	Unambiguous	[K].VDVSAPDVEAHGPEWNLK.[M]		1	Q09666	Q09666	0	3	0.6263	0	1	1	654.989	1962.95	1962.96	-1.63	-0.00107	HCD (High Energy Collision Dissociation)	30	MS2	86.077	23	42.9773	48249	F5		193.59	193.59	6242	1	1		1	6.18965e-05	2.65683e-07	1.79996	556491	43.02
FALSE	High	MS Amanda 3.0 (A5)	Unambiguous	[R].IALTDNALIAR.[S]		1	P18124	P18124	0	2	0.692	0	1	1	585.845	1170.68	1170.68	-0.85	-0.00049	HCD (High Energy Collision Dissociation)	30	MS2	86.6444	23	42.9779	48250	F5		301.55	301.55	723	1	1		1	6.18965e-05	1.24178e-05	1.20856	8629078	43.11
FALSE	High	MS Amanda 3.0 (A5)	Unambiguous	[R].kFGDPVVQSDMK.[H]	K1(AV_NHS_110)	2	P0DMV9	P0DMV8-2; P0DMV9	1	2	0.7112	0	1	1	730.857	1460.71	1460.71	-0.93	-0.00068	HCD (High Energy Collision Dissociation)	30	MS2	60.1272	23	42.9785	48251	F5		278.25	278.25	3427	1	1		1	6.18965e-05	2.30713e-05	1.11304	486007	43.04
FALSE	High	MS Amanda 3.0 (A5)	Unambiguous	[R].MkENQkHIYYITGETK.[D]	K2(AV_NHS_110); K6(AV_NHS_110)	2	P07900	P07900-2; P07900	2	3	0.3601	0	1	1	735.03	2203.07	2203.07	0.25	0.00018	HCD (High Energy Collision Dissociation)	30	MS2	53.8812	23	42.9835	48259	F5		256.46	256.46	7316	1	1		1	6.18965e-05	1.15761e-05	1.21937	419309	43.07
FALSE	High	MS Amanda 3.0 (A5)	Unambiguous	[K].TYTIANQFPLNK.[L]		2	Q9NSD9	Q9NSD9-2; Q9NSD9	0	2	0.6726	0	1	1	705.375	1409.74	1409.74	0.8	0.00056	HCD (High Energy Collision Dissociation)	30	MS2	81.6725	23	42.9871	48265	F5		219.11	219.11	2367	1	1		1	6.18965e-05	3.12516e-05	1.06615	390106	43.11
FALSE	High	MS Amanda 3.0 (A5)	Unambiguous	[K].NSLESYAFNMK.[A]		1	P11142	P11142	0	2	0.5857	0	1	1	652.303	1303.6	1303.6	0.21	0.00014	HCD (High Energy Collision Dissociation)	30	MS2	22.52	5.868	43.002	48281	F5		270.62	270.62	1936	1	1		1	6.18965e-05	9.9701e-06	1.24237	8569271	43.06
FALSE	High	MS Amanda 3.0 (A5)	Unambiguous	[R].SGGMSNELNNIISR.[T]		3	P53396	P53396-3; P53396-2; P53396	0	2	0.732	0	1	1	746.365	1491.72	1491.72	0.06	5e-05	HCD (High Energy Collision Dissociation)	30	MS2	63.8154	23	43.0125	48298	F5		247.07	247.07	3630	1	1		1	6.18965e-05	2.38117e-06	1.46271	897532	43.18
FALSE	High	MS Amanda 3.0 (A5)	Unambiguous	[R].ITPSYVAFTPEGER.[L]		1	P11021	P11021	0	2	0.5754	0	1	1	783.893	1566.78	1566.78	-0.68	-0.00053	HCD (High Energy Collision Dissociation)	30	MS2	5.18099	2.881	43.0632	48364	F5		261.44	261.44	4411	1	1		1	6.18965e-05	8.06455e-06	1.27503	18195938	43
FALSE	High	MS Amanda 3.0 (A5)	Unambiguous	[K].LIEEVMIGEDK.[L]		2	P78371	P78371-2; P78371	0	2	0.3769	0	1	1	638.329	1275.65	1275.65	1.26	0.0008	HCD (High Energy Collision Dissociation)	30	MS2	70.0367	23	43.065	48367	F5		230.89	230.89	3161	1	1		1	6.18965e-05	3.95735e-05	1.0296	2178862	43.21
FALSE	High	MS Amanda 3.0 (A5)	Unambiguous	[R].AVFDETYPDPVR.[V]		2	P49588	P49588-2; P49588	0	2	0.6622	0	1	1	704.841	1408.67	1408.67	0.21	0.00015	HCD (High Energy Collision Dissociation)	30	MS2	34.3704	146.087	43.0928	48404	F5		255.95	255.95	3051	1	1		1	6.18965e-05	9.29662e-05	0.896395	4.45485e+06	43.25
FALSE	High	MS Amanda 3.0 (A5)	Unambiguous	[K].ELVNNLGEIYQK.[I]		1	Q9H4M9	Q9H4M9	0	2	0.6314	0	1	1	710.377	1419.75	1419.75	-0.16	-0.00012	HCD (High Energy Collision Dissociation)	30	MS2	31.9649	34.319	43.1233	48445	F5		262.51	262.51	3122	1	1		1	6.18965e-05	1.48544e-05	1.18095	1.29143e+06	43.07
FALSE	High	MS Amanda 3.0 (A5)	Unambiguous	[K].VDATEESDLAQQYGVR.[G]		1	P07237	P07237	0	2	1	0	1	1	890.922	1780.84	1780.83	0.7	0.00062	HCD (High Energy Collision Dissociation)	30	MS2	82.4467	23	43.1331	48461	F5		269.14	269.14	4485	1	1		1	6.18965e-05	1.53436e-06	1.5303	84329	43.16
FALSE	High	MS Amanda 3.0 (A5)	Unambiguous	[K].VFVGGLSPDTSEEQIK.[E]		3	O14979	O14979-3; O14979-2; O14979	0	2	0.6354	0	1	1	853.437	1705.87	1705.86	1.01	0.00086	HCD (High Energy Collision Dissociation)	30	MS2	61.707	23	43.135	48464	F5		287.07	287.07	4845	1	1		1	6.18965e-05	1.87077e-07	1.8539	1.76391e+06	43.27
FALSE	High	MS Amanda 3.0 (A5)	Unambiguous	[K].TPkTPkGPSSVEDIK.[A]	K3(AV_NHS_110); K6(AV_NHS_110)	3	P06748-3; P06748	P06748-3; P06748-2; P06748	2	2	0.008	0	1	1	902.472	1803.94	1803.94	-0.76	-0.00069	HCD (High Energy Collision Dissociation)	30	MS2	35.1195	23	42.8853	48124	F5		244.35	244.35	4562	1	1		2	6.18965e-05	1.50738e-05	1.17869	320691	42.94
FALSE	High	MS Amanda 3.0 (A5)	Unambiguous	[K].TQMLDQEELLASTR.[R]		1	P33176	P33176	0	2	0.6892	0	1	1	817.905	1634.8	1634.81	-1.41	-0.00115	HCD (High Energy Collision Dissociation)	30	MS2	77.1952	23	45.3867	51493	F5		308.34	308.34	4832	1	1		1	6.18965e-05	9.56346e-08	1.95707	460791	45.45
FALSE	High	MS Amanda 3.0 (A5)	Unambiguous	[R].ITPSYVAFTPEGER.[L]		1	P11021	P11021	0	3	0.5727	0	1	1	522.931	1566.78	1566.78	-0.65	-0.00034	HCD (High Energy Collision Dissociation)	30	MS2	27.3988	23	42.8823	48119	F5		280.19	280.19	4411	1	1		1	6.18965e-05	8.79192e-06	1.26173	3319980	43.01
FALSE	High	MS Amanda 3.0 (A5)	Unambiguous	[R].TkSTGGAPTFNVTVTK.[T]	K2(AV_NHS_110)	1	P07737	P07737	1	2	0.1597	0	1	2	859.951	1718.9	1718.9	-0.12	-0.0001	HCD (High Energy Collision Dissociation)	30	MS2	47.1775	23	42.8817	48118	F5		302.32	302.32	4137	1	1		1	6.18965e-05	4.44693e-08	2.07482	3.22099e+06	42.55
FALSE	High	MS Amanda 3.0 (A5)	Unambiguous	[K].DSQEEEkTEALTSAK.[R]	K7(AV_NHS_110)	4	P06396-2	P06396-4; P06396-3; P06396-2; P06396	1	2	0.0885	0	1	1	888.413	1775.82	1775.82	0.84	0.00074	HCD (High Energy Collision Dissociation)	30	MS2	20.1951	23	42.6571	47822	F5		341.81	341.81	4092	1	1		1	6.18965e-05	1.51393e-08	2.24051	204063	42.68
FALSE	High	MS Amanda 3.0 (A5)	Unambiguous	[R].YLMEEDEDAYkK.[Q]	K11(AV_NHS_110)	1	P46777	P46777	1	2	0.125	0	1	1	822.36	1643.71	1643.71	-0.51	-0.00042	HCD (High Energy Collision Dissociation)	30	MS2	74.2652	23	42.6745	47843	F5		205.98	205.98	1607	1	1		1	6.18965e-05	1.9208e-05	1.14132	211043	42.77
FALSE	High	MS Amanda 3.0 (A5)	Unambiguous	[K].SALENMLSETQSR.[Y]		2	Q9C075	Q9C075-2; Q9C075	0	2	0.7038	0	1	1	733.349	1465.69	1465.7	-2.62	-0.00192	HCD (High Energy Collision Dissociation)	30	MS2	25.9119	23	42.6751	47844	F5		273.55	273.55	2815	1	1		1	6.18965e-05	7.29462e-06	1.29047	226652	42.76
FALSE	High	MS Amanda 3.0 (A5)	Unambiguous	[K].VGETIIDLENR.[F]		4	Q9NZM1	Q9NZM1-6; Q9NZM1-3; Q9NZM1-2; Q9NZM1	0	2	0.5772	0	1	1	629.835	1258.66	1258.66	-0.25	-0.00016	HCD (High Energy Collision Dissociation)	30	MS2	71.8891	23	42.6989	47874	F5		269.63	269.63	2409	1	1		1	6.18965e-05	4.71323e-06	1.35768	820425	42.78
FALSE	High	MS Amanda 3.0 (A5)	Unambiguous	[K].MEPLNNLQVAVK.[N]		7	Q10567; P63010	P63010-3; Q10567-3; Q10567; P63010-2; P63010; Q10567-4; Q10567-2	0	2	0.403	0	1	1	678.371	1355.73	1355.74	-0.69	-0.00047	HCD (High Energy Collision Dissociation)	30	MS2	81.0993	23	42.6995	47875	F5		230.33	230.33	2098	1	1		2	6.18965e-05	1.03725e-05	1.23628	280791	42.69
FALSE	High	MS Amanda 3.0 (A5)	Unambiguous	[R].VANEAEFILSR.[Q]		2	P50851-2	P50851-2; P50851	0	2	0.4217	0	1	1	624.834	1248.66	1248.66	1.22	0.00076	HCD (High Energy Collision Dissociation)	30	MS2	81.0394	23	42.702	47879	F5		214.5	214.5	2303	1	1		1	6.18965e-05	3.46391e-05	1.05023	362750	42.79
FALSE	High	MS Amanda 3.0 (A5)	Unambiguous	[K].QTTVSNSQQAYQEAFEISK.[K]		2	P31946	P31946-2; P31946	0	3	0.6337	0	1	1	720.346	2159.02	2159.03	-0.99	-0.00071	HCD (High Energy Collision Dissociation)	30	MS2	37.4007	23	42.7044	47883	F5		255.43	255.43	6673	1	1		1	6.18965e-05	9.40998e-07	1.60549	1.32556e+06	42.49
FALSE	High	MS Amanda 3.0 (A5)	Unambiguous	[R].DDGSTLMEIDGDK.[G]		2	O96019	O96019-2; O96019	0	2	0.7592	0	1	1	698.3	1395.59	1395.59	-0.68	-0.00047	HCD (High Energy Collision Dissociation)	30	MS2	94.1732	23	42.721	47909	F5		187.4	187.4	872	1	1		1	6.18965e-05	4.05558e-05	1.0258	191376	42.78
FALSE	High	MS Amanda 3.0 (A5)	Unambiguous	[R].SVIEPLPVTPTR.[D]		2	Q13153	Q13153-2; Q13153	0	2	0.6286	0	1	1	654.88	1308.75	1308.75	-0.1	-7e-05	HCD (High Energy Collision Dissociation)	30	MS2	76.086	23	42.7361	47926	F5		191.61	191.61	816	1	1		1	6.18965e-05	9.26576e-05	0.896918	819314	42.79
FALSE	High	MS Amanda 3.0 (A5)	Unambiguous	[R].FEPSSQMIEVQEGQNLK.[I]		5	Q15155	Q15155; P69849; Q5JPE7-3; Q5JPE7-2; Q5JPE7	0	2	1	0	1	1	982.475	1963.94	1963.94	-0.15	-0.00015	HCD (High Energy Collision Dissociation)	30	MS2	74.4526	23	42.741	47934	F5		228.02	228.02	5756	1	1		1	6.18965e-05	7.05641e-06	1.29558	189728	42.78
FALSE	High	MS Amanda 3.0 (A5)	Unambiguous	[R].FSTETTFLVDK.[Y]		2	P48444	P48444-2; P48444	0	2	0.5878	0	1	1	644.327	1287.65	1287.65	0.32	0.00021	HCD (High Energy Collision Dissociation)	30	MS2	81.6428	23	42.7417	47935	F5		219.18	219.18	2927	1	1		1	6.18965e-05	8.79497e-06	1.26168	996494	42.88
FALSE	High	MS Amanda 3.0 (A5)	Unambiguous	[K].LVGDVDFEGVR.[Q]		2	P13995	P13995-2; P13995	0	2	0.4553	0	1	1	603.311	1205.62	1205.62	-0.68	-0.00041	HCD (High Energy Collision Dissociation)	30	MS2	86.3709	23	42.7604	47957	F5		235.82	235.82	2519	1	1		1	6.18965e-05	4.72209e-05	1.0022	1.13148e+06	42.86
FALSE	High	MS Amanda 3.0 (A5)	Unambiguous	[R].SLETENSALQLQVTER.[E]		1	P20700	P20700	0	2	0.6948	0	1	1	909.466	1817.92	1817.92	0.19	0.00017	HCD (High Energy Collision Dissociation)	30	MS2	68.8336	23	42.7721	47976	F5		165.18	165.18	4910	1	1		1	6.18965e-05	7.43858e-05	0.931384	265255	42.86
FALSE	High	MS Amanda 3.0 (A5)	Unambiguous	[K].QTTVSNSQQAYQEAFEISK.[K]		2	P31946	P31946-2; P31946	0	3	1	0	1	1	720.346	2159.02	2159.03	-0.23	-0.00016	HCD (High Energy Collision Dissociation)	30	MS2	53.5192	23	42.7919	48000	F5		196.06	196.06	6754	1	1		1	6.18965e-05	2.86544e-05	1.07957	1.32556e+06	42.49
FALSE	High	MS Amanda 3.0 (A5)	Unambiguous	[R].GkFNTSDVSAIEK.[N]	K2(AV_NHS_110)	4	P19367	P19367-4; P19367-3; P19367-2; P19367	1	2	0.5367	0	1	1	753.377	1505.75	1505.75	-1.18	-0.00089	HCD (High Energy Collision Dissociation)	30	MS2	39.1573	23	42.7981	48010	F5		261.19	261.19	4321	1	1		1	6.18965e-05	8.5718e-06	1.26564	210436	42.81
FALSE	High	MS Amanda 3.0 (A5)	Unambiguous	[R].VIGLSSDLQQVGGASAR.[I]		1	O00303	O00303	0	2	0.7653	0	1	1	829.446	1657.89	1657.89	-0.65	-0.00054	HCD (High Energy Collision Dissociation)	30	MS2	71.0274	23	42.8036	48019	F5		281.68	281.68	2417	1	1		1	6.18965e-05	1.59115e-07	1.87879	640419	42.91
FALSE	High	MS Amanda 3.0 (A5)	Unambiguous	[R].LEDPDGkVLYK.[E]	K7(AV_NHS_110)	3	Q9Y3B3	Q9Y3B3-2; Q9Y3B3; Q86XR7-2	1	2	0.2082	0	1	1	693.861	1386.71	1386.72	-0.06	-4e-05	HCD (High Energy Collision Dissociation)	30	MS2	26.8069	23	42.8228	48039	F5		244.02	244.02	3084	1	1		1	6.18965e-05	1.42561e-05	1.18729	416359	42.79
FALSE	High	MS Amanda 3.0 (A5)	Unambiguous	[R].TPFLLSGTSYK.[D]		2	P55084	P55084-2; P55084	0	2	1	0	1	1	607.327	1213.65	1213.65	-0.26	-0.00016	HCD (High Energy Collision Dissociation)	30	MS2	67.859	23	42.8265	48045	F5		253.62	253.62	1987	1	1		1	6.18965e-05	1.36072e-05	1.19447	1.9439e+06	42.99
FALSE	High	MS Amanda 3.0 (A5)	Unambiguous	[R].ASLEAAIADAEQR.[G]		2	P05787	P05787-2; P05787	0	2	0.7208	0	1	1	672.841	1344.67	1344.68	-0.35	-0.00023	HCD (High Energy Collision Dissociation)	30	MS2	6.31889	3.941	42.8506	48076	F5		407.27	407.27	3237	1	1		1	6.18965e-05	4.75175e-08	2.06463	56537916	42.53
FALSE	High	MS Amanda 3.0 (A5)	Unambiguous	[R].SGGLGGSHALLLLR.[S]		1	P42704	P42704	0	3	0.4462	0	1	1	450.933	1350.79	1350.79	-0.14	-6e-05	HCD (High Energy Collision Dissociation)	30	MS2	42.0424	23	42.8567	48086	F5		175.36	175.36	644	1	1		1	6.18965e-05	1.44383e-05	1.18533	922694	42.54
FALSE	High	MS Amanda 3.0 (A5)	Unambiguous	[K].GYAYVEFENPDEAEK.[A]		3	Q15287	Q15287-3; Q15287-2; Q15287	0	2	0.8632	0	1	1	880.886	1760.76	1760.76	-0.46	-0.0004	HCD (High Energy Collision Dissociation)	30	MS2	0	23	42.8574	48087	F5		284.6	284.6	1772	1	1		1	6.18965e-05	4.58579e-06	1.3619	338288	42.91
FALSE	High	MS Amanda 3.0 (A5)	Unambiguous	[K].AVVQVFEGTSGIDAK.[K]		1	P21281	P21281	0	2	0.6617	0	1	1	760.901	1520.79	1520.8	-0.8	-0.00061	HCD (High Energy Collision Dissociation)	30	MS2	79.7363	23	42.858	48088	F5		246.12	246.12	3430	1	1		1	6.18965e-05	2.37263e-06	1.46326	609446	42.96
FALSE	High	MS Amanda 3.0 (A5)	Unambiguous	[K].HLEINPDHSIIETLR.[Q]		2	P07900	P07900-2; P07900	0	4	0.7084	0	1	1	447.492	1786.95	1786.94	0.95	0.00043	HCD (High Energy Collision Dissociation)	30	MS2	83.0611	23	42.8684	48104	F5		246.74	246.74	3680	1	1		1	6.18965e-05	8.05779e-05	0.91886	1228744	43.01
FALSE	High	MS Amanda 3.0 (A5)	Unambiguous	[R].tKSTGGAPTFNVTVTK.[T]	T1(AV_NHS_110)	1	P07737	P07737	1	2	0.1597	0	1	1	859.951	1718.9	1718.9	-0.12	-0.0001	HCD (High Energy Collision Dissociation)	30	MS2	47.1775	23	42.8817	48118	F5		302.32	302.32	4137	1	1		1	6.18965e-05	4.44693e-08	2.07482	3.22099e+06	42.55
FALSE	High	MS Amanda 3.0 (A5)	Unambiguous	[R].AVPGGAGDASVLPSLPR.[E]		1	Q96TC7	Q96TC7	0	2	0.67	0	1	1	782.429	1563.85	1563.85	1.16	0.00091	HCD (High Energy Collision Dissociation)	30	MS2	80.5661	23	46.9434	53591	F5		237.13	237.13	2533	1	1		1	6.18965e-05	6.1257e-07	1.6715	555303	47.04
FALSE	High	MS Amanda 3.0 (A5)	Unambiguous	[K].LSLEGIVVQR.[A]		1	P13984	P13984	0	2	0.4411	0	1	1	557.335	1113.66	1113.66	0.18	0.0001	HCD (High Energy Collision Dissociation)	30	MS2	66.0272	23	46.9404	53586	F5		233.7	233.7	434	1	1		1	6.18965e-05	7.41798e-06	1.28789	207869	46.98
FALSE	High	MS Amanda 3.0 (A5)	Unambiguous	[R].TFNTSTGGLLLPSDTK.[R]		2	P12956	P12956-2; P12956	0	2	0.6976	0	1	1	826.433	1651.86	1651.85	3.06	0.00253	HCD (High Energy Collision Dissociation)	30	MS2	92.5691	23	46.9398	53585	F5		190.9	190.9	3721	1	1		1	6.18965e-05	3.55172e-05	1.04635	2.16711e+06	46.5
FALSE	High	MS Amanda 3.0 (A5)	Unambiguous	[R].VNAGDQPGADLGPLITPQAK.[E]		2	Q02252	Q02252; Q02252-2	0	2	0.8219	0	1	1	981.519	1962.03	1962.03	1.28	0.00125	HCD (High Energy Collision Dissociation)	30	MS2	0	23	47.857	54817	F5		277.49	277.49	3777	1	1		1	6.18965e-05	1.21617e-06	1.56604	318336	47.91
FALSE	High	MS Amanda 3.0 (A5)	Unambiguous	[R].DLAQYSSNDAVVETSLTK.[F]		1	Q15057	Q15057	0	2	1	0	1	1	970.977	1940.95	1940.94	1.32	0.00128	HCD (High Energy Collision Dissociation)	30	MS2	42.2645	23	47.8619	54825	F5		188.18	188.18	5202	1	1		1	6.18965e-05	7.97762e-05	0.920427	97768.4	47.84
FALSE	High	MS Amanda 3.0 (A5)	Unambiguous	[K].EIFEQPESVVNTMR.[G]		2	Q06210	Q06210; Q06210-2	0	2	0.5991	0	1	1	839.915	1678.82	1678.81	7.12	0.00597	HCD (High Energy Collision Dissociation)	30	MS2	55.4663	23	47.8832	54851	F5		273.35	273.35	4524	1	1		1	6.18965e-05	5.73571e-05	0.971959
FALSE	High	MS Amanda 3.0 (A5)	Unambiguous	[K].AVDSQILPkIK.[A]	K9(AV_NHS_110)	1	Q02878	Q02878	1	2	0.0926	0	1	1	661.391	1321.77	1321.77	1.54	0.00102	HCD (High Energy Collision Dissociation)	30	MS2	72.7242	23	47.8839	54852	F5		275.15	275.15	527	1	1		1	6.18965e-05	2.02334e-05	1.1333	1.17828e+06	47.99
FALSE	High	MS Amanda 3.0 (A5)	Unambiguous	[R].AASIFGGAkPVDTAAR.[E]	K9(AV_NHS_110)	2	P23588	P23588-2; P23588	0	2	0.2213	0	1	1	821.435	1641.86	1641.86	2.3	0.00189	HCD (High Energy Collision Dissociation)	30	MS2	53.6038	23	47.8924	54865	F5		245.47	245.47	3521	1	1		1	6.18965e-05	1.22944e-05	1.2101	520860	47.96
FALSE	High	MS Amanda 3.0 (A5)	Unambiguous	[R].GFAFVTFDDHDSVDK.[I]		5	P09651	P09651-3; P09651-2; A0A2R8Y4L2; Q32P51; P09651	0	3	0.8298	0	1	1	567.26	1699.76	1699.76	2.67	0.00151	HCD (High Energy Collision Dissociation)	30	MS2	69.6658	23	47.9095	54885	F5		241.53	241.53	2636	1	1		1	6.18965e-05	1.4094e-07	1.89744	4.94281e+06	48.09
FALSE	High	MS Amanda 3.0 (A5)	Unambiguous	[R].IVIVPSLNPDGR.[E]		2	O75976	O75976-2; O75976	0	2	1	0	1	1	640.371	1279.73	1279.74	-1.66	-0.00106	HCD (High Energy Collision Dissociation)	30	MS2	82.7279	23	47.9138	54892	F5		196.09	196.09	870	1	1		1	6.18965e-05	6.77829e-05	0.945916	709728	47.99
FALSE	High	MS Amanda 3.0 (A5)	Unambiguous	[R].SVAQYTGGIAkLER.[D]	K11(AV_NHS_110)	2	Q10713	Q10713; Q10713-2	1	2	0.1249	0	1	1	801.928	1602.85	1602.85	0.32	0.00026	HCD (High Energy Collision Dissociation)	30	MS2	91.0487	23	47.9175	54898	F5		205.96	205.96	3256	1	1		1	6.18965e-05	3.93514e-05	1.03047	196671	47.96
FALSE	High	MS Amanda 3.0 (A5)	Unambiguous	[K].ALDDMISTLK.[K]		2	P49368	P49368-2; P49368	0	2	0.5817	0	1	1	553.793	1106.58	1106.58	2.64	0.00146	HCD (High Energy Collision Dissociation)	30	MS2	56.3097	9.595	47.9385	54924	F5		265.3	265.3	2086	1	1		1	6.18965e-05	4.51428e-05	1.00918	2796137	47.99
FALSE	High	MS Amanda 3.0 (A5)	Unambiguous	[K].TPSAAYLWVGTGASEAEK.[T]		4	P06396-2	P06396-4; P06396-3; P06396-2; P06396	0	2	0.7843	0	1	1	919.451	1837.89	1837.9	-1.32	-0.00121	HCD (High Energy Collision Dissociation)	30	MS2	20.5946	23	47.9397	54926	F5		484.34	484.34	5303	1	1		1	6.18965e-05	1.68969e-12	3.63989	633500	47.98
FALSE	High	MS Amanda 3.0 (A5)	Unambiguous	[K].QYIISEELISEGK.[W]		1	Q9UKK9	Q9UKK9	0	2	0.6221	0	1	1	754.896	1508.78	1508.78	0.15	0.00011	HCD (High Energy Collision Dissociation)	30	MS2	57.5235	23	47.8533	54811	F5		260.55	260.55	3730	1	1		1	6.18965e-05	1.12703e-06	1.57774	562361	47.97
FALSE	High	MS Amanda 3.0 (A5)	Unambiguous	[K].IGHPAPNFkATAVMPDGQFK.[D]	K9(AV_NHS_110)	1	Q06830	Q06830	1	3	0.2063	0	1	1	746.046	2236.12	2236.12	0.46	0.00034	HCD (High Energy Collision Dissociation)	30	MS2	58.1627	23	47.9415	54929	F5		226.88	226.88	6529	1	1		1	6.18965e-05	1.33381e-05	1.19754	784714	48.04
FALSE	High	MS Amanda 3.0 (A5)	Unambiguous	[R].SLGYAYVNFQQPADAER.[A]		5	Q13310; P11940	Q13310-3; Q13310-2; P11940-2; Q13310; P11940	0	2	0.6665	0	1	1	964.959	1928.91	1928.91	-1.62	-0.00157	HCD (High Energy Collision Dissociation)	30	MS2	20.7805	23	47.9471	54938	F5		241.78	241.78	4979	1	1		2	6.18965e-05	7.60495e-06	1.28406	2.40904e+06	47.58
FALSE	High	MS Amanda 3.0 (A5)	Unambiguous	[R].DDGVFVQEVTQNSPAAR.[T]		2	Q09666	Q09666; Q09666-2	0	2	0.4957	0	1	1	916.939	1832.87	1832.88	-3.35	-0.00307	HCD (High Energy Collision Dissociation)	30	MS2	58.1645	23	47.9705	54968	F5		217.81	217.81	4853	1	1		1	6.18965e-05	1.87572e-05	1.14499
FALSE	High	MS Amanda 3.0 (A5)	Unambiguous	[K].VHYENNSPFLTITSMTR.[V]		1	P04843	P04843	0	3	0.6737	0	1	1	670.662	2009.97	2009.97	-1.2	-0.0008	HCD (High Energy Collision Dissociation)	30	MS2	81.9835	23	47.9742	54974	F5		226.69	226.69	6467	1	1		1	6.18965e-05	5.26298e-05	0.985344	633941	48.11
FALSE	High	MS Amanda 3.0 (A5)	Unambiguous	[K].AVEHINkTIAPALVSkK.[L]	K7(AV_NHS_110); K16(AV_NHS_110)	1	P06733	P06733	2	3	0.0664	0	1	1	680.386	2039.14	2039.15	-4.21	-0.00286	HCD (High Energy Collision Dissociation)	30	MS2	48.6624	23	47.9749	54975	F5		351.75	351.75	812	1	1		1	6.18965e-05	6.08326e-06	1.31842	1876004	48.08
FALSE	High	MS Amanda 3.0 (A5)	Unambiguous	[K].VEIAGPGFINVHLR.[K]		2	P54136	P54136-2; P54136	0	3	0.7101	0	1	1	507.956	1521.85	1521.85	-0.75	-0.00038	HCD (High Energy Collision Dissociation)	30	MS2	85.3837	23	47.9835	54989	F5		267.97	267.97	1483	1	1		1	6.18965e-05	8.26993e-07	1.62535	743875	48.17
FALSE	High	MS Amanda 3.0 (A5)	Unambiguous	[R].EVIDLLKPDQVEGIQK.[S]		4	Q86UP2	Q86UP2-2; Q86UP2-3; Q86UP2-4; Q86UP2	0	3	0.4814	0	1	1	608.674	1824.01	1824.01	-1.39	-0.00084	HCD (High Energy Collision Dissociation)	30	MS2	68.3105	23	47.9998	55007	F5		140.04	140.04	1567	1	1		1	6.18965e-05	1.4415e-06	1.5399	428974	47.98
FALSE	High	MS Amanda 3.0 (A5)	Unambiguous	[R].ALPAVQQNNLDEDLIR.[K]		2	P22314	P22314-2; P22314	0	2	0.7653	0	1	1	904.979	1808.95	1808.95	0.35	0.00031	HCD (High Energy Collision Dissociation)	30	MS2	26.5683	23	48.0004	55008	F5		380.09	380.09	3849	1	1		1	6.18965e-05	7.29079e-10	2.70693	3.61394e+06	48.11
FALSE	High	MS Amanda 3.0 (A5)	Unambiguous	[K].ALTSEIALLQSR.[L]		1	P04843	P04843	0	2	0.5959	0	1	1	651.373	1301.74	1301.74	-3.27	-0.00213	HCD (High Energy Collision Dissociation)	30	MS2	87.8224	16.671	48.0028	55012	F5		257.43	257.43	1184	1	1		1	6.18965e-05	5.39193e-05	0.981579	3016747	48.15
FALSE	High	MS Amanda 3.0 (A5)	Unambiguous	[K].TPAILYTYSGLR.[N]		3	Q8N684	Q8N684-2; Q8N684-3; Q8N684	0	2	0.6457	0	1	1	677.872	1354.74	1354.74	0.5	0.00034	HCD (High Energy Collision Dissociation)	30	MS2	90.96	23	48.0108	55025	F5		207.86	207.86	2138	1	1		1	6.18965e-05	6.43738e-05	0.953971	271380	48.04
FALSE	High	MS Amanda 3.0 (A5)	Unambiguous	[K].AQLFALTGVQPAR.[Q]		3	P54578	P54578-3; P54578-2; P54578	0	2	1	0	1	1	686.39	1371.77	1371.77	-1.73	-0.00118	HCD (High Energy Collision Dissociation)	30	MS2	66.4106	15.24	48.012	55027	F5		235.93	235.93	1448	1	1		1	6.18965e-05	4.65098e-05	1.00455	1.65226e+06	47.98
FALSE	High	MS Amanda 3.0 (A5)	Unambiguous	[R].QTVAVGVIkAVDK.[K]	K9(AV_NHS_110)	2	P68104	Q5VTE0; P68104	1	2	0.294	0	1	1	719.42	1437.83	1437.83	1.19	0.00085	HCD (High Energy Collision Dissociation)	30	MS2	38.5522	23	47.9422	54930	F5		261.53	261.53	626	1	1		1	6.18965e-05	5.17521e-06	1.34329	2.08177e+06	47.58
FALSE	High	MS Amanda 3.0 (A5)	Unambiguous	[R].DDGVFVQEVTQNSPAAR.[T]		2	Q09666	Q09666; Q09666-2	0	3	0.7523	0	1	1	611.631	1832.88	1832.88	0.27	0.00017	HCD (High Energy Collision Dissociation)	30	MS2	34.0445	23	47.8515	54808	F5		307.96	307.96	5228	1	1		1	6.18965e-05	5.37879e-08	2.04557	748076	47.82
FALSE	High	MS Amanda 3.0 (A5)	Unambiguous	[R].VDQSILTGESVSVIK.[H]		7	P16615	O14983-3; O14983-2; O14983; P16615-5; P16615-3; P16615-2; P16615	0	2	0.6756	0	1	1	787.937	1574.87	1574.86	1.67	0.00131	HCD (High Energy Collision Dissociation)	30	MS2	36.8259	23	47.8503	54806	F5		346.26	346.26	1905	1	1		1	6.18965e-05	8.17644e-08	1.98117	3337859	47.96
FALSE	High	MS Amanda 3.0 (A5)	Unambiguous	[R].VSLDVNHFAPDELTVK.[T]		1	P04792	P04792	0	3	0.7253	0	1	1	595.314	1783.93	1783.92	2.48	0.00148	HCD (High Energy Collision Dissociation)	30	MS2	26.349	5.752	47.8472	54801	F5		278.62	278.62	4274	1	1		1	6.18965e-05	1.87043e-08	2.20799
FALSE	High	MS Amanda 3.0 (A5)	Unambiguous	[R].SVGDGETVEFDVVEGEK.[G]		5	Q9Y2T7; P67809; P16989	Q9Y2T7; P16989-3; P16989-2; P67809; P16989	0	2	0.7656	0	1	1	898.417	1795.83	1795.82	1.89	0.0017	HCD (High Energy Collision Dissociation)	30	MS2	41.6488	23	47.6641	54555	F5		395.53	395.53	3849	1	1		3	6.18965e-05	1.54064e-09	2.59189	1.13944e+06	47.42
FALSE	High	MS Amanda 3.0 (A5)	Unambiguous	[K].LMDEVAGIVAAR.[H]		7	O00154	O00154-7; O00154-6; O00154-5; O00154-3; O00154-2; O00154-4; O00154	0	2	0.5354	0	1	1	622.838	1244.67	1244.67	1.66	0.00103	HCD (High Energy Collision Dissociation)	30	MS2	78.1162	23	47.6659	54558	F5		230.43	230.43	2387	1	1		1	6.18965e-05	4.20944e-05	1.02003	625028	47.69
FALSE	High	MS Amanda 3.0 (A5)	Unambiguous	[K].GNDISSGTVLSDYVGSGPPK.[G]		1	P30086	P30086	0	2	0.8131	0	1	1	975.477	1949.95	1949.95	1.19	0.00116	HCD (High Energy Collision Dissociation)	30	MS2	0	23	47.6708	54566	F5		424.57	424.57	6083	1	1		1	6.18965e-05	4.20142e-11	3.14576	839628	47.75
FALSE	High	MS Amanda 3.0 (A5)	Unambiguous	[K].DLDIIDNYDYSHTVK.[Y]		9	O75369-8	O75369-6; O75369-3; O75369-2; O75369-9; O75369-8; O75369-7; O75369-5; O75369-4; O75369	0	3	0.7031	0	1	1	604.289	1810.85	1810.85	1.82	0.0011	HCD (High Energy Collision Dissociation)	30	MS2	40.5778	23	47.6714	54567	F5		297.14	297.14	4390	1	1		1	6.18965e-05	3.06874e-07	1.77779	1.42887e+06	47.79
FALSE	High	MS Amanda 3.0 (A5)	Unambiguous	[R].MAENLGFVGPLK.[S]		2	Q96I99	Q96I99-2; Q96I99	0	2	0.6005	0	1	1	638.343	1275.68	1275.68	2.26	0.00144	HCD (High Energy Collision Dissociation)	30	MS2	70.8783	19.091	47.694	54595	F5		263.99	263.99	2467	1	1		1	6.18965e-05	1.8251e-06	1.50361	1.02453e+06	47.63
FALSE	High	MS Amanda 3.0 (A5)	Unambiguous	[K].LGVDLDAQTWR.[I]		1	P22102	P22102	0	2	0.5893	0	1	1	637.331	1273.66	1273.65	1.38	0.00088	HCD (High Energy Collision Dissociation)	30	MS2	41.5456	23	47.6964	54599	F5		246.6	246.6	2522	1	1		1	6.18965e-05	1.30378e-05	1.20105	401490	47.68
FALSE	High	MS Amanda 3.0 (A5)	Unambiguous	[R].VPVLLEEQSIVK.[Y]		1	Q9NRF8	Q9NRF8	0	2	0.7312	0	1	1	677.403	1353.8	1353.8	0.4	0.00027	HCD (High Energy Collision Dissociation)	30	MS2	87.2955	23	47.6983	54602	F5		178.75	178.75	377	1	1		1	6.18965e-05	7.00979e-05	0.940669	648972	47.77
FALSE	High	MS Amanda 3.0 (A5)	Unambiguous	[R].DDGVFVQEVTQNSPAAR.[T]		2	Q09666	Q09666; Q09666-2	0	3	1	0	1	1	611.632	1832.88	1832.88	1.47	0.0009	HCD (High Energy Collision Dissociation)	30	MS2	82.6611	23	47.7001	54605	F5		256.74	256.74	5354	1	1		1	6.18965e-05	2.79147e-05	1.08361	748076	47.82
FALSE	High	MS Amanda 3.0 (A5)	Unambiguous	[R].YSQTGNYELAVALSR.[W]		3	P39656	P39656-3; P39656-2; P39656	0	2	0.7377	0	1	1	836.421	1671.84	1671.83	0.96	0.0008	HCD (High Energy Collision Dissociation)	30	MS2	14.4422	23	47.7007	54606	F5		262.71	262.71	5019	1	1		1	6.18965e-05	6.97099e-07	1.65162	397232	47.51
FALSE	High	MS Amanda 3.0 (A5)	Unambiguous	[K].VGGSGVNVNAkGLDLGGR.[G]	K11(AV_NHS_110)	1	Q09666	Q09666	1	2	0.3956	0	1	1	890.472	1779.94	1779.93	1.16	0.00103	HCD (High Energy Collision Dissociation)	30	MS2	35.9647	23	47.705	54613	F5		290.15	290.15	3670	1	1		1	6.18965e-05	1.86436e-06	1.50034	204224	47.71
FALSE	High	MS Amanda 3.0 (A5)	Unambiguous	[R].GNPTVEVDLFTSK.[G]		1	P06733	P06733	0	2	0.1863	0	1	1	703.862	1406.72	1406.72	0.34	0.00024	HCD (High Energy Collision Dissociation)	30	MS2	26.2932	9.621	47.7245	54636	F5		260.54	260.54	3444	1	1		1	6.18965e-05	4.14071e-06	1.3776	8685719	47.48
FALSE	High	MS Amanda 3.0 (A5)	Unambiguous	[R].TDLEMQIEGLK.[E]		2	P08727; P08779	P08727; P08779	0	2	0.5027	0	1	1	638.827	1276.65	1276.65	1.1	0.0007	HCD (High Energy Collision Dissociation)	30	MS2	52.7464	23	47.7251	54637	F5		261.68	261.68	3519	1	1		2	6.18965e-05	5.17057e-05	0.988098	42108712	47.27
FALSE	High	MS Amanda 3.0 (A5)	Unambiguous	[K].LLDSITVPVAR.[A]		2	O00203	O00203-3; O00203	0	2	0.4246	0	1	1	592.356	1183.71	1183.7	0.51	0.0003	HCD (High Energy Collision Dissociation)	30	MS2	89.3741	23	47.73	54645	F5		231.82	231.82	477	1	1		1	6.18965e-05	9.52691e-05	0.892542	641057	47.78
FALSE	High	MS Amanda 3.0 (A5)	Unambiguous	[K].VDIEAPDVSLEGPEGK.[L]		1	Q09666	Q09666	0	2	0.7479	0	1	1	827.914	1654.82	1654.82	2.14	0.00177	HCD (High Energy Collision Dissociation)	30	MS2	17.4383	23	47.7393	54660	F5		336.62	336.62	4706	1	1		1	6.18965e-05	2.79289e-08	2.14635	514405	47.81
FALSE	High	MS Amanda 3.0 (A5)	Unambiguous	[K].LLVDVDESTLSPEEQK.[E]		1	O75533	O75533	0	2	0.6865	0	1	1	901.46	1801.91	1801.91	3.45	0.00311	HCD (High Energy Collision Dissociation)	30	MS2	0	23	47.7423	54664	F5		307.12	307.12	4919	1	1		1	6.18965e-05	1.37638e-07	1.90109	441128	47.81
FALSE	High	MS Amanda 3.0 (A5)	Unambiguous	[K].IEVIKPGDLGVDLTSK.[L]		2	P38117	P38117-2; P38117	0	3	0.623	0	1	1	561.99	1683.96	1683.95	1.95	0.0011	HCD (High Energy Collision Dissociation)	30	MS2	73.5172	54.182	47.7549	54677	F5		169.46	169.46	972	1	1		1	6.18965e-05	2.22657e-05	1.11853	516579	47.67
FALSE	High	MS Amanda 3.0 (A5)	Unambiguous	[K].LTITSNPEMTFPGER.[I]		2	Q9H3U1	Q9H3U1-2; Q9H3U1	0	2	0.6849	0	1	1	846.918	1692.83	1692.83	1.76	0.00149	HCD (High Energy Collision Dissociation)	30	MS2	64.5753	23	47.7635	54691	F5		239.15	239.15	4914	1	1		1	6.18965e-05	9.63079e-07	1.60192	294052	47.81
FALSE	High	MS Amanda 3.0 (A5)	Unambiguous	[K].ADIEMPFDPSK.[V]		9	O75369-8	O75369-6; O75369-3; O75369-2; O75369-9; O75369-8; O75369-7; O75369-5; O75369-4; O75369	0	2	0.65	0	1	1	625.295	1249.58	1249.58	4.75	0.00296	HCD (High Energy Collision Dissociation)	30	MS2	66.8999	23	47.7721	54704	F5		242.15	242.15	2131	1	1		1	6.18965e-05	4.36478e-05	1.01441
FALSE	High	MS Amanda 3.0 (A5)	Unambiguous	[R].NDSLAGVVIADNEYPSR.[V]		2	O15498	O15498-2; O15498	0	2	0.7319	0	1	1	910.447	1819.89	1819.88	2.15	0.00196	HCD (High Energy Collision Dissociation)	30	MS2	57.4993	23	47.7727	54705	F5		362.57	362.57	5514	1	1		1	6.18965e-05	1.74026e-08	2.21908	671887	47.88
FALSE	High	MS Amanda 3.0 (A5)	Unambiguous	[K].LNIQPSEADYAVDIR.[S]		2	Q9NYU2	Q9NYU2-2; Q9NYU2	0	2	0.6581	0	1	1	852.436	1703.86	1703.86	2.7	0.0023	HCD (High Energy Collision Dissociation)	30	MS2	59.2306	23	47.7867	54720	F5		233.52	233.52	5106	1	1		1	6.18965e-05	6.27955e-06	1.31353	474708	47.73
FALSE	High	MS Amanda 3.0 (A5)	Unambiguous	[R].TLTLVDTGIGMTK.[A]		1	P08238	P08238	0	2	0.6003	0	1	2	675.372	1349.74	1349.73	1.76	0.00119	HCD (High Energy Collision Dissociation)	30	MS2	51.5701	143.268	47.816	54759	F5		255.52	255.52	2220	1	1		1	6.18965e-05	1.20897e-05	1.21268	21762066	47.27
FALSE	High	MS Amanda 3.0 (A5)	Unambiguous	[R].TLTIVDTGIGMTK.[A]		3	Q58FG1; P07900	P07900-2; Q58FG1; P07900	0	2	0.6003	0	1	1	675.372	1349.74	1349.73	1.76	0.00119	HCD (High Energy Collision Dissociation)	30	MS2	51.5701	143.268	47.816	54759	F5		255.52	255.52	2220	1	1		2	6.18965e-05	1.20897e-05	1.21268	21762066	47.27
FALSE	High	MS Amanda 3.0 (A5)	Unambiguous	[RK].ISEIEDAAFLAR.[E]		2	O94905; O75477	O94905; O75477	0	2	0.4631	0	1	1	667.851	1334.69	1334.7	-0.12	-8e-05	HCD (High Energy Collision Dissociation)	30	MS2	96.3059	18.171	47.8387	54795	F5		223.25	223.25	2850	1	1		2	6.18965e-05	2.00263e-06	1.48933	2.83913e+06	48
FALSE	High	MS Amanda 3.0 (A5)	Unambiguous	[R].MSVDAVEIETLR.[K]		5	P78347	P78347-5; P78347-4; P78347-3; P78347-2; P78347	0	2	0.5255	0	1	1	681.849	1362.69	1362.69	-1.6	-0.00109	HCD (High Energy Collision Dissociation)	30	MS2	72.5868	23	48.032	55051	F5		156.8	156.8	3431	1	1		1	6.18965e-05	6.72193e-05	0.947219	347833	48
FALSE	High	MS Amanda 3.0 (A5)	Unambiguous	[R].QAQEYEALLNIK.[V]		1	P05783	P05783	0	2	0.7552	0	1	1	710.379	1419.75	1419.75	1.85	0.00131	HCD (High Energy Collision Dissociation)	30	MS2	7.00607	28.352	47.6634	54554	F5		293.02	293.02	2668	1	1		1	6.18965e-05	3.15248e-06	1.41955	29887410	47.37
FALSE	High	MS Amanda 3.0 (A5)	Unambiguous	[R].VMIPVPAGVEDGQTVR.[M]		3	Q96EY1	Q96EY1-3; Q96EY1-2; Q96EY1	0	2	0.5611	0	1	1	834.443	1667.88	1667.88	-0.37	-0.00031	HCD (High Energy Collision Dissociation)	30	MS2	22.3085	23	48.0339	55054	F5		242.81	242.81	3425	1	1		1	6.18965e-05	1.05736e-06	1.58756	491764	48.06
FALSE	High	MS Amanda 3.0 (A5)	Unambiguous	[R].NNQGTVNWSVDDIVK.[G]		1	P52292	P52292	0	2	0.7068	0	1	1	844.912	1688.82	1688.82	-4.24	-0.00358	HCD (High Energy Collision Dissociation)	30	MS2	86.5645	23	48.0382	55061	F5		267.23	267.23	4562	1	1		1	6.18965e-05	7.51853e-06	1.28582	566862	48.15
FALSE	High	MS Amanda 3.0 (A5)	Unambiguous	[R].YSQTGNYELAVALSR.[W]		3	P39656	P39656-3; P39656-2; P39656	0	2	0.7976	0	1	1	836.422	1671.84	1671.83	1.33	0.00111	HCD (High Energy Collision Dissociation)	30	MS2	0	23	48.2207	55307	F5		265.39	265.39	4851	1	1		1	6.18965e-05	1.05954e-06	1.58724	216213	48.23
FALSE	High	MS Amanda 3.0 (A5)	Unambiguous	[R].kLEVEANNAFDQYR.[D]	K1(AV_NHS_110)	2	P47756	P47756-1; P47756	1	2	0.5783	0	1	1	903.937	1806.87	1806.87	0.29	0.00026	HCD (High Energy Collision Dissociation)	30	MS2	96.1923	23	48.2262	55315	F5		221.23	221.23	5412	1	1		1	6.18965e-05	3.63019e-06	1.39784	326798	48.35
FALSE	High	MS Amanda 3.0 (A5)	Unambiguous	[R].TQVELLEAPTPALK.[R]		2	P13807	P13807-2; P13807	0	2	0.6563	0	1	1	755.43	1509.85	1509.85	-0.36	-0.00027	HCD (High Energy Collision Dissociation)	30	MS2	75.9467	23	48.2305	55322	F5		247.38	247.38	1314	1	1		1	6.18965e-05	6.69832e-06	1.3036	348446	48.26
FALSE	High	MS Amanda 3.0 (A5)	Unambiguous	[K].VEGDMQVPDLDIK.[G]		1	Q09666	Q09666	0	2	0.7131	0	1	1	729.861	1458.71	1458.71	0.06	5e-05	HCD (High Energy Collision Dissociation)	30	MS2	60.9944	23	48.2438	55336	F5		274.21	274.21	3721	1	1		1	6.18965e-05	1.01553e-06	1.59376	476263	48.22
FALSE	High	MS Amanda 3.0 (A5)	Unambiguous	[R].TDLEMQIEGLK.[E]		2	P08727; P08779	P08727; P08779	0	2	0.569	0	1	1	638.826	1276.64	1276.65	-1.01	-0.00064	HCD (High Energy Collision Dissociation)	30	MS2	70.6807	23	48.2444	55337	F5		194.82	194.82	3523	1	1		2	6.18965e-05	3.37188e-05	1.0544	42108712	47.27
FALSE	High	MS Amanda 3.0 (A5)	Unambiguous	[K].MQMLEDEDDLAYAETEK.[K]		1	Q14204	Q14204	0	2	0.7947	0	1	1	1015.93	2030.85	2030.86	-1.79	-0.00182	HCD (High Energy Collision Dissociation)	30	MS2	16.0711	23	48.2524	55350	F5		365.6	365.6	1449	1	1		1	6.18965e-05	6.3214e-10	2.72887	255669	48.3
FALSE	High	MS Amanda 3.0 (A5)	Unambiguous	[K].EDDIEDTMEESGWK.[L]		1	Q92544	Q92544	0	2	0.7968	0	1	1	842.337	1683.67	1683.67	-1.12	-0.00094	HCD (High Energy Collision Dissociation)	30	MS2	69.7959	23	48.2549	55354	F5		201.17	201.17	295	1	1		1	6.18965e-05	3.26726e-05	1.05927	217180	48.32
FALSE	High	MS Amanda 3.0 (A5)	Unambiguous	[R].SSMDGAGAEEVLAPLR.[L]		1	P41250	P41250	0	2	0.6848	0	1	1	801.893	1602.78	1602.78	0.16	0.00013	HCD (High Energy Collision Dissociation)	30	MS2	75.7049	23	48.2622	55365	F5		262.73	262.73	4459	1	1		1	6.18965e-05	2.63697e-07	1.80111	179926	48.27
FALSE	High	MS Amanda 3.0 (A5)	Unambiguous	[K].MGAVFMDAPVSGGVGAAR.[S]		1	P31937	P31937	0	2	0.7004	0	1	1	846.913	1692.82	1692.82	-0.88	-0.00075	HCD (High Energy Collision Dissociation)	30	MS2	72.1073	162.412	48.2725	55374	F5		259.71	259.71	4647	1	1		1	6.18965e-05	9.33812e-08	1.96074	621485	48.32
FALSE	High	MS Amanda 3.0 (A5)	Unambiguous	[K].LSEIDVALEGVK.[G]		2	Q9BUP0	Q9BUP0-2; Q9BUP0	0	2	0.5779	0	1	1	636.856	1272.7	1272.7	-0.35	-0.00022	HCD (High Energy Collision Dissociation)	30	MS2	77.8897	23	48.2762	55380	F5		259.85	259.85	1552	1	1		1	6.18965e-05	2.41941e-06	1.46026	825000	48.38
FALSE	High	MS Amanda 3.0 (A5)	Unambiguous	[R].SEAVVEYVFSGSR.[L]		1	Q7KZF4	Q7KZF4	0	2	0.7115	0	1	1	715.351	1429.69	1429.7	-0.55	-0.0004	HCD (High Energy Collision Dissociation)	30	MS2	37.7623	23	48.2158	55299	F5		302.9	302.9	3404	1	1		1	6.18965e-05	6.60431e-07	1.65993	868311	47.93
FALSE	High	MS Amanda 3.0 (A5)	Unambiguous	[R].ESLVVNYEDLAAR.[E]		1	P49736	P49736	0	2	0.4268	0	1	1	739.876	1478.75	1478.75	-1.97	-0.00146	HCD (High Energy Collision Dissociation)	30	MS2	95.5864	23	48.2835	55392	F5		201.31	201.31	3669	1	1		1	6.18965e-05	6.94297e-05	0.942166	1.31601e+06	48.41
FALSE	High	MS Amanda 3.0 (A5)	Unambiguous	[K].LGGSAVISLEGKPL.[-]		1	P23528	P23528	0	2	0.6174	0	1	1	670.893	1340.78	1340.78	-0.19	-0.00013	HCD (High Energy Collision Dissociation)	30	MS2	46.9471	23	48.3032	55416	F5		270.78	270.78	599	1	1		1	6.18965e-05	2.34221e-06	1.46524	1.056e+06	48.3
FALSE	High	MS Amanda 3.0 (A5)	Unambiguous	[R].ISAPNVDFNLEGPK.[V]		1	Q09666	Q09666	0	2	0.6883	0	1	1	750.888	1500.77	1500.77	-0.02	-2e-05	HCD (High Energy Collision Dissociation)	30	MS2	52.6148	23	48.3038	55417	F5		303	303	3699	1	1		1	6.18965e-05	3.69506e-08	2.1033	785357	48.28
FALSE	High	MS Amanda 3.0 (A5)	Unambiguous	[K].LYLVDLAGSEK.[V]		3	P33176	P33176; Q12840; O60282	0	2	0.5966	0	1	1	604.334	1207.66	1207.66	2.68	0.00162	HCD (High Energy Collision Dissociation)	30	MS2	71.4021	23	48.3051	55419	F5		225.86	225.86	1963	1	1		1	6.18965e-05	8.11855e-05	0.917682	365114	48.26
FALSE	High	MS Amanda 3.0 (A5)	Unambiguous	[K].KEDGTFYEFGEDIPEAPER.[L]		1	O43776	O43776	1	3	0.8177	0	1	1	743.669	2228.99	2229	-2.37	-0.00176	HCD (High Energy Collision Dissociation)	30	MS2	52.5936	23	48.3063	55421	F5		295.68	295.68	3853	1	1		1	6.18965e-05	7.93982e-06	1.27743	1.34593e+06	48.41
FALSE	High	MS Amanda 3.0 (A5)	Unambiguous	[K].DLSSEELAAFQK.[E]		2	Q9Y3B7	Q9Y3B7-2; Q9Y3B7	0	2	0.6549	0	1	1	669.332	1337.66	1337.66	-0.59	-0.0004	HCD (High Energy Collision Dissociation)	30	MS2	58.2028	23	48.3069	55422	F5		194.62	194.62	3101	1	1		1	6.18965e-05	6.41096e-05	0.954612
FALSE	High	MS Amanda 3.0 (A5)	Unambiguous	[K].QIWQNLGLDDTK.[I]		1	P49588	P49588	0	2	0.6624	0	1	1	715.867	1430.73	1430.73	-0.48	-0.00035	HCD (High Energy Collision Dissociation)	30	MS2	57.3641	23	48.3088	55425	F5		237.15	237.15	3744	1	1		1	6.18965e-05	5.30562e-06	1.33946	1.42635e+06	48.44
FALSE	High	MS Amanda 3.0 (A5)	Unambiguous	[R].GFAFVTFDDHDTVDK.[I]		2	P51991	P51991-2; P51991	0	3	1	0	1	1	571.93	1713.78	1713.78	-0.17	-9e-05	HCD (High Energy Collision Dissociation)	30	MS2	77.3174	23	48.3112	55429	F5		260.32	260.32	2692	1	1		1	6.18965e-05	4.09942e-07	1.73326	1.45031e+06	48.46
FALSE	High	MS Amanda 3.0 (A5)	Unambiguous	[K].MTPEQLAIkNVGK.[Q]	K9(AV_NHS_110)	1	O00487	O00487	1	2	0.1439	0	1	1	769.915	1538.82	1538.82	-0.91	-0.0007	HCD (High Energy Collision Dissociation)	30	MS2	77.2263	23	48.3168	55438	F5		176.6	176.6	2557	1	1		1	6.18965e-05	5.45951e-05	0.979641	170973	48.31
FALSE	High	MS Amanda 3.0 (A5)	Unambiguous	[K].IkEkYIDQEELNK.[T]	K2(AV_NHS_110); K4(AV_NHS_110)	4	P08238; P07900	P08238; P07900-2; P07900; Q58FF8	2	2	0.1237	0	1	1	935.476	1869.95	1869.95	-1.31	-0.00123	HCD (High Energy Collision Dissociation)	30	MS2	67.7484	23	48.3198	55442	F5		244.92	244.92	5677	1	1		2	6.18965e-05	7.51118e-05	0.929864	299438	48.41
FALSE	High	MS Amanda 3.0 (A5)	Unambiguous	[R].ESLVVNYEDLAAR.[E]		1	P49736	P49736	0	2	0.5634	0	1	1	739.877	1478.75	1478.75	-0.57	-0.00042	HCD (High Energy Collision Dissociation)	30	MS2	84.1678	14.626	48.3253	55451	F5		224.05	224.05	3702	1	1		1	6.18965e-05	9.44757e-05	0.893859	1.31601e+06	48.41
FALSE	High	MS Amanda 3.0 (A5)	Unambiguous	[R].AIMEMPSFYSHGLPR.[C]		5	P55265	P55265-5; P55265-4; P55265-3; P55265-2; P55265	0	3	0.6536	0	1	1	579.28	1735.82	1735.83	-2.84	-0.00165	HCD (High Energy Collision Dissociation)	30	MS2	82.6498	23	48.2842	55393	F5		166.67	166.67	4420	1	1		1	6.18965e-05	8.44157e-05	0.91156	247316	48.36
FALSE	High	MS Amanda 3.0 (A5)	Unambiguous	[R].INVYYNEATGGkYVPR.[A]	K12(AV_NHS_110)	1	P68371	P68371	1	2	0.092	0	1	1	977.491	1953.98	1953.97	2.7	0.00264	HCD (High Energy Collision Dissociation)	30	MS2	0	23	48.2013	55283	F5		320.98	320.98	5609	1	1		1	6.18965e-05	2.83188e-07	1.79014	1168434	48.35
FALSE	High	MS Amanda 3.0 (A5)	Unambiguous	[R].VLVEATYNPNMPFK.[W]		2	Q8IX12	Q8IX12; Q8IX12-2	0	2	0.6999	0	1	1	811.915	1622.82	1622.82	-0.98	-0.0008	HCD (High Energy Collision Dissociation)	30	MS2	27.4567	23	48.1983	55278	F5		217.03	217.03	4020	1	1		1	6.18965e-05	6.5906e-06	1.30609	194402	48.22
FALSE	High	MS Amanda 3.0 (A5)	Unambiguous	[R].TYVTPPGTGFLPGDTAR.[H]		1	Q9NPF4	Q9NPF4	0	2	0.7079	0	1	1	875.444	1749.88	1749.88	-0.09	-8e-05	HCD (High Energy Collision Dissociation)	30	MS2	59.0725	23	48.1946	55273	F5		231.88	231.88	5037	1	1		1	6.18965e-05	1.11155e-05	1.22562
FALSE	High	MS Amanda 3.0 (A5)	Unambiguous	[R].AAMEALVVEVTK.[Q]		2	Q08211	Q08211; Q08211-2	0	2	1	0	1	1	630.847	1260.69	1260.69	0.69	0.00044	HCD (High Energy Collision Dissociation)	30	MS2	92.1233	23	48.0425	55068	F5		178.33	178.33	2143	1	1		1	6.18965e-05	2.54788e-05	1.09772	677834	48.18
FALSE	High	MS Amanda 3.0 (A5)	Unambiguous	[K].LEILQQQLQVANEAR.[D]		4	Q14980-2	Q14980-2; Q14980-4; Q14980-3; Q14980	0	2	0.701	0	1	1	876.982	1752.96	1752.96	-1.73	-0.00152	HCD (High Energy Collision Dissociation)	30	MS2	37.8321	23	48.0431	55069	F5		304.07	304.07	1938	1	1		1	6.18965e-05	1.23817e-07	1.91736	211816	48.08
FALSE	High	MS Amanda 3.0 (A5)	Unambiguous	[R].VLSGDLGQLPTGIR.[D]		2	Q16822	Q16822-2; Q16822	0	2	1	0	1	1	713.406	1425.8	1425.81	-0.88	-0.00063	HCD (High Energy Collision Dissociation)	30	MS2	71.6922	23	48.0437	55070	F5		190.16	190.16	1286	1	1		1	6.18965e-05	6.46695e-05	0.953256	480544	48.1
FALSE	High	MS Amanda 3.0 (A5)	Unambiguous	[K].TVDNFVALATGEK.[G]		1	P23284	P23284	0	2	0.6104	0	1	1	682.856	1364.7	1364.71	-1.12	-0.00076	HCD (High Energy Collision Dissociation)	30	MS2	16.6951	15.74	48.06	55088	F5		316.07	316.07	3259	1	1		1	6.18965e-05	4.00508e-07	1.73684	4897783	48.18
FALSE	High	MS Amanda 3.0 (A5)	Unambiguous	[K].AFAETHIkGFTLNDAANSR.[L]	K8(AV_NHS_110)	1	P42704	P42704	1	3	0.1786	0	1	1	725.026	2173.06	2173.07	-1.08	-0.00078	HCD (High Energy Collision Dissociation)	30	MS2	62.417	23	48.0668	55099	F5		248.86	248.86	7166	1	1		1	6.18965e-05	1.81588e-05	1.14999	305599	48.11
FALSE	High	MS Amanda 3.0 (A5)	Unambiguous	[R].GILEGELEGIR.[G]		2	O75600	O75600-2; O75600	0	2	1	0	1	1	593.327	1185.65	1185.65	0.19	0.00011	HCD (High Energy Collision Dissociation)	30	MS2	73.6179	23	48.0705	55105	F5		204.27	204.27	1534	1	1		1	6.18965e-05	6.30849e-05	0.957126	233200	48.06
FALSE	High	MS Amanda 3.0 (A5)	Unambiguous	[K].DWILPSDYDHAEAEAR.[H]		7	O43852	O43852-9; O43852-5; O43852-4; O43852-3; O43852-2; O43852-15; O43852	0	3	0.7152	0	1	1	629.954	1887.85	1887.85	-1.6	-0.00101	HCD (High Energy Collision Dissociation)	30	MS2	86.546	23	48.0717	55107	F5		193.11	193.11	3396	1	1		1	6.18965e-05	3.14636e-06	1.41985	1.04961e+06	48.17
FALSE	High	MS Amanda 3.0 (A5)	Unambiguous	[K].EVLEYNAIGGkYNR.[G]	K11(AV_NHS_110)	2	P14324	P14324-2; P14324	1	2	0.0988	0	1	1	868.436	1735.87	1735.86	0.34	0.0003	HCD (High Energy Collision Dissociation)	30	MS2	52.5168	23	48.0736	55110	F5		284.23	284.23	5301	1	1		1	6.18965e-05	1.85987e-06	1.50071	488183	48.17
FALSE	High	MS Amanda 3.0 (A5)	Unambiguous	[K].ISSTLYQAAAPVLTPAK.[V]		2	Q8N6L1	Q8N6L1; Q8N6L1-2	0	2	0.7879	0	1	1	865.987	1730.97	1730.97	-1.23	-0.00107	HCD (High Energy Collision Dissociation)	30	MS2	15.8051	23	48.0748	55111	F5		342.18	342.18	1150	1	1		1	6.18965e-05	9.87582e-09	2.3062	494907	48.13
FALSE	High	MS Amanda 3.0 (A5)	Unambiguous	[R].kEGVFAkEVR.[T]	K1(AV_NHS_110); K7(AV_NHS_110)	1	P49327	P49327	2	2	0.302	0	1	1	691.868	1382.73	1382.73	-2.49	-0.00172	HCD (High Energy Collision Dissociation)	30	MS2	65.959	23	48.0803	55120	F5		288.44	288.44	2876	1	1		1	6.18965e-05	7.68052e-05	0.926373	782358	48.18
FALSE	High	MS Amanda 3.0 (A5)	Unambiguous	[R].TTDLLTDWEK.[T]		1	Q14204	Q14204	0	2	0.6229	0	1	1	611.302	1221.6	1221.6	-1.69	-0.00103	HCD (High Energy Collision Dissociation)	30	MS2	55.8932	24.564	48.1204	55169	F5		283.58	283.58	2460	1	1		1	6.18965e-05	3.67629e-05	1.04102	1.06156e+06	48.09
FALSE	High	MS Amanda 3.0 (A5)	Unambiguous	[K].VITDIAGVIPAEK.[I]		1	P35249	P35249	0	2	0.7227	0	1	1	663.388	1325.77	1325.77	0.42	0.00028	HCD (High Energy Collision Dissociation)	30	MS2	78.9167	23	48.1216	55171	F5		262.56	262.56	764	1	1		1	6.18965e-05	2.8423e-07	1.78958	797369	48.16
FALSE	High	MS Amanda 3.0 (A5)	Unambiguous	[K].EEEMDDMDRDLGDEYGWK.[Q]		1	Q9HD45	Q9HD45	1	3	1	0	1	1	744.961	2232.87	2232.87	-0.64	-0.00047	HCD (High Energy Collision Dissociation)	30	MS2	62.4552	23	48.1247	55176	F5		161.17	161.17	222	1	1		1	6.18965e-05	2.93631e-06	1.43047	696998	48.22
FALSE	High	MS Amanda 3.0 (A5)	Unambiguous	[R].IIDVVYNASNNELVR.[T]		1	P62241	P62241	0	2	1	0	1	1	859.957	1718.91	1718.91	0	0	HCD (High Energy Collision Dissociation)	30	MS2	76.3852	23	48.1277	55181	F5		218.38	218.38	3705	1	1		1	6.18965e-05	3.67099e-05	1.04124	2.6688e+06	47.7
FALSE	High	MS Amanda 3.0 (A5)	Unambiguous	[R].GNPTVEVDLFTSK.[G]		1	P06733	P06733	0	2	0.2198	0	1	1	703.86	1406.71	1406.72	-1.83	-0.00129	HCD (High Energy Collision Dissociation)	30	MS2	53.5426	23	48.1333	55190	F5		251.73	251.73	3539	1	1		1	6.18965e-05	9.04914e-06	1.25729	8685719	47.48
FALSE	High	MS Amanda 3.0 (A5)	Unambiguous	[RK].ISEIEDAAFLAR.[E]		2	O94905; O75477	O94905; O75477	0	2	1	0	1	1	667.851	1334.69	1334.7	-0.57	-0.00038	HCD (High Energy Collision Dissociation)	30	MS2	58.6191	23	48.1521	55212	F5		251.71	251.71	2599	1	1		2	6.18965e-05	4.35434e-06	1.36986	2.83913e+06	48
FALSE	High	MS Amanda 3.0 (A5)	Unambiguous	[K].LPATEkPVLLSK.[D]	K6(AV_NHS_110)	1	Q9Y4L1	Q9Y4L1	0	2	0.2262	0	1	1	703.418	1405.83	1405.83	-1	-0.0007	HCD (High Energy Collision Dissociation)	30	MS2	72.185	23	48.1527	55213	F5		343.62	343.62	467	1	1		1	6.18965e-05	9.07749e-07	1.61102	3.11036e+06	48.24
FALSE	High	MS Amanda 3.0 (A5)	Unambiguous	[K].TTLQVDTLNAELAAER.[S]		5	P35580	P35580-2; P35580; P35580-5; P35580-4; P35580-3	0	2	0.4761	0	1	1	872.957	1744.91	1744.91	-0.34	-0.0003	HCD (High Energy Collision Dissociation)	30	MS2	57.6673	23	48.1625	55229	F5		139.75	139.75	4189	1	1		1	6.18965e-05	5.86657e-05	0.968446	159487	48.17
FALSE	High	MS Amanda 3.0 (A5)	Unambiguous	[K].AMGAAQVVVTDLSATR.[L]		1	Q00796	Q00796	0	2	0.819	0	1	1	795.421	1589.83	1589.83	1.72	0.00137	HCD (High Energy Collision Dissociation)	30	MS2	85.0176	23	48.1692	55239	F5		312.19	312.19	3371	1	1		1	6.18965e-05	2.61631e-07	1.80232	145213	48.19
FALSE	High	MS Amanda 3.0 (A5)	Unambiguous	[K].VFEEDALSWEDK.[L]		1	Q14204	Q14204	0	2	0.6506	0	1	1	734.336	1467.66	1467.66	0.79	0.00058	HCD (High Energy Collision Dissociation)	30	MS2	69.6607	23	48.1735	55246	F5		177.87	177.87	2103	1	1		1	6.18965e-05	4.60255e-05	1.00618	177988	48.21
FALSE	High	MS Amanda 3.0 (A5)	Unambiguous	[R].VAGEDMLVWR.[W]		2	Q8NC56	Q8NC56; Q8NC56-2	0	2	1	0	1	1	588.298	1175.59	1175.59	1.3	0.00077	HCD (High Energy Collision Dissociation)	30	MS2	32.5863	23	48.1823	55253	F5		262.17	262.17	2617	1	1		1	6.18965e-05	9.90639e-06	1.24336	505340	48.19
FALSE	High	MS Amanda 3.0 (A5)	Unambiguous	[R].SVGDGETVEFDVVEGEK.[G]		5	Q9Y2T7; P67809; P16989	Q9Y2T7; P16989-3; P16989-2; P67809; P16989	0	2	0.8304	0	1	1	898.413	1795.82	1795.82	-2.26	-0.00203	HCD (High Energy Collision Dissociation)	30	MS2	26.8367	23	48.1836	55255	F5		283.94	283.94	3389	1	1		3	6.18965e-05	3.69257e-07	1.74934	1.13944e+06	47.42
FALSE	High	MS Amanda 3.0 (A5)	Unambiguous	[K].SISVIDSPGILSGEK.[Q]		1	Q9H223	Q9H223	0	2	0.4931	0	1	1	751.409	1501.81	1501.81	0.36	0.00027	HCD (High Energy Collision Dissociation)	30	MS2	94.2562	23	48.1866	55260	F5		210.76	210.76	2283	1	1		1	6.18965e-05	2.55095e-05	1.09753	272076	48.21
FALSE	High	MS Amanda 3.0 (A5)	Unambiguous	[K].EVEEDEYkAFYK.[S]	K8(AV_NHS_110)	1	P14625	P14625	1	2	0.1241	0	1	1	830.374	1659.74	1659.74	-1.52	-0.00126	HCD (High Energy Collision Dissociation)	30	MS2	39.3118	23	48.0376	55060	F5		257.62	257.62	2202	1	1		1	6.18965e-05	6.7686e-06	1.30199
FALSE	High	MS Amanda 3.0 (A5)	Unambiguous	[R].ALSEALTELGYK.[I]		3	P34896	P34896; P34896-4; P34896-2	0	2	0.4482	0	1	1	647.849	1294.69	1294.69	1.42	0.00092	HCD (High Energy Collision Dissociation)	30	MS2	90.9037	22.815	47.6562	54550	F5		198.73	198.73	2615	1	1		1	6.18965e-05	5.03983e-05	0.992079	546609	47.75
FALSE	High	MS Amanda 3.0 (A5)	Unambiguous	[R].SEAVVEYVFSGSR.[L]		1	Q7KZF4	Q7KZF4	0	2	0.5488	0	1	1	715.356	1429.7	1429.7	5.68	0.00406	HCD (High Energy Collision Dissociation)	30	MS2	76.0157	23	47.6459	54534	F5		249.06	249.06	3721	1	1		1	6.18965e-05	5.45721e-05	0.979707
FALSE	High	MS Amanda 3.0 (A5)	Unambiguous	[R].MVLAAAGGVEHQQLLDLAQK.[H]		1	P31930	P31930	0	3	0.7278	0	1	1	698.047	2092.13	2092.12	2.66	0.00186	HCD (High Energy Collision Dissociation)	30	MS2	77.6487	23	47.644	54531	F5		217.2	217.2	2562	1	1		1	6.18965e-05	3.49135e-07	1.75795	483769	47.75
FALSE	High	MS Amanda 3.0 (A5)	Unambiguous	[R].NTGVISVVTTGLDR.[E]		2	P12830	P12830-2; P12830	0	2	0.5178	0	1	1	716.394	1431.78	1431.78	0.52	0.00038	HCD (High Energy Collision Dissociation)	30	MS2	89.2857	17.895	47.1352	53848	F5		280.67	280.67	2070	1	1		1	6.18965e-05	3.74809e-06	1.39293	2.34491e+06	47.26
FALSE	High	MS Amanda 3.0 (A5)	Unambiguous	[K].kILDSVGIEADDDRLNK.[V]	K1(AV_NHS_110)	1	P05387	P05387	2	3	0.2185	0	1	1	671.016	2011.03	2011.03	0.38	0.00026	HCD (High Energy Collision Dissociation)	30	MS2	81.4762	23	47.137	53851	F5		275.19	275.19	4792	1	1		1	6.18965e-05	4.38789e-08	2.07688	983905	47.26
FALSE	High	MS Amanda 3.0 (A5)	Unambiguous	[R].QAQEYEALLNIK.[V]		1	P05783	P05783	0	2	0.6848	0	1	1	710.377	1419.75	1419.75	-1.16	-0.00082	HCD (High Energy Collision Dissociation)	30	MS2	97.0811	13.341	47.1376	53852	F5		307.73	307.73	3226	1	1		1	6.18965e-05	7.31947e-07	1.64412	29887410	47.37
FALSE	High	MS Amanda 3.0 (A5)	Unambiguous	[K].ETQkSIYYITGESK.[E]	K4(AV_NHS_110)	1	P08238	P08238	1	2	0.0331	0	1	1	878.935	1756.86	1756.86	-0.79	-0.00069	HCD (High Energy Collision Dissociation)	30	MS2	49.3466	23	47.1472	53860	F5		225.92	225.92	5031	1	1		1	6.18965e-05	2.81983e-05	1.08205	2.46703e+06	47.29
FALSE	High	MS Amanda 3.0 (A5)	Unambiguous	[R].YSQTGNYELAVALSR.[W]		3	P39656	P39656-3; P39656-2; P39656	0	2	0.7306	0	1	1	836.42	1671.83	1671.83	-0.57	-0.00047	HCD (High Energy Collision Dissociation)	30	MS2	36.5911	23	47.1478	53861	F5		240.68	240.68	4931	1	1		1	6.18965e-05	9.26342e-07	1.6079	342692	47.19
FALSE	High	MS Amanda 3.0 (A5)	Unambiguous	[R].LDSQkHIDFSLR.[S]	K5(AV_NHS_110)	1	P46781	P46781	1	3	0.1549	0	1	1	523.607	1568.81	1568.81	-0.47	-0.00025	HCD (High Energy Collision Dissociation)	30	MS2	26.283	23	47.1485	53862	F5		161.46	161.46	4072	1	1		1	6.18965e-05	1.72543e-05	1.15787	641643	46.85
FALSE	High	MS Amanda 3.0 (A5)	Unambiguous	[K].GHAVNLLDVPVPVAR.[K]		9	O00429-8; O00429	O00429-9; O00429-8; O00429-7; O00429-6; O00429-5; O00429-4; O00429; O00429-3; O00429-2	0	3	1	0	1	1	519.635	1556.89	1556.89	-0.13	-7e-05	HCD (High Energy Collision Dissociation)	30	MS2	74.7548	23	47.1503	53865	F5		196.82	196.82	824	1	1		2	6.18965e-05	6.23715e-05	0.9589	322006	47.18
FALSE	High	MS Amanda 3.0 (A5)	Unambiguous	[K].YGGDEIPFSPYR.[V]		2	P21333	P21333-2; P21333	0	2	0.0437	0	1	1	700.828	1400.65	1400.65	-0.01	-1e-05	HCD (High Energy Collision Dissociation)	30	MS2	65.2601	23	47.1528	53869	F5		222.64	222.64	2496	1	1		1	6.18965e-05	7.01745e-05	0.940498	494135	47.25
FALSE	High	MS Amanda 3.0 (A5)	Unambiguous	[K].SGPLFNFDVHDDVR.[L]		1	Q14320	Q14320	0	3	0.7142	0	1	1	539.927	1617.77	1617.77	-0.33	-0.00018	HCD (High Energy Collision Dissociation)	30	MS2	81.9309	23	47.1534	53870	F5		182.42	182.42	3633	1	1		1	6.18965e-05	1.13803e-06	1.57625	479132	47.28
FALSE	High	MS Amanda 3.0 (A5)	Unambiguous	[R].SVGDGETVEFDVVEGEK.[G]		5	Q9Y2T7; P67809; P16989	Q9Y2T7; P16989-3; P16989-2; P67809; P16989	0	2	0.7003	0	1	1	898.414	1795.82	1795.82	-1.84	-0.00166	HCD (High Energy Collision Dissociation)	30	MS2	32.8292	23	47.1546	53872	F5		283.69	283.69	3422	1	1		3	6.18965e-05	3.85784e-07	1.7426	1.13944e+06	47.42
FALSE	High	MS Amanda 3.0 (A5)	Unambiguous	[R].SQMDGLIPGVEPR.[E]		1	Q9Y2X3	Q9Y2X3	0	2	0.6212	0	1	1	699.856	1398.7	1398.7	-0.32	-0.00022	HCD (High Energy Collision Dissociation)	30	MS2	61.6832	23	47.1291	53839	F5		224.22	224.22	3354	1	1		1	6.18965e-05	3.83541e-05	1.03445	349364	47.18
FALSE	High	MS Amanda 3.0 (A5)	Unambiguous	[R].GENSWFSTQVDTVATK.[V]		5	P08195	P08195-4; P08195-5; P08195-3; P08195-2; P08195	0	2	0.8509	0	1	1	885.421	1769.84	1769.83	0.74	0.00065	HCD (High Energy Collision Dissociation)	30	MS2	16.2521	23	47.1552	53873	F5		330.55	330.55	4474	1	1		1	6.18965e-05	2.59807e-08	2.15746	307397	47.27
FALSE	High	MS Amanda 3.0 (A5)	Unambiguous	[R].TDLEMQIEGLK.[E]		2	P08727; P08779	P08727; P08779	0	2	0.5676	0	1	1	638.825	1276.64	1276.65	-1.86	-0.00119	HCD (High Energy Collision Dissociation)	30	MS2	0.610136	0.998	47.2063	53939	F5		316.4	316.4	3116	1	1		2	6.18965e-05	2.84507e-06	1.43533	42108712	47.27
FALSE	High	MS Amanda 3.0 (A5)	Unambiguous	[K].SGPLFNFDVHDDVR.[L]		1	Q14320	Q14320	0	3	0.7327	0	1	1	539.926	1617.76	1617.77	-0.79	-0.00042	HCD (High Energy Collision Dissociation)	30	MS2	35.2517	23	47.2094	53944	F5		255.57	255.57	3657	1	1		1	6.18965e-05	2.00567e-07	1.84319	479132	47.28
FALSE	High	MS Amanda 3.0 (A5)	Unambiguous	[R].GNPTVEVDLFTSK.[G]		1	P06733	P06733	0	2	0.3224	0	1	1	703.859	1406.71	1406.72	-3.21	-0.00226	HCD (High Energy Collision Dissociation)	30	MS2	43.2556	23	47.2168	53956	F5		253.51	253.51	3428	1	1		1	6.18965e-05	6.26908e-06	1.31379	8685719	47.48
FALSE	High	MS Amanda 3.0 (A5)	Unambiguous	[K].VVVAENFDEIVNNENK.[D]		1	P30101	P30101	0	2	0.7641	0	1	1	916.953	1832.9	1832.9	-1.55	-0.00142	HCD (High Energy Collision Dissociation)	30	MS2	0.920267	12.894	47.2365	53980	F5		466.44	466.44	5464	1	1		1	6.18965e-05	6.96185e-11	3.0681	4686329	47.29
FALSE	High	MS Amanda 3.0 (A5)	Unambiguous	[R].EMLNLYIENEGK.[M]		1	P34932	P34932	0	2	0.7368	0	1	1	726.854	1452.7	1452.7	-1.97	-0.00143	HCD (High Energy Collision Dissociation)	30	MS2	27.3657	23	47.2377	53982	F5		302.11	302.11	3454	1	1		1	6.18965e-05	4.08692e-06	1.37961	1.0618e+06	47.23
FALSE	High	MS Amanda 3.0 (A5)	Unambiguous	[R].VAVEEVDEEGkFVR.[L]	K11(AV_NHS_110)	6	P02545	P02545-5; P02545-4; P02545-3; P02545; P02545-6; P02545-2	1	2	0.2161	0	1	1	858.427	1715.85	1715.85	-0.92	-0.00079	HCD (High Energy Collision Dissociation)	30	MS2	22.32	23	47.239	53984	F5		320.06	320.06	4966	1	1		1	6.18965e-05	1.70666e-07	1.86801	400891	47.23
FALSE	High	MS Amanda 3.0 (A5)	Unambiguous	[K].IEELQLIVNDK.[S]		2	P62195	P62195-2; P62195	0	2	0.5341	0	1	1	657.369	1313.73	1313.73	-0.56	-0.00037	HCD (High Energy Collision Dissociation)	30	MS2	91.6612	23	47.2725	54030	F5		230.61	230.61	1488	1	1		1	6.18965e-05	3.85502e-05	1.03366	706264	47.38
FALSE	High	MS Amanda 3.0 (A5)	Unambiguous	[R].MQEVYNFNAINNSEIR.[F]		2	P09960	P09960-4; P09960	0	2	0.7945	0	1	1	971.457	1941.91	1941.91	-2.74	-0.00266	HCD (High Energy Collision Dissociation)	30	MS2	0	23	47.2731	54031	F5		353.92	353.92	4998	1	1		1	6.18965e-05	1.51798e-08	2.2401	256375	47.32
FALSE	High	MS Amanda 3.0 (A5)	Unambiguous	[K].GVEGLIDIENPNR.[V]		1	Q13442	Q13442	0	2	0.7249	0	1	1	713.37	1425.73	1425.73	-0.95	-0.00068	HCD (High Energy Collision Dissociation)	30	MS2	86.0614	23	47.2743	54033	F5		291.14	291.14	3705	1	1		1	6.18965e-05	2.24197e-06	1.47197	1.05353e+06	47.38
FALSE	High	MS Amanda 3.0 (A5)	Unambiguous	[R].TLTLVDTGIGMTK.[A]		1	P08238	P08238	0	2	0.6391	0	1	2	675.369	1349.73	1349.73	-2.22	-0.0015	HCD (High Energy Collision Dissociation)	30	MS2	1.4344	1.331	47.2971	54062	F5		325.57	325.57	2273	1	1		1	6.18965e-05	8.09937e-07	1.62855	21762066	47.27
FALSE	High	MS Amanda 3.0 (A5)	Unambiguous	[R].SLETSLVPLSDPK.[L]		1	P51570	P51570	0	2	0.6388	0	1	1	693.379	1385.75	1385.75	-1.48	-0.00103	HCD (High Energy Collision Dissociation)	30	MS2	54.0417	23	47.1583	53878	F5		228.48	228.48	2280	1	1		1	6.18965e-05	2.64836e-05	1.09174	943973	47.26
FALSE	High	MS Amanda 3.0 (A5)	Unambiguous	[R].ETTDTDTADQVIASFK.[V]		3	O43707	O43707-2; O43707-3; O43707	0	2	0.8234	0	1	1	871.411	1741.81	1741.81	0.65	0.00057	HCD (High Energy Collision Dissociation)	30	MS2	56.0312	23	50.1383	57892	F5		261.81	261.81	4161	1	1		1	6.18965e-05	5.86508e-07	1.67818	647040	50.27
FALSE	High	MS Amanda 3.0 (A5)	Unambiguous	[K].DNIQAMVIVPTR.[E]		1	P26196	P26196	0	2	0.7024	0	1	1	678.869	1356.73	1356.73	0.47	0.00032	HCD (High Energy Collision Dissociation)	30	MS2	90.38	23	50.1365	57889	F5		255.81	255.81	2125	1	1		1	6.18965e-05	7.17427e-06	1.29303	439924	50.18
FALSE	High	MS Amanda 3.0 (A5)	Unambiguous	[K].EEPGSDSGTTAVVALIR.[G]		1	O15355	O15355	0	2	0.7439	0	1	1	851.44	1701.87	1701.87	4.19	0.00357	HCD (High Energy Collision Dissociation)	30	MS2	25.101	23	50.134	57885	F5		355.65	355.65	4316	1	1		1	6.18965e-05	6.94703e-09	2.36029
FALSE	High	MS Amanda 3.0 (A5)	Unambiguous	[K].IPGIIIAASAVR.[A]		1	P33992	P33992	0	2	0.8097	0	1	1	590.874	1180.74	1180.74	-0.14	-8e-05	HCD (High Energy Collision Dissociation)	30	MS2	94.4576	23	50.016	57727	F5		198.31	198.31	139	1	1		1	6.18965e-05	9.31066e-05	0.896157	506068	50.14
FALSE	High	MS Amanda 3.0 (A5)	Unambiguous	[K].VPEANSSWMDTVIR.[Q]		1	P10515	P10515	0	2	0.7202	0	1	1	802.889	1604.77	1604.77	-1.87	-0.0015	HCD (High Energy Collision Dissociation)	30	MS2	90.1083	23	50.0215	57735	F5		295.57	295.57	4228	1	1		1	6.18965e-05	6.73999e-07	1.6568	1.37998e+06	50.19
FALSE	High	MS Amanda 3.0 (A5)	Unambiguous	[K].LSELEAALQR.[A]		2	P05787	P05787-2; P05787	0	2	0.4748	0	1	1	565.313	1129.62	1129.62	-1.48	-0.00083	HCD (High Energy Collision Dissociation)	30	MS2	80.8666	23	50.0252	57741	F5		205.71	205.71	1687	1	1		1	6.18965e-05	0.000103536	0.879416
FALSE	High	MS Amanda 3.0 (A5)	Unambiguous	[R].ILVTLLHTLER.[M]		2	Q9BWD1	Q9BWD1; Q9BWD1-2	0	3	0.6361	0	1	1	436.606	1307.8	1307.8	-1.21	-0.00053	HCD (High Energy Collision Dissociation)	30	MS2	36.5792	247	50.0367	57752	F5		174.08	174.08	200	1	1		1	6.18965e-05	2.56684e-06	1.45116	455989	50.07
FALSE	High	MS Amanda 3.0 (A5)	Unambiguous	[R].EkQVPVDVVEMK.[E]	K2(AV_NHS_110)	2	P55884	P55884-2; P55884	1	2	0.2181	0	1	1	755.893	1510.78	1510.78	-2.33	-0.00176	HCD (High Energy Collision Dissociation)	30	MS2	46.783	23	50.0379	57754	F5		230.44	230.44	3619	1	1		1	6.18965e-05	9.10613e-05	0.899653	834922	50.1
FALSE	High	MS Amanda 3.0 (A5)	Unambiguous	[R].IGGVQQDTILAEGLHFR.[I]		2	Q99623	Q99623; Q99623-2	0	3	1	0	1	1	618.668	1853.99	1853.99	0.68	0.00042	HCD (High Energy Collision Dissociation)	30	MS2	46.5287	23	50.0453	57766	F5		293.56	293.56	3420	1	1		1	6.18965e-05	1.35811e-08	2.25721	1.90848e+06	50.17
FALSE	High	MS Amanda 3.0 (A5)	Unambiguous	[R].GVVQELQQAISK.[L]		3	P29692; P29692-3	P29692-2; P29692; P29692-3	0	2	0.6526	0	1	1	650.366	1299.72	1299.73	-2.17	-0.00141	HCD (High Energy Collision Dissociation)	30	MS2	68.7157	23	50.0459	57767	F5		222.05	222.05	1426	1	1		2	6.18965e-05	6.61333e-05	0.949762	1858313	50.25
FALSE	High	MS Amanda 3.0 (A5)	Unambiguous	[R].VQVALEELQDLK.[G]		1	Q14204	Q14204	0	2	0.6001	0	1	1	692.888	1384.77	1384.77	0.06	4e-05	HCD (High Energy Collision Dissociation)	30	MS2	72.4056	39.005	50.0669	57793	F5		244.39	244.39	1567	1	1		1	6.18965e-05	2.36239e-05	1.10939	1.25391e+06	50.13
FALSE	High	MS Amanda 3.0 (A5)	Unambiguous	[K].LFNLSkEDDVR.[Q]	K6(AV_NHS_110)	1	P62753	P62753	1	2	0.1004	0	1	1	723.367	1445.73	1445.73	-0.85	-0.00062	HCD (High Energy Collision Dissociation)	30	MS2	14.7742	23	50.0676	57794	F5		290.63	290.63	3415	1	1		1	6.18965e-05	9.68817e-06	1.24679	587669	50.09
FALSE	High	MS Amanda 3.0 (A5)	Unambiguous	[R].LDTHPAMVTVLEMGAAR.[H]		2	Q12931	Q12931-2; Q12931	0	3	0.5755	0	1	1	604.643	1811.91	1811.91	-0.52	-0.00031	HCD (High Energy Collision Dissociation)	30	MS2	85.6023	23	50.0682	57795	F5		322.15	322.15	4777	1	1		1	6.18965e-05	2.64558e-07	1.80061	1.18568e+06	50.15
FALSE	High	MS Amanda 3.0 (A5)	Unambiguous	[K].GDDLLPAGTEDYIHIR.[I]		2	O60739	O60739; P41567	0	3	0.6776	0	1	1	595.63	1784.88	1784.88	-3.08	-0.00184	HCD (High Energy Collision Dissociation)	30	MS2	87.9188	23	50.0731	57803	F5		272.34	272.34	4870	1	1		1	6.18965e-05	7.16252e-07	1.64745	299031	50.08
FALSE	High	MS Amanda 3.0 (A5)	Unambiguous	[R].EALNVFGNDYDTEDGTGVR.[D]		2	Q14376	Q14376-2; Q14376	0	2	0.7954	0	1	1	1036.46	2071.91	2071.92	-2.67	-0.00277	HCD (High Energy Collision Dissociation)	30	MS2	50.5713	23	50.0823	57818	F5		342.53	342.53	3297	1	1		1	6.18965e-05	1.82256e-08	2.21198	349514	50.14
FALSE	High	MS Amanda 3.0 (A5)	Unambiguous	[R].ELGLPEELVSR.[H]		2	P49915	P49915-2; P49915	0	2	0.5967	0	1	1	621.34	1241.67	1241.67	-0.67	-0.00041	HCD (High Energy Collision Dissociation)	30	MS2	5.92654	10.316	50.0878	57826	F5		245.37	245.37	2105	1	1		1	6.18965e-05	2.79357e-05	1.08349	2.90249e+06	50.03
FALSE	High	MS Amanda 3.0 (A5)	Unambiguous	[R].kMNVSPDVNYEELAR.[C]	K1(AV_NHS_110)	1	P17980	P17980	1	2	0.5807	0	1	1	937.953	1874.9	1874.9	1.88	0.00176	HCD (High Energy Collision Dissociation)	30	MS2	89.465	23	50.089	57828	F5		260.64	260.64	5834	1	1		1	6.18965e-05	1.43463e-05	1.18632	251820	50.13
FALSE	High	MS Amanda 3.0 (A5)	Unambiguous	[K].LAAVDATVNQVLASR.[Y]		5	Q15084	Q15084-5; Q15084-4; Q15084-3; Q15084-2; Q15084	0	2	0.6788	0	1	1	764.428	1527.85	1527.85	-0.79	-0.0006	HCD (High Energy Collision Dissociation)	30	MS2	84.0605	23	50.0993	57837	F5		236.02	236.02	1645	1	1		1	6.18965e-05	1.77178e-07	1.86226	1.99681e+06	49.93
FALSE	High	MS Amanda 3.0 (A5)	Unambiguous	[K].LDSGkELHINLIPNK.[Q]	K5(AV_NHS_110)	3	P07900	P07900-2; Q14568; P07900	1	3	0.0874	0	1	1	601	1800.99	1800.99	0.35	0.00021	HCD (High Energy Collision Dissociation)	30	MS2	35.648	23	50.1005	57839	F5		272.25	272.25	1936	1	1		1	6.18965e-05	3.0513e-09	2.48681	3.49523e+06	50.21
FALSE	High	MS Amanda 3.0 (A5)	Unambiguous	[K].NQALkEAGVFVPR.[S]	K5(AV_NHS_110)	3	P53396	P53396-3; P53396-2; P53396	1	2	0.5807	0	1	1	769.92	1538.83	1538.83	0.06	4e-05	HCD (High Energy Collision Dissociation)	30	MS2	39.6288	23	50.1036	57844	F5		250.61	250.61	2244	1	1		1	6.18965e-05	3.59683e-05	1.0444
FALSE	High	MS Amanda 3.0 (A5)	Unambiguous	[R].kVVDYSQFQESDDADEDYGR.[D]	K1(AV_NHS_110)	1	Q9H1E3	Q9H1E3	1	3	0.1015	0	1	1	826.019	2476.04	2476.04	-0.05	-4e-05	HCD (High Energy Collision Dissociation)	30	MS2	53.4108	23	50.1176	57866	F5		264.13	264.13	1469	1	1		1	6.18965e-05	2.49925e-05	1.10069	152199	50.17
FALSE	High	MS Amanda 3.0 (A5)	Unambiguous	[R].VVVSGLPPSGSWQDLK.[D]		3	Q07955	Q07955; Q07955-3; Q07955-2	0	2	0.6584	0	1	1	834.951	1668.89	1668.9	-0.73	-0.00061	HCD (High Energy Collision Dissociation)	30	MS2	50.0627	152.199	50.1279	57875	F5		270.26	270.26	3092	1	1		1	6.18965e-05	9.83626e-07	1.59867	982600	49.97
FALSE	High	MS Amanda 3.0 (A5)	Unambiguous	[R].IEEIPLDQVDIDK.[E]		2	Q93009	Q93009-3; Q93009	0	2	0.4315	0	1	1	763.899	1526.79	1526.79	-2.05	-0.00156	HCD (High Energy Collision Dissociation)	30	MS2	91.9442	23	50.1303	57879	F5		188.55	188.55	3274	1	1		1	6.18965e-05	3.66183e-05	1.04163	478670	50.15
FALSE	High	MS Amanda 3.0 (A5)	Unambiguous	[R].sLLEGQEDHYNNLSASK.[V]	S1(AV_NHS_110)	1	P08727	P08727	0	2	0.6406	0	1	1	1007.97	2014.93	2014.94	-0.76	-0.00077	HCD (High Energy Collision Dissociation)	30	MS2	75.2768	23	50.1316	57881	F5		261.89	261.89	4648	1	1		1	6.18965e-05	4.19201e-07	1.72983	325092	50.18
FALSE	High	MS Amanda 3.0 (A5)	Unambiguous	[K].DDGISFSNQTGPAWAGSER.[D]		1	P20042	P20042	0	2	0.8418	0	1	1	997.944	1994.88	1994.88	-1.34	-0.00134	HCD (High Energy Collision Dissociation)	30	MS2	0	23	50.1322	57882	F5		353.08	353.08	2854	1	1		1	6.18965e-05	1.12795e-08	2.28576	220263	50.17
FALSE	High	MS Amanda 3.0 (A5)	Unambiguous	[R].VQVALEELQDLK.[G]		1	Q14204	Q14204	0	2	0.65	0	1	1	692.888	1384.77	1384.77	0.33	0.00023	HCD (High Energy Collision Dissociation)	30	MS2	46.4302	23	50.1334	57884	F5		268.1	268.1	1554	1	1		1	6.18965e-05	8.12792e-06	1.27382	1.25391e+06	50.13
FALSE	High	MS Amanda 3.0 (A5)	Unambiguous	[R].TLTIVDTGIGMTK.[A]		3	Q58FG1; P07900	P07900-2; Q58FG1; P07900	0	2	0.6391	0	1	1	675.369	1349.73	1349.73	-2.22	-0.0015	HCD (High Energy Collision Dissociation)	30	MS2	1.4344	1.331	47.2971	54062	F5		325.57	325.57	2273	1	1		2	6.18965e-05	8.09937e-07	1.62855	21762066	47.27
FALSE	High	MS Amanda 3.0 (A5)	Unambiguous	[K].FTISDHPQPIDPLLK.[N]		2	Q86VP6	Q86VP6-2; Q86VP6	0	3	0.4336	0	1	1	574.313	1720.92	1720.93	-1.23	-0.00071	HCD (High Energy Collision Dissociation)	30	MS2	18.0697	15.715	47.2989	54065	F5		123.68	123.68	2609	1	1		1	6.18965e-05	4.35506e-06	1.36984	1.73811e+06	47.3
FALSE	High	MS Amanda 3.0 (A5)	Unambiguous	[R].NTGTEAPDYLATVDVDPK.[S]		3	Q13228	Q13228-4; Q13228-3; Q13228	0	2	0.7202	0	1	1	953.456	1905.9	1905.91	-1.42	-0.00135	HCD (High Energy Collision Dissociation)	30	MS2	0	23	47.3014	54069	F5		256.49	256.49	5564	1	1		1	6.18965e-05	2.89865e-06	1.43246	325679	47.35
FALSE	High	MS Amanda 3.0 (A5)	Unambiguous	[K].GISDLAQHYLMR.[A]		2	P49368	P49368-2; P49368	0	3	0.5673	0	1	1	468.574	1403.71	1403.71	-1.71	-0.0008	HCD (High Energy Collision Dissociation)	30	MS2	50.1502	23	47.3131	54088	F5		171.92	171.92	3457	1	1		1	6.18965e-05	1.36552e-05	1.19392	1.54001e+06	47.51
FALSE	High	MS Amanda 3.0 (A5)	Unambiguous	[R].FTQAGSEVSALLGR.[I]		1	P06576	P06576	0	2	0.6747	0	1	1	718.379	1435.75	1435.75	-2.32	-0.00166	HCD (High Energy Collision Dissociation)	30	MS2	64.599	23	47.5146	54357	F5		271.9	271.9	3120	1	1		1	6.18965e-05	5.66145e-07	1.68362	1.08218e+06	47.65
FALSE	High	MS Amanda 3.0 (A5)	Unambiguous	[K].LSPPYSSPQEFAQDVGR.[M]		2	Q13263	Q13263-2; Q13263	0	2	1	0	1	1	939.454	1877.9	1877.9	-1.63	-0.00153	HCD (High Energy Collision Dissociation)	30	MS2	58.6418	23	47.5152	54358	F5		215.57	215.57	5546	1	1		1	6.18965e-05	1.94657e-06	1.4937	842453	47.75
FALSE	High	MS Amanda 3.0 (A5)	Unambiguous	[R].IPAEVSQATELHVLDVAGNR.[L]		1	Q9BTT6	Q9BTT6	0	3	0.5767	0	1	1	707.043	2119.12	2119.11	0.62	0.00044	HCD (High Energy Collision Dissociation)	30	MS2	83.6553	23	47.5183	54363	F5		179.46	179.46	3597	1	1		1	6.18965e-05	1.4695e-07	1.89102	279101	47.51
FALSE	High	MS Amanda 3.0 (A5)	Unambiguous	[K].YGPFVADFADK.[L]		1	P24539	P24539	0	2	0.7338	0	1	1	615.295	1229.58	1229.58	-0.86	-0.00053	HCD (High Energy Collision Dissociation)	30	MS2	59.6593	23	47.5195	54365	F5		284.43	284.43	2113	1	1		1	6.18965e-05	2.89971e-06	1.4324	2.2084e+06	47.7
FALSE	High	MS Amanda 3.0 (A5)	Unambiguous	[R].FVESVDEYQFVER.[L]		1	Q13405	Q13405	0	2	0.6831	0	1	1	823.888	1646.77	1646.77	-0.52	-0.00042	HCD (High Energy Collision Dissociation)	30	MS2	44.024	23	47.5232	54371	F5		280.53	280.53	3534	1	1		1	6.18965e-05	1.50852e-06	1.53291	381967	47.46
FALSE	High	MS Amanda 3.0 (A5)	Unambiguous	[K].VSVGAPDLSLEASEGSIK.[L]		1	Q09666	Q09666	0	2	0.6177	0	1	1	879.96	1758.91	1758.91	0.46	0.0004	HCD (High Energy Collision Dissociation)	30	MS2	85.4867	23	47.5305	54382	F5		231.6	231.6	4211	1	1		1	6.18965e-05	2.46438e-06	1.45742	217387	47.54
FALSE	High	MS Amanda 3.0 (A5)	Unambiguous	[R].IIDVVYNASNNELVR.[T]		1	P62241	P62241	0	2	0.5935	0	1	1	859.958	1718.91	1718.91	1.13	0.00097	HCD (High Energy Collision Dissociation)	30	MS2	68.6491	23	47.5475	54402	F5		321.46	321.46	3866	1	1		1	6.18965e-05	2.09292e-07	1.83664	2.6688e+06	47.7
FALSE	High	MS Amanda 3.0 (A5)	Unambiguous	[K].MGGMEGPFGGGMENMGR.[F]		2	P52272	P52272-2; P52272	0	2	0.7824	0	1	1	857.845	1714.68	1714.68	0.97	0.00083	HCD (High Energy Collision Dissociation)	30	MS2	59.0657	23	47.5579	54418	F5		220.68	220.68	269	1	1		1	6.18965e-05	9.44218e-06	1.25075	333562	47.68
FALSE	High	MS Amanda 3.0 (A5)	Unambiguous	[R].SLFSSIGEVESAK.[L]		2	Q15717	Q15717; Q15717-2	0	2	0.694	0	1	1	677.351	1353.69	1353.69	3.67	0.00248	HCD (High Energy Collision Dissociation)	30	MS2	64.9073	23	47.5724	54432	F5		257.36	257.36	2833	1	1		1	6.18965e-05	2.70475e-06	1.44311	1.10975e+06	47.67
FALSE	High	MS Amanda 3.0 (A5)	Unambiguous	[R].ALkMIVDPVEPHGEMK.[F]	K3(AV_NHS_110)	2	Q13263	Q13263-2; Q13263	1	3	0.765	0	1	1	635.328	1903.97	1903.97	1.66	0.00105	HCD (High Energy Collision Dissociation)	30	MS2	22.141	23	47.5731	54433	F5		303.08	303.08	5489	1	1		1	6.18965e-05	1.6907e-07	1.86946	677607	47.62
FALSE	High	MS Amanda 3.0 (A5)	Unambiguous	[K].LNEQkLAQLEEAK.[Q]	K5(AV_NHS_110)	1	P24539	P24539	1	2	0.6962	0	1	1	812.436	1623.86	1623.86	3.75	0.00305	HCD (High Energy Collision Dissociation)	30	MS2	80.51	23	47.5798	54444	F5		313	313	2945	1	1		1	6.18965e-05	1.72644e-06	1.51216	435586	47.66
FALSE	High	MS Amanda 3.0 (A5)	Unambiguous	[K].TSPVADAAGWVDVDK.[E]		1	Q9Y6N5	Q9Y6N5	0	2	0.6691	0	1	1	765.877	1530.75	1530.74	2.04	0.00156	HCD (High Energy Collision Dissociation)	30	MS2	79.7104	23	47.5859	54453	F5		177.72	177.72	3865	1	1		1	6.18965e-05	6.07888e-05	0.962906	418455	47.71
FALSE	High	MS Amanda 3.0 (A5)	Unambiguous	[K].GPkVDINAPDVDVR.[G]	K3(AV_NHS_110)	1	Q09666	Q09666	1	2	0.6216	0	1	1	802.919	1604.83	1604.83	2.21	0.00177	HCD (High Energy Collision Dissociation)	30	MS2	85.0674	23	47.5964	54470	F5		260.38	260.38	4160	1	1		1	6.18965e-05	4.22815e-05	1.01934	237781	47.61
FALSE	High	MS Amanda 3.0 (A5)	Unambiguous	[R].GNPTVEVDLFTSK.[G]		1	P06733	P06733	0	2	0.1735	0	1	1	703.861	1406.72	1406.72	-0.61	-0.00043	HCD (High Energy Collision Dissociation)	30	MS2	16.2447	4.828	47.603	54473	F5		279.13	279.13	3713	1	1		1	6.18965e-05	1.35029e-06	1.54995	8685719	47.48
FALSE	High	MS Amanda 3.0 (A5)	Unambiguous	[K].LELQGVkGGVDHAAAFGR.[I]	K7(AV_NHS_110)	2	Q9HC38-2	Q9HC38; Q9HC38-2	1	3	0.6264	0	1	1	645.675	1935.01	1935.01	0.79	0.00051	HCD (High Energy Collision Dissociation)	30	MS2	52.7976	23	47.6159	54494	F5		179.81	179.81	4098	1	1		1	6.18965e-05	4.68669e-05	1.00336	238388	47.67
FALSE	High	MS Amanda 3.0 (A5)	Unambiguous	[K].EVFLVMPTGGGK.[S]		1	P46063	P46063	0	2	0.3544	0	1	1	617.829	1234.65	1234.65	0.4	0.00025	HCD (High Energy Collision Dissociation)	30	MS2	74.422	23	47.6202	54500	F5		221.76	221.76	2637	1	1		1	6.18965e-05	5.2887e-05	0.984585	479486	47.67
FALSE	High	MS Amanda 3.0 (A5)	Unambiguous	[K].SWEEQMIEVGR.[K]		2	Q00059	Q00059-2; Q00059	0	2	0.6321	0	1	1	682.32	1363.63	1363.63	1	0.00068	HCD (High Energy Collision Dissociation)	30	MS2	77.1035	23	47.6214	54502	F5		226.44	226.44	2588	1	1		1	6.18965e-05	3.54391e-05	1.0467	264009	47.69
FALSE	High	MS Amanda 3.0 (A5)	Unambiguous	[K].VADIGLAAWGR.[K]		1	P23526	P23526	0	2	0.5786	0	1	1	564.813	1128.62	1128.62	1.53	0.00086	HCD (High Energy Collision Dissociation)	30	MS2	25.9266	26.149	47.6329	54513	F5		317.38	317.38	1455	1	1		1	6.18965e-05	5.22575e-06	1.3418	3536554	47.49
FALSE	High	MS Amanda 3.0 (A5)	Unambiguous	[R].VTFVNFTVTR.[S]		1	Q14204	Q14204	0	2	0.639	0	1	1	592.328	1183.65	1183.65	1.87	0.00111	HCD (High Energy Collision Dissociation)	30	MS2	62.718	23	47.6354	54517	F5		236.67	236.67	1780	1	1		1	6.18965e-05	5.6723e-05	0.97369	833568	47.73
FALSE	High	MS Amanda 3.0 (A5)	Unambiguous	[R].SYQDPSNAQFLESIR.[R]		4	Q9UNZ2	Q9UNZ2; Q9UNZ2-6; Q9UNZ2-5; Q9UNZ2-4	0	2	0.7714	0	1	1	877.922	1754.84	1754.83	1.62	0.00142	HCD (High Energy Collision Dissociation)	30	MS2	39.5384	23	47.6366	54519	F5		342.65	342.65	4773	1	1		1	6.18965e-05	7.98202e-08	1.98487	529943	47.7
FALSE	High	MS Amanda 3.0 (A5)	Unambiguous	[K].GTGVVTSVPSDSPDDIAALR.[D]		2	Q9P2J5	Q9P2J5-2; Q9P2J5	0	2	0.7006	0	1	1	978.998	1956.99	1956.99	0.51	0.0005	HCD (High Energy Collision Dissociation)	30	MS2	0	23	47.6372	54520	F5		365.46	365.46	5649	1	1		1	6.18965e-05	2.33702e-09	2.52782	1.08234e+06	47.7
FALSE	High	MS Amanda 3.0 (A5)	Unambiguous	[R].IAAYAYSALSQIR.[V]		1	Q6IAA8	Q6IAA8	0	2	0.4226	0	1	1	713.89	1426.77	1426.77	2.54	0.00181	HCD (High Energy Collision Dissociation)	30	MS2	72.9822	23	47.6403	54525	F5		269.23	269.23	2103	1	1		1	6.18965e-05	6.37914e-06	1.31111	214217	47.59
FALSE	High	MS Amanda 3.0 (A5)	Unambiguous	[K].TVSQIISLQTLK.[K]		1	O76021	O76021	0	2	0.6617	0	1	1	665.901	1330.8	1330.79	1.1	0.00073	HCD (High Energy Collision Dissociation)	30	MS2	52.2471	23	47.6409	54526	F5		244.71	244.71	241	1	1		1	6.18965e-05	8.29601e-06	1.27067	371384	47.69
FALSE	High	MS Amanda 3.0 (A5)	Unambiguous	[K].TFVVQGFGNVGLHSMR.[Y]		4	P49448; P00367	P49448; P00367; P00367-3; P00367-2	0	3	0.6501	0	1	1	583.635	1748.89	1748.89	-0.38	-0.00022	HCD (High Energy Collision Dissociation)	30	MS2	64.2485	23	47.514	54356	F5		216.92	216.92	4835	1	1		2	6.18965e-05	1.38324e-05	1.19194	365527	47.24
FALSE	High	MS Amanda 3.0 (A5)	Unambiguous	[R].TLTLVDTGIGMTK.[A]		1	P08238	P08238	0	2	0.6207	0	1	2	675.371	1349.73	1349.73	-0.32	-0.00022	HCD (High Energy Collision Dissociation)	30	MS2	1.72482	2.535	48.3329	55456	F5		340.16	340.16	2079	1	1		1	6.18965e-05	2.4915e-07	1.80984	19321092	48.25
FALSE	High	MS Amanda 3.0 (A5)	Unambiguous	[K].kSADTLWGIQK.[E]	K1(AV_NHS_110)	3	P00338	P00338; P00338-4; P00338-3	1	2	0.069	0	1	1	678.861	1356.72	1356.72	-0.36	-0.00024	HCD (High Energy Collision Dissociation)	30	MS2	14.2879	8.922	47.5096	54349	F5		413.11	413.11	2678	1	1		1	6.18965e-05	9.85125e-07	1.59844	4730688	47.54
FALSE	High	MS Amanda 3.0 (A5)	Unambiguous	[K].EPAFEDITLESER.[K]		3	O75400-3	O75400-3; O75400-2; O75400	0	2	0.7069	0	1	1	768.367	1535.73	1535.72	3.18	0.00244	HCD (High Energy Collision Dissociation)	30	MS2	71.9987	23	47.4886	54323	F5		215.22	215.22	3519	1	1		1	6.18965e-05	4.63763e-05	1.005	566506	47.58
FALSE	High	MS Amanda 3.0 (A5)	Unambiguous	[K].TGTAYTFFTPNNIK.[Q]		2	P17844	P17844-2; P17844	0	2	0.6725	0	1	1	787.895	1574.78	1574.78	-1.33	-0.00105	HCD (High Energy Collision Dissociation)	30	MS2	14.0735	23	47.3285	54105	F5		297.69	297.69	4480	1	1		1	6.18965e-05	7.23906e-07	1.64582	650746	47.3
FALSE	High	MS Amanda 3.0 (A5)	Unambiguous	[K].TFVVQGFGNVGLHSMR.[Y]		4	P49448; P00367	P49448; P00367; P00367-3; P00367-2	0	3	0.5639	0	1	1	583.634	1748.89	1748.89	-1.42	-0.00083	HCD (High Energy Collision Dissociation)	30	MS2	66.8312	23	47.3316	54110	F5		206.5	206.5	4984	1	1		2	6.18965e-05	3.09622e-05	1.06759	365527	47.24
FALSE	High	MS Amanda 3.0 (A5)	Unambiguous	[K].GLGSTVQEIDLTGVK.[L]		1	Q96CN7	Q96CN7	0	2	0.615	0	1	1	758.913	1516.82	1516.82	-1.54	-0.00117	HCD (High Energy Collision Dissociation)	30	MS2	77.322	23	47.3334	54113	F5		220.41	220.41	2177	1	1		1	6.18965e-05	1.06244e-05	1.23258	270460	47.35
FALSE	High	MS Amanda 3.0 (A5)	Unambiguous	[R].LITTQQWLIK.[L]		1	P00846	P00846	0	2	0.6315	0	1	1	622.374	1243.74	1243.74	-0.73	-0.00046	HCD (High Energy Collision Dissociation)	30	MS2	92.5042	23	47.3377	54120	F5		243.35	243.35	381	1	1		1	6.18965e-05	3.51188e-05	1.0481	2.40436e+06	47.46
FALSE	High	MS Amanda 3.0 (A5)	Unambiguous	[K].VGVEVPDVNIEGPEGK.[L]		1	Q09666	Q09666	0	2	0.5206	0	1	1	819.422	1637.84	1637.84	-1.35	-0.00111	HCD (High Energy Collision Dissociation)	30	MS2	78.4384	23	47.3384	54121	F5		277.98	277.98	4084	1	1		1	6.18965e-05	4.61176e-06	1.36103	590312	47.39
FALSE	High	MS Amanda 3.0 (A5)	Unambiguous	[R].VLPEFDTPGHTLSWGK.[G]		1	P07686	P07686	0	3	0.0826	0	1	1	595.304	1783.9	1783.9	-1.37	-0.00082	HCD (High Energy Collision Dissociation)	30	MS2	80.9805	13.539	47.3587	54146	F5		84	84	5346	1	1		1	6.18965e-05	1.06419e-05	1.23233	1389017	47.47
FALSE	High	MS Amanda 3.0 (A5)	Unambiguous	[K].EQANAVSEAVVSSVNTVATK.[T]		1	O76070	O76070	0	2	0.5827	0	1	1	1002.51	2004.02	2004.02	-2.98	-0.00299	HCD (High Energy Collision Dissociation)	30	MS2	74.343	23	47.3679	54161	F5		194.59	194.59	5261	1	1		1	6.18965e-05	5.66686e-05	0.973839	253990	47.43
FALSE	High	MS Amanda 3.0 (A5)	Unambiguous	[R].LPGLAkQPSFR.[Q]	K6(AV_NHS_110)	2	P10619	P10619-2; P10619	1	2	0.2585	0	1	1	662.374	1323.74	1323.74	-0.78	-0.00052	HCD (High Energy Collision Dissociation)	30	MS2	29.3552	23	47.3885	54186	F5		296.44	296.44	1433	1	1		1	6.18965e-05	9.81651e-06	1.24476	2.73008e+06	47.48
FALSE	High	MS Amanda 3.0 (A5)	Unambiguous	[K].YVATLGVEVHPLVFHTNR.[G]		1	P62826	P62826	0	4	0.3036	0	1	1	513.78	2052.1	2052.1	-1.16	-0.00059	HCD (High Energy Collision Dissociation)	30	MS2	84.812	23	47.3898	54188	F5		106.64	106.64	2475	1	1		1	6.18965e-05	9.04649e-05	0.900686	752320	46.97
FALSE	High	MS Amanda 3.0 (A5)	Unambiguous	[R].LkLEPHEGLLLR.[F]	K2(AV_NHS_110)	5	P08195	P08195-4; P08195-5; P08195-3; P08195-2; P08195	1	3	0.6513	0	1	1	509.967	1527.89	1527.89	-1.19	-0.0006	HCD (High Energy Collision Dissociation)	30	MS2	52.706	23	47.391	54190	F5		195.16	195.16	737	1	1		1	6.18965e-05	9.84223e-05	0.88741	503890	47.3
FALSE	High	MS Amanda 3.0 (A5)	Unambiguous	[R].FVESVDEYQFVER.[L]		1	Q13405	Q13405	0	2	0.6452	0	1	1	823.888	1646.77	1646.77	-0.22	-0.00018	HCD (High Energy Collision Dissociation)	30	MS2	0	23	47.3966	54199	F5		269.13	269.13	3505	1	1		1	6.18965e-05	1.38689e-06	1.54584	381967	47.46
FALSE	High	MS Amanda 3.0 (A5)	Unambiguous	[R].AQLLQPTLEINPR.[H]		2	Q12931	Q12931-2; Q12931	0	2	1	0	1	1	746.927	1492.85	1492.85	-1.11	-0.00083	HCD (High Energy Collision Dissociation)	30	MS2	47.1514	23	47.3984	54202	F5		351.49	351.49	1042	1	1		1	6.18965e-05	3.53857e-07	1.75589	4.42872e+06	47.51
FALSE	High	MS Amanda 3.0 (A5)	Unambiguous	[R].SLGYAYVNFQQPADAER.[A]		5	Q13310; P11940	Q13310-3; Q13310-2; P11940-2; Q13310; P11940	0	2	0.8223	0	1	1	964.96	1928.91	1928.91	-0.73	-0.00071	HCD (High Energy Collision Dissociation)	30	MS2	59.1701	23	47.4051	54212	F5		380.68	380.68	4983	1	1		2	6.18965e-05	3.64001e-09	2.45968	2.40904e+06	47.58
FALSE	High	MS Amanda 3.0 (A5)	Unambiguous	[R].LLPQGLAVYASPENK.[K]		1	Q9BYD2	Q9BYD2	0	2	0.6155	0	1	1	800.442	1599.88	1599.87	1.52	0.00121	HCD (High Energy Collision Dissociation)	30	MS2	44.9284	23	47.4107	54221	F5		249.22	249.22	1994	1	1		1	6.18965e-05	1.99239e-06	1.49012	284343	47.44
FALSE	High	MS Amanda 3.0 (A5)	Unambiguous	[R].FSVGGMTDVAEIK.[G]		3	P36776	P36776-3; P36776-2; P36776	0	2	0.5923	0	1	1	677.338	1353.67	1353.67	-2.06	-0.00139	HCD (High Energy Collision Dissociation)	30	MS2	92.4882	23	47.419	54227	F5		218.26	218.26	3106	1	1		1	6.18965e-05	6.29714e-06	1.3131	509255	47.44
FALSE	High	MS Amanda 3.0 (A5)	Unambiguous	[R].LAEMPADSGYPAYLGAR.[L]		2	P38606	P38606-2; P38606	0	2	0.7005	0	1	1	891.429	1781.85	1781.85	-1.32	-0.00117	HCD (High Energy Collision Dissociation)	30	MS2	0	23	47.4258	54238	F5		222.96	222.96	5110	1	1		1	6.18965e-05	8.37606e-06	1.26919	304778	47.47
FALSE	High	MS Amanda 3.0 (A5)	Unambiguous	[R].QTVAVGVIkAVDK.[K]	K9(AV_NHS_110)	2	P68104	Q5VTE0; P68104	1	2	0.1041	0	1	1	719.417	1437.83	1437.83	-2.37	-0.00171	HCD (High Energy Collision Dissociation)	30	MS2	83.8671	23	47.4301	54245	F5		225.37	225.37	663	1	1		1	6.18965e-05	7.73087e-06	1.28153	2.08177e+06	47.58
FALSE	High	MS Amanda 3.0 (A5)	Unambiguous	[R].TDASSASSFLDSDELER.[T]		3	Q14498	Q14498-3; Q14498-2; Q14498	0	2	0.7095	0	1	1	915.403	1829.8	1829.8	-2.26	-0.00206	HCD (High Energy Collision Dissociation)	30	MS2	88.8519	23	47.4381	54257	F5		309.76	309.76	1894	1	1		1	6.18965e-05	4.80081e-07	1.70898	1.072e+06	47.56
FALSE	High	MS Amanda 3.0 (A5)	Unambiguous	[R].SEGVVAVLLTK.[K]		1	P49327	P49327	0	2	0.5688	0	1	1	558.337	1115.67	1115.67	-0.61	-0.00034	HCD (High Energy Collision Dissociation)	30	MS2	38.3032	11.051	47.4495	54268	F5		272.48	272.48	415	1	1		1	6.18965e-05	3.40295e-05	1.05298	4.30409e+06	47.52
FALSE	High	MS Amanda 3.0 (A5)	Unambiguous	[R].ASNLENSTYDLYTIPK.[D]		2	P53621	P53621-2; P53621	0	2	0.6334	0	1	1	914.95	1828.89	1828.9	-1.46	-0.00133	HCD (High Energy Collision Dissociation)	30	MS2	50.8448	23	47.4514	54271	F5		251.54	251.54	5542	1	1		1	6.18965e-05	2.48168e-07	1.81044	1.54922e+06	47.59
FALSE	High	MS Amanda 3.0 (A5)	Unambiguous	[R].ETADTDTADQVMASFK.[I]		4	P12814	P12814-4; P12814-3; P12814-2; P12814	0	2	0.805	0	1	1	865.383	1729.76	1729.76	0.53	0.00046	HCD (High Energy Collision Dissociation)	30	MS2	10.2778	23	47.4575	54281	F5		311.76	311.76	2083	1	1		1	6.18965e-05	2.05826e-08	2.19328	739668	47.61
FALSE	High	MS Amanda 3.0 (A5)	Unambiguous	[R].LPTEEEWEFAAR.[G]		3	Q8NBJ7	Q8NBJ7; Q8NBJ7-3; Q8NBJ7-2	0	2	0.582	0	1	1	739.352	1477.7	1477.7	1.27	0.00094	HCD (High Energy Collision Dissociation)	30	MS2	60.5216	23	47.4631	54290	F5		190.56	190.56	3320	1	1		1	6.18965e-05	5.1067e-05	0.99003	440856	47.61
FALSE	High	MS Amanda 3.0 (A5)	Unambiguous	[R].EGNVPNIIIAGPPGTGK.[T]		2	P35250	P35250-2; P35250	0	2	0.6072	0	1	1	817.446	1633.89	1633.89	-3.13	-0.00255	HCD (High Energy Collision Dissociation)	30	MS2	75.9388	23	47.488	54322	F5		180.3	180.3	2385	1	1		1	6.18965e-05	9.33123e-05	0.89581	261553	47.5
FALSE	High	MS Amanda 3.0 (A5)	Unambiguous	[K].NTSEQDQPMGGWEMIR.[K]		1	P20700	P20700	0	2	0.7979	0	1	1	939.908	1878.81	1878.81	-0.86	-0.00081	HCD (High Energy Collision Dissociation)	30	MS2	62.7138	23	47.497	54336	F5		305.83	305.83	1660	1	1		1	6.18965e-05	1.38003e-07	1.90068	628570	47.64
FALSE	High	MS Amanda 3.0 (A5)	Unambiguous	[R].TLTIVDTGIGMTK.[A]		3	Q58FG1; P07900	P07900-2; Q58FG1; P07900	0	2	0.6207	0	1	1	675.371	1349.73	1349.73	-0.32	-0.00022	HCD (High Energy Collision Dissociation)	30	MS2	1.72482	2.535	48.3329	55456	F5		340.16	340.16	2079	1	1		2	6.18965e-05	2.4915e-07	1.80984	19321092	48.25
FALSE	High	MS Amanda 3.0 (A5)	Unambiguous	[K].LSNFkTAAESFK.[G]	K5(AV_NHS_110)	1	P07237	P07237	1	2	0.1083	0	1	1	726.872	1452.74	1452.74	0.39	0.00028	HCD (High Energy Collision Dissociation)	30	MS2	79.6289	23	48.3342	55458	F5		239.08	239.08	3630	1	1		1	6.18965e-05	1.3651e-05	1.19397	652080	48.37
FALSE	High	MS Amanda 3.0 (A5)	Unambiguous	[R].INVYYNEATGGkYVPR.[A]	K12(AV_NHS_110)	1	P68371	P68371	1	3	0.0817	0	1	1	651.995	1953.97	1953.97	0.1	6e-05	HCD (High Energy Collision Dissociation)	30	MS2	38.8231	13.432	48.3532	55488	F5		329.23	329.23	5710	1	1		1	6.18965e-05	8.43751e-07	1.62226	1.59237e+06	48.35
FALSE	High	MS Amanda 3.0 (A5)	Unambiguous	[R].GLPDNISSVLNK.[L]		2	Q16851	Q16851-2; Q16851	0	2	0.5477	0	1	1	628.846	1256.69	1256.68	0.72	0.00045	HCD (High Energy Collision Dissociation)	30	MS2	44.4984	23	46.2912	52711	F5		215.88	215.88	1755	1	1		1	6.18965e-05	2.15638e-05	1.12347	637472	46.26
FALSE	High	MS Amanda 3.0 (A5)	Unambiguous	[R].QTNPSAMEVEEDDPVPEIR.[R]		1	P55072	P55072	0	2	0.7467	0	1	1	1078.49	2155.98	2155.98	-0.37	-0.0004	HCD (High Energy Collision Dissociation)	30	MS2	5.7695	23	46.2918	52712	F5		359	359	4798	1	1		1	6.18965e-05	7.93636e-10	2.69389	658681	46.28
FALSE	High	MS Amanda 3.0 (A5)	Unambiguous	[K].VGTDLLEEEITK.[F]		4	P29692; P29692-3	P29692-2; P29692; P29692-4; P29692-3	0	2	0.6388	0	1	1	673.858	1346.71	1346.7	3.5	0.00236	HCD (High Energy Collision Dissociation)	30	MS2	50.4735	23	46.2924	52713	F5		335.43	335.43	2511	1	1		2	6.18965e-05	1.91082e-06	1.49655	3.52859e+06	46.4
FALSE	High	MS Amanda 3.0 (A5)	Unambiguous	[R].ATVPLQSNVIEAAPDMK.[R]		1	O75165	O75165	0	2	0.6532	0	1	1	892.467	1783.93	1783.93	0.45	0.00041	HCD (High Energy Collision Dissociation)	30	MS2	64.614	23	46.2961	52719	F5		242.01	242.01	4368	1	1		1	6.18965e-05	7.48057e-07	1.64077	219802	46.28
FALSE	High	MS Amanda 3.0 (A5)	Unambiguous	[K].QALETVNDYNPLMK.[D]		1	Q14204	Q14204	0	2	0.6998	0	1	1	818.407	1635.81	1635.8	1.63	0.00133	HCD (High Energy Collision Dissociation)	30	MS2	0	23	46.2973	52721	F5		303.62	303.62	4246	1	1		1	6.18965e-05	1.29663e-07	1.91027	435702	46.37
FALSE	High	MS Amanda 3.0 (A5)	Unambiguous	[K].GPkGLEELVK.[Q]	K3(AV_NHS_110)	9	O75369-8	O75369-6; O75369-3; O75369-2; O75369-9; O75369-8; O75369-7; O75369-5; O75369-4; O75369	1	2	0.6138	0	1	1	590.335	1179.66	1179.66	0.45	0.00027	HCD (High Energy Collision Dissociation)	30	MS2	71.8927	23	46.2979	52722	F5		271.2	271.2	1203	1	1		1	6.18965e-05	7.46072e-05	0.930919	1.09713e+06	46.4
FALSE	High	MS Amanda 3.0 (A5)	Unambiguous	[K].VLEQLTGQTPVFSK.[A]		2	P62913	P62913-2; P62913	0	2	0.6238	0	1	1	773.927	1546.85	1546.85	-0.09	-7e-05	HCD (High Energy Collision Dissociation)	30	MS2	88.0798	9.285	46.3089	52739	F5		237.9	237.9	1958	1	1		1	6.18965e-05	4.6777e-06	1.35884	4787861	46.43
FALSE	High	MS Amanda 3.0 (A5)	Unambiguous	[RK].DGLAFNALIHR.[H]		4	O43707	O43707; Q9H254-4; Q9H254-2; Q9H254	0	3	0.7044	0	1	1	409.559	1226.66	1226.66	-0.17	-7e-05	HCD (High Energy Collision Dissociation)	30	MS2	54.1811	23	46.3102	52741	F5		197.83	197.83	2135	1	1		1	6.18965e-05	8.44961e-05	0.911411	615436	46.39
FALSE	High	MS Amanda 3.0 (A5)	Unambiguous	[R].FVNVVPTFGK.[K]		1	P62861	P62861	0	2	0.7148	0	1	1	554.314	1107.62	1107.62	0.62	0.00034	HCD (High Energy Collision Dissociation)	30	MS2	28.691	9.418	46.3204	52750	F5		281.82	281.82	1254	1	1		1	6.18965e-05	1.44729e-05	1.18496	3.57123e+06	46.31
FALSE	High	MS Amanda 3.0 (A5)	Unambiguous	[R].LVVLATPQVSDSMR.[K]		3	P46976	P46976-3; P46976-2; P46976	0	2	0.6138	0	1	1	758.413	1515.82	1515.82	-1.32	-0.001	HCD (High Energy Collision Dissociation)	30	MS2	87.6516	23	46.3266	52760	F5		234.08	234.08	2466	1	1		1	6.18965e-05	1.64229e-05	1.16548	795634	46.41
FALSE	High	MS Amanda 3.0 (A5)	Unambiguous	[R].ILGPAESDEFLAR.[V]		5	Q5T4S7	Q5T4S7-5; Q5T4S7-4; Q5T4S7-3; Q5T4S7-2; Q5T4S7	0	2	0.66	0	1	1	709.37	1417.73	1417.73	0.78	0.00055	HCD (High Energy Collision Dissociation)	30	MS2	67.7546	23	46.2643	52676	F5		189.35	189.35	3174	1	1		1	6.18965e-05	3.00646e-05	1.07214	351292	46.25
FALSE	High	MS Amanda 3.0 (A5)	Unambiguous	[K].GAkLTPEEEEILNK.[K]	K3(AV_NHS_110)	1	P62241	P62241	1	2	0.3583	0	1	1	840.939	1680.87	1680.87	1.02	0.00086	HCD (High Energy Collision Dissociation)	30	MS2	12.921	23	46.3528	52794	F5		225.92	225.92	4275	1	1		1	6.18965e-05	3.66662e-05	1.04142	487600	46.42
FALSE	High	MS Amanda 3.0 (A5)	Unambiguous	[K].ADLINNLGTIAK.[SF]		5	P08238; P07900	P08238; P07900-2; P07900; Q14568; Q58FF8	0	2	0.6395	0	1	1	621.856	1242.71	1242.71	-0.12	-7e-05	HCD (High Energy Collision Dissociation)	30	MS2	58.0349	23	46.3583	52803	F5		208.26	208.26	1072	1	1		2	6.18965e-05	1.29862e-05	1.20166	52231428	45.73
FALSE	High	MS Amanda 3.0 (A5)	Unambiguous	[R].DISLDSELHDLR.[L]		2	Q15643	Q15643-2; Q15643	0	3	0.5384	0	1	1	471.573	1412.7	1412.7	1.66	0.00078	HCD (High Energy Collision Dissociation)	30	MS2	82.1731	23	46.3687	52819	F5		164.2	164.2	3007	1	1		1	6.18965e-05	3.84493e-05	1.03407	167988	46.35
FALSE	High	MS Amanda 3.0 (A5)	Unambiguous	[K].VDIDAPDVSIEGPDAK.[L]		1	Q09666	Q09666	0	2	0.6354	0	1	1	820.904	1640.8	1640.8	-0.91	-0.00074	HCD (High Energy Collision Dissociation)	30	MS2	63.1134	23	46.3706	52822	F5		228.53	228.53	4528	1	1		1	6.18965e-05	9.35111e-06	1.25224
FALSE	High	MS Amanda 3.0 (A5)	Unambiguous	[R].YEGGYPALTEVMNK.[L]		1	O75323	O75323	0	2	0.6889	0	1	1	786.373	1571.74	1571.74	-1.18	-0.00093	HCD (High Energy Collision Dissociation)	30	MS2	10.8239	23	46.383	52835	F5		198.37	198.37	3721	1	1		1	6.18965e-05	3.18511e-05	1.06321	457840	46.61
FALSE	High	MS Amanda 3.0 (A5)	Unambiguous	[R].SEDPDQQYLILNTAR.[K]		1	Q96QK1	Q96QK1	0	2	1	0	1	1	881.934	1762.86	1762.86	-0.17	-0.00015	HCD (High Energy Collision Dissociation)	30	MS2	11.345	23	46.3867	52841	F5		361.01	361.01	5653	1	1		1	6.18965e-05	2.88888e-09	2.49522	1.32432e+06	46.49
FALSE	High	MS Amanda 3.0 (A5)	Unambiguous	[R].GNSLTLIDLPGHESLR.[L]		1	Q9Y5M8	Q9Y5M8	0	3	0.5894	0	1	1	574.642	1721.91	1721.92	-3.28	-0.00188	HCD (High Energy Collision Dissociation)	30	MS2	66.7516	23	46.3941	52853	F5		195.27	195.27	3897	1	1		1	6.18965e-05	4.69813e-06	1.35817
FALSE	High	MS Amanda 3.0 (A5)	Unambiguous	[K].DVEFEVVGDAPEK.[V]		2	Q9UBT2	Q9UBT2-2; Q9UBT2	0	2	0.6853	0	1	1	717.343	1433.68	1433.68	-1.08	-0.00077	HCD (High Energy Collision Dissociation)	30	MS2	70.2002	23	46.4002	52862	F5		210.2	210.2	2708	1	1		1	6.18965e-05	2.72707e-05	1.08722
FALSE	High	MS Amanda 3.0 (A5)	Unambiguous	[R].VAAAVDLIIK.[S]		1	P49327	P49327	0	2	1	0	1	1	506.824	1012.64	1012.64	0.81	0.00041	HCD (High Energy Collision Dissociation)	30	MS2	46.5823	23	46.4129	52875	F5		259.26	259.26	102	1	1		1	6.18965e-05	2.02992e-05	1.1328	1.23309e+06	46.11
FALSE	High	MS Amanda 3.0 (A5)	Unambiguous	[K].kFFDANYDGK.[D]	K1(AV_NHS_110)	3	Q15691	Q9UPY8; Q15691; Q9UPY8-2	1	2	0.6639	0	1	1	657.803	1314.6	1314.6	-0.83	-0.00055	HCD (High Energy Collision Dissociation)	30	MS2	44.2834	23	46.4148	52878	F5		252.63	252.63	1959	1	1		1	6.18965e-05	2.73813e-05	1.08659
FALSE	High	MS Amanda 3.0 (A5)	Unambiguous	[R].GNQHDVPVIPLDVVDNQTEK.[L]		2	P55212	P55212-2; P55212	0	3	0.498	0	1	1	739.709	2217.11	2217.11	-0.9	-0.00067	HCD (High Energy Collision Dissociation)	30	MS2	86.5071	23	46.4228	52891	F5		184.74	184.74	6413	1	1		1	6.18965e-05	9.07151e-05	0.900252	158553	46.45
FALSE	High	MS Amanda 3.0 (A5)	Unambiguous	[R].TFNTSTGGLLLPSDTK.[R]		2	P12956	P12956-2; P12956	0	2	0.7607	0	1	1	826.429	1651.85	1651.85	-1.81	-0.00149	HCD (High Energy Collision Dissociation)	30	MS2	83.338	23	46.3565	52800	F5		362.66	362.66	3812	1	1		1	6.18965e-05	1.9534e-09	2.55539	2.16711e+06	46.5
FALSE	High	MS Amanda 3.0 (A5)	Unambiguous	[R].NPDDITQEEYGEFYK.[S]		1	P08238	P08238	0	2	0.7955	0	1	1	924.408	1847.81	1847.8	5.99	0.00553	HCD (High Energy Collision Dissociation)	30	MS2	13.9852	23	46.2637	52675	F5		267.82	267.82	2246	1	1		1	6.18965e-05	2.96341e-06	1.42906
FALSE	High	MS Amanda 3.0 (A5)	Unambiguous	[K].LkDVLLQVDDERR.[N]	K2(AV_NHS_110)	2	P35579	P35579-2; P35579	2	3	0.3714	0	1	1	570.312	1708.92	1708.92	0.02	1e-05	HCD (High Energy Collision Dissociation)	30	MS2	65.5077	23	46.2619	52672	F5		117.46	117.46	2669	1	1		1	6.18965e-05	2.97086e-05	1.07398	463827	46.27
FALSE	High	MS Amanda 3.0 (A5)	Unambiguous	[R].LSFQHDPETSVLVLR.[K]		2	Q14697	Q14697-2; Q14697	0	3	0.7589	0	1	1	580.981	1740.93	1740.93	0.19	0.00011	HCD (High Energy Collision Dissociation)	30	MS2	28.0594	15.914	46.26	52669	F5		322.38	322.38	3064	1	1		1	6.18965e-05	5.79352e-08	2.03414	5602698	46.1
FALSE	High	MS Amanda 3.0 (A5)	Unambiguous	[K].FSHEEIAMATVTALR.[R]		2	P04075	P04075-2; P04075	0	3	0.7482	0	1	1	559.287	1675.85	1675.85	0.25	0.00014	HCD (High Energy Collision Dissociation)	30	MS2	18.9235	23	46.0468	52382	F5		396.6	396.6	4401	1	1		1	6.18965e-05	9.16222e-07	1.60959	3.76608e+06	45.77
FALSE	High	MS Amanda 3.0 (A5)	Unambiguous	[R].YALYDATYETkESK.[K]	K11(AV_NHS_110)	3	Q9Y281; P23528	Q9Y281-3; Q9Y281; P23528	1	2	0.042	0	1	1	896.42	1791.83	1791.83	-0.05	-4e-05	HCD (High Energy Collision Dissociation)	30	MS2	4.73022	23	46.048	52384	F5		268.74	268.74	4073	1	1		2	6.18965e-05	7.16518e-06	1.29323	5.53155e+06	45.73
FALSE	High	MS Amanda 3.0 (A5)	Unambiguous	[K].VWLDPNETNEIANANSR.[Q]		1	P84098	P84098	0	2	0.7213	0	1	1	971.966	1942.92	1942.93	-0.43	-0.00041	HCD (High Energy Collision Dissociation)	30	MS2	59.9838	23	46.0511	52389	F5		379.29	379.29	5839	1	1		1	6.18965e-05	2.79392e-10	2.85443	3.12962e+06	46.19
FALSE	High	MS Amanda 3.0 (A5)	Unambiguous	[R].GAGIGGLGITVEGPSESK.[I]		9	O75369-8	O75369-6; O75369-3; O75369-2; O75369-9; O75369-8; O75369-7; O75369-5; O75369-4; O75369	0	2	0.6917	0	1	1	814.929	1628.85	1628.85	0.76	0.00062	HCD (High Energy Collision Dissociation)	30	MS2	62.0691	23	46.0517	52390	F5		230.96	230.96	3713	1	1		1	6.18965e-05	1.15244e-06	1.57432	1.90832e+06	46.22
FALSE	High	MS Amanda 3.0 (A5)	Unambiguous	[K].IVTGGSDNHLILVDLR.[S]		3	P34896	P34896; P34896-4; P34896-2	0	3	0.6256	0	1	1	574.656	1721.95	1721.95	-0.58	-0.00034	HCD (High Energy Collision Dissociation)	30	MS2	26.5971	23	46.0777	52424	F5		179.46	179.46	1589	1	1		1	6.18965e-05	2.56698e-05	1.09656	464354	46.1
FALSE	High	MS Amanda 3.0 (A5)	Unambiguous	[R].DMGGYSTTTDFIK.[S]		2	O43837	O43837-3; O43837	0	2	0.7781	0	1	1	718.323	1435.64	1435.64	-1.21	-0.00087	HCD (High Energy Collision Dissociation)	30	MS2	71.1975	23	46.0801	52428	F5		269.46	269.46	1840	1	1		1	6.18965e-05	1.74956e-06	1.51011	293341	46.08
FALSE	High	MS Amanda 3.0 (A5)	Unambiguous	[R].QLLTLSSELSQAR.[D]		1	P15311	P15311	0	2	0.6258	0	1	1	723.401	1445.8	1445.8	-0.52	-0.00037	HCD (High Energy Collision Dissociation)	30	MS2	81.2532	23	46.0826	52432	F5		243.82	243.82	1984	1	1		1	6.18965e-05	3.18087e-06	1.41817	1.09215e+06	46.21
FALSE	High	MS Amanda 3.0 (A5)	Unambiguous	[K].TVIESSPESPVTITEPYR.[T]		1	Q8TEQ6	Q8TEQ6	0	2	0.6974	0	1	1	1003.01	2005.01	2005.01	-1.38	-0.00138	HCD (High Energy Collision Dissociation)	30	MS2	19.6926	23	46.0869	52439	F5		289.79	289.79	5842	1	1		1	6.18965e-05	4.51255e-07	1.7185	267618	46.13
FALSE	High	MS Amanda 3.0 (A5)	Unambiguous	[R].AGVNTVTTLVENkK.[A]	K13(AV_NHS_110)	1	P62424	P62424	1	2	0.0008	0	1	1	792.434	1583.86	1583.86	-2.19	-0.00174	HCD (High Energy Collision Dissociation)	30	MS2	65.2797	23	46.1155	52477	F5		222.86	222.86	2315	1	1		1	6.18965e-05	6.91835e-05	0.942721	253008	46.2
FALSE	High	MS Amanda 3.0 (A5)	Unambiguous	[K].SSWLEEDDDPVVAR.[V]		2	O15460	O15460-2; O15460	0	2	0.5942	0	1	1	809.372	1617.74	1617.74	-1.7	-0.00137	HCD (High Energy Collision Dissociation)	30	MS2	47.1808	23	46.1253	52492	F5		207.73	207.73	2989	1	1		1	6.18965e-05	3.19075e-05	1.06294	142865	46.13
FALSE	High	MS Amanda 3.0 (A5)	Unambiguous	[K].VDEFVTHNLSFDEINK.[A]		1	P11766	P11766	0	3	0.6466	0	1	1	636.31	1906.92	1906.92	-1.12	-0.00071	HCD (High Energy Collision Dissociation)	30	MS2	54.3165	23	46.1296	52499	F5		205.18	205.18	5156	1	1		1	6.18965e-05	5.28338e-05	0.984742	1.15858e+06	46.23
FALSE	High	MS Amanda 3.0 (A5)	Unambiguous	[K].GITEQQkEGLEIVK.[M]	K7(AV_NHS_110)	1	P13010	P13010	1	2	0.3936	0	1	1	841.453	1681.9	1681.9	-1.09	-0.00092	HCD (High Energy Collision Dissociation)	30	MS2	0	23	46.1392	52507	F5		283.29	283.29	2870	1	1		1	6.18965e-05	1.86888e-06	1.49996	430598	46.16
FALSE	High	MS Amanda 3.0 (A5)	Unambiguous	[K].IYGADDIELLPEAQHK.[A]		1	P11586	P11586	0	2	0.7439	0	1	1	906.461	1811.92	1811.92	-1.12	-0.00102	HCD (High Energy Collision Dissociation)	30	MS2	34.9913	23	46.1447	52516	F5		255.38	255.38	4882	1	1		1	6.18965e-05	1.71781e-06	1.51293	231267	46.19
FALSE	High	MS Amanda 3.0 (A5)	Unambiguous	[K].NLEPEWAAAASEVK.[E]		5	Q15084	Q15084-5; Q15084-4; Q15084-3; Q15084-2; Q15084	0	2	0.624	0	1	1	757.879	1514.75	1514.75	1.82	0.00138	HCD (High Energy Collision Dissociation)	30	MS2	57.6305	23	46.1478	52521	F5		256.87	256.87	3840	1	1		1	6.18965e-05	4.36457e-07	1.72362	991759	46.33
FALSE	High	MS Amanda 3.0 (A5)	Unambiguous	[R].MAPYQGPDAVPGALDYK.[S]		3	O43707	O43707-2; O43707-3; O43707	0	2	0.7242	0	1	1	896.932	1792.86	1792.86	0.13	0.00012	HCD (High Energy Collision Dissociation)	30	MS2	73.3622	23	46.169	52547	F5		327.34	327.34	4897	1	1		1	6.18965e-05	9.09487e-09	2.31887	967342	46.22
FALSE	High	MS Amanda 3.0 (A5)	Unambiguous	[R].AIESMEQQLSELK.[K]		1	P12270	P12270	0	2	0.5721	0	1	1	753.381	1505.75	1505.75	2.02	0.00152	HCD (High Energy Collision Dissociation)	30	MS2	22.6206	23	46.1721	52552	F5		224.6	224.6	4056	1	1		1	6.18965e-05	1.19237e-05	1.21481	215240	46.11
FALSE	High	MS Amanda 3.0 (A5)	Unambiguous	[K].EALTYDGALLGDR.[S]		2	Q15056	Q15056-2; Q15056	0	2	0.6747	0	1	1	697.35	1393.69	1393.7	-1.96	-0.00136	HCD (High Energy Collision Dissociation)	30	MS2	12.6256	23	46.1733	52554	F5		290.14	290.14	3330	1	1		1	6.18965e-05	7.51625e-06	1.28586	5686276	46.02
FALSE	High	MS Amanda 3.0 (A5)	Unambiguous	[R].QSILPPPQGPAPIPFQHR.[G]		2	Q9H6S3	Q9H6S3-3; Q9H6S3	0	3	0.2454	0	1	1	660.697	1980.08	1980.08	-2.57	-0.0017	HCD (High Energy Collision Dissociation)	30	MS2	88.7472	23	46.1752	52557	F5		132.22	132.22	2121	1	1		1	6.18965e-05	1.81748e-05	1.14985	215910	46.2
FALSE	High	MS Amanda 3.0 (A5)	Unambiguous	[K].QFAYQNSWGLTTR.[T]		1	P07814	P07814	0	2	0.6549	0	1	1	786.382	1571.76	1571.76	-1.6	-0.00125	HCD (High Energy Collision Dissociation)	30	MS2	56.8586	23	46.1899	52580	F5		204.36	204.36	3999	1	1		1	6.18965e-05	8.0446e-05	0.919117
FALSE	High	MS Amanda 3.0 (A5)	Unambiguous	[K].IGIVGLPNVGK.[S]		2	Q9NTK5-3; Q9NTK5	Q9NTK5-3; Q9NTK5	0	2	0.3601	0	1	1	533.834	1066.66	1066.66	-0.81	-0.00043	HCD (High Energy Collision Dissociation)	30	MS2	60.4541	23	46.2191	52619	F5		198.1	198.1	235	1	1		2	6.18965e-05	7.04673e-05	0.939847	1.41249e+06	46.31
FALSE	High	MS Amanda 3.0 (A5)	Unambiguous	[K].TELEDTLDTTAAQQELR.[T]		5	P35580	P35580-2; P35580; P35580-5; P35580-4; P35580-3	0	2	0.5993	0	1	1	967.473	1933.94	1933.93	1.64	0.00159	HCD (High Energy Collision Dissociation)	30	MS2	34.96	23	46.2228	52625	F5		322.28	322.28	5805	1	1		1	6.18965e-05	3.17679e-08	2.12654	199938	46.25
FALSE	High	MS Amanda 3.0 (A5)	Unambiguous	[R].MAGTAFDFENMK.[R]		1	P31150	P31150	0	2	0.7425	0	1	1	681.297	1361.59	1361.59	0.47	0.00032	HCD (High Energy Collision Dissociation)	30	MS2	69.5989	23	46.232	52632	F5		211.36	211.36	961	1	1		1	6.18965e-05	8.1514e-06	1.27338	532556	46.3
FALSE	High	MS Amanda 3.0 (A5)	Unambiguous	[K].YPIEHGIITNWDDMEK.[I]		4	P68032	P68133; P68032; P63267; P62736	0	3	0.6437	0	1	1	654.308	1960.91	1960.91	-0.59	-0.00038	HCD (High Energy Collision Dissociation)	30	MS2	5.95912	2.516	46.2594	52668	F5		242.44	242.44	4434	1	1		1	6.18965e-05	6.295e-06	1.31315	65475076	46.04
FALSE	High	MS Amanda 3.0 (A5)	Unambiguous	[K].ELEQkEVDYSGLR.[V]	K5(AV_NHS_110)	2	Q9UKY7	Q9UKY7; Q9UKY7-2	1	2	0.4084	0	1	1	838.408	1675.81	1675.82	-5.63	-0.00472	HCD (High Energy Collision Dissociation)	30	MS2	95.0297	23	46.435	52910	F5		258.84	258.84	4424	1	1		1	6.18965e-05	3.00827e-05	1.07205	293865	46.48
FALSE	High	MS Amanda 3.0 (A5)	Unambiguous	[K].ANIVHLMLSSPEQIQK.[Q]		4	P55060	P55060-4; P55060-3; P55060; P55060-2	0	3	0.7658	0	1	1	603.329	1807.97	1807.97	-0.55	-0.00033	HCD (High Energy Collision Dissociation)	30	MS2	65.4158	17.726	46.4733	52956	F5		312.51	312.51	2666	1	1		1	6.18965e-05	9.78263e-06	1.24529	970338	46.42
FALSE	High	MS Amanda 3.0 (A5)	Unambiguous	[K].VPDSTYEMIGGLDK.[Q]		2	P62195	P62195-2; P62195	0	2	0.7544	0	1	1	762.866	1524.72	1524.73	-0.41	-0.00031	HCD (High Energy Collision Dissociation)	30	MS2	49.901	23	46.4758	52960	F5		309.86	309.86	3746	1	1		1	6.18965e-05	1.71845e-08	2.22102	957059	46.59
FALSE	High	MS Amanda 3.0 (A5)	Unambiguous	[M].PGVTVkDVNQQEFVR.[A]	K6(AV_NHS_110)	1	P39019	P39019	1	2	0.2014	0	1	1	913.474	1825.94	1825.94	-1.72	-0.00157	HCD (High Energy Collision Dissociation)	30	MS2	12.2723	23	46.4924	52986	F5		304.6	304.6	4076	1	1		1	6.18965e-05	1.87102e-06	1.49979	203900	46.55
FALSE	High	MS Amanda 3.0 (A5)	Unambiguous	[K].VPDSTYEMIGGLDK.[Q]		2	P62195	P62195-2; P62195	0	2	1	0	1	1	762.867	1524.73	1524.73	1.5	0.00115	HCD (High Energy Collision Dissociation)	30	MS2	15.659	23	46.7487	53326	F5		277.5	277.5	3837	1	1		1	6.18965e-05	1.08864e-07	1.93715	957059	46.59
FALSE	High	MS Amanda 3.0 (A5)	Unambiguous	[R].TSQQLQLIDEQDSYIQSR.[A]		4	Q13190	Q13190-4; Q13190-3; Q13190-2; Q13190	0	3	0.7278	0	1	1	718.024	2152.06	2152.05	2.75	0.00198	HCD (High Energy Collision Dissociation)	30	MS2	40.2525	23	46.7494	53327	F5		314.82	314.82	6960	1	1		1	6.18965e-05	1.78936e-07	1.86074	352899	46.78
FALSE	High	MS Amanda 3.0 (A5)	Unambiguous	[R].VAEEMTFFPR.[D]		1	O14657	O14657	0	2	0.7232	0	1	1	613.799	1226.59	1226.59	2.31	0.00142	HCD (High Energy Collision Dissociation)	30	MS2	81.193	23	46.7647	53351	F5		218.13	218.13	2649	1	1		1	6.18965e-05	4.6279e-05	1.00532	196538	46.87
FALSE	High	MS Amanda 3.0 (A5)	Unambiguous	[K].DIPGLTDTTVPR.[R]		1	P62753	P62753	0	2	0.5173	0	1	1	642.844	1284.68	1284.68	1.55	0.00099	HCD (High Energy Collision Dissociation)	30	MS2	35.8676	16.634	46.778	53365	F5		271.19	271.19	2446	1	1		1	6.18965e-05	1.45302e-05	1.18435	6197913	46.88
FALSE	High	MS Amanda 3.0 (A5)	Unambiguous	[K].AIEAVAISPWK.[T]		1	Q9H4A4	Q9H4A4	0	2	0.6826	0	1	1	592.838	1184.67	1184.67	1.04	0.00062	HCD (High Energy Collision Dissociation)	30	MS2	70.6381	22.936	46.7793	53367	F5		221.11	221.11	1135	1	1		1	6.18965e-05	5.37024e-05	0.982206	1.06417e+06	46.63
FALSE	High	MS Amanda 3.0 (A5)	Unambiguous	[R].QMSGAQIkIANPVEGSTDR.[Q]	K8(AV_NHS_110)	8	Q15366	Q15366-8; Q15366-7; Q15366-6; Q15366-5; Q15366-4; Q15366-3; Q15366-2; Q15366	1	3	0.1381	0	1	1	704.685	2112.04	2112.04	1.39	0.00098	HCD (High Energy Collision Dissociation)	30	MS2	85.3126	23	46.7817	53371	F5		249.15	249.15	6376	1	1		1	6.18965e-05	6.28916e-05	0.957605	710187	46.86
FALSE	High	MS Amanda 3.0 (A5)	Unambiguous	[R].VGGNIEVLGFNAR.[Q]		3	Q14839	Q8TDI0; Q14839; Q14839-2	0	2	0.5785	0	1	1	673.366	1345.72	1345.72	1.42	0.00096	HCD (High Energy Collision Dissociation)	30	MS2	82.0798	23	46.7824	53372	F5		245.81	245.81	2102	1	1		1	6.18965e-05	2.78293e-06	1.43873	362441	46.8
FALSE	High	MS Amanda 3.0 (A5)	Unambiguous	[K].LTPEEEEILNkK.[R]	K11(AV_NHS_110)	1	P62241	P62241	1	2	0.1317	0	1	1	776.909	1552.81	1552.81	0.69	0.00054	HCD (High Energy Collision Dissociation)	30	MS2	73.8122	23	46.7904	53385	F5		228.6	228.6	3397	1	1		1	6.18965e-05	1.44436e-05	1.18528	257862	46.83
FALSE	High	MS Amanda 3.0 (A5)	Unambiguous	[K].FEAAETLEEAAMR.[S]		10	Q07866	Q07866-9; Q07866-8; Q07866-7; Q07866-6; Q07866-5; Q07866-4; Q07866-3; Q07866-2; Q07866-10; Q07866	0	2	0.6728	0	1	1	734.344	1467.68	1467.68	1.08	0.00079	HCD (High Energy Collision Dissociation)	30	MS2	65.0524	23	46.794	53391	F5		258.05	258.05	2849	1	1		1	6.18965e-05	1.2991e-05	1.20161	215533	46.82
FALSE	High	MS Amanda 3.0 (A5)	Unambiguous	[R].ILLQSkNAGAVIGK.[G]	K6(AV_NHS_110)	3	P61978-3	P61978-3; P61978-2; P61978	1	2	0.1104	0	1	1	761.455	1521.9	1521.9	1.28	0.00098	HCD (High Energy Collision Dissociation)	30	MS2	68.7311	23	46.8092	53407	F5		256.97	256.97	400	1	1		1	6.18965e-05	1.50084e-06	1.53369	373463	46.85
FALSE	High	MS Amanda 3.0 (A5)	Unambiguous	[R].DENSVELTMAEGPYK.[I]		2	Q14697	Q14697-2; Q14697	0	2	0.8155	0	1	1	841.882	1682.76	1682.76	-1.04	-0.00087	HCD (High Energy Collision Dissociation)	30	MS2	60.9778	23	46.8098	53408	F5		314.12	314.12	2644	1	1		1	6.18965e-05	1.49415e-07	1.88846	795137	46.92
FALSE	High	MS Amanda 3.0 (A5)	Unambiguous	[R].FSVLLLHGIR.[F]		1	Q96IU4	Q96IU4	0	3	0.529	0	1	1	385.573	1154.7	1154.7	0.36	0.00014	HCD (High Energy Collision Dissociation)	30	MS2	70.489	23	46.8196	53424	F5		160.88	160.88	212	1	1		1	6.18965e-05	3.59432e-05	1.04451	1.72194e+06	46.98
FALSE	High	MS Amanda 3.0 (A5)	Unambiguous	[R].GTSYQSPHGIPIDLLDR.[L]		2	Q9Y230	Q9Y230; Q9Y230-2	0	3	0.5575	0	1	1	623.655	1868.95	1868.95	0.47	0.0003	HCD (High Energy Collision Dissociation)	30	MS2	83.5275	23	46.8496	53464	F5		152.13	152.13	5087	1	1		1	6.18965e-05	1.83169e-05	1.14865	1065195	46.99
FALSE	High	MS Amanda 3.0 (A5)	Unambiguous	[K].YVATLGVEVHPLVFHTNR.[G]		1	P62826	P62826	0	4	0.6517	0	1	1	513.782	2052.11	2052.1	1.35	0.00069	HCD (High Energy Collision Dissociation)	30	MS2	46.2368	42.341	46.8696	53488	F5		170.52	170.52	2366	1	1		1	6.18965e-05	1.95535e-08	2.20117	752320	46.97
FALSE	High	MS Amanda 3.0 (A5)	Unambiguous	[R].LLHDQVGVIQFGPYK.[Q]		2	P53621	P53621-2; P53621	0	3	0.7213	0	1	1	571.983	1713.93	1713.93	0.89	0.00051	HCD (High Energy Collision Dissociation)	30	MS2	49.7276	19.871	46.8702	53489	F5		361.46	361.46	2342	1	1		1	6.18965e-05	1.62471e-06	1.5215	1.21875e+06	46.92
FALSE	High	MS Amanda 3.0 (A5)	Unambiguous	[K].SPIAPEELALVHNLR.[K]		3	P51398	P51398-3; P51398-2; P51398	0	3	0.6651	0	1	1	553.647	1658.93	1658.92	1.57	0.00087	HCD (High Energy Collision Dissociation)	30	MS2	69.5384	23	46.9012	53531	F5		250.17	250.17	1507	1	1		1	6.18965e-05	2.43629e-06	1.45919	852941	46.98
FALSE	High	MS Amanda 3.0 (A5)	Unambiguous	[R].kELQAAGkSPEDLER.[L]	K1(AV_NHS_110); K8(AV_NHS_110)	2	P06744	P06744-2; P06744	2	3	0.0782	0	1	1	630.987	1890.95	1890.94	1.49	0.00094	HCD (High Energy Collision Dissociation)	30	MS2	80.8029	23	46.9018	53532	F5		366.59	366.59	5873	1	1		1	6.18965e-05	8.60777e-06	1.26499	1.00547e+06	46.98
FALSE	High	MS Amanda 3.0 (A5)	Unambiguous	[K].GVTFNVTTVDTkR.[R]	K12(AV_NHS_110)	1	O00299	O00299	1	2	0.1199	0	1	2	774.408	1547.81	1547.81	0.97	0.00075	HCD (High Energy Collision Dissociation)	30	MS2	49.8865	23	46.9037	53535	F5		230.98	230.98	3605	1	1		1	6.18965e-05	5.57905e-05	0.97627	376625	46.97
FALSE	High	MS Amanda 3.0 (A5)	Unambiguous	[K].GVTFNVTTVDtKR.[R]	T11(AV_NHS_110)	1	O00299	O00299	1	2	0.1199	0	1	1	774.408	1547.81	1547.81	0.97	0.00075	HCD (High Energy Collision Dissociation)	30	MS2	49.8865	23	46.9037	53535	F5		230.98	230.98	3605	1	1		1	6.18965e-05	5.57905e-05	0.97627	376625	46.97
FALSE	High	MS Amanda 3.0 (A5)	Unambiguous	[K].WELNSGDGAFYGPK.[I]		2	P26639	P26639-2; P26639	0	2	0.8029	0	1	1	770.858	1540.71	1540.71	1.64	0.00126	HCD (High Energy Collision Dissociation)	30	MS2	83.5597	23	46.9184	53558	F5		258.66	258.66	2862	1	1		1	6.18965e-05	3.22133e-07	1.77033	746104	47.06
FALSE	High	MS Amanda 3.0 (A5)	Unambiguous	[R].VAAAVDLIIK.[S]		1	P49327	P49327	0	2	1	0	1	1	506.824	1012.64	1012.64	0.74	0.00037	HCD (High Energy Collision Dissociation)	30	MS2	61.3915	23	46.9348	53577	F5		238.47	238.47	102	1	1		1	6.18965e-05	2.56803e-05	1.0965	1.23309e+06	46.11
FALSE	High	MS Amanda 3.0 (A5)	Unambiguous	[R].QPQVAELLAEAR.[R]		1	P51570	P51570	0	2	0.6863	0	1	1	662.865	1324.72	1324.72	1.18	0.00078	HCD (High Energy Collision Dissociation)	30	MS2	43.1879	23	46.9367	53580	F5		220.54	220.54	1864	1	1		1	6.18965e-05	2.6357e-05	1.09248	295296	46.84
FALSE	High	MS Amanda 3.0 (A5)	Unambiguous	[R].SVGLEVYTQSFSR.[K]		2	O43292	O43292-2; O43292	0	2	0.6621	0	1	1	736.874	1472.74	1472.74	1.65	0.00122	HCD (High Energy Collision Dissociation)	30	MS2	78.099	23	46.9373	53581	F5		287.44	287.44	3664	1	1		1	6.18965e-05	2.71476e-06	1.44254	318628	46.85
FALSE	High	MS Amanda 3.0 (A5)	Unambiguous	[K].ALTLPGSSENEYIMK.[A]		3	P55060	P55060-4; P55060-3; P55060	0	2	0.7697	0	1	1	826.915	1652.82	1652.82	2.06	0.0017	HCD (High Energy Collision Dissociation)	30	MS2	27.9736	34.415	46.7475	53324	F5		304.77	304.77	5080	1	1		1	6.18965e-05	4.24912e-07	1.72775	2.09609e+06	46.78
FALSE	High	MS Amanda 3.0 (A5)	Unambiguous	[K].YPIEHGIITNWDDMEK.[I]		4	P68032	P68133; P68032; P63267; P62736	0	3	0.5798	0	1	1	654.308	1960.91	1960.91	-0.86	-0.00056	HCD (High Energy Collision Dissociation)	30	MS2	0.566844	0.604	46.0462	52381	F5		197.09	197.09	4498	1	1		1	6.18965e-05	0.000100421	0.884239	65475076	46.04
FALSE	High	MS Amanda 3.0 (A5)	Unambiguous	[R].NDNDTFTVkYTPR.[G]	K9(AV_NHS_110)	2	P21333	P21333-2; P21333	1	2	0.1089	0	1	1	840.9	1680.79	1680.79	3.5	0.00294	HCD (High Energy Collision Dissociation)	30	MS2	44.5356	23	46.7258	53297	F5		271.6	271.6	3994	1	1		1	6.18965e-05	8.31972e-06	1.27023	254021	46.8
FALSE	High	MS Amanda 3.0 (A5)	Unambiguous	[R].ISMSEVDLNVAAPK.[V]		1	Q09666	Q09666	0	2	0.6654	0	1	1	737.388	1473.77	1473.76	4.32	0.00319	HCD (High Energy Collision Dissociation)	30	MS2	76.237	23	46.7197	53287	F5		250.15	250.15	3467	1	1		1	6.18965e-05	5.55728e-06	1.33233	794962	46.77
FALSE	High	MS Amanda 3.0 (A5)	Unambiguous	[K].AFLDALQNQAEASSK.[I]		2	Q12931	Q12931-2; Q12931	0	2	0.6679	0	1	1	796.9	1592.79	1592.79	0.3	0.00024	HCD (High Energy Collision Dissociation)	30	MS2	3.27931	156.327	46.5033	52996	F5		410.02	410.02	4550	1	1		1	6.18965e-05	3.587e-09	2.46193	1.97979e+06	46.39
FALSE	High	MS Amanda 3.0 (A5)	Unambiguous	[K].QPAIISQLDPVNER.[M]		2	Q08211	Q08211; Q08211-2	0	2	0.6704	0	1	1	790.428	1579.85	1579.84	3.34	0.00264	HCD (High Energy Collision Dissociation)	30	MS2	30.3665	23	46.5088	53005	F5		238.35	238.35	2474	1	1		1	6.18965e-05	4.60991e-06	1.36109	1.0046e+06	46.37
FALSE	High	MS Amanda 3.0 (A5)	Unambiguous	[R].IYALPDDLVEVKPK.[M]		1	Q14651	Q14651	0	3	0.396	0	1	1	533.972	1599.9	1599.9	1.44	0.00077	HCD (High Energy Collision Dissociation)	30	MS2	82.1836	23	46.5217	53025	F5		244.25	244.25	1026	1	1		1	6.18965e-05	4.34636e-05	1.01506	677188	46.61
FALSE	High	MS Amanda 3.0 (A5)	Unambiguous	[K].IETVNESWNALATPSDK.[L]		1	P21399	P21399	0	2	0.6138	0	1	1	937.96	1874.91	1874.91	-0.04	-4e-05	HCD (High Energy Collision Dissociation)	30	MS2	0	23	46.5272	53034	F5		244.61	244.61	5819	1	1		1	6.18965e-05	1.4179e-06	1.54244	201584	46.61
FALSE	High	MS Amanda 3.0 (A5)	Unambiguous	[K].IEGEMQVPDVDIR.[G]		1	Q09666	Q09666	0	2	0.637	0	1	1	750.873	1500.74	1500.74	1.9	0.00143	HCD (High Energy Collision Dissociation)	30	MS2	77.3739	23	46.5581	53076	F5		233.31	233.31	4125	1	1		1	6.18965e-05	5.43568e-05	0.980321	991801	46.69
FALSE	High	MS Amanda 3.0 (A5)	Unambiguous	[K].YPIEHGIITNWDDMEK.[I]		4	P68032	P68133; P68032; P63267; P62736	0	3	0.696	0	1	1	654.309	1960.91	1960.91	1.28	0.00083	HCD (High Energy Collision Dissociation)	30	MS2	16.0157	7.137	46.5641	53078	F5		234.33	234.33	4585	1	1		1	6.18965e-05	2.16428e-05	1.12291	65475076	46.04
FALSE	High	MS Amanda 3.0 (A5)	Unambiguous	[K].GLAITFVSDENDAK.[I]		3	O00148; Q13838	Q13838-2; O00148; Q13838	0	2	1	0	1	1	740.371	1479.73	1479.73	1.09	0.00081	HCD (High Energy Collision Dissociation)	30	MS2	39.2072	23	46.5647	53079	F5		291.18	291.18	3674	1	1		2	6.18965e-05	1.54115e-07	1.8837	1570147	46.74
FALSE	High	MS Amanda 3.0 (A5)	Unambiguous	[K].SIAPSIFGGTDMK.[K]		1	P33992	P33992	0	2	1	0	1	1	662.335	1323.66	1323.66	1.72	0.00114	HCD (High Energy Collision Dissociation)	30	MS2	48.516	23	46.5733	53093	F5		232.26	232.26	3429	1	1		1	6.18965e-05	2.67776e-05	1.09004	460543	46.65
FALSE	High	MS Amanda 3.0 (A5)	Unambiguous	[R].SEDPDQQYLILNTAR.[K]		1	Q96QK1	Q96QK1	0	2	1	0	1	1	881.935	1762.86	1762.86	1.28	0.00113	HCD (High Energy Collision Dissociation)	30	MS2	31.0164	23	46.5776	53100	F5		204.98	204.98	5617	1	1		1	6.18965e-05	3.38561e-05	1.05377	1.32432e+06	46.49
FALSE	High	MS Amanda 3.0 (A5)	Unambiguous	[R].DLTPEHLPLLR.[N]		1	Q96C86	Q96C86	0	3	0.4685	0	1	1	435.251	1303.74	1303.74	1.71	0.00074	HCD (High Energy Collision Dissociation)	30	MS2	79.3303	23	46.5789	53102	F5		144.88	144.88	914	1	1		1	6.18965e-05	7.28648e-05	0.934616	643459	46.75
FALSE	High	MS Amanda 3.0 (A5)	Unambiguous	[K].SkAELMEISEDK.[T]	K2(AV_NHS_110)	1	P05455	P05455	1	2	1	0	1	2	745.356	1489.71	1489.71	-2.27	-0.00169	HCD (High Energy Collision Dissociation)	30	MS2	54.3106	23	46.5874	53115	F5		250.93	250.93	3517	1	1		1	6.18965e-05	1.3015e-05	1.20132	243011	46.64
FALSE	High	MS Amanda 3.0 (A5)	Unambiguous	[K].sKAELMEISEDK.[T]	S1(AV_NHS_110)	1	P05455	P05455	1	2	1	0	1	1	745.356	1489.71	1489.71	-2.27	-0.00169	HCD (High Energy Collision Dissociation)	30	MS2	54.3106	23	46.5874	53115	F5		250.93	250.93	3517	1	1		1	6.18965e-05	1.3015e-05	1.20132	243011	46.64
FALSE	High	MS Amanda 3.0 (A5)	Unambiguous	[R].VPSENVLGEVGSGFK.[V]		3	P49748	P49748-3; P49748-2; P49748	0	2	0.5483	0	1	1	759.896	1518.78	1518.78	3.13	0.00238	HCD (High Energy Collision Dissociation)	30	MS2	94.0258	23	46.5886	53117	F5		178	178	3729	1	1		1	6.18965e-05	4.95496e-05	0.994718
FALSE	High	MS Amanda 3.0 (A5)	Unambiguous	[K].DAGTIAGLNVMR.[I]		1	P11021	P11021	0	2	0.662	0	1	1	609.319	1217.63	1217.63	0.51	0.00031	HCD (High Energy Collision Dissociation)	30	MS2	53.1841	23	46.5965	53122	F5		295.64	295.64	2343	1	1		1	6.18965e-05	2.14555e-06	1.47873	8972492	46.74
FALSE	High	MS Amanda 3.0 (A5)	Unambiguous	[K].QEGQNYGFFLR.[I]		2	Q5T2W1	Q5T2W1; Q5T2W1-2	0	2	0.5158	0	1	1	679.829	1358.65	1358.65	1.57	0.00107	HCD (High Energy Collision Dissociation)	30	MS2	78.1123	23	46.5977	53124	F5		200.77	200.77	3277	1	1		1	6.18965e-05	3.02092e-05	1.0714	356432	46.68
FALSE	High	MS Amanda 3.0 (A5)	Unambiguous	[K].LASAFTEEQAVLYNQR.[V]		3	Q9UHB9	Q9UHB9-4; Q9UHB9-2; Q9UHB9	0	2	0.7531	0	1	1	920.467	1839.93	1839.92	1.8	0.00166	HCD (High Energy Collision Dissociation)	30	MS2	68.9428	23	46.6002	53128	F5		238.43	238.43	5541	1	1		1	6.18965e-05	3.49548e-06	1.40366	217228	46.62
FALSE	High	MS Amanda 3.0 (A5)	Unambiguous	[K].GLAITFVSDENDAK.[I]		3	O00148; Q13838	Q13838-2; O00148; Q13838	0	2	0.6391	0	1	1	740.371	1479.74	1479.73	1.83	0.00136	HCD (High Energy Collision Dissociation)	30	MS2	31.2116	23	46.6027	53132	F5		285.32	285.32	3723	1	1		2	6.18965e-05	1.07009e-06	1.58572	1570147	46.74
FALSE	High	MS Amanda 3.0 (A5)	Unambiguous	[K].RPTELLSNPQFIVDGATR.[T]		1	P07384	P07384	0	3	0.506	0	1	1	672.03	2014.08	2014.07	1.69	0.00114	HCD (High Energy Collision Dissociation)	30	MS2	95.6944	23	46.6332	53173	F5		225.75	225.75	3438	1	1		1	6.18965e-05	2.37029e-05	1.10887	295078	46.74
FALSE	High	MS Amanda 3.0 (A5)	Unambiguous	[K].VDIDTPDINIEGSEGK.[F]		1	Q09666	Q09666	0	2	1	0	1	1	851.414	1701.82	1701.82	1.73	0.00147	HCD (High Energy Collision Dissociation)	30	MS2	61.291	23	46.6375	53180	F5		277.12	277.12	4757	1	1		1	6.18965e-05	3.12529e-07	1.77498	280259	46.71
FALSE	High	MS Amanda 3.0 (A5)	Unambiguous	[R].YNQMDSTEDAQEEFGWK.[L]		1	Q99805	Q99805	0	2	0.8936	0	1	1	1039.42	2077.84	2077.84	-0.82	-0.00085	HCD (High Energy Collision Dissociation)	30	MS2	30.278	23	46.6406	53185	F5		244.1	244.1	636	1	1		1	6.18965e-05	2.52785e-06	1.45351	218423	46.74
FALSE	High	MS Amanda 3.0 (A5)	Unambiguous	[K].SPFEVSVDkAQGDASK.[V]	K9(AV_NHS_110)	9	O75369-8	O75369-6; O75369-3; O75369-2; O75369-9; O75369-8; O75369-7; O75369-5; O75369-4; O75369	1	2	0.23	0	1	1	887.93	1774.85	1774.85	2.19	0.00195	HCD (High Energy Collision Dissociation)	30	MS2	7.14147	23	46.6582	53205	F5		322.26	322.26	4774	1	1		1	6.18965e-05	3.50714e-07	1.75726	264773	46.65
FALSE	High	MS Amanda 3.0 (A5)	Unambiguous	[K].SEASLHPVLMSEAPWNTR.[A]		2	O96019	O96019-2; O96019	0	3	0.6143	0	1	1	675.667	2024.99	2024.99	0.48	0.00032	HCD (High Energy Collision Dissociation)	30	MS2	90.0387	23	46.6589	53206	F5		257.16	257.16	6200	1	1		1	6.18965e-05	1.10201e-05	1.22695	608151	46.74
FALSE	High	MS Amanda 3.0 (A5)	Unambiguous	[K].INDFVLSPGPQPYK.[V]		3	Q9BY44	Q9BY44-4; Q9BY44-3; Q9BY44	0	2	1	0	1	1	787.916	1574.82	1574.82	1.85	0.00146	HCD (High Energy Collision Dissociation)	30	MS2	20.7502	23	46.7072	53275	F5		288.83	288.83	3365	1	1		1	6.18965e-05	8.68294e-07	1.61785	492422	46.66
FALSE	High	MS Amanda 3.0 (A5)	Unambiguous	[K].NLPYkVTQDELK.[E]	K5(AV_NHS_110)	1	P19338	P19338	1	2	0.123	0	1	1	779.413	1557.82	1557.82	2.06	0.00161	HCD (High Energy Collision Dissociation)	30	MS2	21.7655	23	46.7221	53291	F5		229.54	229.54	3232	1	1		1	6.18965e-05	9.33701e-05	0.895713	592995	46.82
FALSE	High	MS Amanda 3.0 (A5)	Unambiguous	[K].VkAFGPGLQGGSAGSPAR.[F]	K2(AV_NHS_110)	2	P21333	P21333-2; P21333	1	2	0.4873	0	1	1	883.964	1766.92	1766.92	1.18	0.00104	HCD (High Energy Collision Dissociation)	30	MS2	32.4023	23	41.0996	45721	F5		209.51	209.51	4159	1	1		1	6.18965e-05	4.10601e-05	1.02389	267936	41.17
FALSE	High	MS Amanda 3.0 (A5)	Unambiguous	[R].AGGLDWPEATEVSPSR.[T]		2	Q9Y446	Q9Y446; Q9Y446-2	0	2	0.6442	0	1	1	836.403	1671.8	1671.8	0.56	0.00047	HCD (High Energy Collision Dissociation)	30	MS2	68.7155	23	46.0289	52361	F5		185.4	185.4	4290	1	1		1	6.18965e-05	5.47105e-05	0.979312	231229	46.05
FALSE	High	MS Amanda 3.0 (A5)	Unambiguous	[K].IEAINQAIANEYEVR.[R]		1	Q8NCA5	Q8NCA5	0	2	0.5571	0	1	1	866.947	1732.89	1732.89	-0.36	-0.00031	HCD (High Energy Collision Dissociation)	30	MS2	46.7015	23	46.0227	52351	F5		205.47	205.47	4928	1	1		1	6.18965e-05	0.000101623	0.882362	256644	45.94
FALSE	High	MS Amanda 3.0 (A5)	Unambiguous	[K].SVSDYDGkLSNFK.[T]	K8(AV_NHS_110)	1	P07237	P07237	1	2	0.1866	0	1	1	785.379	1569.75	1569.74	4.28	0.00336	HCD (High Energy Collision Dissociation)	30	MS2	70.399	23	48.528	55722	F5		293.72	293.72	3788	1	1		1	6.18965e-05	2.55536e-06	1.45185	2.12816e+06	48.68
FALSE	High	MS Amanda 3.0 (A5)	Unambiguous	[R].ENLATVEGNFASIDER.[M]		3	Q13561	Q13561-3; Q13561-2; Q13561	0	2	0.7041	0	1	1	882.925	1764.84	1764.84	1.74	0.00153	HCD (High Energy Collision Dissociation)	30	MS2	72.535	23	48.5292	55724	F5		335.44	335.44	5098	1	1		1	6.18965e-05	3.16591e-08	2.12707	576494	48.63
FALSE	High	MS Amanda 3.0 (A5)	Unambiguous	[K].EKPSYDTETDPSEGLMNVLK.[K]		2	Q9HB71	Q9HB71-3; Q9HB71	0	3	0.5703	0	1	1	751.691	2253.06	2253.06	0.18	0.00014	HCD (High Energy Collision Dissociation)	30	MS2	94.3504	23	48.5305	55726	F5		188.87	188.87	6155	1	1		1	6.18965e-05	1.36346e-05	1.19416	1.74936e+06	48.67
FALSE	High	MS Amanda 3.0 (A5)	Unambiguous	[K].QDLPNAMAISEMTDK.[L]		1	P18085	P18085	0	2	0.504	0	1	1	832.389	1663.77	1663.77	2.2	0.00183	HCD (High Energy Collision Dissociation)	30	MS2	72.7407	23	48.5472	55745	F5		257.57	257.57	3415	1	1		1	6.18965e-05	5.47269e-07	1.68883	952774	48.61
FALSE	High	MS Amanda 3.0 (A5)	Unambiguous	[R].SQNVMAAASIANIVK.[S]		1	P17987	P17987	0	2	0.72	0	1	1	758.912	1516.82	1516.82	0.67	0.00051	HCD (High Energy Collision Dissociation)	30	MS2	55.7301	23	48.5497	55749	F5		273.58	273.58	2231	1	1		1	6.18965e-05	1.94763e-07	1.8477	2150362	48.66
FALSE	High	MS Amanda 3.0 (A5)	Unambiguous	[R].ENLATVEGNFASIDER.[M]		3	Q13561	Q13561-3; Q13561-2; Q13561	0	2	0.7544	0	1	1	882.926	1764.84	1764.84	2.5	0.00221	HCD (High Energy Collision Dissociation)	30	MS2	0	23	48.5522	55753	F5		367.55	367.55	5173	1	1		1	6.18965e-05	3.59936e-09	2.46141	576494	48.63
FALSE	High	MS Amanda 3.0 (A5)	Unambiguous	[R].DVIDEPIIEEPSR.[L]		1	O60216	O60216	0	2	1	0	1	1	756.384	1511.76	1511.76	1.58	0.00119	HCD (High Energy Collision Dissociation)	30	MS2	32.658	23	48.5614	55768	F5		305.33	305.33	3401	1	1		1	6.18965e-05	7.02011e-07	1.65054	378166	48.6
FALSE	High	MS Amanda 3.0 (A5)	Unambiguous	[R].AITGASLADIMAK.[R]		1	P83731	P83731	0	2	0.7311	0	1	1	631.345	1261.68	1261.68	0.78	0.00049	HCD (High Energy Collision Dissociation)	30	MS2	7.87398	7.645	48.5765	55784	F5		339.04	339.04	1883	1	1		1	6.18965e-05	2.43515e-07	1.81335	5.81358e+06	48.63
FALSE	High	MS Amanda 3.0 (A5)	Unambiguous	[K].TVDNFVALATGEK.[G]		1	P23284	P23284	0	2	0.1331	0	1	1	682.857	1364.71	1364.71	1.39	0.00095	HCD (High Energy Collision Dissociation)	30	MS2	44.0918	23	48.5771	55785	F5		254.15	254.15	2918	1	1		1	6.18965e-05	7.86715e-06	1.27884	4897783	48.18
FALSE	High	MS Amanda 3.0 (A5)	Unambiguous	[K].FGNEVIPVTVTVK.[G]		1	P24752	P24752	0	2	0.8093	0	1	1	701.902	1402.8	1402.79	1.24	0.00087	HCD (High Energy Collision Dissociation)	30	MS2	43.3679	23	48.5784	55787	F5		346.8	346.8	1024	1	1		1	6.18965e-05	1.21568e-07	1.92018	1.90944e+06	48.62
FALSE	High	MS Amanda 3.0 (A5)	Unambiguous	[K].LHIIEVGTPPTGNQPFPkK.[A]	K18(AV_NHS_110)	2	Q00610	Q00610; Q00610-2	1	3	0.0501	0	1	1	728.401	2183.19	2183.19	1.57	0.00114	HCD (High Energy Collision Dissociation)	30	MS2	69.3028	23	48.5194	55708	F5		268.65	268.65	1878	1	1		1	6.18965e-05	2.65133e-05	1.09157	3.23221e+06	48.7
FALSE	High	MS Amanda 3.0 (A5)	Unambiguous	[K].FAMVAPDVQIEDGK.[G]		2	Q9UBT2	Q9UBT2-2; Q9UBT2	0	2	0.5025	0	1	1	760.378	1519.75	1519.75	1.06	0.0008	HCD (High Energy Collision Dissociation)	30	MS2	63.1806	23	48.5802	55790	F5		189.17	189.17	4033	1	1		1	6.18965e-05	7.09451e-05	0.938791	392865	48.62
FALSE	High	MS Amanda 3.0 (A5)	Unambiguous	[R].TLTIVDTGIGMTK.[A]		3	Q58FG1; P07900	P07900-2; Q58FG1; P07900	0	2	0.5564	0	1	1	675.372	1349.74	1349.73	1.04	0.0007	HCD (High Energy Collision Dissociation)	30	MS2	22.8793	13.775	48.5821	55793	F5		286.1	286.1	2245	1	1		2	6.18965e-05	1.94847e-06	1.49355	19321092	48.25
FALSE	High	MS Amanda 3.0 (A5)	Unambiguous	[R].VVSEDFLQDVSASTK.[S]		1	P09874	P09874	0	2	0.705	0	1	1	812.908	1624.81	1624.81	1.82	0.00148	HCD (High Energy Collision Dissociation)	30	MS2	62.7484	23	48.5907	55807	F5		333.15	333.15	4283	1	1		1	6.18965e-05	1.26013e-08	2.26872	1.74738e+06	48.73
FALSE	High	MS Amanda 3.0 (A5)	Unambiguous	[K].VDDLLIIEEK.[I]		1	Q14204	Q14204	0	2	0.6779	0	1	1	593.833	1186.66	1186.66	1.62	0.00096	HCD (High Energy Collision Dissociation)	30	MS2	76.0921	23	48.6101	55830	F5		275.8	275.8	1210	1	1		1	6.18965e-05	1.82922e-05	1.14886	1.21948e+06	48.69
FALSE	High	MS Amanda 3.0 (A5)	Unambiguous	[K].HAAENPGkYNILGTNTIMDK.[M]	K8(AV_NHS_110)	2	Q00839	Q00839-2; Q00839	1	3	0.0894	0	1	1	766.382	2297.13	2297.12	4	0.00306	HCD (High Energy Collision Dissociation)	30	MS2	21.3983	23	48.6107	55831	F5		294.8	294.8	6286	1	1		1	6.18965e-05	4.78541e-06	1.35534	484305	48.65
FALSE	High	MS Amanda 3.0 (A5)	Unambiguous	[K].AYPYMEGEPEDDVYLK.[R]		1	Q9BYD6	Q9BYD6	0	2	0.7578	0	1	1	959.925	1918.84	1918.84	0.83	0.0008	HCD (High Energy Collision Dissociation)	30	MS2	0	23	48.6181	55843	F5		210.21	210.21	2486	1	1		1	6.18965e-05	3.32571e-05	1.05653	296214	48.69
FALSE	High	MS Amanda 3.0 (A5)	Unambiguous	[K].AFTHTAQYDEAISDYFR.[K]		2	P31939	P31939-2; P31939	0	3	0.7738	0	1	1	678.981	2034.93	2034.92	5.09	0.00345	HCD (High Energy Collision Dissociation)	30	MS2	52.5545	23	48.62	55846	F5		365.98	365.98	4420	1	1		1	6.18965e-05	6.98364e-06	1.29718
FALSE	High	MS Amanda 3.0 (A5)	Unambiguous	[K].VNQELAGYTGGDVSFIK.[E]		1	Q9Y512	Q9Y512	0	2	1	0	1	1	899.454	1797.9	1797.9	-0.44	-0.0004	HCD (High Energy Collision Dissociation)	30	MS2	61.0392	23	48.6212	55847	F5		169.75	169.75	5544	1	1		1	6.18965e-05	7.77206e-05	0.924518	261716	48.69
FALSE	High	MS Amanda 3.0 (A5)	Unambiguous	[K].IDVTAPDVSIEEPEGK.[L]		1	Q09666	Q09666	0	2	1	0	1	1	849.925	1698.84	1698.84	0.05	4e-05	HCD (High Energy Collision Dissociation)	30	MS2	9.56074	23	45.5928	51769	F5		345.29	345.29	4434	1	1		1	6.18965e-05	4.79162e-08	2.06334	809067	45.64
FALSE	High	MS Amanda 3.0 (A5)	Unambiguous	[K].SSEIEQAVQSLDR.[N]		1	Q9BPX5	Q9BPX5	0	2	0.7271	0	1	1	731.363	1461.72	1461.72	0.03	3e-05	HCD (High Energy Collision Dissociation)	30	MS2	42.9619	23	45.5989	51779	F5		231.7	231.7	3602	1	1		1	6.18965e-05	6.23938e-06	1.31452	352106	45.92
FALSE	High	MS Amanda 3.0 (A5)	Unambiguous	[R].ELDTVTLEDIK.[E]		1	O43242	O43242	0	2	0.592	0	1	1	638.34	1275.67	1275.67	3.11	0.00198	HCD (High Energy Collision Dissociation)	30	MS2	71.012	23	45.605	51788	F5		238.16	238.16	2398	1	1		1	6.18965e-05	4.1366e-05	1.02274	1.50703e+06	45.73
FALSE	High	MS Amanda 3.0 (A5)	Unambiguous	[R].TLTLVDTGIGMTK.[A]		1	P08238	P08238	0	2	0.5564	0	1	2	675.372	1349.74	1349.73	1.04	0.0007	HCD (High Energy Collision Dissociation)	30	MS2	22.8793	13.775	48.5821	55793	F5		286.1	286.1	2245	1	1		1	6.18965e-05	1.94847e-06	1.49355	19321092	48.25
FALSE	High	MS Amanda 3.0 (A5)	Unambiguous	[K].GEMMDLQHGSLFLR.[T]		5	P00338	P00338; P00338-5; P00338-4; P00338-2; P00338-3	0	3	0.6393	0	1	1	545.266	1633.78	1633.78	1.24	0.00068	HCD (High Energy Collision Dissociation)	30	MS2	78.8118	23	48.4965	55679	F5		182.51	182.51	4032	1	1		1	6.18965e-05	1.38293e-06	1.54628	4629952	48.67
FALSE	High	MS Amanda 3.0 (A5)	Unambiguous	[K].DQGTYEDYVEGLR.[V]		2	P60660	P60660-2; P60660	0	2	0.5781	0	1	1	772.848	1544.69	1544.69	1.91	0.00147	HCD (High Energy Collision Dissociation)	30	MS2	88.1236	23	48.4928	55673	F5		235.48	235.48	1956	1	1		1	6.18965e-05	2.01878e-05	1.13365	2.57815e+06	48.67
FALSE	High	MS Amanda 3.0 (A5)	Unambiguous	[K].DRDPEAQFEMPYVVR.[L]		5	O14744	O14744-5; O14744-4; O14744-3; O14744; O14744-2	1	3	0.5932	0	1	1	617.962	1851.87	1851.87	1.62	0.001	HCD (High Energy Collision Dissociation)	30	MS2	89.1729	23	48.4909	55670	F5		230.99	230.99	5089	1	1		1	6.18965e-05	2.68453e-05	1.08965	298315	48.5
FALSE	High	MS Amanda 3.0 (A5)	Unambiguous	[R].VSLDVNHFAPDELTVK.[T]		1	P04792	P04792	0	3	0.7185	0	1	1	595.313	1783.92	1783.92	1.25	0.00074	HCD (High Energy Collision Dissociation)	30	MS2	14.7593	15.556	48.3635	55497	F5		260.27	260.27	4450	1	1		1	6.18965e-05	9.30677e-09	2.31533	84915056	48.01
FALSE	High	MS Amanda 3.0 (A5)	Unambiguous	[K].DQLLLGPTYATPK.[V]		2	P55084	P55084-2; P55084	0	2	1	0	1	1	708.891	1416.78	1416.77	1.36	0.00096	HCD (High Energy Collision Dissociation)	30	MS2	53.1281	23	48.3647	55499	F5		256.15	256.15	1918	1	1		1	6.18965e-05	2.17219e-05	1.12235	1.87421e+06	48.42
FALSE	High	MS Amanda 3.0 (A5)	Unambiguous	[K].YIIIGDMGVGK.[S]		1	P61106	P61106	0	2	0.5567	0	1	1	583.319	1165.63	1165.63	2.25	0.00131	HCD (High Energy Collision Dissociation)	30	MS2	59.2442	23	48.3684	55505	F5		175.31	175.31	2070	1	1		1	6.18965e-05	8.2632e-05	0.914912	834298	48.49
FALSE	High	MS Amanda 3.0 (A5)	Unambiguous	[K].TDMDNQIVVSDYAQMDR.[V]		2	P50991	P50991-2; P50991	0	2	0.6171	0	1	1	1000.94	2000.87	2000.87	0.52	0.00052	HCD (High Energy Collision Dissociation)	30	MS2	84.5562	23	48.3721	55511	F5		224.09	224.09	2182	1	1		1	6.18965e-05	7.34278e-05	0.933412	243943	48.56
FALSE	High	MS Amanda 3.0 (A5)	Unambiguous	[R].VNLAIWDTAGQER.[F]		1	Q9UL25	Q9UL25	0	2	0.6342	0	1	1	736.879	1472.75	1472.75	0.48	0.00035	HCD (High Energy Collision Dissociation)	30	MS2	92.6017	23	48.3874	55535	F5		227.07	227.07	3519	1	1		1	6.18965e-05	5.56916e-05	0.976546	488986	48.49
FALSE	High	MS Amanda 3.0 (A5)	Unambiguous	[K].TITLEVEPSDTIENVK.[A]		4	P62979	P62987; P62979; P0CG48; P0CG47	0	2	0.6378	0	1	1	894.468	1787.93	1787.93	0.51	0.00045	HCD (High Energy Collision Dissociation)	30	MS2	0.0951513	4.121	48.3938	55538	F5		406.46	406.46	4394	1	1		1	6.18965e-05	1.55875e-09	2.59009	29298766	48.29
FALSE	High	MS Amanda 3.0 (A5)	Unambiguous	[K].kHLEINPDHSIIETLR.[Q]	K1(AV_NHS_110)	2	P07900	P07900-2; P07900	1	4	0.6251	0	1	1	507.025	2025.08	2025.08	0.97	0.00049	HCD (High Energy Collision Dissociation)	30	MS2	31.9042	14.366	48.3944	55539	F5		369.3	369.3	2923	1	1		1	6.18965e-05	3.47988e-08	2.11253	2.45851e+06	48.54
FALSE	High	MS Amanda 3.0 (A5)	Unambiguous	[K].LQGkEVGVYEALK.[D]	K4(AV_NHS_110)	3	P40925	P40925-3; P40925-2; P40925	1	2	0.5658	0	1	1	772.423	1543.84	1543.84	1.87	0.00144	HCD (High Energy Collision Dissociation)	30	MS2	20.2607	23	48.3956	55541	F5		338.62	338.62	2317	1	1		1	6.18965e-05	5.33405e-07	1.69278	1.15496e+06	48.42
FALSE	High	MS Amanda 3.0 (A5)	Unambiguous	[K].HNDDEQYAWESSAGGSFTVR.[TA]		4	P08238; P07900	P08238; P07900-2; P07900; Q14568	0	3	0.7942	0	1	1	752.657	2255.96	2255.96	-1.55	-0.00116	HCD (High Energy Collision Dissociation)	30	MS2	55.3375	23	48.3974	55544	F5		332.43	332.43	1517	1	1		2	6.18965e-05	6.96493e-08	2.00583	543781	49.27
FALSE	High	MS Amanda 3.0 (A5)	Unambiguous	[K].SELVAMLEEEELRK.[A]		2	P40616	P40616-2; P40616	1	3	0.3979	0	1	1	559.291	1675.86	1675.86	0.98	0.00055	HCD (High Energy Collision Dissociation)	30	MS2	81.2427	23	48.3981	55545	F5		181.19	181.19	4197	1	1		1	6.18965e-05	2.28292e-06	1.46919	613966	48.53
FALSE	High	MS Amanda 3.0 (A5)	Unambiguous	[R].SLLVNPEGPTLMR.[L]		1	P49327	P49327	0	2	0.6063	0	1	1	713.891	1426.77	1426.77	1.72	0.00123	HCD (High Energy Collision Dissociation)	30	MS2	24.7629	23	48.3987	55546	F5		271	271	2118	1	1		1	6.18965e-05	3.84701e-05	1.03398	10011040	48.55
FALSE	High	MS Amanda 3.0 (A5)	Unambiguous	[K].SLNNQFASFIDK.[V]		1	P04264	P04264	0	2	0.5929	0	1	1	692.349	1383.69	1383.69	0.66	0.00046	HCD (High Energy Collision Dissociation)	30	MS2	89.1311	23	48.3999	55548	F5		237.45	237.45	3119	1	1		1	6.18965e-05	4.53034e-06	1.36377	2355253	48.58
FALSE	High	MS Amanda 3.0 (A5)	Unambiguous	[R].VVNAVLTQIDQIK.[R]		1	Q15645	Q15645	0	2	0.6079	0	1	1	720.926	1440.84	1440.84	1.27	0.00092	HCD (High Energy Collision Dissociation)	30	MS2	67.6653	23	48.403	55553	F5		222.84	222.84	482	1	1		1	6.18965e-05	4.2692e-05	1.01784	413458	48.45
FALSE	High	MS Amanda 3.0 (A5)	Unambiguous	[K].YTFEEIQQETDIPER.[E]		3	Q13618	Q13618-3; Q13618-2; Q13618	0	2	1	0	1	1	949.445	1897.88	1897.88	0.82	0.00078	HCD (High Energy Collision Dissociation)	30	MS2	11.8724	23	48.4073	55560	F5		241.63	241.63	4646	1	1		1	6.18965e-05	7.83966e-06	1.27938	196408	48.3
FALSE	High	MS Amanda 3.0 (A5)	Unambiguous	[K].GTVGEPTYDAEFQHFLR.[G]		1	Q14204	Q14204	0	3	0.7535	0	1	1	656.317	1966.94	1966.93	3.05	0.002	HCD (High Energy Collision Dissociation)	30	MS2	50.9057	23	48.4255	55581	F5		250.27	250.27	5507	1	1		1	6.18965e-05	6.42073e-07	1.66427	949041	48.53
FALSE	High	MS Amanda 3.0 (A5)	Unambiguous	[R].AVFQANQENLPILK.[R]		4	P05023	P05023-4; P05023-3; P05023-2; P05023	0	2	0.7123	0	1	1	792.942	1584.88	1584.87	1.81	0.00143	HCD (High Energy Collision Dissociation)	30	MS2	65.9803	23	48.4286	55586	F5		268.6	268.6	1546	1	1		1	6.18965e-05	1.04507e-06	1.58935	1.15464e+06	48.55
FALSE	High	MS Amanda 3.0 (A5)	Unambiguous	[R].ISVYYNEATGGkYVPR.[A]	K12(AV_NHS_110)	1	P07437	P07437	1	2	0.0402	0	1	1	963.984	1926.96	1926.96	0.96	0.00093	HCD (High Energy Collision Dissociation)	30	MS2	0	23	48.4317	55591	F5		360.66	360.66	5363	1	1		1	6.18965e-05	6.15032e-08	2.02495	2.0728e+06	48.58
FALSE	High	MS Amanda 3.0 (A5)	Unambiguous	[K].IEWLESHQDADIEDFK.[A]		1	P11021	P11021	0	3	0.5889	0	1	1	658.974	1974.91	1974.91	0.26	0.00017	HCD (High Energy Collision Dissociation)	30	MS2	89.7417	23	48.4341	55595	F5		225.8	225.8	4460	1	1		1	6.18965e-05	2.10626e-06	1.48157	5.83788e+06	48.65
FALSE	High	MS Amanda 3.0 (A5)	Unambiguous	[K].VLDVSDLESVTSK.[E]		3	Q8TE77	Q8TE77-3; Q8TE77-2; Q8TE77	0	2	0.6307	0	1	1	696.368	1391.73	1391.73	2.32	0.00162	HCD (High Energy Collision Dissociation)	30	MS2	29.0572	23	48.4567	55623	F5		313.57	313.57	2612	1	1		1	6.18965e-05	2.02073e-07	1.84204	499250	48.46
FALSE	High	MS Amanda 3.0 (A5)	Unambiguous	[R].DLAVPAALTPR.[A]		1	Q8TEM1	Q8TEM1	0	2	0.6401	0	1	1	562.327	1123.65	1123.65	0.39	0.00022	HCD (High Energy Collision Dissociation)	30	MS2	52.8099	23	48.461	55630	F5		250.21	250.21	603	1	1		1	6.18965e-05	3.13493e-05	1.06567	708197	48.53
FALSE	High	MS Amanda 3.0 (A5)	Unambiguous	[K].TITLEVEPSDTIENVK.[A]		4	P62979	P62987; P62979; P0CG48; P0CG47	0	3	0.4795	0	1	1	596.649	1787.93	1787.93	2.72	0.00162	HCD (High Energy Collision Dissociation)	30	MS2	50.5315	23	48.4696	55644	F5		203.93	203.93	4107	1	1		1	6.18965e-05	2.53202e-05	1.09868
FALSE	High	MS Amanda 3.0 (A5)	Unambiguous	[R].AITGASLADIMAK.[R]		1	P83731	P83731	0	2	0.5475	0	1	1	631.345	1261.68	1261.68	1.17	0.00074	HCD (High Energy Collision Dissociation)	30	MS2	78.8918	23	48.4763	55654	F5		227.28	227.28	1911	1	1		1	6.18965e-05	3.39398e-06	1.40819	5.81358e+06	48.63
FALSE	High	MS Amanda 3.0 (A5)	Unambiguous	[R].LLDAQLSTGGIVDPSK.[S]		9	Q15149-8; Q15149-2	Q15149; Q15149-9; Q15149-8; Q15149-7; Q15149-6; Q15149-5; Q15149-4; Q15149-3; Q15149-2	0	2	0.684	0	1	1	807.443	1613.88	1613.87	2.82	0.00228	HCD (High Energy Collision Dissociation)	30	MS2	78.243	23	48.4878	55665	F5		236.85	236.85	2021	1	1		2	6.18965e-05	3.7424e-06	1.39316	769043	48.35
FALSE	High	MS Amanda 3.0 (A5)	Unambiguous	[K].TLLENTAITIGR.[L]		4	O14787-2; Q92973	Q92973-3; Q92973-2; O14787-2; Q92973	0	2	0.5639	0	1	1	651.375	1301.74	1301.74	0.52	0.00034	HCD (High Energy Collision Dissociation)	30	MS2	69.7361	23	45.6236	51811	F5		254.94	254.94	1194	1	1		2	6.18965e-05	1.38273e-05	1.19199	1.02656e+06	45.7
FALSE	High	MS Amanda 3.0 (A5)	Unambiguous	[K].EkNLLHVTDTGVGMTR.[E]	K2(AV_NHS_110)	1	P14625	P14625	1	3	0.4659	0	1	1	627.656	1880.95	1880.95	0.68	0.00042	HCD (High Energy Collision Dissociation)	30	MS2	51.7371	23	45.6267	51816	F5		219.72	219.72	5526	1	1		1	6.18965e-05	1.75542e-06	1.5096	2.17647e+06	45.78
FALSE	High	MS Amanda 3.0 (A5)	Unambiguous	[R].ARFEELNADLFR.[G]		3	P11142	P11142; P11142-2; P54652	1	2	0.5352	0	1	1	740.881	1480.76	1480.75	0.61	0.00045	HCD (High Energy Collision Dissociation)	30	MS2	49.5235	23	45.6285	51819	F5		321.79	321.79	3635	1	1		1	6.18965e-05	2.772e-06	1.43933	1.07849e+06	45.71
FALSE	High	MS Amanda 3.0 (A5)	Unambiguous	[R].VYATILNAGTNTDGFK.[E]		1	P49327	P49327	0	2	0.7741	0	1	1	842.932	1684.86	1684.85	1.97	0.00166	HCD (High Energy Collision Dissociation)	30	MS2	82.2113	23	45.6457	51846	F5		396.02	396.02	4601	1	1		1	6.18965e-05	6.27095e-10	2.7301	1.39983e+06	45.76
FALSE	High	MS Amanda 3.0 (A5)	Unambiguous	[K].DLLLTSSYLSDSGSTGEHTK.[S]		5	P08195	P08195-4; P08195-5; P08195-3; P08195-2; P08195	0	3	0.5907	0	1	1	704.344	2111.02	2111.01	2.28	0.0016	HCD (High Energy Collision Dissociation)	30	MS2	79.5251	23	45.8984	52182	F5		218.42	218.42	6327	1	1		1	6.18965e-05	2.95902e-07	1.78339	940544	46
FALSE	High	MS Amanda 3.0 (A5)	Unambiguous	[K].TVELLSGVVDQTK.[D]		2	Q9UJS0	Q9UJS0-2; Q9UJS0	0	2	0.5409	0	1	1	694.885	1388.76	1388.76	0.01	1e-05	HCD (High Energy Collision Dissociation)	30	MS2	93.136	23	45.9015	52187	F5		203.81	203.81	1749	1	1		1	6.18965e-05	2.03058e-05	1.13275	260615	45.94
FALSE	High	MS Amanda 3.0 (A5)	Unambiguous	[R].AWDQEAEGAGPELGLR.[V]		2	Q8IZ83	Q8IZ83-3; Q8IZ83	0	2	0.7195	0	1	1	849.906	1698.81	1698.81	-1.74	-0.00148	HCD (High Energy Collision Dissociation)	30	MS2	0	23	45.9021	52188	F5		379.66	379.66	4054	1	1		1	6.18965e-05	6.86311e-09	2.36216	414734	45.96
FALSE	High	MS Amanda 3.0 (A5)	Unambiguous	[K].NYTDEAIETDDLTIK.[L]		2	O14818	O14818-2; O14818	0	2	0.8111	0	1	1	870.912	1740.82	1740.82	0.01	1e-05	HCD (High Energy Collision Dissociation)	30	MS2	46.5965	23	45.9027	52189	F5		424.98	424.98	3944	1	1		1	6.18965e-05	3.18924e-10	2.83408	1.85103e+06	46.05
FALSE	High	MS Amanda 3.0 (A5)	Unambiguous	[R].SMDEFTASTPADLGEAGR.[L]		3	Q7Z5K2	Q7Z5K2-3; Q7Z5K2; Q7Z5K2-2	0	2	0.8325	0	1	1	927.912	1854.82	1854.82	-0.83	-0.00077	HCD (High Energy Collision Dissociation)	30	MS2	15.3023	23	45.9058	52194	F5		183.33	183.33	2596	1	1		1	6.18965e-05	9.99483e-05	0.884984	167474	45.89
FALSE	High	MS Amanda 3.0 (A5)	Unambiguous	[K].VTDAIVLLDR.[E]		2	P11172	P11172-3; P11172	0	2	0.5868	0	1	1	557.826	1114.65	1114.65	-1.23	-0.00068	HCD (High Energy Collision Dissociation)	30	MS2	79.4223	23	45.9076	52197	F5		272.06	272.06	756	1	1		1	6.18965e-05	1.5437e-05	1.17502	528084	45.97
FALSE	High	MS Amanda 3.0 (A5)	Unambiguous	[R].LSFQHDPETSVLVLR.[K]		2	Q14697	Q14697-2; Q14697	0	3	0.7562	0	1	1	580.981	1740.93	1740.93	0.52	0.0003	HCD (High Energy Collision Dissociation)	30	MS2	88.1261	23	45.9274	52221	F5		292.97	292.97	3140	1	1		1	6.18965e-05	3.022e-06	1.42605	5602698	46.1
FALSE	High	MS Amanda 3.0 (A5)	Unambiguous	[R].VLLTTQGVDMISK.[M]		1	Q14204	Q14204	0	2	1	0	1	1	702.893	1404.78	1404.78	1.11	0.00078	HCD (High Energy Collision Dissociation)	30	MS2	93.1426	23	45.9293	52224	F5		240.22	240.22	1446	1	1		1	6.18965e-05	3.49841e-06	1.40353	1.33576e+06	46.01
FALSE	High	MS Amanda 3.0 (A5)	Unambiguous	[K].LTLSALVDGK.[S]		3	P45880-1	P45880-2; P45880-1; P45880	0	2	0.5864	0	1	1	508.803	1016.6	1016.6	0.35	0.00018	HCD (High Energy Collision Dissociation)	30	MS2	23.6614	7.149	45.9552	52258	F5		220.16	220.16	442	1	1		1	6.18965e-05	8.29042e-05	0.914396	5.67845e+06	46
FALSE	High	MS Amanda 3.0 (A5)	Unambiguous	[K].WSLLQQQkTAR.[S]	K8(AV_NHS_110)	2	P05787	P05787-2; P05787	1	2	0.1092	0	1	1	734.899	1468.79	1468.79	0.51	0.00038	HCD (High Energy Collision Dissociation)	30	MS2	55.7984	23	45.9577	52262	F5		246.08	246.08	2376	1	1		1	6.18965e-05	3.22761e-05	1.06116	13317708	46.14
FALSE	High	MS Amanda 3.0 (A5)	Unambiguous	[R].AALQLVVDPGDPR.[S]		4	O96013	O96013-4; O96013-3; O96013-2; O96013	0	2	0.6606	0	1	1	675.872	1350.74	1350.74	-0.7	-0.00047	HCD (High Energy Collision Dissociation)	30	MS2	55.8839	23	45.9602	52266	F5		226.62	226.62	2459	1	1		1	6.18965e-05	4.77413e-05	1.00049	370124	45.99
FALSE	High	MS Amanda 3.0 (A5)	Unambiguous	[K].LSELEAALQR.[A]		2	P05787	P05787-2; P05787	0	2	0.4705	0	1	1	565.315	1129.62	1129.62	2.19	0.00123	HCD (High Energy Collision Dissociation)	30	MS2	67.9541	23	45.9632	52271	F5		254.17	254.17	1270	1	1		1	6.18965e-05	5.25954e-05	0.985446	519414	46.09
FALSE	High	MS Amanda 3.0 (A5)	Unambiguous	[R].kPYPDDENLVEVK.[F]	K1(AV_NHS_110)	4	P55786	P55786-2; P55786; A6NEC2; A6NEC2-2	0	2	0.3157	0	1	1	828.411	1655.81	1655.82	-0.74	-0.00061	HCD (High Energy Collision Dissociation)	30	MS2	67.0303	23	45.9712	52284	F5		229.11	229.11	4638	1	1		1	6.18965e-05	2.48252e-05	1.10173
FALSE	High	MS Amanda 3.0 (A5)	Unambiguous	[R].DGDFENPVPYTGAVK.[V]		1	P30040	P30040	0	2	0.6773	0	1	1	804.878	1608.75	1608.75	-2.69	-0.00216	HCD (High Energy Collision Dissociation)	30	MS2	80.6708	23	45.9759	52291	F5		236.92	236.92	3524	1	1		1	6.18965e-05	2.20762e-05	1.11985	1.65791e+06	46.09
FALSE	High	MS Amanda 3.0 (A5)	Unambiguous	[K].TSIAIDTIINQK.[R]		3	P25705	P25705-3; P25705-2; P25705	0	2	0.6504	0	1	1	658.874	1316.74	1316.74	-0.57	-0.00037	HCD (High Energy Collision Dissociation)	30	MS2	73.1325	23	45.9861	52300	F5		222.55	222.55	1416	1	1		1	6.18965e-05	4.97612e-05	0.994056	8218318	45.62
FALSE	High	MS Amanda 3.0 (A5)	Unambiguous	[K].SLYDEVAAQGEVVR.[K]		1	P07814	P07814	0	2	0.6693	0	1	1	768.388	1535.77	1535.77	-0.93	-0.00071	HCD (High Energy Collision Dissociation)	30	MS2	27.4715	23	45.9867	52301	F5		340.59	340.59	4380	1	1		1	6.18965e-05	5.84331e-08	2.03283	1.09741e+06	46.06
FALSE	High	MS Amanda 3.0 (A5)	Unambiguous	[K].DMDLWEQQEEER.[I]		2	Q14152	Q14152-2; Q14152	0	2	0.8367	0	1	1	804.336	1607.66	1607.66	0.02	1e-05	HCD (High Energy Collision Dissociation)	30	MS2	47.1996	23	45.9904	52307	F5		254.94	254.94	841	1	1		1	6.18965e-05	9.74161e-06	1.24594	728402	46.1
FALSE	High	MS Amanda 3.0 (A5)	Unambiguous	[R].AQFFVEDASTASALK.[A]		2	Q9UBU9	Q9UBU9-2; Q9UBU9	0	2	0.6734	0	1	1	792.9	1584.79	1584.79	1.08	0.00086	HCD (High Energy Collision Dissociation)	30	MS2	15.9569	23	45.9978	52319	F5		251.08	251.08	4695	1	1		1	6.18965e-05	3.54384e-06	1.40155	1.58589e+06	46.38
FALSE	High	MS Amanda 3.0 (A5)	Unambiguous	[K].VPIDGPPIDIGR.[V]		1	P11717	P11717	0	2	0.5972	0	1	1	624.851	1248.7	1248.69	0.32	0.0002	HCD (High Energy Collision Dissociation)	30	MS2	47.7834	23	46.0015	52325	F5		285.91	285.91	1369	1	1		1	6.18965e-05	1.20203e-06	1.56784	976174	46.08
FALSE	High	MS Amanda 3.0 (A5)	Unambiguous	[K].YNILGTNTIMDK.[M]		2	Q00839	Q00839-2; Q00839	0	2	0.655	0	1	1	691.852	1382.7	1382.7	-0.77	-0.00053	HCD (High Energy Collision Dissociation)	30	MS2	9.4949	148.179	46.016	52340	F5		307.26	307.26	3438	1	1		1	6.18965e-05	3.15353e-06	1.4195	4.10926e+06	45.86
FALSE	High	MS Amanda 3.0 (A5)	Unambiguous	[K].VVDLLAPYAK.[G]		1	P06576	P06576	0	2	0.6597	0	1	1	544.821	1088.63	1088.64	-0.6	-0.00033	HCD (High Energy Collision Dissociation)	30	MS2	30.4801	16.667	46.0166	52341	F5		253.07	253.07	622	1	1		1	6.18965e-05	6.40369e-05	0.954789	15574971	46.16
FALSE	High	MS Amanda 3.0 (A5)	Unambiguous	[K].TFSYAGFEMQPK.[K]		4	Q99832	Q99832; Q99832-4; Q99832-3; Q99832-2	0	2	0.542	0	1	1	703.326	1405.64	1405.65	-1.21	-0.00085	HCD (High Energy Collision Dissociation)	30	MS2	71.1368	23	46.0172	52342	F5		205.33	205.33	2256	1	1		1	6.18965e-05	8.84172e-05	0.904286	1.35279e+06	45.85
FALSE	High	MS Amanda 3.0 (A5)	Unambiguous	[R].AFYVNVLNEEQR.[K]		1	P04040	P04040	0	2	0.5589	0	1	1	741.372	1481.74	1481.74	-0.56	-0.00042	HCD (High Energy Collision Dissociation)	30	MS2	75.9294	23	46.0209	52348	F5		233.36	233.36	3888	1	1		1	6.18965e-05	1.59175e-05	1.1703	307756	46.04
FALSE	High	MS Amanda 3.0 (A5)	Unambiguous	[R].VAAAVDLIIK.[S]		1	P49327	P49327	0	2	1	0	1	1	506.824	1012.64	1012.64	-0.15	-7e-05	HCD (High Energy Collision Dissociation)	30	MS2	79.0245	23	45.8966	52179	F5		233.78	233.78	118	1	1		1	6.18965e-05	4.40282e-05	1.01306	1.23309e+06	46.11
FALSE	High	MS Amanda 3.0 (A5)	Unambiguous	[K].ELSDPAGAIIYTSR.[F]		1	O15067	O15067	0	2	0.6661	0	1	1	746.885	1492.76	1492.76	-1.56	-0.00116	HCD (High Energy Collision Dissociation)	30	MS2	65.1193	23	46.0246	52354	F5		200.5	200.5	3755	1	1		1	6.18965e-05	3.92786e-05	1.03076	284252	46.06
FALSE	High	MS Amanda 3.0 (A5)	Unambiguous	[R].SAYDSTMETMNYAQIR.[T]		3	P53396	P53396-2; P53396; P53396-3	0	2	0.8541	0	1	1	940.911	1880.82	1880.82	0.2	0.00018	HCD (High Energy Collision Dissociation)	30	MS2	53.6196	23	45.8847	52167	F5		368.22	368.22	2191	1	1		1	6.18965e-05	2.77576e-09	2.50136	1.16479e+06	46.02
FALSE	High	MS Amanda 3.0 (A5)	Unambiguous	[K].DLSDGIHVVkDAR.[E]	K10(AV_NHS_110)	1	Q07065	Q07065	1	3	0.2921	0	1	1	512.267	1534.79	1534.79	0.63	0.00032	HCD (High Energy Collision Dissociation)	30	MS2	91.5376	15.335	45.8471	52115	F5		130.12	130.12	3830	1	1		1	6.18965e-05	8.42806e-05	0.911812	797707	45.93
FALSE	High	MS Amanda 3.0 (A5)	Unambiguous	[R].VSEGGPAEIAGLQIGDK.[I]		1	O14907	O14907	0	2	0.7338	0	1	1	820.929	1640.85	1640.85	0.66	0.00055	HCD (High Energy Collision Dissociation)	30	MS2	17.3619	153.234	45.6519	51848	F5		352.61	352.61	3637	1	1		1	6.18965e-05	3.23196e-10	2.83203	493453	45.61
FALSE	High	MS Amanda 3.0 (A5)	Unambiguous	[K].EVIPVNVPEAQEEMK.[E]		1	P07814	P07814	0	2	0.6488	0	1	1	856.432	1711.86	1711.86	-0.52	-0.00044	HCD (High Energy Collision Dissociation)	30	MS2	56.7592	23	45.6605	51862	F5		199.3	199.3	5207	1	1		1	6.18965e-05	7.26235e-05	0.935135	1.22472e+06	45.76
FALSE	High	MS Amanda 3.0 (A5)	Unambiguous	[K].ADLINNLGTIAK.[SF]		5	P08238; P07900	P08238; P07900-2; P07900; Q14568; Q58FF8	0	2	0.6276	0	1	1	621.856	1242.7	1242.71	-0.2	-0.00012	HCD (High Energy Collision Dissociation)	30	MS2	7.47647	1.364	45.6861	51895	F5		307.73	307.73	1072	1	1		2	6.18965e-05	2.72134e-06	1.44217	52231428	45.73
FALSE	High	MS Amanda 3.0 (A5)	Unambiguous	[R].MALIGLGVSHPVLK.[Q]		1	P22695	P22695	0	3	0.673	0	1	1	478.954	1434.85	1434.85	-0.95	-0.00045	HCD (High Energy Collision Dissociation)	30	MS2	68.2153	23	45.7147	51933	F5		199.75	199.75	327	1	1		1	6.18965e-05	3.32954e-05	1.05635	799880	45.79
FALSE	High	MS Amanda 3.0 (A5)	Unambiguous	[R].IGEkYVDMSVK.[T]	K4(AV_NHS_110)	1	P48047	P48047	1	2	0.1342	0	1	1	689.85	1378.69	1378.69	0.66	0.00046	HCD (High Energy Collision Dissociation)	30	MS2	86.7275	23	45.7153	51934	F5		188.01	188.01	3341	1	1		1	6.18965e-05	9.53355e-05	0.892432	411964	45.77
FALSE	High	MS Amanda 3.0 (A5)	Unambiguous	[R].ILGADTSVDLEETGR.[V]		3	P25705	P25705-3; P25705-2; P25705	0	2	0.7631	0	1	1	788.397	1575.79	1575.79	0	0	HCD (High Energy Collision Dissociation)	30	MS2	0	23	45.7178	51938	F5		298.89	298.89	4232	1	1		1	6.18965e-05	7.30638e-08	1.99847
FALSE	High	MS Amanda 3.0 (A5)	Unambiguous	[R].NPDDITQEEYGEFYK.[S]		1	P08238	P08238	0	2	0.7757	0	1	1	924.402	1847.8	1847.8	-0.67	-0.00062	HCD (High Energy Collision Dissociation)	30	MS2	3.27471	190.382	45.7432	51971	F5		463.16	463.16	1625	1	1		1	6.18965e-05	1.12399e-09	2.64037	35678360	45.42
FALSE	High	MS Amanda 3.0 (A5)	Unambiguous	[K].kDLSLEEIQK.[K]	K1(AV_NHS_110)	4	P16949	P16949-2; Q93045; Q93045-2; P16949	1	2	0.457	0	1	1	656.853	1312.7	1312.7	-1.11	-0.00073	HCD (High Energy Collision Dissociation)	30	MS2	76.5825	23	45.7457	51975	F5		282	282	2600	1	1		1	6.18965e-05	4.16932e-05	1.02151	456937	45.75
FALSE	High	MS Amanda 3.0 (A5)	Unambiguous	[R].MTGSEFDFEEMK.[R]		2	P50395	P50395-2; P50395	0	2	0.7333	0	1	1	725.797	1450.59	1450.59	-0.36	-0.00026	HCD (High Energy Collision Dissociation)	30	MS2	92.8976	23	45.7525	51986	F5		225.33	225.33	362	1	1		1	6.18965e-05	5.40302e-06	1.33666	1.93867e+06	45.92
FALSE	High	MS Amanda 3.0 (A5)	Unambiguous	[R].LLDPEDVDVPQPDEK.[S]		9	Q15149-8; Q15149-2	Q15149; Q15149-9; Q15149-8; Q15149-7; Q15149-6; Q15149-5; Q15149-4; Q15149-3; Q15149-2	0	2	0.6563	0	1	1	854.914	1708.82	1708.83	-4.17	-0.00356	HCD (High Energy Collision Dissociation)	30	MS2	78.0393	23	45.7659	52007	F5		234.63	234.63	4026	1	1		2	6.18965e-05	2.2359e-06	1.47239
FALSE	High	MS Amanda 3.0 (A5)	Unambiguous	[R].QASPSIVIALAGNK.[A]		1	P61020	P61020	0	2	0.5261	0	1	1	684.895	1368.78	1368.78	-0.96	-0.00066	HCD (High Energy Collision Dissociation)	30	MS2	89.3189	23	45.7772	52018	F5		140.46	140.46	947	1	1		1	6.18965e-05	3.9957e-05	1.02811	557461	45.84
FALSE	High	MS Amanda 3.0 (A5)	Unambiguous	[R].FITEPVSGAEMGTLR.[R]		2	Q9P2M7	Q9P2M7; Q9P2M7-2	0	2	0.5184	0	1	1	804.409	1607.81	1607.81	0.38	0.0003	HCD (High Energy Collision Dissociation)	30	MS2	13.4383	23	45.7821	52026	F5		288.83	288.83	4338	1	1		1	6.18965e-05	4.53324e-07	1.71779	356466	45.83
FALSE	High	MS Amanda 3.0 (A5)	Unambiguous	[K].APDVDVNIAGPDAALK.[V]		1	Q09666	Q09666	0	2	0.6646	0	1	1	783.41	1565.81	1565.82	-3.19	-0.0025	HCD (High Energy Collision Dissociation)	30	MS2	93.73	23	45.7876	52035	F5		301.09	301.09	3695	1	1		1	6.18965e-05	3.15443e-07	1.77356	530430	45.89
FALSE	High	MS Amanda 3.0 (A5)	Unambiguous	[K].ALEDVDYVQTFK.[G]		3	Q6IN85	Q6IN85-4; Q6IN85-2; Q6IN85	0	2	1	0	1	1	714.355	1427.7	1427.71	-2.21	-0.00158	HCD (High Energy Collision Dissociation)	30	MS2	68.5971	23	45.7919	52041	F5		248.84	248.84	3706	1	1		1	6.18965e-05	5.08185e-06	1.34609	189399	45.81
FALSE	High	MS Amanda 3.0 (A5)	Unambiguous	[K].ADLINNLGTIAK.[SF]		5	P08238; P07900	P08238; P07900-2; P07900; Q14568; Q58FF8	0	2	0.6011	0	1	1	621.856	1242.7	1242.71	-0.99	-0.00061	HCD (High Energy Collision Dissociation)	30	MS2	1.06892	1.193	45.8039	52053	F5		290.12	290.12	1148	1	1		2	6.18965e-05	1.16788e-05	1.21801	52231428	45.73
FALSE	High	MS Amanda 3.0 (A5)	Unambiguous	[R].LASVLGSEPSLDSEVTSK.[L]		2	Q9NY33	Q9NY33-4; Q9NY33	0	2	0.764	0	1	1	909.97	1818.93	1818.93	0.1	0.0001	HCD (High Energy Collision Dissociation)	30	MS2	9.68106	23	45.8058	52056	F5		370.36	370.36	4638	1	1		1	6.18965e-05	1.32106e-09	2.61553	966544	45.86
FALSE	High	MS Amanda 3.0 (A5)	Unambiguous	[R].SALFAQLNQGEAITK.[G]		2	P40123	P40123-2; P40123	0	2	0.5676	0	1	1	795.927	1590.85	1590.85	-0.82	-0.00065	HCD (High Energy Collision Dissociation)	30	MS2	82.7521	23	45.8138	52069	F5		299.28	299.28	2628	1	1		1	6.18965e-05	1.50643e-06	1.53312	396576	45.84
FALSE	High	MS Amanda 3.0 (A5)	Unambiguous	[R].EGAAHAFAQYNMDQFTPVK.[I]		1	P52907	P52907	0	3	0.7557	0	1	1	708.997	2124.98	2124.98	-1.61	-0.00114	HCD (High Energy Collision Dissociation)	30	MS2	81.9661	23	45.8156	52072	F5		229.61	229.61	4991	1	1		1	6.18965e-05	9.17095e-05	0.898537	525708	45.93
FALSE	High	MS Amanda 3.0 (A5)	Unambiguous	[R].ASLEAAIADAEQR.[G]		2	P05787	P05787-2; P05787	0	2	0.4014	0	1	1	672.841	1344.67	1344.68	-0.72	-0.00049	HCD (High Energy Collision Dissociation)	30	MS2	93.2396	23	45.8187	52077	F5		155.42	155.42	3234	1	1		1	6.18965e-05	7.52828e-05	0.929508
FALSE	High	MS Amanda 3.0 (A5)	Unambiguous	[K].ANEVISkLYAVHQEGNK.[N]	K7(AV_NHS_110)	3	P50990-3; P50990	P50990-3; P50990-2; P50990	1	3	0.2242	0	1	2	670.682	2010.03	2010.03	1.54	0.00104	HCD (High Energy Collision Dissociation)	30	MS2	93.544	23	45.8273	52090	F5		230.22	230.22	4792	1	1		2	6.18965e-05	3.38364e-06	1.40866	572546	45.95
FALSE	High	MS Amanda 3.0 (A5)	Unambiguous	[K].ANEVIsKLYAVHQEGNK.[N]	S6(AV_NHS_110)	3	P50990-3; P50990	P50990-3; P50990-2; P50990	1	3	0.2242	0	1	1	670.682	2010.03	2010.03	1.54	0.00104	HCD (High Energy Collision Dissociation)	30	MS2	93.544	23	45.8273	52090	F5		230.22	230.22	4792	1	1		2	6.18965e-05	3.38364e-06	1.40866	572546	45.95
FALSE	High	MS Amanda 3.0 (A5)	Unambiguous	[R].HGAEVIDTPVFELK.[E]		2	P12081	P12081-4; P12081	0	3	0.6877	0	1	1	518.943	1554.81	1554.82	-0.86	-0.00044	HCD (High Energy Collision Dissociation)	30	MS2	89.1377	63.607	45.8342	52094	F5		213.48	213.48	3787	1	1		1	6.18965e-05	1.68007e-05	1.16197	421170	45.88
FALSE	High	MS Amanda 3.0 (A5)	Unambiguous	[K].ALEDVDYVQTFK.[G]		3	Q6IN85	Q6IN85-4; Q6IN85-2; Q6IN85	0	2	1	0	1	1	714.355	1427.7	1427.71	-1.36	-0.00097	HCD (High Energy Collision Dissociation)	30	MS2	70.3524	23	45.8416	52106	F5		192.54	192.54	3688	1	1		1	6.18965e-05	9.74097e-05	0.889041	189399	45.81
FALSE	High	MS Amanda 3.0 (A5)	Unambiguous	[K].GIVEFASkPAAR.[K]	K8(AV_NHS_110)	2	P23246	P23246-2; P23246	0	2	0.1094	0	1	1	678.37	1355.73	1355.73	0.22	0.00015	HCD (High Energy Collision Dissociation)	30	MS2	50.943	23	45.8651	52136	F5		232.43	232.43	1982	1	1		1	6.18965e-05	9.33191e-05	0.895799	640762	45.88
FALSE	High	MS Amanda 3.0 (A5)	Unambiguous	[R].VLITTDLLAR.[G]		3	P60842; Q14240	Q14240-2; P60842; Q14240	0	2	0.5191	0	1	1	557.845	1114.68	1114.68	-0.35	-0.00019	HCD (High Energy Collision Dissociation)	30	MS2	22.7177	20.002	50.0111	57719	F5		253.64	253.64	236	1	1		2	6.18965e-05	6.50956e-05	0.952231	15766872	49.81
FALSE	High	MS Amanda 3.0 (A5)	Unambiguous	[R].EVDDLGPEVGDIK.[I]		1	O43143	O43143	0	2	0.6365	0	1	1	693.344	1385.68	1385.68	0.7	0.00048	HCD (High Energy Collision Dissociation)	30	MS2	92.3675	23	41.1094	45736	F5		213.07	213.07	2997	1	1		1	6.18965e-05	5.28969e-05	0.984556	882363	41.23
FALSE	High	MS Amanda 3.0 (A5)	Unambiguous	[K].AMQEQLENYDFTK.[F]		1	Q9H223	Q9H223	0	2	0.8172	0	1	1	808.866	1616.72	1616.73	-1.1	-0.00089	HCD (High Energy Collision Dissociation)	30	MS2	28.8486	23	41.1296	45761	F5		284.31	284.31	2337	1	1		1	6.18965e-05	4.79916e-07	1.70903	228396	41.23
FALSE	High	MS Amanda 3.0 (A5)	Unambiguous	[K].LkGVGDSFK.[K]	K2(AV_NHS_110)	2	Q9Y4L1	Q9Y4L1-2; Q9Y4L1	1	2	0.5719	0	1	1	530.787	1060.57	1060.57	-0.72	-0.00038	HCD (High Energy Collision Dissociation)	30	MS2	41.5607	23	36.8495	40000	F5		272.32	272.32	1832	1	1		1	6.18965e-05	9.62917e-05	0.89086	841946	36.84
FALSE	High	MS Amanda 3.0 (A5)	Unambiguous	[K].SLHQAIEGDTSGDFLK.[A]		2	P08133	P08133-2; P08133	0	3	0.7192	0	1	1	573.284	1717.84	1717.84	-0.34	-0.00019	HCD (High Energy Collision Dissociation)	30	MS2	61.1056	23	36.8507	40002	F5		301.14	301.14	4802	1	1		1	6.18965e-05	4.9351e-05	0.995342	429909	36.91
FALSE	High	MS Amanda 3.0 (A5)	Unambiguous	[R].VINLNDNTFTEK.[G]		1	P46060	P46060	0	2	0.5923	0	1	1	704.36	1407.71	1407.71	0.78	0.00055	HCD (High Energy Collision Dissociation)	30	MS2	8.81686	23	36.8513	40003	F5		255.87	255.87	3494	1	1		1	6.18965e-05	3.69682e-06	1.39505	726268	36.95
FALSE	High	MS Amanda 3.0 (A5)	Unambiguous	[K].LASQGDSISSQLGPIHPPPR.[T]		1	Q92945	Q92945	0	3	0.2749	0	1	1	686.364	2057.08	2057.08	0.26	0.00017	HCD (High Energy Collision Dissociation)	30	MS2	46.7857	23	36.8538	40007	F5		143.54	143.54	3871	1	1		1	6.18965e-05	2.87948e-05	1.07881	742143	36.59
FALSE	High	MS Amanda 3.0 (A5)	Unambiguous	[K].ILDSVGIEADDDRLNK.[V]		1	P05387	P05387	1	2	0.6339	0	1	1	886.955	1772.9	1772.9	-0.3	-0.00026	HCD (High Energy Collision Dissociation)	30	MS2	66.306	23	36.8636	40023	F5		325.81	325.81	4594	1	1		1	6.18965e-05	2.03112e-08	2.19532	467403	36.97
FALSE	High	MS Amanda 3.0 (A5)	Unambiguous	[K].AVDEAADALLK.[A]		4	Q16891-2; Q16891	Q16891-4; Q16891-3; Q16891-2; Q16891	0	2	0.2925	0	1	1	558.301	1115.59	1115.59	0.22	0.00012	HCD (High Energy Collision Dissociation)	30	MS2	33.3189	23	36.866	40026	F5		244.36	244.36	1586	1	1		2	6.18965e-05	5.38853e-05	0.981677	1.22375e+06	36.87
FALSE	High	MS Amanda 3.0 (A5)	Unambiguous	[K].ILDSVGIEADDDRLNK.[V]		1	P05387	P05387	1	2	0.6756	0	1	1	886.955	1772.9	1772.9	-0.16	-0.00014	HCD (High Energy Collision Dissociation)	30	MS2	28.4721	23	36.888	40054	F5		367.08	367.08	4630	1	1		1	6.18965e-05	9.72782e-09	2.30852	467403	36.97
FALSE	High	MS Amanda 3.0 (A5)	Unambiguous	[K].AVDEAADALLK.[A]		4	Q16891-2; Q16891	Q16891-4; Q16891-3; Q16891-2; Q16891	0	2	0.2886	0	1	1	558.302	1115.6	1115.59	1.42	0.00079	HCD (High Energy Collision Dissociation)	30	MS2	37.4259	15.726	36.9105	40082	F5		241.27	241.27	1673	1	1		2	6.18965e-05	5.39284e-05	0.981553	1.22375e+06	36.87
FALSE	High	MS Amanda 3.0 (A5)	Unambiguous	[R].DLEAPEVQESYR.[Q]		3	P46379	P46379-3; P46379-2; P46379	0	2	0.574	0	1	1	718.34	1435.67	1435.67	1.7	0.00122	HCD (High Energy Collision Dissociation)	30	MS2	51.9747	23	36.9179	40094	F5		260.24	260.24	2742	1	1		1	6.18965e-05	1.18767e-05	1.21542	815644	37.04
FALSE	High	MS Amanda 3.0 (A5)	Unambiguous	[R].LPPEEASPYVVDHGESGPLR.[C]		1	P53992	P53992	0	3	0.1337	0	1	1	717.025	2149.06	2149.06	1.83	0.00131	HCD (High Energy Collision Dissociation)	30	MS2	58.3031	23	36.9235	40103	F5		112.1	112.1	6413	1	1		1	6.18965e-05	4.66474e-05	1.00409	1.10628e+06	37.25
FALSE	High	MS Amanda 3.0 (A5)	Unambiguous	[K].NVMLLPVGSADDGAHSQNEK.[L]		2	Q96KP4	Q96KP4-2; Q96KP4	0	3	0.7715	0	1	1	694.669	2081.99	2081.99	0.57	0.00039	HCD (High Energy Collision Dissociation)	30	MS2	85.8138	23	36.8294	39976	F5		315.45	315.45	5708	1	1		1	6.18965e-05	4.5443e-09	2.42556	524763	36.9
FALSE	High	MS Amanda 3.0 (A5)	Unambiguous	[R].LGSSGLGSASSIQAAVR.[Q]		3	Q7Z6Z7	Q7Z6Z7-3; Q7Z6Z7; Q7Z6Z7-2	0	2	0.6867	0	1	1	780.922	1560.84	1560.83	1.95	0.00152	HCD (High Energy Collision Dissociation)	30	MS2	68.4605	23	36.9448	40129	F5		246.82	246.82	2664	1	1		1	6.18965e-05	4.37774e-07	1.72316	237889	36.87
FALSE	High	MS Amanda 3.0 (A5)	Unambiguous	[R].ITLSkHQNVQLPR.[E]	K5(AV_NHS_110)	3	P26599	P26599-2; P26599-1; P26599	1	3	0.1456	0	1	2	548.647	1643.93	1643.92	1.51	0.00082	HCD (High Energy Collision Dissociation)	30	MS2	84.8412	23	36.9613	40155	F5		167.23	167.23	1154	1	1		1	6.18965e-05	9.02656e-05	0.901033	300983	37.05
FALSE	High	MS Amanda 3.0 (A5)	Unambiguous	[R].ITLsKHQNVQLPR.[E]	S4(AV_NHS_110)	3	P26599	P26599-2; P26599-1; P26599	1	3	0.1456	0	1	1	548.647	1643.93	1643.92	1.51	0.00082	HCD (High Energy Collision Dissociation)	30	MS2	84.8412	23	36.9613	40155	F5		167.23	167.23	1154	1	1		1	6.18965e-05	9.02656e-05	0.901033	300983	37.05
FALSE	High	MS Amanda 3.0 (A5)	Unambiguous	[K].VDINAPDVDVR.[G]		1	Q09666	Q09666	0	2	0.5346	0	1	1	606.815	1212.62	1212.62	0.94	0.00057	HCD (High Energy Collision Dissociation)	30	MS2	49.5208	23	36.9716	40164	F5		246.75	246.75	2511	1	1		1	6.18965e-05	1.51483e-05	1.17793
FALSE	High	MS Amanda 3.0 (A5)	Unambiguous	[K].LWEEQLAAAK.[A]		2	P14314	P14314-2; P14314	0	2	0.6221	0	1	1	579.812	1158.62	1158.62	1.19	0.00069	HCD (High Energy Collision Dissociation)	30	MS2	56.8658	23	36.9753	40170	F5		207.29	207.29	1877	1	1		1	6.18965e-05	5.52043e-05	0.977914	2.52261e+06	37.15
FALSE	High	MS Amanda 3.0 (A5)	Unambiguous	[K].QDGPMPkPHSVSLNDTETR.[K]	K7(AV_NHS_110)	2	Q9P0L0	Q9P0L0-2; Q9P0L0	0	3	0.1084	0	1	1	740.351	2219.04	2219.04	-0.21	-0.00015	HCD (High Energy Collision Dissociation)	30	MS2	70.2225	23	36.9778	40174	F5		252.59	252.59	6153	1	1		1	6.18965e-05	6.22782e-08	2.02303	241164	36.94
FALSE	High	MS Amanda 3.0 (A5)	Unambiguous	[R].kQEELQQLEQQR.[R]	K1(AV_NHS_110)	9	Q15149-8; Q15149-2	Q15149; Q15149-9; Q15149-8; Q15149-7; Q15149-6; Q15149-5; Q15149-4; Q15149-3; Q15149-2	1	2	0.6792	0	1	1	833.925	1666.84	1666.84	1.98	0.00165	HCD (High Energy Collision Dissociation)	30	MS2	84.8845	23	36.9943	40200	F5		198.5	198.5	4527	1	1		2	6.18965e-05	9.97842e-05	0.885243	97638.6	36.98
FALSE	High	MS Amanda 3.0 (A5)	Unambiguous	[R].WALSQSNPSALR.[E]		1	P55072	P55072	0	2	0.4569	0	1	1	665.349	1329.69	1329.69	0.04	3e-05	HCD (High Energy Collision Dissociation)	30	MS2	16.2753	13.866	37.0013	40204	F5		248.51	248.51	2708	1	1		1	6.18965e-05	2.14871e-05	1.12402	3.19937e+06	37.02
FALSE	High	MS Amanda 3.0 (A5)	Unambiguous	[R].SNPEDQILYQTER.[Y]		1	Q14165	Q14165	0	2	0.7135	0	1	1	796.881	1592.75	1592.76	-0.57	-0.00045	HCD (High Energy Collision Dissociation)	30	MS2	9.17301	23	37.0136	40224	F5		253.79	253.79	3866	1	1		1	6.18965e-05	3.10208e-06	1.42203	1.08271e+06	37.18
FALSE	High	MS Amanda 3.0 (A5)	Unambiguous	[K].GTEVQVDDIkR.[V]	K10(AV_NHS_110)	2	Q9Y230	Q9Y230; Q9Y230-2	1	2	0.0928	0	1	1	685.352	1369.7	1369.7	0.33	0.00023	HCD (High Energy Collision Dissociation)	30	MS2	40.4897	23	37.033	40247	F5		279.93	279.93	3140	1	1		1	6.18965e-05	2.86167e-05	1.07977	1.12907e+06	37.1
FALSE	High	MS Amanda 3.0 (A5)	Unambiguous	[K].kALAAAGYDVEK.[N]	K1(AV_NHS_110)	5	P16403; P16402; P10412	Q02539; P22492; P16403; P16402; P10412	1	2	0.6297	0	1	1	673.355	1345.7	1345.7	2.39	0.00161	HCD (High Energy Collision Dissociation)	30	MS2	50.0346	23	37.0392	40257	F5		309	309	3044	1	1		3	6.18965e-05	3.04146e-06	1.42506	4.98766e+06	37.2
FALSE	High	MS Amanda 3.0 (A5)	Unambiguous	[K].VDINAPDVDVR.[G]		1	Q09666	Q09666	0	2	0.5965	0	1	1	606.815	1212.62	1212.62	1.14	0.00069	HCD (High Energy Collision Dissociation)	30	MS2	64.2819	23	36.9576	40149	F5		255.99	255.99	2486	1	1		1	6.18965e-05	7.61369e-06	1.28388
FALSE	High	MS Amanda 3.0 (A5)	Unambiguous	[K].GSGIFDESTPVQTR.[Q]		3	Q9H910	Q9H910-3; Q9H910-2; Q9H910	0	2	0.6834	0	1	1	747.365	1493.72	1493.72	-0.77	-0.00058	HCD (High Energy Collision Dissociation)	30	MS2	69.6618	23	36.8239	39967	F5		178.01	178.01	3782	1	1		1	6.18965e-05	0.000100681	0.88383	370625	36.81
FALSE	High	MS Amanda 3.0 (A5)	Unambiguous	[K].LLNDEDPVVVTK.[A]		1	P14923	P14923	0	2	0.5128	0	1	1	671.37	1341.73	1341.73	4.29	0.00288	HCD (High Energy Collision Dissociation)	30	MS2	62.7559	23	36.8214	39963	F5		228.97	228.97	2065	1	1		1	6.18965e-05	3.84416e-05	1.0341	428232	36.78
FALSE	High	MS Amanda 3.0 (A5)	Unambiguous	[K].ATGPPVSELITK.[A]		1	P16401	P16401	0	2	0.8025	0	1	1	606.846	1212.68	1212.68	0.73	0.00044	HCD (High Energy Collision Dissociation)	30	MS2	24.6752	23	36.8195	39960	F5		213.81	213.81	1093	1	1		1	6.18965e-05	1.40177e-05	1.18989	8651795	36.55
FALSE	High	MS Amanda 3.0 (A5)	Unambiguous	[K].ASEVMGPVEAAPEYR.[V]		3	Q8WWY3	Q8WWY3; Q8WWY3-4; Q8WWY3-2	0	2	0.6794	0	1	1	803.382	1605.76	1605.76	-0.69	-0.00056	HCD (High Energy Collision Dissociation)	30	MS2	0	23	36.5673	39625	F5		270.44	270.44	3563	1	1		1	6.18965e-05	1.37162e-06	1.54754	279697	36.66
FALSE	High	MS Amanda 3.0 (A5)	Unambiguous	[K].YEELQSLAGkHGDDLRR.[T]	K10(AV_NHS_110)	2	P05787	P05787-2; P05787	2	4	0.1147	0	1	1	525.014	2097.04	2097.04	0.04	2e-05	HCD (High Energy Collision Dissociation)	30	MS2	10.7989	6.36	36.5749	39630	F5		167.34	167.34	6291	1	1		1	6.18965e-05	4.4681e-06	1.3659	7.96046e+06	36.42
FALSE	High	MS Amanda 3.0 (A5)	Unambiguous	[K].VSHVSTGGGASLELLEGK.[VI]		3	P00558; P07205	P00558-2; P00558; P07205	0	3	0.5986	0	1	1	580.975	1740.91	1740.91	-0.68	-0.0004	HCD (High Energy Collision Dissociation)	30	MS2	59.8538	23	36.5767	39633	F5		249.23	249.23	3432	1	1		2	6.18965e-05	5.40097e-06	1.33672	176671	36.56
FALSE	High	MS Amanda 3.0 (A5)	Unambiguous	[R].YYTSASGDEMVSLK.[D]		2	P07900	P07900-2; P07900	0	2	0.716	0	1	1	775.856	1550.71	1550.7	0.78	0.00061	HCD (High Energy Collision Dissociation)	30	MS2	0	23	36.5804	39639	F5		294.54	294.54	2505	1	1		1	6.18965e-05	1.38478e-07	1.90015	2.85727e+06	37.03
FALSE	High	MS Amanda 3.0 (A5)	Unambiguous	[K].TLQEVTQLSQEAQR.[I]		1	P40939	P40939	0	2	0.5951	0	1	1	815.924	1630.84	1630.84	0.56	0.00046	HCD (High Energy Collision Dissociation)	30	MS2	15.7882	23	36.6119	39682	F5		195.34	195.34	3981	1	1		1	6.18965e-05	7.69452e-05	0.926088	542249	36.3
FALSE	High	MS Amanda 3.0 (A5)	Unambiguous	[R].LIDLHSPSEIVK.[Q]		2	P60866	P60866-2; P60866	0	3	0.2082	0	1	1	450.926	1350.76	1350.76	0.3	0.00013	HCD (High Energy Collision Dissociation)	30	MS2	96.1531	21.898	36.6144	39686	F5		161.75	161.75	1149	1	1		1	6.18965e-05	3.66047e-05	1.04168	8019188	36.81
FALSE	High	MS Amanda 3.0 (A5)	Unambiguous	[K].AALEDTLAETEAR.[F]		1	P08727	P08727	0	2	0.6113	0	1	1	695.346	1389.69	1389.69	-0.44	-0.0003	HCD (High Energy Collision Dissociation)	30	MS2	38.4042	23	36.651	39737	F5		303.05	303.05	3032	1	1		1	6.18965e-05	4.49462e-07	1.71911	89881808	36.21
FALSE	High	MS Amanda 3.0 (A5)	Unambiguous	[K].LAASIAPEIYGHEDVK.[K]		2	P33993	P33993-3; P33993	0	3	0.6457	0	1	1	571.635	1712.89	1712.89	2.59	0.00148	HCD (High Energy Collision Dissociation)	30	MS2	63.2379	23	36.6678	39756	F5		215.56	215.56	3734	1	1		1	6.18965e-05	8.21439e-05	0.915841	362710	36.72
FALSE	High	MS Amanda 3.0 (A5)	Unambiguous	[K].QISNLQQSISDAEQR.[G]		1	P04264	P04264	0	2	0.5973	0	1	1	858.929	1716.85	1716.85	0.14	0.00012	HCD (High Energy Collision Dissociation)	30	MS2	0	23	36.6715	39762	F5		190.35	190.35	4680	1	1		1	6.18965e-05	3.80595e-05	1.03565	933818	36.36
FALSE	High	MS Amanda 3.0 (A5)	Unambiguous	[K].LTQEQVSDSQVLIR.[S]		2	Q9P0I2	Q9P0I2-2; Q9P0I2	0	2	0.6493	0	1	1	808.436	1615.86	1615.86	-0.23	-0.00018	HCD (High Energy Collision Dissociation)	30	MS2	81.7442	23	36.6837	39781	F5		226.83	226.83	2259	1	1		1	6.18965e-05	2.7833e-06	1.43871	186629	36.71
FALSE	High	MS Amanda 3.0 (A5)	Unambiguous	[K].GEDLTEEEDGGIIR.[R]		1	Q02790	Q02790	0	2	0.6107	0	1	1	766.859	1532.71	1532.71	1.78	0.00136	HCD (High Energy Collision Dissociation)	30	MS2	21.6688	23	36.6977	39796	F5		279.56	279.56	2806	1	1		1	6.18965e-05	1.05129e-05	1.23421	8999242	37.16
FALSE	High	MS Amanda 3.0 (A5)	Unambiguous	[K].YLEANMTQSALPK.[I]		2	Q9NTK5	Q9NTK5-2; Q9NTK5	0	2	0.7281	0	1	1	733.371	1465.74	1465.74	0.01	1e-05	HCD (High Energy Collision Dissociation)	30	MS2	42.8498	23	36.7002	39800	F5		258.4	258.4	3932	1	1		1	6.18965e-05	1.16084e-06	1.5732	342306	36.75
FALSE	High	MS Amanda 3.0 (A5)	Unambiguous	[K].ILDAVVAQEPLHR.[G]		3	Q15029	Q15029-3; Q15029-2; Q15029	0	3	0.5292	0	1	1	487.613	1460.82	1460.82	1.2	0.00059	HCD (High Energy Collision Dissociation)	30	MS2	77.2604	23	36.7274	39836	F5		171.89	171.89	1065	1	1		1	6.18965e-05	9.87521e-05	0.886883	753805	36.76
FALSE	High	MS Amanda 3.0 (A5)	Unambiguous	[R].EVSFQSTGESEWK.[D]		1	Q07021	Q07021	0	2	0.5843	0	1	1	757.345	1513.68	1513.68	1.49	0.00113	HCD (High Energy Collision Dissociation)	30	MS2	58.0961	23	36.7286	39838	F5		199.7	199.7	2181	1	1		1	6.18965e-05	3.23334e-05	1.06089	610652	36.56
FALSE	High	MS Amanda 3.0 (A5)	Unambiguous	[R].SVSLTGAPESVQKAk.[M]	K15(AV_NHS_110)	1	Q92945	Q92945	1	2	0.232	0	1	2	806.434	1611.86	1611.86	1.22	0.00098	HCD (High Energy Collision Dissociation)	30	MS2	10.7871	23	36.7354	39849	F5		234.82	234.82	3247	1	1		1	6.18965e-05	8.22794e-05	0.915583	386294	36.79
FALSE	High	MS Amanda 3.0 (A5)	Unambiguous	[R].SVSLTGAPESVQkAK.[M]	K13(AV_NHS_110)	1	Q92945	Q92945	1	2	0.232	0	1	1	806.434	1611.86	1611.86	1.22	0.00098	HCD (High Energy Collision Dissociation)	30	MS2	10.7871	23	36.7354	39849	F5		234.82	234.82	3247	1	1		1	6.18965e-05	8.22794e-05	0.915583	386294	36.79
FALSE	High	MS Amanda 3.0 (A5)	Unambiguous	[K].EASFEYLQNEGER.[L]		7	Q13085	Q13085-4; Q13085-3; Q13085-2; Q13085; O00763-3; O00763-2; O00763	0	2	0.6771	0	1	1	786.352	1571.7	1571.7	0.17	0.00013	HCD (High Energy Collision Dissociation)	30	MS2	90.6046	23	36.7427	39860	F5		220.58	220.58	2066	1	1		1	6.18965e-05	9.02761e-06	1.25766	205354	36.85
FALSE	High	MS Amanda 3.0 (A5)	Unambiguous	[R].TVENVTVFGTASASK.[H]		3	Q99536	Q99536-3; Q99536-2; Q99536	0	2	0.3704	0	1	1	755.891	1510.78	1510.77	0.37	0.00028	HCD (High Energy Collision Dissociation)	30	MS2	68.3953	23	36.7483	39869	F5		204.05	204.05	3496	1	1		1	6.18965e-05	2.76996e-05	1.08481	387428	35.92
FALSE	High	MS Amanda 3.0 (A5)	Unambiguous	[K].ILDSVGIEADDDRLNK.[V]		1	P05387	P05387	1	3	0.5269	0	1	1	591.639	1772.9	1772.9	0.59	0.00035	HCD (High Energy Collision Dissociation)	30	MS2	88.9666	23	36.7659	39890	F5		168.87	168.87	4767	1	1		1	6.18965e-05	3.77957e-08	2.09982	5554068	36.97
FALSE	High	MS Amanda 3.0 (A5)	Unambiguous	[R].LQQEETQLEQSIQAGR.[V]		4	Q9UBC2	Q9UBC2-4; Q9UBC2-3; Q9UBC2-2; Q9UBC2	0	2	0.6393	0	1	1	929.469	1857.93	1857.93	0.49	0.00045	HCD (High Energy Collision Dissociation)	30	MS2	90.6583	23	36.7733	39902	F5		186.12	186.12	5183	1	1		1	6.18965e-05	2.41019e-05	1.1063	102943	36.79
FALSE	High	MS Amanda 3.0 (A5)	Unambiguous	[K].GSGIFDESTPVQTR.[Q]		3	Q9H910	Q9H910-3; Q9H910-2; Q9H910	0	2	0.5677	0	1	1	747.365	1493.72	1493.72	0.21	0.00016	HCD (High Energy Collision Dissociation)	30	MS2	49.792	23	36.7946	39928	F5		201.46	201.46	3755	1	1		1	6.18965e-05	4.81156e-05	0.999281	370625	36.81
FALSE	High	MS Amanda 3.0 (A5)	Unambiguous	[K].LQSQYASSEATISQLR.[S]		1	Q15075	Q15075	0	2	0.6513	0	1	1	891.454	1781.9	1781.9	-0.7	-0.00062	HCD (High Energy Collision Dissociation)	30	MS2	58.1138	23	36.8062	39946	F5		217.27	217.27	4413	1	1		1	6.18965e-05	1.24139e-05	1.20861	121149	36.87
FALSE	High	MS Amanda 3.0 (A5)	Unambiguous	[R].YSYYDESQGEIYR.[S]		3	Q9Y316	Q9Y316; Q9Y316-3; Q9Y316-2	0	2	0.8	0	1	1	836.86	1672.71	1672.71	0.01	1e-05	HCD (High Energy Collision Dissociation)	30	MS2	57.6355	23	36.8074	39948	F5		257.85	257.85	1228	1	1		1	6.18965e-05	6.55777e-07	1.66102	191854	36.89
FALSE	High	MS Amanda 3.0 (A5)	Unambiguous	[K].GVTFNVTTVDTK.[R]		1	O00299	O00299	0	2	0.5958	0	1	1	641.337	1281.67	1281.67	-0.88	-0.00057	HCD (High Energy Collision Dissociation)	30	MS2	70.3741	23	37.0404	40259	F5		240.19	240.19	2406	1	1		1	6.18965e-05	1.08455e-05	1.22941	2.38643e+06	37.26
FALSE	High	MS Amanda 3.0 (A5)	Unambiguous	[R].VLVDSSFGQPTTQGEAR.[R]		1	Q10570	Q10570	0	2	0.8171	0	1	1	896.446	1791.89	1791.89	-0.82	-0.00074	HCD (High Energy Collision Dissociation)	30	MS2	15.5918	23	36.5617	39616	F5		234.22	234.22	4998	1	1		1	6.18965e-05	1.19225e-05	1.21483	154985	36.58
FALSE	High	MS Amanda 3.0 (A5)	Unambiguous	[K].AQAEVEGLGkGVAR.[L]	K10(AV_NHS_110)	9	Q15149-8; Q15149-2	Q15149; Q15149-9; Q15149-8; Q15149-7; Q15149-6; Q15149-5; Q15149-4; Q15149-3; Q15149-2	1	2	0.1822	0	1	1	747.899	1494.79	1494.79	0.4	0.0003	HCD (High Energy Collision Dissociation)	30	MS2	75.5822	23	37.0423	40262	F5		252.36	252.36	3246	1	1		2	6.18965e-05	8.56348e-06	1.26579	305418	37.09
FALSE	High	MS Amanda 3.0 (A5)	Unambiguous	[R].FVAFSGEGQSLR.[K]		2	Q92890-1	Q92890-1; Q92890	0	2	0.6881	0	1	1	649.33	1297.65	1297.65	-0.75	-0.00049	HCD (High Energy Collision Dissociation)	30	MS2	29.6183	23	37.0652	40291	F5		209.42	209.42	2956	1	1		1	6.18965e-05	0.00010278	0.880574	647295	37.15
FALSE	High	MS Amanda 3.0 (A5)	Unambiguous	[R].IATTTASAATAAAIGATPR.[A]		3	Q14980-2	Q14980-2; Q14980; Q14980-5	0	2	0.3921	0	1	1	858.467	1715.93	1715.93	-0.66	-0.00057	HCD (High Energy Collision Dissociation)	30	MS2	90.829	23	37.3853	40726	F5		193.69	193.69	2502	1	1		1	6.18965e-05	9.83932e-06	1.2444	148272	37.44
FALSE	High	MS Amanda 3.0 (A5)	Unambiguous	[K].ENLkAAQEEYVK.[R]	K4(AV_NHS_110)	2	P04075	P04075-2; P04075	1	2	0.6628	0	1	1	766.386	1531.76	1531.76	0.78	0.0006	HCD (High Energy Collision Dissociation)	30	MS2	81.1735	23	37.4017	40742	F5		251.52	251.52	4036	1	1		1	6.18965e-05	1.48996e-05	1.18049	2.61815e+06	37.55
FALSE	High	MS Amanda 3.0 (A5)	Unambiguous	[K].ILDSVGIEADDDRLNK.[V]		1	P05387	P05387	1	3	0.6278	0	1	1	591.639	1772.9	1772.9	0.37	0.00022	HCD (High Energy Collision Dissociation)	30	MS2	44.5753	23	37.403	40744	F5		221.7	221.7	4713	1	1		1	6.18965e-05	9.56492e-07	1.60297	5554068	36.97
FALSE	High	MS Amanda 3.0 (A5)	Unambiguous	[K].AAVEALQSQALHATSQQPLR.[K]		4	Q92599	Q92599-4; Q92599-3; Q92599-2; Q92599	0	3	0.1198	0	1	1	707.046	2119.12	2119.13	-1.31	-0.00093	HCD (High Energy Collision Dissociation)	30	MS2	41.1235	23	37.406	40749	F5		90.23	90.23	3388	1	1		1	6.18965e-05	6.95884e-05	0.941809	176839	37.35
FALSE	High	MS Amanda 3.0 (A5)	Unambiguous	[K].SELVANNVTLPAGEQR.[K]		4	P42167; P42166	P42167-3; P42167-2; P42167; P42166	0	2	1	0	1	1	849.443	1697.88	1697.88	-1.53	-0.0013	HCD (High Energy Collision Dissociation)	30	MS2	0	23	37.4334	40785	F5		420.14	420.14	4315	1	1		2	6.18965e-05	1.84192e-09	2.56442	2.57144e+06	37.52
FALSE	High	MS Amanda 3.0 (A5)	Unambiguous	[R].FDYSGVGSSDGNSEESTLGK.[W]		2	Q9NUJ1	Q9NUJ1-3; Q9NUJ1	0	2	0.8748	0	1	1	1018.44	2035.87	2035.87	-2.65	-0.00269	HCD (High Energy Collision Dissociation)	30	MS2	13.4372	23	37.453	40816	F5		235.63	235.63	1309	1	1		1	6.18965e-05	3.90803e-06	1.3865	292075	37.53
FALSE	High	MS Amanda 3.0 (A5)	Unambiguous	[K].LVTDQNISENWR.[V]		2	P24666	P24666-4; P24666	0	2	0.6718	0	1	1	737.866	1474.72	1474.73	-2.53	-0.00186	HCD (High Energy Collision Dissociation)	30	MS2	16.6072	23	37.4602	40820	F5		251.35	251.35	3650	1	1		1	6.18965e-05	3.16697e-06	1.41884	733637	37.43
FALSE	High	MS Amanda 3.0 (A5)	Unambiguous	[R].LPPEEASPYVVDHGESGPLR.[C]		1	P53992	P53992	0	3	0.6204	0	1	1	717.022	2149.05	2149.06	-1.5	-0.00107	HCD (High Energy Collision Dissociation)	30	MS2	15.8137	23	37.4614	40822	F5		190.57	190.57	6667	1	1		1	6.18965e-05	1.51131e-09	2.59484	1.10628e+06	37.25
FALSE	High	MS Amanda 3.0 (A5)	Unambiguous	[R].LTVMTDLEDK.[N]		1	Q12907	Q12907	0	2	0.4339	0	1	1	582.794	1164.58	1164.58	-0.74	-0.00043	HCD (High Energy Collision Dissociation)	30	MS2	70.7476	23	37.462	40823	F5		198.25	198.25	2648	1	1		1	6.18965e-05	0.000100992	0.883344	1.48007e+06	37.56
FALSE	High	MS Amanda 3.0 (A5)	Unambiguous	[K].SGAGVPAVILR.[R]		2	Q92542	Q92542-2; Q92542	0	2	0.7078	0	1	1	520.317	1039.63	1039.63	-0.1	-5e-05	HCD (High Energy Collision Dissociation)	30	MS2	62.4047	23	37.4911	40862	F5		202.39	202.39	377	1	1		1	6.18965e-05	9.21704e-05	0.897748	793157	37.45
FALSE	High	MS Amanda 3.0 (A5)	Unambiguous	[R].FLESLPEEEQQR.[V]		2	P17480	P17480-2; P17480	0	2	0.5854	0	1	1	752.869	1504.73	1504.73	2.29	0.00172	HCD (High Energy Collision Dissociation)	30	MS2	0	23	37.378	40715	F5		289.91	289.91	3704	1	1		1	6.18965e-05	7.12361e-06	1.29412	436390	37.43
FALSE	High	MS Amanda 3.0 (A5)	Unambiguous	[K].LGDVYVNDAFGTAHR.[A]		3	P00558; P07205	P00558-2; P00558; P07205	0	3	0.7478	0	1	1	545.6	1634.79	1634.79	-3.3	-0.0018	HCD (High Energy Collision Dissociation)	30	MS2	81.5873	23	37.4929	40865	F5		320.16	320.16	4499	1	1		2	6.18965e-05	1.17849e-07	1.92496	1.81104e+06	37.61
FALSE	High	MS Amanda 3.0 (A5)	Unambiguous	[K].FNASQLITQR.[A]		2	Q99623	Q99623; Q99623-2	0	2	0.5947	0	1	1	589.32	1177.63	1177.63	-0.41	-0.00024	HCD (High Energy Collision Dissociation)	30	MS2	18.5968	23	37.5046	40884	F5		259.74	259.74	1955	1	1		1	6.18965e-05	7.27369e-05	0.934891	1.50868e+06	37.43
FALSE	High	MS Amanda 3.0 (A5)	Unambiguous	[R].AVLIDkDQSPK.[W]	K6(AV_NHS_110)	1	Q6NVY1	Q6NVY1	1	2	0.2398	0	1	1	662.361	1323.71	1323.72	-0.87	-0.00057	HCD (High Energy Collision Dissociation)	30	MS2	70.7617	23	37.5113	40894	F5		216.03	216.03	2264	1	1		1	6.18965e-05	7.40094e-05	0.932178	188228	37.53
FALSE	High	MS Amanda 3.0 (A5)	Unambiguous	[R].LQHVEDGVLSMQVASAR.[Q]		1	Q07065	Q07065	0	3	0.7151	0	1	1	613.985	1839.94	1839.94	1.02	0.00063	HCD (High Energy Collision Dissociation)	30	MS2	26.8236	23	37.5144	40899	F5		282.42	282.42	5078	1	1		1	6.18965e-05	1.96978e-05	1.13744	420820	37.69
FALSE	High	MS Amanda 3.0 (A5)	Unambiguous	[R].LANIDEEMLQK.[A]		2	P54136	P54136-2; P54136	0	2	0.5053	0	1	1	652.329	1303.65	1303.66	-4.06	-0.00265	HCD (High Energy Collision Dissociation)	30	MS2	48.3304	23	37.5215	40903	F5		257.82	257.82	2775	1	1		1	6.18965e-05	3.47154e-05	1.04989	1.25789e+06	37.49
FALSE	High	MS Amanda 3.0 (A5)	Unambiguous	[K].IDDMTAAPMDVR.[Q]		3	P15927	P15927; P15927-3; P15927-2	0	2	0.4879	0	1	1	667.807	1334.61	1334.61	-0.84	-0.00056	HCD (High Energy Collision Dissociation)	30	MS2	67.2039	23	37.5308	40918	F5		249.98	249.98	1852	1	1		1	6.18965e-05	1.07281e-05	1.23109	243998	37.56
FALSE	High	MS Amanda 3.0 (A5)	Unambiguous	[K].ELEANVLATAPDK.[K]		2	Q9NTJ3	Q9NTJ3-2; Q9NTJ3	0	2	0.6309	0	1	1	685.861	1370.72	1370.72	-0.64	-0.00044	HCD (High Energy Collision Dissociation)	30	MS2	95.0008	23	37.5363	40927	F5		204.65	204.65	3211	1	1		1	6.18965e-05	1.44737e-05	1.18495	237445	37.56
FALSE	High	MS Amanda 3.0 (A5)	Unambiguous	[K].FNASQLITQR.[A]		2	Q99623	Q99623; Q99623-2	0	2	0.5716	0	1	1	589.319	1177.63	1177.63	-0.72	-0.00042	HCD (High Energy Collision Dissociation)	30	MS2	40.389	23	37.5514	40943	F5		259.35	259.35	2039	1	1		1	6.18965e-05	6.7385e-05	0.946835	1.50868e+06	37.43
FALSE	High	MS Amanda 3.0 (A5)	Unambiguous	[K].GVTFNVTTVDTK.[R]		1	O00299	O00299	0	2	0.6676	0	1	1	641.337	1281.67	1281.67	-0.8	-0.00051	HCD (High Energy Collision Dissociation)	30	MS2	52.496	23	37.5526	40945	F5		251.97	251.97	2406	1	1		1	6.18965e-05	7.14452e-06	1.29367	2.38643e+06	37.26
FALSE	High	MS Amanda 3.0 (A5)	Unambiguous	[KR].GVLLYGPPGTGK.[T]		5	Q8NB90; P62195	P62195-2; Q8NB90; P62195; Q8NB90-3; Q8NB90-2	0	2	0.5934	0	1	2	579.829	1158.65	1158.65	-0.51	-0.0003	HCD (High Energy Collision Dissociation)	30	MS2	56.5058	23	37.5588	40955	F5		203.41	203.41	1000	1	1		3	6.18965e-05	3.73104e-05	1.03873	1.32505e+06	37.66
FALSE	High	MS Amanda 3.0 (A5)	Unambiguous	[KR].GVILYGPPGTGK.[T]		2	P62191	P62191-2; P62191	0	2	0.5934	0	1	1	579.829	1158.65	1158.65	-0.51	-0.0003	HCD (High Energy Collision Dissociation)	30	MS2	56.5058	23	37.5588	40955	F5		203.41	203.41	1000	1	1		1	6.18965e-05	3.73104e-05	1.03873	1.32505e+06	37.66
FALSE	High	MS Amanda 3.0 (A5)	Unambiguous	[K].HALIIYDDLSK.[Q]		3	P25705	P25705-3; P25705-2; P25705	0	2	0.6836	0	1	1	644.35	1287.69	1287.69	-2	-0.00128	HCD (High Energy Collision Dissociation)	30	MS2	74.4428	23	37.4935	40866	F5		285.42	285.42	2110	1	1		1	6.18965e-05	1.52834e-06	1.5309	4.35923e+06	37.69
FALSE	High	MS Amanda 3.0 (A5)	Unambiguous	[K].YGGELVPHFPAR.[V]		9	O75369-8	O75369-6; O75369-3; O75369-2; O75369-9; O75369-8; O75369-7; O75369-5; O75369-4; O75369	0	3	0.427	0	1	1	448.235	1342.69	1342.69	0.58	0.00026	HCD (High Energy Collision Dissociation)	30	MS2	56.3618	23	37.3688	40700	F5		164.15	164.15	3255	1	1		1	6.18965e-05	6.80454e-05	0.945312	1.46211e+06	37.47
FALSE	High	MS Amanda 3.0 (A5)	Unambiguous	[K].GEDLTEEEDGGIIR.[R]		1	Q02790	Q02790	0	2	0.7767	0	1	1	766.857	1532.71	1532.71	-0.23	-0.00018	HCD (High Energy Collision Dissociation)	30	MS2	15.4019	23	37.367	40697	F5		335.82	335.82	2671	1	1		1	6.18965e-05	1.60732e-07	1.87724	8999242	37.16
FALSE	High	MS Amanda 3.0 (A5)	Unambiguous	[R].FLESLPEEEQQR.[V]		2	P17480	P17480-2; P17480	0	2	0.2584	0	1	1	752.867	1504.73	1504.73	-0.07	-5e-05	HCD (High Energy Collision Dissociation)	30	MS2	65.4469	23	37.3515	40680	F5		231.68	231.68	3635	1	1		1	6.18965e-05	3.48303e-05	1.04938	436390	37.43
FALSE	High	MS Amanda 3.0 (A5)	Unambiguous	[R].TTPSYVAFTDTER.[L]		8	P34931; P11142; P0DMV9	P0DMV8-2; P34931; P48741; P11142-2; P54652; P17066; P11142; P0DMV9	0	2	0.7183	0	1	1	744.354	1487.7	1487.7	0.26	0.00019	HCD (High Energy Collision Dissociation)	30	MS2	62.1048	23	37.0658	40292	F5		220.97	220.97	3188	1	1		3	6.18965e-05	2.93519e-05	1.07585	35089408	37.34
FALSE	High	MS Amanda 3.0 (A5)	Unambiguous	[R].YYTSASGDEMVSLK.[D]		2	P07900	P07900-2; P07900	0	2	0.7575	0	1	1	775.856	1550.7	1550.7	-0.26	-0.0002	HCD (High Energy Collision Dissociation)	30	MS2	3.36341	29.987	37.0926	40327	F5		334.15	334.15	2527	1	1		1	6.18965e-05	1.0704e-07	1.93975	2.85727e+06	37.03
FALSE	High	MS Amanda 3.0 (A5)	Unambiguous	[R].FPGQLNADLR.[K]		11	Q9BUF5; P07437; Q9BVA1; P68371; Q13885	Q9H4B7; Q9BUF5; P07437; A6NNZ2; Q13509-2; Q9BVA1; P68371; Q3ZCM7; Q13885; Q13509; P04350	0	2	0.604	0	1	1	565.801	1130.59	1130.6	-0.29	-0.00016	HCD (High Energy Collision Dissociation)	30	MS2	63.2864	6.094	37.0932	40328	F5		293.93	293.93	1761	1	1		5	6.18965e-05	1.27131e-05	1.20494	13099602	37.39
FALSE	High	MS Amanda 3.0 (A5)	Unambiguous	[K].VSVGEFVGEGEGK.[S]		3	O95793	O95793-2; O95793-3; O95793	0	2	1	0	1	1	647.319	1293.63	1293.63	-0.43	-0.00028	HCD (High Energy Collision Dissociation)	30	MS2	50.1063	23	37.0944	40330	F5		235.29	235.29	2798	1	1		1	6.18965e-05	2.12162e-06	1.48046	540881	37.02
FALSE	High	MS Amanda 3.0 (A5)	Unambiguous	[K].SVTDYAQQNPAAQIPAR.[Q]		1	Q9UM54-6	Q9UM54-6	0	2	0.6453	0	1	1	915.462	1829.92	1829.91	1.29	0.00118	HCD (High Energy Collision Dissociation)	30	MS2	56.3147	23	37.1037	40345	F5		210.56	210.56	5542	1	1		1	6.18965e-05	1.53415e-05	1.17598	117763	37.05
FALSE	High	MS Amanda 3.0 (A5)	Unambiguous	[R].TESTPITAVkQPEK.[V]	K10(AV_NHS_110)	1	Q9Y678	Q9Y678	1	2	0.2179	0	1	1	819.93	1638.85	1638.86	-3.05	-0.0025	HCD (High Energy Collision Dissociation)	30	MS2	46.0311	23	37.1043	40346	F5		218.55	218.55	3649	1	1		1	6.18965e-05	6.01935e-05	0.96444	191642	37.15
FALSE	High	MS Amanda 3.0 (A5)	Unambiguous	[K].DQVTAQEIFQDNHEDGPTAK.[K]		1	P13010	P13010	0	3	0.5686	0	1	1	748.344	2243.02	2243.02	-1.69	-0.00126	HCD (High Energy Collision Dissociation)	30	MS2	90.6684	23	37.1104	40355	F5		144.84	144.84	4392	1	1		1	6.18965e-05	3.12955e-05	1.06594	1.39816e+06	37.31
FALSE	High	MS Amanda 3.0 (A5)	Unambiguous	[K].kIQASTMAFK.[Q]	K1(AV_NHS_110)	2	P37802	P37802-2; P37802	1	2	0.5567	0	1	1	617.829	1234.65	1234.65	0.1	6e-05	HCD (High Energy Collision Dissociation)	30	MS2	56.3395	23	37.1249	40371	F5		263.38	263.38	2633	1	1		1	6.18965e-05	9.67501e-05	0.890111	1.62535e+06	37.21
FALSE	High	MS Amanda 3.0 (A5)	Unambiguous	[R].EMILNPEGDVNSAK.[V]		1	Q9NTZ6	Q9NTZ6	0	2	0.619	0	1	1	758.869	1516.73	1516.73	0.27	0.0002	HCD (High Energy Collision Dissociation)	30	MS2	55.3806	23	37.1317	40382	F5		196.55	196.55	4021	1	1		1	6.18965e-05	9.40824e-06	1.2513	201733	37.16
FALSE	High	MS Amanda 3.0 (A5)	Unambiguous	[K].LDVTSVEDYK.[A]		2	P48643	P48643-2; P48643	0	2	0.6282	0	1	1	584.791	1168.57	1168.57	0.65	0.00038	HCD (High Energy Collision Dissociation)	30	MS2	50.6183	11.843	37.1445	40402	F5		274.4	274.4	2647	1	1		1	6.18965e-05	4.58544e-05	1.00675	1.93749e+06	37.2
FALSE	High	MS Amanda 3.0 (A5)	Unambiguous	[K].IETIEVMEDR.[Q]		2	P51991	P51991-2; P51991	0	2	0.4563	0	1	1	617.803	1234.6	1234.6	0.03	2e-05	HCD (High Energy Collision Dissociation)	30	MS2	92.4775	11.959	37.1881	40457	F5		207.76	207.76	2736	1	1		1	6.18965e-05	9.25164e-05	0.897158	3066690	37.33
FALSE	High	MS Amanda 3.0 (A5)	Unambiguous	[K].QMVIDVLHPGK.[A]		4	P62847	P62847-4; P62847-3; P62847-2; P62847	0	3	0.5371	0	1	1	412.897	1236.68	1236.68	-0.41	-0.00017	HCD (High Energy Collision Dissociation)	30	MS2	29.7982	12.891	37.2027	40480	F5		156.25	156.25	1892	1	1		1	6.18965e-05	6.97705e-05	0.941401	1.82029e+06	37.1
FALSE	High	MS Amanda 3.0 (A5)	Unambiguous	[R].SQSLPNSLDYTQTSDPGR.[H]		1	Q96TC7	Q96TC7	0	2	0.7172	0	1	1	983.459	1965.91	1965.91	-2.14	-0.00211	HCD (High Energy Collision Dissociation)	30	MS2	0	23	37.2052	40484	F5		225.94	225.94	4848	1	1		1	6.18965e-05	3.0691e-05	1.06895	271434	37.28
FALSE	High	MS Amanda 3.0 (A5)	Unambiguous	[K].GFVEPDHYVVVGAQR.[D]		1	P02786	P02786	0	3	0.658	0	1	1	558.287	1672.85	1672.84	1.54	0.00086	HCD (High Energy Collision Dissociation)	30	MS2	40.0575	30.327	37.2142	40491	F5		286.4	286.4	4581	1	1		1	6.18965e-05	2.65692e-07	1.79995	7066337	37.39
FALSE	High	MS Amanda 3.0 (A5)	Unambiguous	[R].ADPEAAWEPTEAEAR.[A]		2	Q9UBT2	Q9UBT2-2; Q9UBT2	0	2	0.676	0	1	1	821.871	1642.73	1642.73	0.16	0.00013	HCD (High Energy Collision Dissociation)	30	MS2	82.1037	23	37.2313	40518	F5		193.82	193.82	2308	1	1		1	6.18965e-05	5.92353e-05	0.966941	156667	37.34
FALSE	High	MS Amanda 3.0 (A5)	Unambiguous	[R].IMDPNIVGSEHYDVAR.[G]		1	P06576	P06576	0	3	0.7508	0	1	1	605.961	1815.87	1815.87	-0.38	-0.00023	HCD (High Energy Collision Dissociation)	30	MS2	45.1137	23	37.2471	40536	F5		293.78	293.78	5504	1	1		1	6.18965e-05	3.08984e-09	2.48488	16937270	37.43
FALSE	High	MS Amanda 3.0 (A5)	Unambiguous	[K].LVRPPVQVYGIEGR.[Y]		1	P48047	P48047	0	3	0.7688	0	1	1	528.307	1582.91	1582.91	0.9	0.00048	HCD (High Energy Collision Dissociation)	30	MS2	93.3606	23	37.2526	40545	F5		212.24	212.24	775	1	1		1	6.18965e-05	3.74753e-05	1.03804	1.15987e+06	37.44
FALSE	High	MS Amanda 3.0 (A5)	Unambiguous	[R].TIAMDGTEGLVR.[G]		1	P06576	P06576	0	2	0.2547	0	1	1	631.824	1262.64	1262.64	0.5	0.00032	HCD (High Energy Collision Dissociation)	30	MS2	51.2011	23	37.2533	40546	F5		206.37	206.37	2963	1	1		1	6.18965e-05	5.19189e-05	0.987458	14210751	37.37
FALSE	High	MS Amanda 3.0 (A5)	Unambiguous	[K].FIEAGQYNNHLYGTSVQSVR.[E]		9	Q12959	Q12959-2; Q12959-9; Q12959-8; Q12959-7; Q12959-6; Q12959-5; Q12959-4; Q12959-3; Q12959	0	3	0.4985	0	1	1	761.709	2283.11	2283.12	-0.65	-0.00049	HCD (High Energy Collision Dissociation)	30	MS2	22.0412	23	37.2782	40578	F5		182.61	182.61	7293	1	1		1	6.18965e-05	5.11954e-06	1.34496	248540	37.32
FALSE	High	MS Amanda 3.0 (A5)	Unambiguous	[R].SQLEESISQLR.[H]		2	Q9BUR5	Q9BUR5; Q9BUR5-2	0	2	0.5134	0	1	1	645.338	1289.67	1289.67	-0.4	-0.00026	HCD (High Energy Collision Dissociation)	30	MS2	59.7678	23	37.2862	40591	F5		223.82	223.82	3107	1	1		1	6.18965e-05	3.00614e-05	1.07216
FALSE	High	MS Amanda 3.0 (A5)	Unambiguous	[R].LTTDFGNAEkTDR.[F]	K10(AV_NHS_110)	1	P02786	P02786	1	2	0.1006	0	1	1	789.375	1577.74	1577.74	-1.33	-0.00105	HCD (High Energy Collision Dissociation)	30	MS2	31.8982	23	37.2923	40600	F5		290.24	290.24	3871	1	1		1	6.18965e-05	1.09119e-06	1.58271	347206	37.36
FALSE	High	MS Amanda 3.0 (A5)	Unambiguous	[R].AAYFGVYDTAK.[G]		2	P12236; P12235	P12236; P12235	0	2	0.5784	0	1	1	603.295	1205.58	1205.58	-0.49	-0.00029	HCD (High Energy Collision Dissociation)	30	MS2	30.8063	23	37.3081	40618	F5		194.09	194.09	2273	1	1		2	6.18965e-05	6.30568e-05	0.957195	2272836	37.1
FALSE	High	MS Amanda 3.0 (A5)	Unambiguous	[K].VVGDVAYDEAkER.[A]	K11(AV_NHS_110)	1	P11586	P11586	1	2	0.1185	0	1	1	780.88	1560.75	1560.75	-1.12	-0.00087	HCD (High Energy Collision Dissociation)	30	MS2	21.4747	23	37.3422	40665	F5		244.47	244.47	4173	1	1		1	6.18965e-05	1.10183e-05	1.22698	366313	37.39
FALSE	High	MS Amanda 3.0 (A5)	Unambiguous	[K].LSVISVEDPPQR.[T]		2	P38117	P38117-2; P38117	0	2	0.6616	0	1	1	670.365	1339.72	1339.72	0.11	8e-05	HCD (High Energy Collision Dissociation)	30	MS2	11.4717	26.01	37.0621	40286	F5		308.02	308.02	2221	1	1		1	6.18965e-05	1.24106e-06	1.56292	3221920	37.11
FALSE	High	MS Amanda 3.0 (A5)	Unambiguous	[K].ALAAAGYDVEKNNsR.[I]	S14(AV_NHS_110)	5	P16403; P16402; P10412	Q02539; P22492; P16403; P16402; P10412	1	2	0.1076	0	1	1	844.915	1688.82	1688.82	-0.37	-0.00031	HCD (High Energy Collision Dissociation)	30	MS2	91.571	23	36.5538	39604	F5		213.63	213.63	4525	1	1		3	6.18965e-05	1.32984e-05	1.198	255681	36.64
FALSE	High	MS Amanda 3.0 (A5)	Unambiguous	[K].ALAAAGYDVEKNNSr.[I]	R15(AV_NHS_110)	5	P16403; P16402; P10412	Q02539; P22492; P16403; P16402; P10412	1	2	0.1076	0	1	2	844.915	1688.82	1688.82	-0.37	-0.00031	HCD (High Energy Collision Dissociation)	30	MS2	91.571	23	36.5538	39604	F5		213.63	213.63	4525	1	1		3	6.18965e-05	1.32984e-05	1.198	255681	36.64
FALSE	High	MS Amanda 3.0 (A5)	Unambiguous	[K].ALAAAGYDVEkNNSR.[I]	K11(AV_NHS_110)	5	P16403; P16402; P10412	Q02539; P22492; P16403; P16402; P10412	1	2	0.1076	0	1	3	844.915	1688.82	1688.82	-0.37	-0.00031	HCD (High Energy Collision Dissociation)	30	MS2	91.571	23	36.5538	39604	F5		213.63	213.63	4525	1	1		3	6.18965e-05	1.32984e-05	1.198	255681	36.64
FALSE	High	MS Amanda 3.0 (A5)	Unambiguous	[R].ELQELVQYPVEHPDK.[F]		1	P55072	P55072	0	2	0.5668	0	1	1	912.462	1823.92	1823.92	-0.91	-0.00083	HCD (High Energy Collision Dissociation)	30	MS2	55.7354	23	38.9428	42817	F5		313.35	313.35	5393	1	1		1	6.18965e-05	2.89169e-07	1.78693	344401	39.01
FALSE	High	MS Amanda 3.0 (A5)	Unambiguous	[K].FQDLGVkNSEPSAR.[H]	K7(AV_NHS_110)	4	Q9UHD8	Q9UHD8-7; Q9UHD8-5; Q9UHD8-2; Q9UHD8	1	2	0.1358	0	1	1	829.412	1657.82	1657.82	-0.64	-0.00053	HCD (High Energy Collision Dissociation)	30	MS2	62.6634	23	38.9483	42826	F5		223.41	223.41	4561	1	1		1	6.18965e-05	5.92084e-05	0.967011	151736	38.98
FALSE	High	MS Amanda 3.0 (A5)	Unambiguous	[K].AkDPFAHLPK.[S]	K2(AV_NHS_110)	2	P26641	P26641-2; P26641	1	3	0.6819	0	1	1	411.892	1233.66	1233.66	-0.25	-0.0001	HCD (High Energy Collision Dissociation)	30	MS2	13.469	33.908	38.9543	42828	F5		256.17	256.17	1941	1	1		1	6.18965e-05	5.21453e-05	0.986782	3871625	38.7
FALSE	High	MS Amanda 3.0 (A5)	Unambiguous	[R].YHTSQSGDEMTSLSEYVSR.[M]		1	P08238	P08238	0	3	0.8481	0	1	1	726.32	2176.95	2176.95	0.21	0.00015	HCD (High Energy Collision Dissociation)	30	MS2	66.995	23	38.9562	42831	F5		364.33	364.33	2835	1	1		1	6.18965e-05	1.77031e-06	1.5083	9916364	39.35
FALSE	High	MS Amanda 3.0 (A5)	Unambiguous	[K].GYDFESETDTETIAK.[L]		2	Q06210	Q06210; Q06210-2	0	2	0.6703	0	1	1	853.377	1705.75	1705.74	1.33	0.00114	HCD (High Energy Collision Dissociation)	30	MS2	69.1285	23	38.9568	42832	F5		182.97	182.97	1906	1	1		1	6.18965e-05	7.76747e-05	0.92461	471284	39.08
FALSE	High	MS Amanda 3.0 (A5)	Unambiguous	[K].AAQASDLEkIHLDEK.[S]	K9(AV_NHS_110)	2	P37837	P37837-2; P37837	1	3	0.2478	0	1	1	593.304	1777.9	1777.9	0.75	0.00045	HCD (High Energy Collision Dissociation)	30	MS2	83.359	23	38.9605	42838	F5		204.99	204.99	4835	1	1		1	6.18965e-05	1.0369e-05	1.23633	923652	39.1
FALSE	High	MS Amanda 3.0 (A5)	Unambiguous	[R].YGSDIVPFSK.[V]		1	P13010	P13010	0	2	0.5267	0	1	1	556.785	1112.56	1112.56	-0.15	-8e-05	HCD (High Energy Collision Dissociation)	30	MS2	95.5657	23	38.9642	42844	F5		157.83	157.83	2226	1	1		1	6.18965e-05	7.71925e-05	0.925586	2.02196e+06	39.11
FALSE	High	MS Amanda 3.0 (A5)	Unambiguous	[K].VLEQPVVVQSVGTDGR.[V]		1	Q9BZE1	Q9BZE1	0	2	0.7145	0	1	1	841.958	1682.91	1682.91	0.64	0.00054	HCD (High Energy Collision Dissociation)	30	MS2	63.0105	23	38.9691	42852	F5		321.15	321.15	2386	1	1		1	6.18965e-05	2.40243e-08	2.1695	496960	39.03
FALSE	High	MS Amanda 3.0 (A5)	Unambiguous	[K].TADDPSLSLIK.[Y]		2	P39656	P39656-3; P39656	0	2	0.6119	0	1	1	580.314	1159.62	1159.62	0.35	0.0002	HCD (High Energy Collision Dissociation)	30	MS2	44.9717	9.08	38.9849	42869	F5		297.73	297.73	1922	1	1		1	6.18965e-05	5.10504e-06	1.34539	2.53535e+06	38.99
FALSE	High	MS Amanda 3.0 (A5)	Unambiguous	[KR].IQLWDTAGQER.[FY]		1		Q9H082	0	2	0.4365	0	1	4	658.833	1316.66	1316.66	-0.26	-0.00017	HCD (High Energy Collision Dissociation)	30	MS2	23.0074	23	38.9855	42870	F5		252.51	252.51	3046	1	1		4	6.18965e-05	2.25986e-05	1.11624	13005423	38.71
FALSE	High	MS Amanda 3.0 (A5)	Unambiguous	[K].LAEENPDLQEAYIAK.[Q]		2	Q8TB36	Q8TB36; Q8TB36-2	0	2	0.6742	0	1	1	852.43	1703.85	1703.85	2.91	0.00248	HCD (High Energy Collision Dissociation)	30	MS2	78.7027	23	38.9416	42815	F5		335.37	335.37	5188	1	1		1	6.18965e-05	3.41923e-08	2.11523	247441	38.99
FALSE	High	MS Amanda 3.0 (A5)	Unambiguous	[KR].LQLWDTAGQER.[FY]		6	P20340	P20340-2; Q9NRW1-2; P20340-4; Q9NRW1; P20340; Q14964	0	2	0.4365	0	1	3	658.833	1316.66	1316.66	-0.26	-0.00017	HCD (High Energy Collision Dissociation)	30	MS2	23.0074	23	38.9855	42870	F5		252.51	252.51	3046	1	1		5	6.18965e-05	2.25986e-05	1.11624	13005423	38.71
FALSE	High	MS Amanda 3.0 (A5)	Unambiguous	[KR].LQIWDTAGQER.[FY]		27	Q15286; P62820; P61106; P61026; P61018; P61006; Q9H0U4; O95716; P20338	Q15286; P61018-2; P61006-2; Q15771-2; Q15286-2; Q96E17; Q96AX2-4; Q96AX2-3; Q96AX2-2; Q92928; Q86YS6-2; P62820; P61106; P61026; P61018; P61006; Q96DA2; Q86YS6; Q9H0U4; Q15771; O95716; Q96AX2; Q92930; P20338; P20337; P20336; Q6IQ22	0	2	0.4365	0	1	1	658.833	1316.66	1316.66	-0.26	-0.00017	HCD (High Energy Collision Dissociation)	30	MS2	23.0074	23	38.9855	42870	F5		252.51	252.51	3046	1	1		10	6.18965e-05	2.25986e-05	1.11624	13005423	38.71
FALSE	High	MS Amanda 3.0 (A5)	Unambiguous	[K].LLYNNVSNFGR.[L]		2	Q00610	Q00610; Q00610-2	0	2	1	0	1	1	648.838	1296.67	1296.67	-1.09	-0.00071	HCD (High Energy Collision Dissociation)	30	MS2	74.437	23	38.9861	42871	F5		211.1	211.1	2774	1	1		1	6.18965e-05	7.9783e-05	0.920414	2.98015e+06	39.14
FALSE	High	MS Amanda 3.0 (A5)	Unambiguous	[R].NVESYTkLGNPTR.[S]	K7(AV_NHS_110)	1	P04843	P04843	1	2	0.1099	0	1	1	794.902	1588.8	1588.8	0.15	0.00012	HCD (High Energy Collision Dissociation)	30	MS2	15.8605	23	38.9879	42874	F5		270.42	270.42	4303	1	1		1	6.18965e-05	1.56768e-06	1.52699	2.27655e+06	38.7
FALSE	High	MS Amanda 3.0 (A5)	Unambiguous	[K].ELALNTAQFAK.[S]		3	Q13596	Q13596-3; Q13596-2; Q13596	0	2	0.5745	0	1	1	603.33	1205.65	1205.65	-0.07	-4e-05	HCD (High Energy Collision Dissociation)	30	MS2	85.3908	16.813	38.9885	42875	F5		182.86	182.86	1645	1	1		1	6.18965e-05	8.98242e-05	0.901804	442894	39.02
FALSE	High	MS Amanda 3.0 (A5)	Unambiguous	[K].HEANNPQLkEGLQNMEAR.[L]	K9(AV_NHS_110)	3	P31948	P31948-3; P31948-2; P31948	1	3	0.691	0	1	1	730.355	2189.05	2189.04	4.98	0.00364	HCD (High Energy Collision Dissociation)	30	MS2	69.0857	23	38.9904	42878	F5		247.19	247.19	6953	1	1		1	6.18965e-05	6.38324e-05	0.955288	203437	39.02
FALSE	High	MS Amanda 3.0 (A5)	Unambiguous	[R].AEAEAQAEELSFPR.[S]		1	P11498	P11498	0	2	0.6371	0	1	1	774.371	1547.73	1547.73	0.54	0.00042	HCD (High Energy Collision Dissociation)	30	MS2	74.0816	23	39.0057	42902	F5		224.33	224.33	3682	1	1		1	6.18965e-05	5.61336e-06	1.33079	92862.3	38.98
FALSE	High	MS Amanda 3.0 (A5)	Unambiguous	[R].AGPGTLSVTIEGPSK.[V]		7	O75369-8	O75369-6; O75369-3; O75369-2; O75369-9; O75369-8; O75369-7; O75369	0	2	0.6103	0	1	1	707.383	1413.76	1413.76	0.64	0.00045	HCD (High Energy Collision Dissociation)	30	MS2	58.9027	23	39.0178	42914	F5		206.61	206.61	2265	1	1		1	6.18965e-05	1.40534e-05	1.1895	689006	38.64
FALSE	High	MS Amanda 3.0 (A5)	Unambiguous	[R].MAKPEEVLVVENDQGEVVR.[E]		1	O14980	O14980	0	3	0.6914	0	1	1	714.364	2141.08	2141.09	-6.57	-0.00469	HCD (High Energy Collision Dissociation)	30	MS2	72.124	23	39.019	42916	F5		275.72	275.72	6171	1	1		1	6.18965e-05	2.17281e-05	1.1223	373639	38.66
FALSE	High	MS Amanda 3.0 (A5)	Unambiguous	[K].SLDPSRPVTFVSNSNYAADK.[G]		3	P08236	P08236-3; P08236-2; P08236	0	3	0.7466	0	1	1	723.358	2168.06	2168.06	-0.81	-0.00059	HCD (High Energy Collision Dissociation)	30	MS2	18.578	23	39.0471	42953	F5		282.47	282.47	6806	1	1		1	6.18965e-05	1.22564e-07	1.91892	426002	39.02
FALSE	High	MS Amanda 3.0 (A5)	Unambiguous	[R].LAETQNIAPSFVK.[G]		3	Q96TA2	Q96TA2; Q96TA2-3; Q96TA2-2	0	2	0.5891	0	1	1	709.388	1417.77	1417.77	0.09	6e-05	HCD (High Energy Collision Dissociation)	30	MS2	57.0577	23	39.0477	42954	F5		175.45	175.45	2407	1	1		1	6.18965e-05	9.69292e-05	0.88982	291974	39.03
FALSE	High	MS Amanda 3.0 (A5)	Unambiguous	[KR].IQIWDTAGQER.[FY]		2		P59190-2; P59190	0	2	0.4365	0	1	2	658.833	1316.66	1316.66	-0.26	-0.00017	HCD (High Energy Collision Dissociation)	30	MS2	23.0074	23	38.9855	42870	F5		252.51	252.51	3046	1	1		5	6.18965e-05	2.25986e-05	1.11624	13005423	38.71
FALSE	High	MS Amanda 3.0 (A5)	Unambiguous	[K].AAGSGELGVTMkGPK.[G]	K12(AV_NHS_110)	9	O75369-8	O75369-6; O75369-3; O75369-2; O75369-9; O75369-8; O75369-7; O75369; O75369-5; O75369-4	1	2	0.1726	0	1	1	756.891	1512.77	1512.77	0.94	0.00071	HCD (High Energy Collision Dissociation)	30	MS2	58.0384	23	38.9287	42795	F5		324.57	324.57	3657	1	1		1	6.18965e-05	1.15675e-08	2.28189	308826	39
FALSE	High	MS Amanda 3.0 (A5)	Unambiguous	[R].AMSTTSISSPQPGkLR.[S]	K14(AV_NHS_110)	6	Q9UJU6-3; Q9UJU6	Q9UJU6-6; Q9UJU6-5; Q9UJU6-4; Q9UJU6-3; Q9UJU6; Q9UJU6-2	1	2	0.1237	0	1	1	885.957	1770.91	1770.91	0.64	0.00056	HCD (High Energy Collision Dissociation)	30	MS2	0	23	38.9181	42785	F5		214.79	214.79	4760	1	1		2	6.18965e-05	3.90506e-05	1.03166
FALSE	High	MS Amanda 3.0 (A5)	Unambiguous	[K].EkELGNDAYkK.[K]	K2(AV_NHS_110); K10(AV_NHS_110)	3	P31948	P31948-3; P31948-2; P31948	2	2	0.1011	0	1	1	757.874	1514.74	1514.74	1.83	0.00139	HCD (High Energy Collision Dissociation)	30	MS2	43.6978	23	38.8954	42749	F5		241.74	241.74	4043	1	1		1	6.18965e-05	5.62458e-05	0.975005	436027	38.95
FALSE	High	MS Amanda 3.0 (A5)	Unambiguous	[R].VDSAATSGYEIGNPPDYR.[G]		2	P24666	P24666-4; P24666	0	2	1	0	1	1	956.441	1911.87	1911.87	1.58	0.00151	HCD (High Energy Collision Dissociation)	30	MS2	35.6198	23	38.6712	42452	F5		240.77	240.77	4605	1	1		1	6.18965e-05	5.50511e-06	1.33378	408179	38.88
FALSE	High	MS Amanda 3.0 (A5)	Unambiguous	[K].TSSVFEDPVISK.[F]		1	Q9Y2R9	Q9Y2R9	0	2	0.5645	0	1	1	654.838	1308.67	1308.67	-0.01	-1e-05	HCD (High Energy Collision Dissociation)	30	MS2	71.1322	23	38.6851	42467	F5		217.85	217.85	2638	1	1		1	6.18965e-05	1.27728e-05	1.20422	607120	38.77
FALSE	High	MS Amanda 3.0 (A5)	Unambiguous	[K].FLSDPQVHTVLVER.[S]		1	Q14204	Q14204	0	3	1	0	1	1	547.298	1639.88	1639.88	0.32	0.00017	HCD (High Energy Collision Dissociation)	30	MS2	77.9129	23	38.6919	42478	F5		170.62	170.62	2818	1	1		1	6.18965e-05	1.33281e-05	1.19766	1.08129e+06	38.8
FALSE	High	MS Amanda 3.0 (A5)	Unambiguous	[R].TTPSVVAFTADGER.[L]		1	P38646	P38646	0	2	0.746	0	1	1	725.862	1450.72	1450.72	0.11	8e-05	HCD (High Energy Collision Dissociation)	30	MS2	72.1976	23	38.7113	42501	F5		217.21	217.21	3849	1	1		1	6.18965e-05	2.167e-06	1.4772	9761359	38.28
FALSE	High	MS Amanda 3.0 (A5)	Unambiguous	[K].FDVPGDENAEMDAR.[T]		1	P46940	P46940	0	2	0.7941	0	1	1	783.33	1565.65	1565.65	-0.05	-4e-05	HCD (High Energy Collision Dissociation)	30	MS2	7.10689	23	38.7334	42536	F5		342.23	342.23	891	1	1		1	6.18965e-05	8.22153e-08	1.98032	930611	38.72
FALSE	High	MS Amanda 3.0 (A5)	Unambiguous	[K].HLEINPDHPIVETLR.[Q]		1	P08238	P08238	0	3	0.7972	0	1	1	594.988	1782.95	1782.95	0.24	0.00015	HCD (High Energy Collision Dissociation)	30	MS2	12.3509	34.519	38.7413	42541	F5		382.9	382.9	3201	1	1		1	6.18965e-05	4.35455e-11	3.14025	3.13508e+06	38.39
FALSE	High	MS Amanda 3.0 (A5)	Unambiguous	[K].TGEEVGFVVDAK.[T]		9	O75369-8	O75369-6; O75369-3; O75369-2; O75369-9; O75369-8; O75369-7; O75369; O75369-5; O75369-4	0	2	0.5473	0	1	1	625.817	1250.63	1250.63	0.23	0.00014	HCD (High Energy Collision Dissociation)	30	MS2	67.0917	23	38.7468	42550	F5		199.96	199.96	2292	1	1		1	6.18965e-05	8.25428e-05	0.915081
FALSE	High	MS Amanda 3.0 (A5)	Unambiguous	[K].NVLLLGEDGAGK.[T]		1	Q9Y6G9	Q9Y6G9	0	2	0.6666	0	1	1	593.329	1185.65	1185.65	2.92	0.00173	HCD (High Energy Collision Dissociation)	30	MS2	74.5356	23	38.748	42552	F5		237.31	237.31	1462	1	1		1	6.18965e-05	2.84911e-05	1.08045	833336	38.86
FALSE	High	MS Amanda 3.0 (A5)	Unambiguous	[R].VYDQVVEDLNSR.[E]		1	Q9NP77	Q9NP77	0	2	0.5667	0	1	1	718.856	1436.7	1436.7	2.28	0.00164	HCD (High Energy Collision Dissociation)	30	MS2	76.0017	23	38.7493	42554	F5		228.3	228.3	3579	1	1		1	6.18965e-05	2.19301e-05	1.12087	186997	38.78
FALSE	High	MS Amanda 3.0 (A5)	Unambiguous	[K].TSkDTSASAVAVGLK.[Q]	K3(AV_NHS_110)	1	P40939	P40939	1	2	0.0083	0	1	1	772.911	1544.82	1544.82	-0.59	-0.00046	HCD (High Energy Collision Dissociation)	30	MS2	41.9734	23	38.7542	42562	F5		255.77	255.77	2795	1	1		1	6.18965e-05	3.73501e-06	1.39347	349448	38.83
FALSE	High	MS Amanda 3.0 (A5)	Unambiguous	[R].QITVNDLPVGR.[S]		2	Q06830; P32119	Q06830; P32119	0	2	0.6337	0	1	1	606.341	1211.67	1211.67	-0.05	-3e-05	HCD (High Energy Collision Dissociation)	30	MS2	57.9128	12.558	38.7718	42582	F5		213.33	213.33	1426	1	1		2	6.18965e-05	6.70349e-05	0.947648	14004944	38.91
FALSE	High	MS Amanda 3.0 (A5)	Unambiguous	[K].FATVEVTDKPVDEALR.[E]		1	Q9NRV9	Q9NRV9	0	3	0.4717	0	1	1	597.315	1789.93	1789.93	-0.73	-0.00043	HCD (High Energy Collision Dissociation)	30	MS2	87.2208	23	38.7792	42594	F5		156.21	156.21	4128	1	1		1	6.18965e-05	1.69619e-05	1.1605	341210	38.91
FALSE	High	MS Amanda 3.0 (A5)	Unambiguous	[R].EAGAGGLSIAVEGPSK.[A]		9	O75369-8	O75369-6; O75369-3; O75369-2; O75369-9; O75369-8; O75369-7; O75369; Q14315-2; Q14315	0	2	0.7523	0	1	1	721.877	1442.75	1442.75	-0.67	-0.00048	HCD (High Energy Collision Dissociation)	30	MS2	57.0934	23	38.7823	42599	F5		251.02	251.02	3452	1	1		1	6.18965e-05	9.66842e-07	1.60132	943610	37.95
FALSE	High	MS Amanda 3.0 (A5)	Unambiguous	[K].EVQDLFEAQGNDR.[L]		3	Q9H3U1	Q9H3U1-2; Q9H3U1; Q9H3U1-3	0	2	0.6315	0	1	1	760.852	1520.7	1520.7	-0.5	-0.00038	HCD (High Energy Collision Dissociation)	30	MS2	30.059	23	38.7835	42601	F5		211.33	211.33	2558	1	1		1	6.18965e-05	2.76474e-05	1.0851	388125	38.93
FALSE	High	MS Amanda 3.0 (A5)	Unambiguous	[K].IEPGVDPDDTYNETPYEK.[G]		1	Q9H4A4	Q9H4A4	0	2	1	0	1	1	1041.46	2081.91	2081.92	-2.74	-0.00286	HCD (High Energy Collision Dissociation)	30	MS2	0	23	38.7841	42602	F5		197.24	197.24	3400	1	1		1	6.18965e-05	4.14441e-05	1.02244	531696	38.87
FALSE	High	MS Amanda 3.0 (A5)	Unambiguous	[R].kIQVLQQQADDAEERAER.[L]	K1(AV_NHS_110)	5	P06753-2	P06753-6; P06753-5; P06753-4; P06753-3; P06753-2	2	3	0.6522	0	1	1	746.377	2237.12	2237.12	0.54	0.0004	HCD (High Energy Collision Dissociation)	30	MS2	3.43951	23	38.8027	42624	F5		167.98	167.98	6447	1	1		1	6.18965e-05	8.40658e-07	1.62283	1.39127e+06	38.69
FALSE	High	MS Amanda 3.0 (A5)	Unambiguous	[R].LSLNIDPDAK.[V]		1	P14625	P14625	0	2	0.3406	0	1	1	543.296	1085.59	1085.58	1.73	0.00094	HCD (High Energy Collision Dissociation)	30	MS2	58.9132	23	38.8064	42630	F5		240.49	240.49	1933	1	1		1	6.18965e-05	7.75928e-05	0.924775	12683840	38.98
FALSE	High	MS Amanda 3.0 (A5)	Unambiguous	[K].LLLSSETPIEGK.[N]		2	Q9HDC9	Q9HDC9-2; Q9HDC9	0	2	0.5276	0	1	1	643.864	1286.72	1286.72	0.97	0.00062	HCD (High Energy Collision Dissociation)	30	MS2	18.2578	17.029	38.8113	42638	F5		235.86	235.86	1425	1	1		1	6.18965e-05	1.46178e-05	1.18343	2.18357e+06	38.77
FALSE	High	MS Amanda 3.0 (A5)	Unambiguous	[R].NPAVLSAASFDGR.[I]		10	O94979	O94979-9; O94979-8; O94979-3; O94979-2; O94979; O94979-7; O94979-6; O94979-5; O94979-4; O94979-10	0	2	0.6815	0	1	1	652.833	1304.66	1304.66	-0.34	-0.00022	HCD (High Energy Collision Dissociation)	30	MS2	63.651	135.611	38.8327	42664	F5		318.04	318.04	3127	1	1		1	6.18965e-05	2.18094e-06	1.47622	1.17218e+06	38.92
FALSE	High	MS Amanda 3.0 (A5)	Unambiguous	[R].YDDAIQLYDR.[I]		1	Q15006	Q15006	0	2	0.6735	0	1	1	636.298	1271.59	1271.59	-0.85	-0.00054	HCD (High Energy Collision Dissociation)	30	MS2	91.4273	23	38.848	42688	F5		228.94	228.94	1974	1	1		1	6.18965e-05	4.08835e-05	1.02455	492101	38.95
FALSE	High	MS Amanda 3.0 (A5)	Unambiguous	[R].SEQEDEVLLVSSSR.[Y]		2	Q9NZJ9	Q9NZJ9; Q9NZJ9-2	0	2	0.6861	0	1	1	789.387	1577.77	1577.77	0.5	0.00039	HCD (High Energy Collision Dissociation)	30	MS2	28.6523	23	38.8642	42707	F5		329.22	329.22	4226	1	1		1	6.18965e-05	2.10712e-07	1.8356	391524	38.88
FALSE	High	MS Amanda 3.0 (A5)	Unambiguous	[K].YIAIASTTVETTDPEK.[E]		1	P31150	P31150	0	2	0.7647	0	1	1	869.942	1738.88	1738.87	1.38	0.0012	HCD (High Energy Collision Dissociation)	30	MS2	17.4715	23	38.8704	42717	F5		311.29	311.29	4962	1	1		1	6.18965e-05	4.71421e-08	2.06585	570510	39.01
FALSE	High	MS Amanda 3.0 (A5)	Unambiguous	[R].QLYVLGHEAMkR.[L]	K11(AV_NHS_110)	2	P22314	P22314-2; P22314	1	3	0.1561	0	1	1	518.942	1554.81	1554.81	0.97	0.0005	HCD (High Energy Collision Dissociation)	30	MS2	54.7865	80.044	38.8935	42746	F5		159.6	159.6	3489	1	1		1	6.18965e-05	8.68339e-06	1.26365	766422	38.94
FALSE	High	MS Amanda 3.0 (A5)	Unambiguous	[K].VALVYGQMNEPPGAR.[A]		1	P06576	P06576	0	2	0.5811	0	1	1	801.409	1601.81	1601.81	0.56	0.00045	HCD (High Energy Collision Dissociation)	30	MS2	1.0516	9.373	39.0764	42992	F5		360.63	360.63	4542	1	1		1	6.18965e-05	2.00899e-07	1.84293	5.0561e+06	38.99
FALSE	High	MS Amanda 3.0 (A5)	Unambiguous	[R].INEILSNALK.[R]		2	P52272	P52272-2; P52272	0	2	0.5446	0	1	1	557.827	1114.65	1114.65	0.02	1e-05	HCD (High Energy Collision Dissociation)	30	MS2	66.8408	14.137	39.0788	42996	F5		202.73	202.73	786	1	1		1	6.18965e-05	7.76161e-05	0.924729	1.21386e+06	39.14
FALSE	High	MS Amanda 3.0 (A5)	Unambiguous	[R].ALPAVQQNNLDEDLIRK.[L]		2	P22314	P22314-2; P22314	1	3	0.4473	0	1	1	646.356	1937.05	1937.05	4.15	0.00268	HCD (High Energy Collision Dissociation)	30	MS2	81.2012	23	39.0856	43007	F5		134.62	134.62	2363	1	1		1	6.18965e-05	1.05993e-08	2.29533	2.81485e+06	39.22
FALSE	High	MS Amanda 3.0 (A5)	Unambiguous	[K].NVNSNLITWNR.[V]		1	Q15645	Q15645	0	2	0.6569	0	1	1	665.848	1330.69	1330.69	1.25	0.00083	HCD (High Energy Collision Dissociation)	30	MS2	57.2629	23	39.0972	43025	F5		191.74	191.74	2625	1	1		1	6.18965e-05	7.88478e-05	0.922262	345494	39.18
FALSE	High	MS Amanda 3.0 (A5)	Unambiguous	[R].LTSSLTTkGASSFK.[I]	K8(AV_NHS_110)	1	P22695	P22695	1	2	0.1238	0	1	1	769.409	1537.81	1537.81	0.37	0.00028	HCD (High Energy Collision Dissociation)	30	MS2	84.7306	23	39.3629	43381	F5		198.44	198.44	2809	1	1		1	6.18965e-05	4.40426e-05	1.01301	369968	39.43
FALSE	High	MS Amanda 3.0 (A5)	Unambiguous	[R].GMGSLDAMDkHLSSQNR.[Y]	K10(AV_NHS_110)	1	P12268	P12268	1	3	0.4265	0	1	1	652.968	1956.89	1956.89	-0.18	-0.00012	HCD (High Energy Collision Dissociation)	30	MS2	66.8171	23	39.3653	43385	F5		155.59	155.59	4088	1	1		1	6.18965e-05	1.45441e-06	1.53853	387428	39.4
FALSE	High	MS Amanda 3.0 (A5)	Unambiguous	[K].LkAIEPNDYTGK.[V]	K2(AV_NHS_110)	2	O75223	O75223-3; O75223	1	2	0.6315	0	1	1	729.877	1458.75	1458.75	-0.47	-0.00034	HCD (High Energy Collision Dissociation)	30	MS2	55.8738	23	39.3713	43394	F5		299.16	299.16	3073	1	1		1	6.18965e-05	1.5614e-06	1.52761
FALSE	High	MS Amanda 3.0 (A5)	Unambiguous	[K].YIAIASTTVETTDPEK.[E]		1	P31150	P31150	0	2	0.7719	0	1	1	869.942	1738.88	1738.87	0.77	0.00067	HCD (High Energy Collision Dissociation)	30	MS2	0	23	39.3987	43430	F5		248.32	248.32	5028	1	1		1	6.18965e-05	1.3762e-06	1.54703	570510	39.01
FALSE	High	MS Amanda 3.0 (A5)	Unambiguous	[R].LINANMMVLGHEPR.[Q]		1	O00487	O00487	0	3	0.6374	0	1	1	532.278	1594.82	1594.82	-0.34	-0.00018	HCD (High Energy Collision Dissociation)	30	MS2	43.6705	23	39.412	43444	F5		230.99	230.99	4062	1	1		1	6.18965e-05	2.45769e-07	1.81194	785406	39.39
FALSE	High	MS Amanda 3.0 (A5)	Unambiguous	[K].GDVTITNDGATILK.[Q]		1	P50991	P50991	0	2	0.5971	0	1	1	709.38	1417.75	1417.75	0.19	0.00013	HCD (High Energy Collision Dissociation)	30	MS2	25.9029	23	39.4127	43445	F5		253.22	253.22	2779	1	1		1	6.18965e-05	2.1417e-06	1.47901	2.59068e+06	39.52
FALSE	High	MS Amanda 3.0 (A5)	Unambiguous	[K].YYITIIDAPGHR.[D]		1	Q05639	Q05639	0	3	0.592	0	1	1	473.586	1418.74	1418.74	0.61	0.00029	HCD (High Energy Collision Dissociation)	30	MS2	63.1107	23	39.4151	43449	F5		242.5	242.5	2993	1	1		1	6.18965e-05	1.36472e-05	1.19401	5955785	39.61
FALSE	High	MS Amanda 3.0 (A5)	Unambiguous	[K].ARPFPDGLAEDIDK.[G]		1	P13639	P13639	0	3	1	0	1	1	515.264	1543.78	1543.78	0.7	0.00036	HCD (High Energy Collision Dissociation)	30	MS2	31.7019	15.421	39.4424	43485	F5		300.15	300.15	4062	1	1		1	6.18965e-05	3.82447e-06	1.38982	2.48125e+06	39.28
FALSE	High	MS Amanda 3.0 (A5)	Unambiguous	[R].EVQLEELEAAR.[D]		1	P51570	P51570	0	2	1	0	1	1	643.833	1286.66	1286.66	0.35	0.00022	HCD (High Energy Collision Dissociation)	30	MS2	61.8087	23	39.4461	43491	F5		201.49	201.49	3310	1	1		1	6.18965e-05	9.56253e-05	0.891954	871925	39.55
FALSE	High	MS Amanda 3.0 (A5)	Unambiguous	[R].LLVGNDDVHIIAR.[S]		3	Q7Z6Z7	Q7Z6Z7-3; Q7Z6Z7; Q7Z6Z7-2	0	3	0.6201	0	1	1	478.94	1434.81	1434.81	-0.01	0	HCD (High Energy Collision Dissociation)	30	MS2	83.4834	23	39.4467	43492	F5		215.22	215.22	1440	1	1		1	6.18965e-05	5.66182e-06	1.32947	504070	39.52
FALSE	High	MS Amanda 3.0 (A5)	Unambiguous	[R].YHTSQSGDEMTSLSEYVSR.[M]		1	P08238	P08238	0	3	0.8647	0	1	1	726.32	2176.95	2176.95	0.4	0.00029	HCD (High Energy Collision Dissociation)	30	MS2	4.04703	9.747	39.4721	43525	F5		524.52	524.52	2893	1	1		1	6.18965e-05	7.02037e-09	2.35868	9916364	39.35
FALSE	High	MS Amanda 3.0 (A5)	Unambiguous	[R].GALQNIIPASTGAAK.[A]		2	P04406	P04406-2; P04406	0	2	0.6492	0	1	1	706.399	1411.79	1411.79	0.94	0.00066	HCD (High Energy Collision Dissociation)	30	MS2	43.6656	23	39.4727	43526	F5		284.97	284.97	1617	1	1		1	6.18965e-05	4.09929e-07	1.73327	10463328	39.67
FALSE	High	MS Amanda 3.0 (A5)	Unambiguous	[R].ALIGATNPADAPPGTIR.[G]		1	Q13232	Q13232	0	2	0.5845	0	1	1	817.948	1634.89	1634.89	1.08	0.00088	HCD (High Energy Collision Dissociation)	30	MS2	61.3881	23	39.4745	43529	F5		291.71	291.71	2560	1	1		1	6.18965e-05	6.70808e-08	2.01161	570919	39.45
FALSE	High	MS Amanda 3.0 (A5)	Unambiguous	[K].AASLEYDYETIR.[N]		3	Q96N66	Q96N66-3; Q96N66-2; Q96N66	0	2	0.6792	0	1	1	715.844	1430.68	1430.68	0.43	0.00031	HCD (High Energy Collision Dissociation)	30	MS2	56.1433	23	39.4832	43543	F5		248.57	248.57	3162	1	1		1	6.18965e-05	3.74139e-06	1.3932	493953	39.6
FALSE	High	MS Amanda 3.0 (A5)	Unambiguous	[R].VAELSSDDFHLDR.[H]		3	Q92896	Q92896-3; Q92896-2; Q92896	0	3	0.5966	0	1	1	501.907	1503.71	1503.71	-0.01	-1e-05	HCD (High Energy Collision Dissociation)	30	MS2	80.9073	23	36.4684	39490	F5		187.45	187.45	3412	1	1		1	6.18965e-05	2.86253e-06	1.43439	613219	36.58
FALSE	High	MS Amanda 3.0 (A5)	Unambiguous	[K].GTIQVITQGTSLK.[N]		1	O43175	O43175	0	2	0.6707	0	1	1	673.39	1345.77	1345.77	2.52	0.00169	HCD (High Energy Collision Dissociation)	30	MS2	68.732	23	36.4709	39494	F5		254.3	254.3	736	1	1		1	6.18965e-05	6.30692e-06	1.31286	1.29738e+06	36.6
FALSE	High	MS Amanda 3.0 (A5)	Unambiguous	[R].EATNPPVIQEEkPK.[K]	K12(AV_NHS_110)	1	P30101	P30101	0	2	0.2054	0	1	1	845.439	1689.87	1689.87	0.35	0.00029	HCD (High Energy Collision Dissociation)	30	MS2	87.1861	23	36.4776	39505	F5		232.57	232.57	4423	1	1		1	6.18965e-05	6.36956e-06	1.31134	2.04903e+06	36.6
FALSE	High	MS Amanda 3.0 (A5)	Unambiguous	[R].VQNMALYADVGGK.[Q]		1	P51571	P51571	0	2	1	0	1	1	683.345	1365.68	1365.68	-0.34	-0.00023	HCD (High Energy Collision Dissociation)	30	MS2	31.8399	23	36.4928	39522	F5		276.07	276.07	2901	1	1		1	6.18965e-05	1.68234e-06	1.51614	1.40391e+06	36.49
FALSE	High	MS Amanda 3.0 (A5)	Unambiguous	[K].TVMPYISTTPAK.[L]		5	P05556	P05556-4; P05556-3; P05556-5; P05556-2; P05556	0	2	0.5605	0	1	1	654.846	1308.69	1308.69	-1.08	-0.00071	HCD (High Energy Collision Dissociation)	30	MS2	68.1128	23	36.5069	39544	F5		192.46	192.46	3067	1	1		1	6.18965e-05	5.77899e-05	0.970789	295102	36.57
FALSE	High	MS Amanda 3.0 (A5)	Unambiguous	[K].AALEDTLAETEAR.[F]		1	P08727	P08727	0	2	0.6859	0	1	1	695.347	1389.69	1389.69	0.27	0.00019	HCD (High Energy Collision Dissociation)	30	MS2	2.05823	4.982	36.5141	39548	F5		346.65	346.65	3090	1	1		1	6.18965e-05	9.66699e-08	1.95542	89881808	36.21
FALSE	High	MS Amanda 3.0 (A5)	Unambiguous	[R].YALYDATYETK.[E]		3	Q9Y281; P23528	Q9Y281-3; Q9Y281; P23528	0	2	0.5964	0	1	1	669.317	1337.63	1337.63	0.45	0.0003	HCD (High Energy Collision Dissociation)	30	MS2	35.3797	23	36.5153	39550	F5		257.7	257.7	2384	1	1		2	6.18965e-05	3.62563e-06	1.39804	34005112	35.8
FALSE	High	MS Amanda 3.0 (A5)	Unambiguous	[K].GATPGkALVATPGK.[K]	K6(AV_NHS_110)	1	P19338	P19338	1	2	0.3337	0	1	1	689.391	1377.77	1377.77	0.44	0.0003	HCD (High Energy Collision Dissociation)	30	MS2	45.5835	23	36.5337	39579	F5		209.9	209.9	1331	1	1		1	6.18965e-05	1.18627e-05	1.2156	788764	36.45
FALSE	High	MS Amanda 3.0 (A5)	Unambiguous	[R].SLGEISALTSK.[L]		2	P18206	P18206-2; P18206	0	2	0.6734	0	1	1	553.309	1105.61	1105.61	1.12	0.00062	HCD (High Energy Collision Dissociation)	30	MS2	63.42	23	36.547	39593	F5		238.71	238.71	1087	1	1		1	6.18965e-05	3.4113e-05	1.0526	619920	36.61
FALSE	High	MS Amanda 3.0 (A5)	Unambiguous	[K].TLQTDSIDSFETQR.[T]		1	P06400	P06400	0	2	0.7569	0	1	1	820.891	1640.77	1640.78	-1.13	-0.00092	HCD (High Energy Collision Dissociation)	30	MS2	25.9203	23	39.3598	43376	F5		202.22	202.22	3841	1	1		1	6.18965e-05	4.02032e-05	1.02716	170951	39.36
FALSE	High	MS Amanda 3.0 (A5)	Unambiguous	[R].GLQQQNSDWYLK.[Q]		1	P46940	P46940	0	2	0.6115	0	1	1	740.363	1479.72	1479.72	-2.23	-0.00165	HCD (High Energy Collision Dissociation)	30	MS2	62.1792	23	37.5612	40959	F5		214.38	214.38	3698	1	1		1	6.18965e-05	8.85685e-05	0.904017	521272	37.71
FALSE	High	MS Amanda 3.0 (A5)	Unambiguous	[K].ARPFPDGLAEDIDK.[G]		1	P13639	P13639	0	2	0.5398	0	1	1	772.392	1543.78	1543.78	0.59	0.00046	HCD (High Energy Collision Dissociation)	30	MS2	44.3845	23	39.3579	43373	F5		316.31	316.31	4066	1	1		1	6.18965e-05	1.68491e-06	1.5159	364239	39.24
FALSE	High	MS Amanda 3.0 (A5)	Unambiguous	[K].ARPFPDGLAEDIDK.[G]		1	P13639	P13639	0	3	1	0	1	1	515.263	1543.78	1543.78	0.46	0.00024	HCD (High Energy Collision Dissociation)	30	MS2	30.5404	8.33	39.3536	43366	F5		314.78	314.78	4156	1	1		1	6.18965e-05	4.97696e-06	1.3493	2.48125e+06	39.28
FALSE	High	MS Amanda 3.0 (A5)	Unambiguous	[K].VTHAVVTVPAYFNDAQR.[Q]		1	P11021	P11021	0	3	0.7888	0	1	1	629.995	1887.97	1887.97	0.35	0.00022	HCD (High Energy Collision Dissociation)	30	MS2	2.04659	6.164	39.1066	43033	F5		372.66	372.66	4858	1	1		1	6.18965e-05	2.46441e-06	1.45742	6.92758e+06	39.05
FALSE	High	MS Amanda 3.0 (A5)	Unambiguous	[R].TVIIEQSWGSPK.[V]		2	P10809	P10809-2; P10809	0	2	0.64	0	1	1	672.862	1344.72	1344.72	0.74	0.00049	HCD (High Energy Collision Dissociation)	30	MS2	20.4775	36.045	39.1372	43074	F5		291.12	291.12	2514	1	1		1	6.18965e-05	2.72121e-05	1.08755	7801609	38.78
FALSE	High	MS Amanda 3.0 (A5)	Unambiguous	[K].kHPDASVNFSEFSK.[K]	K1(AV_NHS_110)	1	P09429	P09429	1	3	0.2765	0	1	1	568.275	1702.81	1702.81	1.36	0.00077	HCD (High Energy Collision Dissociation)	30	MS2	20.2706	20.646	39.1378	43075	F5		299.07	299.07	4272	1	1		1	6.18965e-05	9.51999e-05	0.892656	2.37408e+06	39.05
FALSE	High	MS Amanda 3.0 (A5)	Unambiguous	[R].IAEFTTNLTEEEEK.[S]		1	P35579	P35579	0	2	0.6315	0	1	1	827.397	1653.79	1653.79	0.39	0.00032	HCD (High Energy Collision Dissociation)	30	MS2	48.352	23	39.1446	43086	F5		335.24	335.24	3623	1	1		1	6.18965e-05	6.68536e-09	2.3662	3417016	39.34
FALSE	High	MS Amanda 3.0 (A5)	Unambiguous	[R].LSLNIDPDAK.[V]		1	P14625	P14625	0	2	0.2985	0	1	1	543.296	1085.59	1085.58	1.3	0.0007	HCD (High Energy Collision Dissociation)	30	MS2	11.3746	15.661	39.1452	43087	F5		249.65	249.65	1914	1	1		1	6.18965e-05	7.61489e-05	0.927717	12683840	38.98
FALSE	High	MS Amanda 3.0 (A5)	Unambiguous	[R].QLLLESQSQLDAAK.[S]		2	Q9P2E9	Q9P2E9-3; Q9P2E9	0	2	0.561	0	1	1	772.422	1543.84	1543.83	2.94	0.00227	HCD (High Energy Collision Dissociation)	30	MS2	91.3807	23	39.1495	43094	F5		223.14	223.14	2404	1	1		1	6.18965e-05	2.97931e-05	1.07354
FALSE	High	MS Amanda 3.0 (A5)	Unambiguous	[R].YYTSASGDEMVSLK.[D]		2	P07900	P07900-2; P07900	0	2	0.7488	0	1	1	775.856	1550.7	1550.7	-0.07	-5e-05	HCD (High Energy Collision Dissociation)	30	MS2	24.7847	169.297	39.1677	43115	F5		327.57	327.57	2522	1	1		1	6.18965e-05	3.66878e-07	1.75033	1.49782e+06	37.83
FALSE	High	MS Amanda 3.0 (A5)	Unambiguous	[K].GFALVGVGSEASSK.[K]		3	Q16630	Q16630-3; Q16630-2; Q16630	0	2	0.4959	0	1	1	654.845	1308.68	1308.68	2.34	0.00153	HCD (High Energy Collision Dissociation)	30	MS2	68.1736	23	39.206	43169	F5		272.15	272.15	2834	1	1		1	6.18965e-05	3.45716e-06	1.40536	447545	39.28
FALSE	High	MS Amanda 3.0 (A5)	Unambiguous	[K].SPVDYGTSAGVWSQDK.[W]		1	Q9BYJ9	Q9BYJ9	0	2	0.7663	0	1	1	848.894	1696.78	1696.78	-0.67	-0.00057	HCD (High Energy Collision Dissociation)	30	MS2	0	23	39.2121	43179	F5		285.74	285.74	3460	1	1		1	6.18965e-05	1.11686e-06	1.57914	138004	39.24
FALSE	High	MS Amanda 3.0 (A5)	Unambiguous	[K].AALEDTLAETEAR.[F]		1	P08727	P08727	0	2	0.4857	0	1	1	695.347	1389.69	1389.69	0.64	0.00044	HCD (High Energy Collision Dissociation)	30	MS2	49.7965	23	39.214	43182	F5		200.53	200.53	3005	1	1		1	6.18965e-05	1.42675e-05	1.18717	249420	39.16
FALSE	High	MS Amanda 3.0 (A5)	Unambiguous	[R].MVNDAEkFAEEDK.[K]	K7(AV_NHS_110)	1	P11021	P11021	1	2	0.603	0	1	1	818.367	1635.73	1635.72	3.47	0.00284	HCD (High Energy Collision Dissociation)	30	MS2	90.2115	23	39.2195	43190	F5		218.99	218.99	2189	1	1		1	6.18965e-05	2.39168e-05	1.10749	651056	39.36
FALSE	High	MS Amanda 3.0 (A5)	Unambiguous	[K].LETDPAIVINR.[A]		2	Q9HAB8	Q9HAB8-2; Q9HAB8	0	2	0.5027	0	1	1	620.848	1240.69	1240.69	-0.64	-0.0004	HCD (High Energy Collision Dissociation)	30	MS2	73.3149	23	39.2316	43202	F5		230.61	230.61	1720	1	1		1	6.18965e-05	4.41725e-05	1.01255	674938	39.28
FALSE	High	MS Amanda 3.0 (A5)	Unambiguous	[R].SSSGLLEWESK.[S]		2	P14866	P14866-2; P14866	0	2	1	0	1	1	611.801	1222.59	1222.6	-0.43	-0.00027	HCD (High Energy Collision Dissociation)	30	MS2	87.094	23	39.2353	43208	F5		216.7	216.7	2417	1	1		1	6.18965e-05	7.7211e-05	0.925548	1.36227e+06	39.38
FALSE	High	MS Amanda 3.0 (A5)	Unambiguous	[R].YGSDIVPFSK.[V]		1	P13010	P13010	0	2	0.6432	0	1	1	556.785	1112.56	1112.56	0.52	0.00029	HCD (High Energy Collision Dissociation)	30	MS2	48.0749	23	39.2378	43212	F5		226.89	226.89	2248	1	1		1	6.18965e-05	5.1801e-05	0.987812	2.02196e+06	39.11
FALSE	High	MS Amanda 3.0 (A5)	Unambiguous	[R].APPNATLEHFYLTSGK.[Q]		1	Q96G23	Q96G23	0	3	0.5538	0	1	1	582.634	1745.89	1745.89	1.06	0.00061	HCD (High Energy Collision Dissociation)	30	MS2	33.2436	23	39.2596	43239	F5		176.06	176.06	4703	1	1		1	6.18965e-05	2.47647e-05	1.10211	1.06315e+06	39.07
FALSE	High	MS Amanda 3.0 (A5)	Unambiguous	[K].HLEINPDHPIVETLR.[Q]		1	P08238	P08238	0	3	0.649	0	1	1	594.989	1782.95	1782.95	1.19	0.00071	HCD (High Energy Collision Dissociation)	30	MS2	58.6005	23	39.2609	43241	F5		246.71	246.71	3097	1	1		1	6.18965e-05	1.4913e-05	1.18035	3.13508e+06	38.39
FALSE	High	MS Amanda 3.0 (A5)	Unambiguous	[K].ETIDAVPNAIPGR.[T]		3	O43670	O43670-4; O43670-2; O43670	0	2	0.535	0	1	1	676.862	1352.72	1352.72	0.11	8e-05	HCD (High Energy Collision Dissociation)	30	MS2	71.7291	23	39.2627	43244	F5		200.13	200.13	2697	1	1		1	6.18965e-05	8.73881e-05	0.906126	444953	39.32
FALSE	High	MS Amanda 3.0 (A5)	Unambiguous	[R].TVIIEQSWGSPK.[V]		2	P10809	P10809-2; P10809	0	2	1	0	1	1	672.863	1344.72	1344.72	1.56	0.00105	HCD (High Energy Collision Dissociation)	30	MS2	44.9295	23	39.2633	43245	F5		265.65	265.65	2395	1	1		1	6.18965e-05	1.0176e-05	1.23922	7801609	38.78
FALSE	High	MS Amanda 3.0 (A5)	Unambiguous	[R].SEDYVDIVQGR.[R]		2	Q02809	Q02809; Q02809-2	0	2	1	0	1	1	640.809	1280.61	1280.61	-0.16	-0.0001	HCD (High Energy Collision Dissociation)	30	MS2	55.9912	23	39.2646	43247	F5		226.79	226.79	2486	1	1		1	6.18965e-05	3.18505e-05	1.06322	289651	39.22
FALSE	High	MS Amanda 3.0 (A5)	Unambiguous	[K].LIAEEGVDSLNVK.[E]		1	O95202	O95202	0	2	0.5929	0	1	1	693.878	1386.75	1386.75	0.57	0.0004	HCD (High Energy Collision Dissociation)	30	MS2	74.6969	23	39.2664	43250	F5		232.66	232.66	2182	1	1		1	6.18965e-05	1.93701e-06	1.49446	498456	39.33
FALSE	High	MS Amanda 3.0 (A5)	Unambiguous	[R].YQILPLHSQIPR.[E]		1	Q08211	Q08211	0	3	0.3971	0	1	1	488.95	1464.84	1464.83	2.55	0.00124	HCD (High Energy Collision Dissociation)	30	MS2	90.9626	8.788	39.2901	43280	F5		128.81	128.81	805	1	1		1	6.18965e-05	5.71502e-05	0.972522	2189221	39.38
FALSE	High	MS Amanda 3.0 (A5)	Unambiguous	[R].VWYVSNIDGTHIAK.[T]		2	P06744	P06744-2; P06744	0	3	0.7562	0	1	1	534.947	1602.83	1602.83	-0.78	-0.00041	HCD (High Energy Collision Dissociation)	30	MS2	32.1203	23	39.3213	43322	F5		240.72	240.72	3762	1	1		1	6.18965e-05	2.2028e-06	1.47468	1.88845e+06	39.4
FALSE	High	MS Amanda 3.0 (A5)	Unambiguous	[R].MSVEADINGLR.[R]		2	P08727; P02533	P08727; P02533	0	2	0.6958	0	1	1	602.803	1204.6	1204.6	0.21	0.00013	HCD (High Energy Collision Dissociation)	30	MS2	28.0813	23	39.333	43341	F5		271.91	271.91	2431	1	1		2	6.18965e-05	4.19601e-05	1.02052	2.62574e+06	39.44
FALSE	High	MS Amanda 3.0 (A5)	Unambiguous	[K].EVLEDFAEDGEK.[K]		6	O60313-2	O60313-9; O60313-2; O60313-11; O60313-10; O60313; O60313-13	0	2	0.5858	0	1	1	690.812	1380.62	1380.62	-0.22	-0.00015	HCD (High Energy Collision Dissociation)	30	MS2	64.0257	23	39.3549	43368	F5		218.25	218.25	1833	1	1		1	6.18965e-05	1.9493e-05	1.13905	695698	39.48
FALSE	High	MS Amanda 3.0 (A5)	Unambiguous	[R].GLLSSLDHTSIR.[R]		1	P08574	P08574	0	3	0.4434	0	1	1	433.573	1298.71	1298.71	-0.75	-0.00033	HCD (High Energy Collision Dissociation)	30	MS2	87.7705	21.527	38.6693	42449	F5		121.23	121.23	2440	1	1		1	6.18965e-05	1.71548e-05	1.15876	872697	38.89
FALSE	High	MS Amanda 3.0 (A5)	Unambiguous	[R].TTPSYVAFTDTER.[L]		8	P34931; P11142; P0DMV9	P0DMV8-2; P34931; P48741; P11142-2; P54652; P17066; P11142; P0DMV9	0	2	1	0	1	1	744.354	1487.7	1487.7	-0.73	-0.00054	HCD (High Energy Collision Dissociation)	30	MS2	1.30597	6.7	37.581	40983	F5		286.26	286.26	3285	1	1		3	6.18965e-05	3.89754e-06	1.38691	35089408	37.34
FALSE	High	MS Amanda 3.0 (A5)	Unambiguous	[R].YGEPSEVFINR.[D]		2	Q8WXF1	Q8WXF1; Q8WXF1-2	0	2	0.7173	0	1	1	655.821	1310.64	1310.64	-1.9	-0.00125	HCD (High Energy Collision Dissociation)	30	MS2	30.435	23	37.5834	40987	F5		276.45	276.45	3153	1	1		1	6.18965e-05	8.53791e-06	1.26625	809877	37.6
FALSE	High	MS Amanda 3.0 (A5)	Unambiguous	[R].NDLSPTTVMSEGAR.[N]		1	P30043	P30043	0	2	0.7047	0	1	1	739.348	1477.69	1477.7	-4.19	-0.00309	HCD (High Energy Collision Dissociation)	30	MS2	10.3705	23	36.0273	38893	F5		300.1	300.1	3138	1	1		1	6.18965e-05	1.02404e-05	1.23825	4.21275e+06	36.15
FALSE	High	MS Amanda 3.0 (A5)	Unambiguous	[R].SQSSHSYDDSTLPLIDR.[N]		32	O60716	O60716-9; O60716-8; O60716-7; O60716-6; O60716-5; O60716-4; O60716-32; O60716-31; O60716-30; O60716-3; O60716-29; O60716-28; O60716-27; O60716-26; O60716-25; O60716-24; O60716-23; O60716-22; O60716-21; O60716-20; O60716-2; O60716-19; O60716-18; O60716-17; O60716-16; O60716-15; O60716-14; O60716-13; O60716-12; O60716-11; O60716-10; O60716	0	3	0.7896	0	1	1	640.969	1920.89	1920.89	-0.75	-0.00048	HCD (High Energy Collision Dissociation)	30	MS2	39.0808	23	36.0285	38895	F5		275.15	275.15	4613	1	1		1	6.18965e-05	9.30971e-06	1.25292	779092	36.09
FALSE	High	MS Amanda 3.0 (A5)	Unambiguous	[K].SGVGNIFIK.[N]		6	P11940	Q4VXU2-2; Q96DU9; P11940-2; Q96DU9-2; Q4VXU2; P11940	0	2	0.3953	0	1	1	467.771	934.535	934.536	-0.42	-0.0002	HCD (High Energy Collision Dissociation)	30	MS2	73.032	19.617	36.0291	38896	F5		244.12	244.12	662	1	1		1	6.18965e-05	5.68083e-05	0.973456	2.58703e+06	36.14
FALSE	High	MS Amanda 3.0 (A5)	Unambiguous	[K].VSHVSTGGGASLELLEGK.[VI]		3	P00558; P07205	P00558-2; P00558; P07205	0	3	0.5343	0	1	1	580.975	1740.91	1740.91	-1.18	-0.00068	HCD (High Energy Collision Dissociation)	30	MS2	60.6161	23	36.0322	38901	F5		286.66	286.66	3528	1	1		2	6.18965e-05	2.32305e-07	1.8206	475570	35.68
FALSE	High	MS Amanda 3.0 (A5)	Unambiguous	[K].QVVESAYEVIK.[L]		3	P00338	P00338; P00338-4; P00338-3	0	2	0.6634	0	1	1	632.842	1264.68	1264.68	-0.67	-0.00042	HCD (High Energy Collision Dissociation)	30	MS2	2.75673	9.224	36.0773	38965	F5		231.48	231.48	2140	1	1		1	6.18965e-05	1.13016e-05	1.22307	6.67286e+06	35.99
FALSE	High	MS Amanda 3.0 (A5)	Unambiguous	[R].VPINDVLAEDK.[I]		2	P82650	P82650-2; P82650	0	2	0.7201	0	1	1	606.826	1212.65	1212.65	-1.23	-0.00075	HCD (High Energy Collision Dissociation)	30	MS2	67.9064	23	36.09	38978	F5		244.73	244.73	2331	1	1		1	6.18965e-05	6.99684e-06	1.29689	1.20493e+06	36.19
FALSE	High	MS Amanda 3.0 (A5)	Unambiguous	[K].AEAGAGSATEFQFR.[G]		2	P46783	Q9NQ39; P46783	0	2	0.6919	0	1	1	721.339	1441.67	1441.67	0.75	0.00054	HCD (High Energy Collision Dissociation)	30	MS2	15.515	23	36.0943	38985	F5		204.23	204.23	2718	1	1		1	6.18965e-05	2.88649e-05	1.07844	271504	35.86
FALSE	High	MS Amanda 3.0 (A5)	Unambiguous	[R].LYQQHGAGLFDVTR.[G]		2	O14773	O14773-2; O14773	0	3	0.7444	0	1	1	535.61	1604.82	1604.82	-1.54	-0.00083	HCD (High Energy Collision Dissociation)	30	MS2	28.3498	23	36.1186	39016	F5		331.47	331.47	4551	1	1		1	6.18965e-05	3.56801e-07	1.75461	1409341	36.13
FALSE	High	MS Amanda 3.0 (A5)	Unambiguous	[R].QLLDDEEQLTAK.[T]		2	Q9BSJ8	Q9BSJ8; Q9BSJ8-2	0	2	0.6164	0	1	1	701.856	1402.7	1402.71	-1.22	-0.00086	HCD (High Energy Collision Dissociation)	30	MS2	68.6261	23	36.1211	39020	F5		218.04	218.04	3523	1	1		1	6.18965e-05	7.68132e-06	1.28252	1.14109e+06	36.24
FALSE	High	MS Amanda 3.0 (A5)	Unambiguous	[R].DLEAEHVEVEDTTLNR.[C]		2	Q9H3K6	Q9H3K6-2; Q9H3K6	0	3	0.6901	0	1	1	623.965	1869.88	1869.88	-0.94	-0.00058	HCD (High Energy Collision Dissociation)	30	MS2	74.5392	23	36.1254	39027	F5		324.99	324.99	5175	1	1		1	6.18965e-05	2.54425e-07	1.80661	1.17257e+06	36.23
FALSE	High	MS Amanda 3.0 (A5)	Unambiguous	[K].AALEDTLAETEAR.[F]		1	P08727	P08727	0	2	0.6538	0	1	1	695.345	1389.68	1389.69	-2.33	-0.00162	HCD (High Energy Collision Dissociation)	30	MS2	3.94275	7.377	35.9976	38853	F5		367.04	367.04	2980	1	1		1	6.18965e-05	3.7669e-07	1.74627	89881808	36.21
FALSE	High	MS Amanda 3.0 (A5)	Unambiguous	[K].GEGPEVDVNLPK.[A]		1	Q09666	Q09666	0	2	0.7176	0	1	1	627.323	1253.64	1253.64	0.71	0.00044	HCD (High Energy Collision Dissociation)	30	MS2	32.9759	9.44	36.1484	39056	F5		231.43	231.43	3106	1	1		1	6.18965e-05	2.4359e-05	1.10466	4.31709e+06	36.22
FALSE	High	MS Amanda 3.0 (A5)	Unambiguous	[K].AALEDTLAETEAR.[F]		1	P08727	P08727	0	2	0.6674	0	1	1	695.345	1389.68	1389.69	-2.25	-0.00157	HCD (High Energy Collision Dissociation)	30	MS2	49.6477	5.806	36.1564	39069	F5		262.08	262.08	3014	1	1		1	6.18965e-05	1.11041e-05	1.22578	89881808	36.21
FALSE	High	MS Amanda 3.0 (A5)	Unambiguous	[K].QISNLQQSISDAEQR.[G]		1	P04264	P04264	0	2	0.7023	0	1	1	858.928	1716.85	1716.85	-1.75	-0.0015	HCD (High Energy Collision Dissociation)	30	MS2	0	23	36.1595	39074	F5		327.49	327.49	4826	1	1		1	6.18965e-05	1.80568e-08	2.21341	933818	36.36
FALSE	High	MS Amanda 3.0 (A5)	Unambiguous	[K].SDENEDPSVVGEFK.[G]		4	Q9NZM1	Q9NZM1-6; Q9NZM1-3; Q9NZM1-2; Q9NZM1	0	2	0.7921	0	1	1	776.343	1551.68	1551.68	-1.28	-0.00099	HCD (High Energy Collision Dissociation)	30	MS2	15.358	23	36.1801	39099	F5		311.22	311.22	1646	1	1		1	6.18965e-05	9.5633e-07	1.603	728861	36.15
FALSE	High	MS Amanda 3.0 (A5)	Unambiguous	[K].IEDLSQQAQLAAAEK.[F]		3	E9PAV3	E9PAV3-2; E9PAV3; Q13765	0	2	0.5071	0	1	1	807.921	1614.83	1614.83	0.65	0.00052	HCD (High Energy Collision Dissociation)	30	MS2	0	23	36.1869	39110	F5		193.74	193.74	3904	1	1		1	6.18965e-05	6.73592e-05	0.946895	2407646	35.86
FALSE	High	MS Amanda 3.0 (A5)	Unambiguous	[K].QLSSEELEQFQK.[T]		1	P41252	P41252	0	2	0.6288	0	1	1	733.362	1465.72	1465.72	-0.17	-0.00012	HCD (High Energy Collision Dissociation)	30	MS2	62.2442	23	36.2106	39140	F5		253.15	253.15	3700	1	1		1	6.18965e-05	1.46074e-06	1.53786	412529	36.19
FALSE	High	MS Amanda 3.0 (A5)	Unambiguous	[R].ADALQAGASQFETSAAK.[L]		2	Q15836	P63027; Q15836	0	2	0.5944	0	1	1	833.402	1665.8	1665.81	-6.96	-0.00579	HCD (High Energy Collision Dissociation)	30	MS2	63.0197	23	36.2173	39151	F5		218.81	218.81	4542	1	1		1	6.18965e-05	5.81146e-05	0.969916
FALSE	High	MS Amanda 3.0 (A5)	Unambiguous	[R].ADALQAGASQFETSAAK.[L]		2	Q15836	P63027; Q15836	0	2	0.6106	0	1	1	833.407	1665.81	1665.81	-0.95	-0.00079	HCD (High Energy Collision Dissociation)	30	MS2	13.926	23	36.2441	39186	F5		236.82	236.82	4361	1	1		1	6.18965e-05	3.77728e-06	1.39173
FALSE	High	MS Amanda 3.0 (A5)	Unambiguous	[R].VALVEQDAPMAPGR.[S]		3	P06401	P06401-5; P06401-2; P06401	0	2	0.6815	0	1	1	727.376	1453.75	1453.75	-0.78	-0.00057	HCD (High Energy Collision Dissociation)	30	MS2	35.0944	23	36.2459	39189	F5		282.66	282.66	2933	1	1		1	6.18965e-05	2.3721e-06	1.46329	484891	36.3
FALSE	High	MS Amanda 3.0 (A5)	Unambiguous	[R].YALYDATYETK.[E]		3	Q9Y281; P23528	Q9Y281-3; Q9Y281; P23528	0	2	0.6765	0	1	1	669.315	1337.62	1337.63	-1.9	-0.00127	HCD (High Energy Collision Dissociation)	30	MS2	13.4346	23	36.2569	39206	F5		278.16	278.16	2555	1	1		2	6.18965e-05	5.19054e-06	1.34284	34005112	35.8
FALSE	High	MS Amanda 3.0 (A5)	Unambiguous	[R].LYQQHGAGLFDVTR.[G]		2	O14773	O14773-2; O14773	0	3	0.5875	0	1	1	535.61	1604.82	1604.82	-1.56	-0.00083	HCD (High Energy Collision Dissociation)	30	MS2	50.5858	23	36.2758	39229	F5		230.23	230.23	4580	1	1		1	6.18965e-05	2.07051e-05	1.12975	1409341	36.13
FALSE	High	MS Amanda 3.0 (A5)	Unambiguous	[K].GEFGGFGSVTGK.[I]		2	Q16576	Q16576-2; Q16576	0	2	0.5133	0	1	1	571.778	1142.55	1142.55	0.06	3e-05	HCD (High Energy Collision Dissociation)	30	MS2	59.6178	23	36.1552	39067	F5		141.09	141.09	1856	1	1		1	6.18965e-05	2.79779e-05	1.08326	926829	35.82
FALSE	High	MS Amanda 3.0 (A5)	Unambiguous	[R].YALYDATYETK.[E]		3	Q9Y281; P23528	Q9Y281-3; Q9Y281; P23528	0	2	0.6708	0	1	1	669.315	1337.62	1337.63	-2.34	-0.00157	HCD (High Energy Collision Dissociation)	30	MS2	18.0358	3.17	35.9964	38851	F5		285.69	285.69	2623	1	1		2	6.18965e-05	1.04756e-05	1.23475	34005112	35.8
FALSE	High	MS Amanda 3.0 (A5)	Unambiguous	[R].IVPTDMNDQNLEEPSR.[Y]		4	Q9H6U8	Q9H6U8-4; Q9H6U8-3; Q9H6U8-2; Q9H6U8	0	2	0.8174	0	1	1	929.435	1857.86	1857.86	-1.2	-0.00111	HCD (High Energy Collision Dissociation)	30	MS2	62.6735	23	35.9899	38848	F5		193.74	193.74	4638	1	1		1	6.18965e-05	4.58033e-05	1.00693
FALSE	High	MS Amanda 3.0 (A5)	Unambiguous	[R].LTIHAPPQELGPPVQR.[I]		1	P12270	P12270	0	3	0.6079	0	1	1	584.996	1752.97	1752.98	-0.59	-0.00035	HCD (High Energy Collision Dissociation)	30	MS2	74.7757	23	35.9429	38781	F5		168.46	168.46	1488	1	1		1	6.18965e-05	5.84688e-05	0.968969	203768	35.98
FALSE	High	MS Amanda 3.0 (A5)	Unambiguous	[K].NVLGHMQQGGAPSPFDR.[N]		2	Q01813	Q01813; Q01813-2	0	3	0.703	0	1	1	604.293	1810.86	1810.87	-0.2	-0.00012	HCD (High Energy Collision Dissociation)	30	MS2	68.5741	23	35.7298	38494	F5		276.27	276.27	4806	1	1		1	6.18965e-05	1.09827e-07	1.9358	475012	35.79
FALSE	High	MS Amanda 3.0 (A5)	Unambiguous	[K].FAAkGEGQLGPAER.[A]	K4(AV_NHS_110)	1	P13639	P13639	1	2	0.611	0	1	1	770.888	1540.77	1540.78	-3.97	-0.00306	HCD (High Energy Collision Dissociation)	30	MS2	74.8177	23	35.7396	38509	F5		256.03	256.03	4175	1	1		1	6.18965e-05	3.14243e-05	1.0653	1.54879e+06	35.9
FALSE	High	MS Amanda 3.0 (A5)	Unambiguous	[K].TPAFAESVTEGDVR.[W]		1	P36957	P36957	0	2	0.7708	0	1	1	739.859	1478.71	1478.71	-0.66	-0.00049	HCD (High Energy Collision Dissociation)	30	MS2	48.708	23	35.7576	38531	F5		385.63	385.63	3892	1	1		1	6.18965e-05	7.45933e-09	2.34935
FALSE	High	MS Amanda 3.0 (A5)	Unambiguous	[K].FIDTTSkFGHGR.[F]	K7(AV_NHS_110)	2	P39023	P39023; Q92901	1	3	0.1568	0	1	1	492.58	1475.72	1475.73	-2.05	-0.00101	HCD (High Energy Collision Dissociation)	30	MS2	77.2189	23	35.7619	38538	F5		157.19	157.19	3263	1	1		1	6.18965e-05	3.6459e-05	1.0423	1551598	35.92
FALSE	High	MS Amanda 3.0 (A5)	Unambiguous	[R].DVGGEGVQQGLLK.[L]		1	O76031	O76031	0	2	0.6457	0	1	1	650.349	1299.69	1299.69	0.61	0.0004	HCD (High Energy Collision Dissociation)	30	MS2	75.4011	23	35.7644	38542	F5		232.52	232.52	2484	1	1		1	6.18965e-05	3.22931e-06	1.41584	269388	35.77
FALSE	High	MS Amanda 3.0 (A5)	Unambiguous	[K].TGQEVVFVAEPDNK.[N]		2	P04844	P04844-2; P04844	0	2	0.7202	0	1	1	766.883	1532.76	1532.76	-0.31	-0.00024	HCD (High Energy Collision Dissociation)	30	MS2	45.4864	23	35.7656	38544	F5		332.18	332.18	4254	1	1		1	6.18965e-05	1.00639e-07	1.94923	2155706	35.9
FALSE	High	MS Amanda 3.0 (A5)	Unambiguous	[K].MHGGGPTVTAGLPLPK.[A]		1	P11586	P11586	0	3	0.653	0	1	1	511.613	1532.83	1532.83	0	0	HCD (High Energy Collision Dissociation)	30	MS2	63.3229	23	35.7838	38565	F5		219	219	2389	1	1		1	6.18965e-05	9.61545e-05	0.891085	653090	35.84
FALSE	High	MS Amanda 3.0 (A5)	Unambiguous	[K].SWVNQMESQTGEASK.[L]		1	P46940	P46940	0	2	0.6146	0	1	1	841.378	1681.75	1681.75	0.53	0.00045	HCD (High Energy Collision Dissociation)	30	MS2	59.9722	23	35.7856	38568	F5		280.58	280.58	2557	1	1		1	6.18965e-05	1.32501e-07	1.90694	687642	35.93
FALSE	High	MS Amanda 3.0 (A5)	Unambiguous	[R].TALINSTGEEVAMR.[K]		5	P02545	P02545-6; P02545-5; P02545-4; P02545-2; P02545	0	2	0.6065	0	1	1	746.377	1491.75	1491.75	-0.66	-0.00049	HCD (High Energy Collision Dissociation)	30	MS2	40.1061	23	35.8149	38607	F5		252.41	252.41	4156	1	1		1	6.18965e-05	7.25344e-06	1.29134	5607832	35.44
FALSE	High	MS Amanda 3.0 (A5)	Unambiguous	[R].EGTGTEMPMIGDR.[V]		1	Q02790	Q02790	0	2	0.7704	0	1	1	697.307	1393.61	1393.61	-1.73	-0.00121	HCD (High Energy Collision Dissociation)	30	MS2	43.6869	23	35.8155	38608	F5		233.44	233.44	1242	1	1		1	6.18965e-05	4.99496e-05	0.993469	3.86699e+06	36.04
FALSE	High	MS Amanda 3.0 (A5)	Unambiguous	[R].VIVESASNIPkTK.[F]	K11(AV_NHS_110)	6	Q9NZM1	Q9NZM1-6; Q9NZM1-3; Q9NZM1; Q9NZM1-7; Q9NZM1-5; Q9NZM1-4	1	2	0.1191	0	1	2	748.422	1495.84	1495.84	0.12	9e-05	HCD (High Energy Collision Dissociation)	30	MS2	66.0817	23	35.8326	38635	F5		242.67	242.67	1406	1	1		1	6.18965e-05	9.4381e-06	1.25081	275038	35.88
FALSE	High	MS Amanda 3.0 (A5)	Unambiguous	[R].VIVESASNIPKtK.[F]	T12(AV_NHS_110)	6	Q9NZM1	Q9NZM1-6; Q9NZM1-3; Q9NZM1; Q9NZM1-7; Q9NZM1-5; Q9NZM1-4	1	2	0.1191	0	1	1	748.422	1495.84	1495.84	0.12	9e-05	HCD (High Energy Collision Dissociation)	30	MS2	66.0817	23	35.8326	38635	F5		242.67	242.67	1406	1	1		1	6.18965e-05	9.4381e-06	1.25081	275038	35.88
FALSE	High	MS Amanda 3.0 (A5)	Unambiguous	[K].NQLTSNPENTVFDAK.[R]		1	P11021	P11021	0	2	0.731	0	1	1	839.408	1677.81	1677.81	0.23	0.00019	HCD (High Energy Collision Dissociation)	30	MS2	0	11.296	35.8441	38646	F5		362.48	362.48	4406	1	1		1	6.18965e-05	1.52317e-08	2.23957	11422161	35.96
FALSE	High	MS Amanda 3.0 (A5)	Unambiguous	[R].GPLPAAPPVAPER.[Q]		3	Q9NQC3	Q9NQC3-2; Q9NQC3; Q9NQC3-5	0	2	0.6562	0	1	1	636.359	1271.71	1271.71	0.81	0.00052	HCD (High Energy Collision Dissociation)	30	MS2	66.6315	23	35.8484	38653	F5		282.71	282.71	1225	1	1		1	6.18965e-05	2.97925e-06	1.42824	5.6985e+06	35.99
FALSE	High	MS Amanda 3.0 (A5)	Unambiguous	[K].LQSSNIFTVAK.[R]		4	Q10567	Q10567-3; Q10567; Q10567-4; Q10567-2	0	2	0.5742	0	1	1	604.338	1207.67	1207.67	0.15	9e-05	HCD (High Energy Collision Dissociation)	30	MS2	78.8554	23	35.8795	38695	F5		219.7	219.7	1441	1	1		1	6.18965e-05	1.93438e-05	1.14024	837840	35.95
FALSE	High	MS Amanda 3.0 (A5)	Unambiguous	[R].FPEHELTFDPQR.[Q]		2	Q9Y4L1	Q9Y4L1-2; Q9Y4L1	0	3	1	0	1	1	505.912	1515.72	1515.72	-0.34	-0.00017	HCD (High Energy Collision Dissociation)	30	MS2	36.8242	23	35.9056	38729	F5		290.4	290.4	3542	1	1		1	6.18965e-05	1.96579e-07	1.84628	1.66053e+06	35.81
FALSE	High	MS Amanda 3.0 (A5)	Unambiguous	[R].RGEAHLAVNDFELAR.[A]		1	Q02790	Q02790	1	4	1	0	1	1	425.223	1697.87	1697.87	-1.83	-0.00078	HCD (High Energy Collision Dissociation)	30	MS2	29.1104	21.352	35.9069	38731	F5		205.35	205.35	4571	1	1		1	6.18965e-05	3.58279e-06	1.39987	1.05635e+06	35.94
FALSE	High	MS Amanda 3.0 (A5)	Unambiguous	[R].VLSAPPHFHFGQTNR.[T]		2	P26641	P26641-2; P26641	0	4	0.2706	0	1	1	427.723	1707.87	1707.87	-0.75	-0.00032	HCD (High Energy Collision Dissociation)	30	MS2	64.488	16.404	35.9075	38732	F5		119.3	119.3	4677	1	1		1	6.18965e-05	1.00336e-05	1.24139	1.18993e+06	35.57
FALSE	High	MS Amanda 3.0 (A5)	Unambiguous	[K].GTLVQTkGTGASGSFK.[L]	K7(AV_NHS_110)	5	P16401; P16403; P16402; P10412	P16401; Q02539; P16403; P16402; P10412	1	2	0.0871	0	1	1	824.931	1648.85	1648.85	0.28	0.00023	HCD (High Energy Collision Dissociation)	30	MS2	0	23	35.9142	38743	F5		334.48	334.48	3796	1	1		4	6.18965e-05	3.7277e-08	2.10195	863485	36.03
FALSE	High	MS Amanda 3.0 (A5)	Unambiguous	[K].ILQDGGLQVVEK.[Q]		1	O43175	O43175	0	2	1	0	1	1	649.87	1298.73	1298.73	1.73	0.00112	HCD (High Energy Collision Dissociation)	30	MS2	46.177	23	35.9148	38744	F5		256.53	256.53	905	1	1		1	6.18965e-05	8.67615e-06	1.26377	1.77011e+06	36.02
FALSE	High	MS Amanda 3.0 (A5)	Unambiguous	[R].TLNQLGTPQDSPELR.[Q]		2	O15400	O15400-2; O15400	0	2	0.6747	0	1	1	834.932	1668.86	1668.86	0.36	0.0003	HCD (High Energy Collision Dissociation)	30	MS2	15.3282	23	35.9265	38762	F5		201.22	201.22	4195	1	1		1	6.18965e-05	4.08733e-05	1.02459	289386	36
FALSE	High	MS Amanda 3.0 (A5)	Unambiguous	[K].VMGTFSTVTSTVK.[Q]		2	P08240	P08240-2; P08240	0	2	0.6967	0	1	1	679.355	1357.7	1357.7	-0.95	-0.00064	HCD (High Energy Collision Dissociation)	30	MS2	62.8432	23	35.9277	38764	F5		287.2	287.2	3153	1	1		1	6.18965e-05	4.98788e-07	1.7031	431596	35.98
FALSE	High	MS Amanda 3.0 (A5)	Unambiguous	[R].LYQQHGAGLFDVTR.[G]		2	O14773	O14773-2; O14773	0	3	0.718	0	1	1	535.61	1604.82	1604.82	-1.3	-0.0007	HCD (High Energy Collision Dissociation)	30	MS2	64.9075	23	35.9367	38771	F5		240.03	240.03	4557	1	1		1	6.18965e-05	3.34622e-06	1.41037	1409341	36.13
FALSE	High	MS Amanda 3.0 (A5)	Unambiguous	[R].STTSTIESFAAQEK.[Q]		1	O95232	O95232	0	2	0.7631	0	1	1	750.362	1499.72	1499.72	-4.3	-0.00322	HCD (High Energy Collision Dissociation)	30	MS2	37.6163	23	36.2776	39232	F5		214.34	214.34	3252	1	1		1	6.18965e-05	8.05611e-05	0.918892	235052	36.18
FALSE	High	MS Amanda 3.0 (A5)	Unambiguous	[R].YATALYSAASkQNK.[L]	K11(AV_NHS_110)	1	P48047	P48047	1	2	0.1118	0	1	1	813.412	1625.82	1625.82	-0.71	-0.00057	HCD (High Energy Collision Dissociation)	30	MS2	56.7013	23	35.7255	38487	F5		225.08	225.08	4478	1	1		1	6.18965e-05	7.88556e-06	1.27848	315918	35.81
FALSE	High	MS Amanda 3.0 (A5)	Unambiguous	[K].NEEDDMVEMEEER.[L]		2	P80303	P80303-2; P80303	0	2	0.9031	0	1	1	827.813	1654.62	1654.62	-1.15	-0.00095	HCD (High Energy Collision Dissociation)	30	MS2	0	23	36.2801	39236	F5		285.84	285.84	168	1	1		1	6.18965e-05	5.27114e-07	1.6946	163639	36.33
FALSE	High	MS Amanda 3.0 (A5)	Unambiguous	[K].EDSSSTEFVEkR.[R]	K11(AV_NHS_110)	2	O60749	O60749-2; O60749	1	2	0.1477	0	1	1	762.345	1523.68	1523.69	-1.49	-0.00114	HCD (High Energy Collision Dissociation)	30	MS2	68.2467	23	36.2825	39240	F5		190.21	190.21	2141	1	1		1	6.18965e-05	9.61968e-05	0.891015	136781	36.3
FALSE	High	MS Amanda 3.0 (A5)	Unambiguous	[K].EVSEEQPVVTLEK.[Q]		3	P49321	P49321; P49321-4; P49321-3	0	2	1	0	1	1	743.887	1486.77	1486.76	1.79	0.00133	HCD (High Energy Collision Dissociation)	30	MS2	55.6181	23	33.4924	35481	F5		202.3	202.3	3378	1	1		1	6.18965e-05	3.35538e-05	1.05516	576167	33.56
FALSE	High	MS Amanda 3.0 (A5)	Unambiguous	[K].LPVALDPGAK.[I]		1	P04843	P04843	0	2	0.7352	0	1	1	490.793	980.578	980.578	0.54	0.00026	HCD (High Energy Collision Dissociation)	30	MS2	79.4637	23	33.5039	35492	F5		237.84	237.84	327	1	1		1	6.18965e-05	3.77796e-05	1.03679	6.613e+06	33.64
FALSE	High	MS Amanda 3.0 (A5)	Unambiguous	[K].EISEGDEVEVYSR.[A]		2	P51114	P51114-2; P51114	0	2	1	0	1	1	756.348	1511.69	1511.69	1.39	0.00105	HCD (High Energy Collision Dissociation)	30	MS2	43.0055	23	33.5058	35495	F5		204.54	204.54	2566	1	1		1	6.18965e-05	1.18304e-05	1.21602	250288	33.21
FALSE	High	MS Amanda 3.0 (A5)	Unambiguous	[K].TVLNSEVLEQR.[K]		7	A0MZ66	A0MZ66-4; A0MZ66; A0MZ66-8; A0MZ66-6; A0MZ66-5; A0MZ66-3; A0MZ66-2	0	2	0.5306	0	1	1	644.348	1287.69	1287.69	-1.14	-0.00073	HCD (High Energy Collision Dissociation)	30	MS2	70.6502	23	33.5125	35506	F5		216.31	216.31	2359	1	1		1	6.18965e-05	8.09295e-05	0.918177	1.45321e+06	34.15
FALSE	High	MS Amanda 3.0 (A5)	Unambiguous	[R].YLTESYGTGQDIDDR.[I]		6	Q9UM54-6	Q9UM54; Q9UM54-6; Q9UM54-5; Q9UM54-4; Q9UM54-2; Q9UM54-1	0	2	0.7883	0	1	1	866.886	1732.76	1732.77	-1.01	-0.00087	HCD (High Energy Collision Dissociation)	30	MS2	57.7895	23	33.5246	35525	F5		257.96	257.96	2466	1	1		1	6.18965e-05	3.01882e-07	1.78031	344270	33.63
FALSE	High	MS Amanda 3.0 (A5)	Unambiguous	[K].GFVPSPTSQPGGHESLVDR.[W]		1	P26640	P26640	0	3	0.389	0	1	1	656.328	1966.97	1966.96	3.18	0.00209	HCD (High Energy Collision Dissociation)	30	MS2	39.3364	23	33.5343	35533	F5		132.98	132.98	6173	1	1		1	6.18965e-05	2.9066e-05	1.07736	1.15534e+06	33.68
FALSE	High	MS Amanda 3.0 (A5)	Unambiguous	[K].TDPTTLTDEEINR.[F]		1	P11586	P11586	0	2	0.6076	0	1	1	752.861	1504.71	1504.71	1.61	0.00121	HCD (High Energy Collision Dissociation)	30	MS2	39.9046	23	33.5374	35538	F5		237.18	237.18	3053	1	1		1	6.18965e-05	7.72906e-06	1.28157	3.0255e+06	33.73
FALSE	High	MS Amanda 3.0 (A5)	Unambiguous	[K].AVQGAQQPSLYQIR.[T]		3	Q13045	Q13045-3; Q13045-2; Q13045	0	2	0.7154	0	1	1	779.922	1558.84	1558.83	1.88	0.00146	HCD (High Energy Collision Dissociation)	30	MS2	11.9792	23	33.5423	35546	F5		384.78	384.78	2792	1	1		1	6.18965e-05	2.35582e-08	2.17251	390272	33.61
FALSE	High	MS Amanda 3.0 (A5)	Unambiguous	[K].LLFEGAGSNPGDK.[T]		1	P61421	P61421	0	2	0.675	0	1	1	652.829	1304.65	1304.65	2.26	0.00148	HCD (High Energy Collision Dissociation)	30	MS2	28.5669	139.359	33.563	35571	F5		315.33	315.33	3108	1	1		1	6.18965e-05	4.52153e-06	1.36407	1.27292e+06	33.57
FALSE	High	MS Amanda 3.0 (A5)	Unambiguous	[K].LTGSLSGWSSPK.[D]		1	Q99798	Q99798	0	2	0.5486	0	1	1	610.321	1219.64	1219.63	2.73	0.00166	HCD (High Energy Collision Dissociation)	30	MS2	50.2983	23	33.5679	35579	F5		245.38	245.38	2548	1	1		1	6.18965e-05	1.9088e-05	1.14229	634584	33.64
FALSE	High	MS Amanda 3.0 (A5)	Unambiguous	[R].TAAENDFVTLK.[K]		1	P35908	P35908	0	2	0.5332	0	1	1	604.813	1208.62	1208.62	2.18	0.00132	HCD (High Energy Collision Dissociation)	30	MS2	70.014	23	33.4796	35461	F5		219.81	219.81	2953	1	1		1	6.18965e-05	0.000102996	0.880242	633064	33.58
FALSE	High	MS Amanda 3.0 (A5)	Unambiguous	[R].VVDALGNAIDGK.[G]		2	P25705	P25705-2; P25705	0	2	0.6108	0	1	1	586.32	1171.63	1171.63	1.6	0.00093	HCD (High Energy Collision Dissociation)	30	MS2	61.3287	23	33.5685	35580	F5		283.84	283.84	1648	1	1		1	6.18965e-05	2.85083e-06	1.43502	18122490	33.77
FALSE	High	MS Amanda 3.0 (A5)	Unambiguous	[R].MQGQEAVLAMSSR.[S]		1	Q15393	Q15393	0	2	0.7253	0	1	1	704.34	1407.67	1407.67	1.04	0.00074	HCD (High Energy Collision Dissociation)	30	MS2	85.0001	23	33.5716	35585	F5		233.39	233.39	3358	1	1		1	6.18965e-05	7.36636e-06	1.28896	613724	33.89
FALSE	High	MS Amanda 3.0 (A5)	Unambiguous	[K].IAQLEEQLDNETK.[E]		2	P35579	P35579-2; P35579	0	2	0.6189	0	1	1	765.887	1530.77	1530.76	1.35	0.00103	HCD (High Energy Collision Dissociation)	30	MS2	36.7318	23	33.5814	35600	F5		271.53	271.53	3987	1	1		1	6.18965e-05	2.24556e-06	1.47172	3.1834e+06	33.78
FALSE	High	MS Amanda 3.0 (A5)	Unambiguous	[R].IASLEVENQSLR.[G]		3	P29692; P29692-3	P29692-2; P29692; P29692-3	0	2	0.5167	0	1	1	679.869	1358.73	1358.73	1.91	0.00129	HCD (High Energy Collision Dissociation)	30	MS2	54.4773	23	33.5953	35615	F5		310.05	310.05	2142	1	1		2	6.18965e-05	1.2599e-06	1.56061	10624251	33.75
FALSE	High	MS Amanda 3.0 (A5)	Unambiguous	[R].TAAANAAAGAAENAFR.[A]		2	O14828; O14828-2	O14828; O14828-2	0	2	0.6364	0	1	1	738.865	1476.72	1476.72	2.04	0.00151	HCD (High Energy Collision Dissociation)	30	MS2	53.0387	23	33.5972	35618	F5		262.07	262.07	3837	1	1		2	6.18965e-05	5.05764e-07	1.70096	922807	33.26
FALSE	High	MS Amanda 3.0 (A5)	Unambiguous	[R].AYGPGIEPTGNMVK.[K]		2	P21333	P21333-2; P21333	0	2	0.6916	0	1	1	717.36	1433.71	1433.71	1.85	0.00133	HCD (High Energy Collision Dissociation)	30	MS2	56.5441	23	33.6002	35623	F5		278.83	278.83	3534	1	1		1	6.18965e-05	4.52818e-07	1.71797	1.07019e+06	33.67
FALSE	High	MS Amanda 3.0 (A5)	Unambiguous	[R].VYNVTQHAVGIVVNK.[Q]		1	P46778	P46778	0	3	0.6207	0	1	1	547.643	1640.91	1640.91	1.32	0.00072	HCD (High Energy Collision Dissociation)	30	MS2	40.2111	23	33.6246	35654	F5		249.95	249.95	1575	1	1		1	6.18965e-05	8.06126e-08	1.98335	2.84411e+06	33.33
FALSE	High	MS Amanda 3.0 (A5)	Unambiguous	[R].AGTGVDNVDLEAATR.[K]		1	O43175	O43175	0	2	0.6642	0	1	1	744.869	1488.73	1488.73	1.01	0.00075	HCD (High Energy Collision Dissociation)	30	MS2	47.5012	23	33.6283	35660	F5		373.24	373.24	3742	1	1		1	6.18965e-05	7.26247e-09	2.35346	2.42189e+06	33.75
FALSE	High	MS Amanda 3.0 (A5)	Unambiguous	[R].APAPAPPGTVTQVDVR.[S]		1	Q12929	Q12929	0	2	0.6285	0	1	1	788.429	1575.85	1575.85	1.7	0.00134	HCD (High Energy Collision Dissociation)	30	MS2	56.8421	23	33.635	35671	F5		241.12	241.12	2351	1	1		1	6.18965e-05	1.45214e-05	1.18445	307117	33.67
FALSE	High	MS Amanda 3.0 (A5)	Unambiguous	[K].YALTGDEVkK.[I]	K9(AV_NHS_110)	3	P62701	P22090; P62701; Q8TD47	1	2	0.1061	0	1	1	617.322	1233.64	1233.64	1.32	0.00081	HCD (High Energy Collision Dissociation)	30	MS2	51.9535	14.137	33.6436	35684	F5		268.52	268.52	2589	1	1		1	6.18965e-05	2.79695e-05	1.08331	1.07596e+06	33.67
FALSE	High	MS Amanda 3.0 (A5)	Unambiguous	[R].AIEINPDSAQPYK.[RW]		3	P50502	P50502; Q8NFI4; Q8IZP2	0	2	0.6509	0	1	1	723.368	1445.73	1445.73	1.17	0.00085	HCD (High Energy Collision Dissociation)	30	MS2	54.7718	23	33.6551	35695	F5		316.91	316.91	3304	1	1		1	6.18965e-05	1.40699e-06	1.54362	5.13766e+06	33.77
FALSE	High	MS Amanda 3.0 (A5)	Unambiguous	[R].TGLYNYYDDEK.[E]		1	P50454	P50454	0	2	0.7127	0	1	1	690.802	1380.6	1380.6	0.55	0.00038	HCD (High Energy Collision Dissociation)	30	MS2	54.0996	23	33.5691	35581	F5		213.66	213.66	1155	1	1		1	6.18965e-05	4.63782e-05	1.00499	1.77019e+06	33.23
FALSE	High	MS Amanda 3.0 (A5)	Unambiguous	[R].VEDYDAADDVQLSK.[T]		1	P50895	P50895	0	2	0.7399	0	1	1	784.36	1567.71	1567.71	-0.2	-0.00016	HCD (High Energy Collision Dissociation)	30	MS2	16.2509	23	33.4589	35435	F5		280.25	280.25	2448	1	1		1	6.18965e-05	2.44321e-07	1.81284	263735	33.5
FALSE	High	MS Amanda 3.0 (A5)	Unambiguous	[R].ETAQAIkGMHIR.[K]	K7(AV_NHS_110)	2	P18621	P18621-3; P18621	1	3	1	0	1	1	488.926	1464.76	1464.76	0.45	0.00022	HCD (High Energy Collision Dissociation)	30	MS2	69.1875	23	33.451	35423	F5		147.74	147.74	3566	1	1		1	6.18965e-05	4.40742e-05	1.0129	944251	33.51
FALSE	High	MS Amanda 3.0 (A5)	Unambiguous	[K].VTVDTGVIPASEEK.[A]		1	O60841	O60841	0	2	0.6398	0	1	1	722.881	1444.75	1444.75	1.3	0.00094	HCD (High Energy Collision Dissociation)	30	MS2	62.939	23	33.4448	35413	F5		202.46	202.46	2944	1	1		1	6.18965e-05	5.38993e-05	0.981636	604536	33.5
FALSE	High	MS Amanda 3.0 (A5)	Unambiguous	[R].DLEAEHVEVEDTTLNR.[C]		2	Q9H3K6	Q9H3K6-2; Q9H3K6	0	3	0.7087	0	1	1	623.965	1869.88	1869.88	-1.24	-0.00077	HCD (High Energy Collision Dissociation)	30	MS2	11.6503	23	36.3013	39262	F5		382.62	382.62	5203	1	1		1	6.18965e-05	6.43397e-07	1.66395	1.17257e+06	36.23
FALSE	High	MS Amanda 3.0 (A5)	Unambiguous	[K].QVVESAYEVIK.[L]		3	P00338	P00338; P00338-4; P00338-3	0	2	0.5066	0	1	1	632.843	1264.68	1264.68	-0.3	-0.00019	HCD (High Energy Collision Dissociation)	30	MS2	70.109	23	36.3025	39264	F5		218.18	218.18	2177	1	1		1	6.18965e-05	4.48273e-05	1.01027	6.67286e+06	35.99
FALSE	High	MS Amanda 3.0 (A5)	Unambiguous	[R].VPINDVLAEDK.[I]		2	P82650	P82650-2; P82650	0	2	0.6506	0	1	1	606.826	1212.65	1212.65	-1.65	-0.001	HCD (High Energy Collision Dissociation)	30	MS2	27.4965	23	36.308	39273	F5		231.32	231.32	2381	1	1		1	6.18965e-05	4.57056e-05	1.00726	1.20493e+06	36.19
FALSE	High	MS Amanda 3.0 (A5)	Unambiguous	[K].LADQSGLDVIR.[I]		6	Q8N983	Q8N983; Q8N983-3; Q8N983-7; Q8N983-6; Q8N983-4; Q8N983-2	0	2	0.558	0	1	1	593.824	1186.64	1186.64	-0.78	-0.00046	HCD (High Energy Collision Dissociation)	30	MS2	88.5415	23	36.3087	39274	F5		243.18	243.18	2140	1	1		1	6.18965e-05	1.64148e-05	1.16556	710407	36.38
FALSE	High	MS Amanda 3.0 (A5)	Unambiguous	[R].VAQLEQVYIR.[G]		2	P62318	P62318-2; P62318	0	2	0.5966	0	1	1	609.845	1218.68	1218.68	-1.31	-0.0008	HCD (High Energy Collision Dissociation)	30	MS2	80.5134	23	36.3093	39275	F5		237.38	237.38	1257	1	1		1	6.18965e-05	7.05038e-05	0.939766	5.08764e+06	36.5
FALSE	High	MS Amanda 3.0 (A5)	Unambiguous	[K].QISNLQQSISDAEQR.[G]		1	P04264	P04264	0	3	0.7173	0	1	1	572.954	1716.85	1716.85	-1.48	-0.00085	HCD (High Energy Collision Dissociation)	30	MS2	74.4353	23	36.333	39305	F5		266.55	266.55	4952	1	1		1	6.18965e-05	6.90082e-06	1.29901	659182	36.33
FALSE	High	MS Amanda 3.0 (A5)	Unambiguous	[K].VTDTDFDGVEVR.[V]		2	Q6PIU2	Q6PIU2; Q6PIU2-2	0	2	0.6906	0	1	1	676.82	1352.63	1352.63	-0.6	-0.0004	HCD (High Energy Collision Dissociation)	30	MS2	60.7184	23	36.3336	39306	F5		228.82	228.82	2479	1	1		1	6.18965e-05	8.39916e-06	1.26877	583612	36.33
FALSE	High	MS Amanda 3.0 (A5)	Unambiguous	[R].VQNMALYADVGGK.[Q]		1	P51571	P51571	0	2	1	0	1	1	683.345	1365.68	1365.68	-0.69	-0.00047	HCD (High Energy Collision Dissociation)	30	MS2	14.155	23	36.3367	39311	F5		227.64	227.64	2783	1	1		1	6.18965e-05	1.85674e-05	1.14656	1.40391e+06	36.49
FALSE	High	MS Amanda 3.0 (A5)	Unambiguous	[K].SQFTITPGSEQIR.[A]		1	Q99798	Q99798	0	2	0.6007	0	1	1	732.379	1463.75	1463.75	1.34	0.00098	HCD (High Energy Collision Dissociation)	30	MS2	85.5405	23	36.3422	39320	F5		266.75	266.75	3643	1	1		1	6.18965e-05	8.11879e-05	0.917677	1487578	36.45
FALSE	High	MS Amanda 3.0 (A5)	Unambiguous	[R].GAGTGGLGLAVEGPSEAK.[M]		2	P21333	P21333-2; P21333	0	2	0.6481	0	1	1	785.908	1570.81	1570.81	0.41	0.00032	HCD (High Energy Collision Dissociation)	30	MS2	80.231	23	36.3526	39336	F5		258.91	258.91	3959	1	1		1	6.18965e-05	1.45716e-07	1.89232	1.2384e+06	36.47
FALSE	High	MS Amanda 3.0 (A5)	Unambiguous	[K].NQLTSNPENTVFDAK.[R]		1	P11021	P11021	0	2	0.7632	0	1	1	839.405	1677.8	1677.81	-3.52	-0.00295	HCD (High Energy Collision Dissociation)	30	MS2	30.8768	23	36.3641	39347	F5		306.36	306.36	4113	1	1		1	6.18965e-05	1.36418e-07	1.90246	11422161	35.96
FALSE	High	MS Amanda 3.0 (A5)	Unambiguous	[R].ALESGDVNTVWK.[Q]		1	P46940	P46940	0	2	0.5658	0	1	1	659.834	1318.66	1318.66	-1.57	-0.00104	HCD (High Energy Collision Dissociation)	30	MS2	59.4188	23	36.3647	39348	F5		217.23	217.23	3292	1	1		1	6.18965e-05	5.59903e-05	0.975714	1.42123e+06	36.51
FALSE	High	MS Amanda 3.0 (A5)	Unambiguous	[R].VGQAVDVVGQAGkPK.[T]	K13(AV_NHS_110)	3	Q13200	Q13200-3; Q13200-2; Q13200	0	2	0.2296	0	1	1	781.93	1562.85	1562.85	-0.96	-0.00075	HCD (High Energy Collision Dissociation)	30	MS2	87.6931	23	36.3727	39361	F5		206.41	206.41	2144	1	1		1	6.18965e-05	1.09865e-05	1.22742	258358	36.42
FALSE	High	MS Amanda 3.0 (A5)	Unambiguous	[R].QQQDEAYLASLR.[A]		1	Q96CS3	Q96CS3	0	2	0.7608	0	1	1	711.354	1421.7	1421.7	-0.97	-0.00069	HCD (High Energy Collision Dissociation)	30	MS2	58.5487	23	36.3831	39377	F5		222.81	222.81	3457	1	1		1	6.18965e-05	2.1091e-05	1.1269	459401	36.48
FALSE	High	MS Amanda 3.0 (A5)	Unambiguous	[K].GATPGkALVATPGK.[K]	K6(AV_NHS_110)	1	P19338	P19338	1	2	0.3069	0	1	1	689.39	1377.77	1377.77	-0.71	-0.00049	HCD (High Energy Collision Dissociation)	30	MS2	88.6414	23	36.3976	39393	F5		228.74	228.74	1527	1	1		1	6.18965e-05	2.29572e-05	1.11381	788764	36.45
FALSE	High	MS Amanda 3.0 (A5)	Unambiguous	[K].ILADAAAEGVPVR.[G]		4	Q5BJH7	Q5BJH7-6; Q5BJH7-3; Q5BJH7-2; Q5BJH7	0	2	0.5725	0	1	1	641.361	1281.72	1281.72	-0.58	-0.00037	HCD (High Energy Collision Dissociation)	30	MS2	90.3809	23	36.4032	39402	F5		185.15	185.15	1638	1	1		1	6.18965e-05	8.10149e-05	0.918012	190104	36.4
FALSE	High	MS Amanda 3.0 (A5)	Unambiguous	[K].TkDGVVEITGK.[H]	K2(AV_NHS_110)	1	P04792	P04792	1	2	0.0711	0	1	1	628.84	1256.67	1256.67	-0.45	-0.00028	HCD (High Energy Collision Dissociation)	30	MS2	24.18	31.137	36.4226	39425	F5		372.67	372.67	2288	1	1		1	6.18965e-05	1.89639e-06	1.49772	4.07959e+06	36.51
FALSE	High	MS Amanda 3.0 (A5)	Unambiguous	[R].VLSAPPHFHFGQTNR.[T]		2	P26641	P26641-2; P26641	0	4	0.6424	0	1	1	427.723	1707.87	1707.87	-1.07	-0.00046	HCD (High Energy Collision Dissociation)	30	MS2	28.3366	23	36.4244	39428	F5		128.53	128.53	4699	1	1		1	6.18965e-05	2.29901e-05	1.11359	1.18993e+06	35.57
FALSE	High	MS Amanda 3.0 (A5)	Unambiguous	[R].GTWLASGSDDLK.[V]		2	Q5TAQ9	Q5TAQ9; Q5TAQ9-2	0	2	0.5428	0	1	1	625.307	1249.61	1249.61	0.16	0.0001	HCD (High Energy Collision Dissociation)	30	MS2	49.166	23	36.4257	39430	F5		207.28	207.28	2519	1	1		1	6.18965e-05	7.27288e-05	0.934908
FALSE	High	MS Amanda 3.0 (A5)	Unambiguous	[R].SSDPDYLAAVDK.[W]		2	P16278	P16278-3; P16278	0	2	0.3426	0	1	1	640.803	1280.6	1280.6	-1.79	-0.00115	HCD (High Energy Collision Dissociation)	30	MS2	85.825	23	36.4263	39431	F5		206.67	206.67	2293	1	1		1	6.18965e-05	2.05091e-05	1.13121
FALSE	High	MS Amanda 3.0 (A5)	Unambiguous	[K].IIPTLEEYQHYK.[G]		1	P61978-3	P61978-3	0	3	0.6378	0	1	1	511.937	1533.8	1533.79	1.53	0.00078	HCD (High Energy Collision Dissociation)	30	MS2	40.7193	23	36.438	39450	F5		191.22	191.22	3376	1	1		1	6.18965e-05	4.217e-05	1.01975	333174	36.53
FALSE	High	MS Amanda 3.0 (A5)	Unambiguous	[R].ETAQAIkGMHIR.[K]	K7(AV_NHS_110)	2	P18621	P18621-3; P18621	1	3	0.4224	0	1	1	488.926	1464.76	1464.76	0.52	0.00025	HCD (High Energy Collision Dissociation)	30	MS2	74.226	23	33.4156	35374	F5		166.04	166.04	3546	1	1		1	6.18965e-05	3.3546e-05	1.05519	944251	33.51
FALSE	High	MS Amanda 3.0 (A5)	Unambiguous	[R].ELAEDGYSGVEVR.[V]		2	P23396	P23396-2; P23396	0	2	0.7232	0	1	1	712.339	1423.67	1423.67	0.49	0.00035	HCD (High Energy Collision Dissociation)	30	MS2	1.76558	7.624	33.4411	35407	F5		322.48	322.48	2946	1	1		1	6.18965e-05	2.65817e-07	1.79988	6.1378e+06	33.47
FALSE	High	MS Amanda 3.0 (A5)	Unambiguous	[K].DILLQQQQQLGHGGPEAAPR.[A]		2	Q7Z5L9	Q7Z5L9-2; Q7Z5L9	0	3	0.5701	0	1	1	719.375	2156.11	2156.12	-4.31	-0.0031	HCD (High Energy Collision Dissociation)	30	MS2	54.3292	23	36.2819	39239	F5		190.88	190.88	5177	1	1		1	6.18965e-05	4.54471e-05	1.00814	221280	36.32
FALSE	High	MS Amanda 3.0 (A5)	Unambiguous	[K].LESPTVSTLTPSSPGK.[L]		1	Q96C36	Q96C36	0	2	0.6208	0	1	1	800.925	1600.84	1600.84	0.12	9e-05	HCD (High Energy Collision Dissociation)	30	MS2	21.3552	176.69	35.7224	38482	F5		340.62	340.62	3331	1	1		1	6.18965e-05	7.18659e-10	2.70915	562572	35.71
FALSE	High	MS Amanda 3.0 (A5)	Unambiguous	[K].VIILGDSGVGK.[T]		1	P51149	P51149	0	2	0.4925	0	1	1	529.316	1057.62	1057.63	-0.24	-0.00013	HCD (High Energy Collision Dissociation)	30	MS2	75.6358	23	35.7018	38458	F5		244.18	244.18	376	1	1		1	6.18965e-05	6.14055e-06	1.31698	4629549	35.85
FALSE	High	MS Amanda 3.0 (A5)	Unambiguous	[R].GQkVLDSGAPIK.[I]	K3(AV_NHS_110)	1	P06576	P06576	1	2	0.5355	0	1	1	661.868	1322.73	1322.73	-1.69	-0.00112	HCD (High Energy Collision Dissociation)	30	MS2	87.0682	23	35.6975	38451	F5		268.16	268.16	1687	1	1		1	6.18965e-05	2.36961e-05	1.10892	4.36543e+06	35.84
FALSE	High	MS Amanda 3.0 (A5)	Unambiguous	[K].ALTSQLTDEELAQGR.[L]		1	P23368	P23368	0	2	0.6959	0	1	1	816.413	1631.82	1631.82	-2.69	-0.00219	HCD (High Energy Collision Dissociation)	30	MS2	72.7053	23	37.8989	41416	F5		275.88	275.88	4354	1	1		1	6.18965e-05	6.54949e-07	1.66121	323688	37.97
FALSE	High	MS Amanda 3.0 (A5)	Unambiguous	[K].WAAVVVPSGEEQR.[Y]		9	P01889	P17693-6; P17693-5; P17693-2; P04439-2; P17693; P13747; P04439; P01893; P01889	0	2	0.7478	0	1	1	714.367	1427.73	1427.73	-0.12	-8e-05	HCD (High Energy Collision Dissociation)	30	MS2	8.3199	158.677	37.9151	41434	F5		340.81	340.81	3575	1	1		1	6.18965e-05	1.80505e-06	1.50531	2.16911e+06	37.97
FALSE	High	MS Amanda 3.0 (A5)	Unambiguous	[K].LIADVAPSAIR.[E]		1	P39748	P39748	0	2	0.53	0	1	1	563.335	1125.66	1125.66	0.29	0.00016	HCD (High Energy Collision Dissociation)	30	MS2	16.7088	23	37.9157	41435	F5		284.22	284.22	650	1	1		1	6.18965e-05	6.4104e-05	0.954626	2676650	37.97
FALSE	High	MS Amanda 3.0 (A5)	Unambiguous	[R].AITGIQAFTASK.[-]		1	Q92947	Q92947	0	2	0.5522	0	1	1	604.336	1207.66	1207.67	-2.86	-0.00173	HCD (High Energy Collision Dissociation)	30	MS2	72.4732	23	37.9261	41452	F5		191.14	191.14	1930	1	1		1	6.18965e-05	8.41013e-05	0.912146	285368	37.96
FALSE	High	MS Amanda 3.0 (A5)	Unambiguous	[K].AGVVGPELHEQLLSAEK.[A]		9	Q15149-8; Q15149-2	Q15149; Q15149-9; Q15149-8; Q15149-7; Q15149-6; Q15149-5; Q15149-4; Q15149-3; Q15149-2	0	3	0.4186	0	1	1	592.988	1776.95	1776.95	-0.52	-0.00031	HCD (High Energy Collision Dissociation)	30	MS2	90.4003	23	37.9371	41469	F5		114.31	114.31	2841	1	1		2	6.18965e-05	5.95919e-05	0.966005	254159	37.99
FALSE	High	MS Amanda 3.0 (A5)	Unambiguous	[K].GEGPDVDVTLPK.[A]		1	Q09666	Q09666	0	2	0.6738	0	1	1	613.817	1226.63	1226.63	-0.13	-8e-05	HCD (High Energy Collision Dissociation)	30	MS2	27.0135	23	37.9468	41477	F5		234.12	234.12	2299	1	1		1	6.18965e-05	8.44876e-06	1.26786	701017	37.89
FALSE	High	MS Amanda 3.0 (A5)	Unambiguous	[K].IFYPETTDIYDRK.[N]		1	P46940	P46940	1	3	0.634	0	1	1	554.279	1660.82	1660.82	-0.45	-0.00025	HCD (High Energy Collision Dissociation)	30	MS2	73.029	23	37.9474	41478	F5		206.91	206.91	4695	1	1		1	6.18965e-05	4.27127e-06	1.37283	744959	37.96
FALSE	High	MS Amanda 3.0 (A5)	Unambiguous	[K].LAADAGTFLSR.[A]		2	Q9Y371	Q9Y371; Q9Y371-2	0	2	0.4607	0	1	1	561.302	1121.6	1121.59	1.44	0.00081	HCD (High Energy Collision Dissociation)	30	MS2	72.586	23	37.956	41492	F5		182.45	182.45	2090	1	1		1	6.18965e-05	5.61679e-05	0.975221	251470	37.96
FALSE	High	MS Amanda 3.0 (A5)	Unambiguous	[R].AVAIDLPGLGHSK.[E]		1	Q96IU4	Q96IU4	0	2	0.5103	0	1	1	639.365	1277.72	1277.72	1.81	0.00116	HCD (High Energy Collision Dissociation)	30	MS2	82.2106	23	37.9578	41495	F5		258.13	258.13	992	1	1		1	6.18965e-05	1.98812e-05	1.13601	342578	38.01
FALSE	High	MS Amanda 3.0 (A5)	Unambiguous	[R].IYVASVHQDLSDDDIK.[S]		6	Q9UHX1-2	Q9UHX1-2; Q9UHX1-4; Q9UHX1-3; Q9UHX1-6; Q9UHX1-5; Q9UHX1	0	3	0.511	0	1	1	606.636	1817.89	1817.89	0.51	0.00031	HCD (High Energy Collision Dissociation)	30	MS2	60.0904	23	34.9323	37418	F5		194.24	194.24	5513	1	1		1	6.18965e-05	1.30021e-06	1.55576	752929	35.07
FALSE	High	MS Amanda 3.0 (A5)	Unambiguous	[K].VGAEDADGIDMAYR.[V]		2	P49588	P49588-2; P49588	0	2	0.6666	0	1	1	741.829	1482.65	1482.65	-1.63	-0.00121	HCD (High Energy Collision Dissociation)	30	MS2	76.8679	23	37.8922	41405	F5		260.51	260.51	1713	1	1		1	6.18965e-05	4.66037e-06	1.35941	1.71095e+06	38.06
FALSE	High	MS Amanda 3.0 (A5)	Unambiguous	[K].IDEAESLNDEELEEK.[E]		1	O60264	O60264	0	2	0.7772	0	1	1	881.897	1762.79	1762.79	-0.32	-0.00029	HCD (High Energy Collision Dissociation)	30	MS2	35.1435	23	34.9378	37427	F5		295.45	295.45	2761	1	1		1	6.18965e-05	2.01001e-07	1.84286	342792	35
FALSE	High	MS Amanda 3.0 (A5)	Unambiguous	[R].GPDEEAVVDLGK.[T]		9	Q9Y6M7-7	Q9Y6M7-9; Q9Y6M7-8; Q9Y6M7-7; Q9Y6M7-14; Q9Y6M7-13; Q9Y6M7-12; Q9Y6M7-11; Q9Y6M7-10; Q9Y6M7-6	0	2	0.7164	0	1	1	614.807	1228.61	1228.61	0.22	0.00014	HCD (High Energy Collision Dissociation)	30	MS2	80.097	23	34.9644	37462	F5		253.87	253.87	2584	1	1		1	6.18965e-05	2.14544e-06	1.47874	556831	34.93
FALSE	High	MS Amanda 3.0 (A5)	Unambiguous	[K].LMIEMDGTENK.[S]		1	P06733	P06733	0	2	0.5928	0	1	1	640.796	1280.59	1280.59	-0.43	-0.00027	HCD (High Energy Collision Dissociation)	30	MS2	90.0713	23	34.9816	37489	F5		191.84	191.84	2106	1	1		1	6.18965e-05	7.55132e-05	0.92903	3.06591e+06	35.2
FALSE	High	MS Amanda 3.0 (A5)	Unambiguous	[R].AEAGDNLGALVR.[G]		1	P49411	P49411	0	2	0.6559	0	1	1	593.315	1185.62	1185.62	0.29	0.00017	HCD (High Energy Collision Dissociation)	30	MS2	30.533	11.067	34.9916	37498	F5		274.76	274.76	2518	1	1		1	6.18965e-05	5.74674e-06	1.32717	9058026	34.84
FALSE	High	MS Amanda 3.0 (A5)	Unambiguous	[K].YYVTIIDAPGHR.[D]		2	P68104	Q5VTE0; P68104	0	3	0.6478	0	1	1	468.914	1404.73	1404.73	-0.66	-0.00031	HCD (High Energy Collision Dissociation)	30	MS2	56.1262	23	34.9941	37502	F5		231.09	231.09	3544	1	1		1	6.18965e-05	1.8674e-06	1.50009	26449968	35.28
FALSE	High	MS Amanda 3.0 (A5)	Unambiguous	[K].AEAGAGSATEFQFR.[G]		2	P46783	Q9NQ39; P46783	0	2	0.781	0	1	1	721.339	1441.67	1441.67	0.18	0.00013	HCD (High Energy Collision Dissociation)	30	MS2	36.5353	23	35.0238	37542	F5		306.88	306.88	2806	1	1		1	6.18965e-05	9.29566e-08	1.96144	884070	34.77
FALSE	High	MS Amanda 3.0 (A5)	Unambiguous	[K].VDATAETDLAkR.[F]	K11(AV_NHS_110)	1	P13667	P13667	1	2	0.1012	0	1	1	700.358	1399.71	1399.71	2.19	0.00153	HCD (High Energy Collision Dissociation)	30	MS2	40.198	23	35.0617	37595	F5		288.59	288.59	3386	1	1		1	6.18965e-05	2.73409e-06	1.44145	261371	35.15
FALSE	High	MS Amanda 3.0 (A5)	Unambiguous	[R].AGGADAVQTVTGGLR.[S]		1	Q9H223	Q9H223	0	2	0.7205	0	1	1	686.863	1372.72	1372.72	0.21	0.00014	HCD (High Energy Collision Dissociation)	30	MS2	74.3171	23	35.0727	37612	F5		291.51	291.51	3257	1	1		1	6.18965e-05	6.85946e-07	1.6541	341387	35.17
FALSE	High	MS Amanda 3.0 (A5)	Unambiguous	[K].VSFTGSVPTGMK.[I]		3	P49189	P49189-3; P49189-2; P49189	0	2	0.5737	0	1	1	605.812	1210.62	1210.61	2.16	0.00131	HCD (High Energy Collision Dissociation)	30	MS2	64.3692	23	35.0843	37623	F5		213.22	213.22	2824	1	1		1	6.18965e-05	5.2733e-06	1.3404	991397	35.18
FALSE	High	MS Amanda 3.0 (A5)	Unambiguous	[R].ITALkSQYEGR.[I]	K5(AV_NHS_110)	1	P12270	P12270	1	2	0.1061	0	1	1	688.366	1375.73	1375.72	2.99	0.00205	HCD (High Energy Collision Dissociation)	30	MS2	19.3682	23	35.0855	37625	F5		270.32	270.32	2820	1	1		1	6.18965e-05	1.11732e-05	1.22483	287967	35.11
FALSE	High	MS Amanda 3.0 (A5)	Unambiguous	[R].IEDVTPIPSDSTR.[R]		1	P62263	P62263	0	2	0.6317	0	1	1	715.363	1429.72	1429.72	1.64	0.00117	HCD (High Energy Collision Dissociation)	30	MS2	20.1778	23	35.0886	37630	F5		325.36	325.36	3382	1	1		1	6.18965e-05	1.90395e-06	1.49711	8031517	34.9
FALSE	High	MS Amanda 3.0 (A5)	Unambiguous	[R].ANLPQSFQVDTSK.[A]		2	P21333	P21333-2; P21333	0	2	0.6912	0	1	1	717.864	1434.72	1434.72	-0.53	-0.00038	HCD (High Energy Collision Dissociation)	30	MS2	42.626	155.487	34.9613	37457	F5		268.09	268.09	4158	1	1		1	6.18965e-05	4.13523e-06	1.37781	1.55631e+06	34.92
FALSE	High	MS Amanda 3.0 (A5)	Unambiguous	[R].LQDTYNLDTDTISK.[G]		3	P13674	P13674-3; P13674-2; P13674	0	2	0.5848	0	1	1	813.896	1626.78	1626.79	-0.7	-0.00057	HCD (High Energy Collision Dissociation)	30	MS2	46.4841	23	37.8443	41343	F5		238.71	238.71	4236	1	1		1	6.18965e-05	7.05639e-06	1.29558	421001	37.92
FALSE	High	MS Amanda 3.0 (A5)	Unambiguous	[K].FPSLLTHNENMVAK.[V]		1	P62906	P62906	0	3	0.5871	0	1	1	534.276	1600.81	1600.82	-0.74	-0.00039	HCD (High Energy Collision Dissociation)	30	MS2	63.6304	21.06	37.8253	41313	F5		158.21	158.21	4147	1	1		1	6.18965e-05	6.40611e-06	1.31046	3369732	37.97
FALSE	High	MS Amanda 3.0 (A5)	Unambiguous	[R].LVPGGGATEIELAK.[Q]		3	P50990-3; P50990	P50990-3; P50990-2; P50990	0	2	0.7177	0	1	1	677.881	1354.75	1354.76	-2.84	-0.00192	HCD (High Energy Collision Dissociation)	30	MS2	78.6726	23	37.7979	41277	F5		217.89	217.89	1453	1	1		2	6.18965e-05	1.09652e-05	1.22772	3.49e+06	37.93
FALSE	High	MS Amanda 3.0 (A5)	Unambiguous	[K].LDSTDFTGTIK.[L]		1	P02786	P02786	0	2	1	0	1	1	599.304	1197.6	1197.6	0.91	0.00054	HCD (High Energy Collision Dissociation)	30	MS2	57.2231	23	37.5853	40990	F5		240.86	240.86	2388	1	1		1	6.18965e-05	1.59348e-05	1.17013	3.34977e+06	37.72
FALSE	High	MS Amanda 3.0 (A5)	Unambiguous	[K].VEGPAFTDAIR.[M]		2	Q96TA1	Q96TA1; Q96TA1-2	0	2	0.61	0	1	1	588.305	1175.6	1175.61	-2.14	-0.00126	HCD (High Energy Collision Dissociation)	30	MS2	82.1339	23	37.5877	40994	F5		224.27	224.27	2888	1	1		1	6.18965e-05	2.13208e-05	1.12522	1.18146e+06	37.68
FALSE	High	MS Amanda 3.0 (A5)	Unambiguous	[R].YYTSASGDEMVSLK.[D]		2	P07900	P07900-2; P07900	0	2	0.7372	0	1	1	775.855	1550.7	1550.7	-0.82	-0.00063	HCD (High Energy Collision Dissociation)	30	MS2	29.8609	23	37.6119	41025	F5		302.33	302.33	2521	1	1		1	6.18965e-05	7.84334e-08	1.98756	2.85727e+06	37.03
FALSE	High	MS Amanda 3.0 (A5)	Unambiguous	[K].EGYSGVGLLSR.[Q]		1	P27695	P27695	0	2	0.6055	0	1	1	569.298	1137.59	1137.59	-1.02	-0.00058	HCD (High Energy Collision Dissociation)	30	MS2	57.1494	23	37.6132	41027	F5		233.51	233.51	2735	1	1		1	6.18965e-05	2.45384e-05	1.10353	1.02857e+06	37.62
FALSE	High	MS Amanda 3.0 (A5)	Unambiguous	[R].ELQSMADQEQVSPAAIK.[K]		3	P32322	P32322-3; P32322-2; P32322	0	2	0.7276	0	1	1	922.956	1844.9	1844.91	-0.59	-0.00054	HCD (High Energy Collision Dissociation)	30	MS2	15.4271	23	37.6175	41034	F5		335.53	335.53	5588	1	1		1	6.18965e-05	6.27972e-08	2.02175	814264	37.7
FALSE	High	MS Amanda 3.0 (A5)	Unambiguous	[K].ENVVQSVTSVAEK.[T]		1	O76070	O76070	0	2	0.6121	0	1	1	695.364	1389.72	1389.72	-1.08	-0.00075	HCD (High Energy Collision Dissociation)	30	MS2	31.6235	23	37.6193	41037	F5		283.01	283.01	3252	1	1		1	6.18965e-05	9.44784e-07	1.60487	1.3174e+06	37.58
FALSE	High	MS Amanda 3.0 (A5)	Unambiguous	[K].MQASIEkGGSLPK.[V]	K7(AV_NHS_110)	2	P06748	P06748-2; P06748	1	2	0.123	0	1	1	728.378	1455.75	1455.75	-1.05	-0.00076	HCD (High Energy Collision Dissociation)	30	MS2	44.5158	23	37.6206	41039	F5		212.59	212.59	3497	1	1		1	6.18965e-05	4.11381e-05	1.02359	612506	37.9
FALSE	High	MS Amanda 3.0 (A5)	Unambiguous	[K].LLQSIGQAPESISEK.[E]		4	Q13564	Q13564-4; Q13564-3; Q13564-2; Q13564	0	2	0.7057	0	1	1	800.435	1599.86	1599.86	2.71	0.00217	HCD (High Energy Collision Dissociation)	30	MS2	80.2348	23	37.6303	41054	F5		284.34	284.34	2436	1	1		1	6.18965e-05	1.86175e-06	1.50055	222057	37.66
FALSE	High	MS Amanda 3.0 (A5)	Unambiguous	[R].VLQEYTSDDMNVAPGDR.[V]		1	Q9Y6D5	Q9Y6D5	0	2	1	0	1	1	955.433	1909.86	1909.86	-0.83	-0.00079	HCD (High Energy Collision Dissociation)	30	MS2	70.3349	23	37.6322	41057	F5		237.88	237.88	3371	1	1		1	6.18965e-05	4.55704e-06	1.36286	159791	37.65
FALSE	High	MS Amanda 3.0 (A5)	Unambiguous	[K].EDEQQQALQDIASR.[C]		4	P49916	P49916-4; P49916-3; P49916-2; P49916	0	2	0.6906	0	1	1	815.886	1630.76	1630.77	-1.4	-0.00114	HCD (High Energy Collision Dissociation)	30	MS2	61.0012	23	37.6516	41081	F5		220.78	220.78	3346	1	1		1	6.18965e-05	1.16406e-05	1.21852	124354	37.65
FALSE	High	MS Amanda 3.0 (A5)	Unambiguous	[K].VETFSGVYkK.[L]	K9(AV_NHS_110)	1	P62081	P62081	1	2	0.1009	0	1	1	634.332	1267.66	1267.66	-0.69	-0.00043	HCD (High Energy Collision Dissociation)	30	MS2	48.2458	23	37.6763	41113	F5		257.53	257.53	2720	1	1		1	6.18965e-05	5.43946e-05	0.980213	1233732	37.84
FALSE	High	MS Amanda 3.0 (A5)	Unambiguous	[R].EAGAGGLSIAVEGPSK.[A]		9	O75369-8	O75369-6; O75369-3; O75369-2; O75369-9; O75369-8; O75369-7; O75369; Q14315-2; Q14315	0	2	0.6541	0	1	1	721.877	1442.75	1442.75	-1.45	-0.00105	HCD (High Energy Collision Dissociation)	30	MS2	59.3399	23	37.6898	41134	F5		221.75	221.75	3491	1	1		1	6.18965e-05	7.21453e-06	1.29217	943610	37.95
FALSE	High	MS Amanda 3.0 (A5)	Unambiguous	[R].TIAMDGTEGLVR.[G]		1	P06576	P06576	0	2	0.6194	0	1	1	631.823	1262.64	1262.64	-1.24	-0.00078	HCD (High Energy Collision Dissociation)	30	MS2	16.4481	115.653	37.7022	41147	F5		321.6	321.6	3040	1	1		1	6.18965e-05	1.39197e-05	1.19097	14210751	37.37
FALSE	High	MS Amanda 3.0 (A5)	Unambiguous	[M].AGPESDAQYQFTGIK.[K]		1	Q96IX5	Q96IX5	0	2	1	0	1	1	806.386	1611.76	1611.76	-0.19	-0.00016	HCD (High Energy Collision Dissociation)	30	MS2	43.5153	23	37.7243	41182	F5		337.98	337.98	3705	1	1		1	6.18965e-05	1.06808e-08	2.29415	1.74212e+06	37.95
FALSE	High	MS Amanda 3.0 (A5)	Unambiguous	[K].GFVEPDHYVVVGAQR.[D]		1	P02786	P02786	0	3	0.3269	0	1	1	558.286	1672.84	1672.84	-0.33	-0.00018	HCD (High Energy Collision Dissociation)	30	MS2	53.2651	23	37.7333	41189	F5		162.02	162.02	4702	1	1		1	6.18965e-05	9.02299e-06	1.25774	7066337	37.39
FALSE	High	MS Amanda 3.0 (A5)	Unambiguous	[R].STGEAFVQFASK.[E]		3	P31942	P31942-3; P31942-2; P31942	0	2	0.7199	0	1	1	636.315	1271.62	1271.63	-2.9	-0.00184	HCD (High Energy Collision Dissociation)	30	MS2	58.9377	23	37.7339	41190	F5		221.33	221.33	3315	1	1		1	6.18965e-05	2.07087e-05	1.12972	758998	37.81
FALSE	High	MS Amanda 3.0 (A5)	Unambiguous	[K].ENVVQSVTSVAEK.[T]		1	O76070	O76070	0	2	0.6517	0	1	1	695.363	1389.72	1389.72	-1.7	-0.00118	HCD (High Energy Collision Dissociation)	30	MS2	49.7449	23	37.7364	41194	F5		246.65	246.65	3252	1	1		1	6.18965e-05	1.30647e-05	1.20074	1.3174e+06	37.58
FALSE	High	MS Amanda 3.0 (A5)	Unambiguous	[R].TkNETDEDGWTTVR.[R]	K2(AV_NHS_110)	2	Q14152	Q14152-2; Q14152	1	2	0.6355	0	1	2	881.4	1761.79	1761.79	0.04	4e-05	HCD (High Energy Collision Dissociation)	30	MS2	74.4714	23	37.7382	41197	F5		206.46	206.46	2841	1	1		1	6.18965e-05	6.51898e-05	0.952005	177997	37.71
FALSE	High	MS Amanda 3.0 (A5)	Unambiguous	[R].tKNETDEDGWTTVR.[R]	T1(AV_NHS_110)	2	Q14152	Q14152-2; Q14152	1	2	0.6355	0	1	1	881.4	1761.79	1761.79	0.04	4e-05	HCD (High Energy Collision Dissociation)	30	MS2	74.4714	23	37.7382	41197	F5		206.46	206.46	2841	1	1		1	6.18965e-05	6.51898e-05	0.952005	177997	37.71
FALSE	High	MS Amanda 3.0 (A5)	Unambiguous	[R].ALIVVQQGMTPSAK.[Q]		1	P19388	P19388	0	2	0.6803	0	1	1	721.905	1442.8	1442.8	-1.25	-0.0009	HCD (High Energy Collision Dissociation)	30	MS2	87.6549	23	37.7468	41211	F5		200.6	200.6	1504	1	1		1	6.18965e-05	6.45769e-05	0.953479
FALSE	High	MS Amanda 3.0 (A5)	Unambiguous	[R].IMDPNIVGSEHYDVAR.[G]		1	P06576	P06576	0	3	0.7557	0	1	1	605.96	1815.87	1815.87	-1.8	-0.00109	HCD (High Energy Collision Dissociation)	30	MS2	48.8135	23	37.7637	41230	F5		223.65	223.65	5622	1	1		1	6.18965e-05	2.90734e-08	2.14017	16937270	37.43
FALSE	High	MS Amanda 3.0 (A5)	Unambiguous	[K].ENVVQSVTSVAEK.[T]		1	O76070	O76070	0	2	0.5879	0	1	1	695.364	1389.72	1389.72	-1.43	-0.001	HCD (High Energy Collision Dissociation)	30	MS2	61.0752	23	37.765	41232	F5		208.38	208.38	3197	1	1		1	6.18965e-05	1.15655e-05	1.21951	1.3174e+06	37.58
FALSE	High	MS Amanda 3.0 (A5)	Unambiguous	[R].DGSLASNPYSGDLTK.[F]		5	Q14157	Q14157-5; Q14157-4; Q14157-3; Q14157-1; Q14157	0	2	0.6576	0	1	1	762.861	1524.71	1524.72	-1.84	-0.00141	HCD (High Energy Collision Dissociation)	30	MS2	51.961	23	37.7662	41234	F5		216.06	216.06	3384	1	1		1	6.18965e-05	1.74632e-05	1.15601	391731	37.78
FALSE	High	MS Amanda 3.0 (A5)	Unambiguous	[R].LVGEIMQETGTR.[I]		2	Q00341	Q00341-2; Q00341	0	2	0.5549	0	1	1	667.345	1333.68	1333.68	2.93	0.00195	HCD (High Energy Collision Dissociation)	30	MS2	75.2647	23	35.0923	37636	F5		215.11	215.11	3201	1	1		1	6.18965e-05	4.05567e-05	1.0258	779064	35.25
FALSE	High	MS Amanda 3.0 (A5)	Unambiguous	[K].STGGAPTFNVTVTK.[T]		1	P07737	P07737	0	2	0.668	0	1	1	690.363	1379.72	1379.72	1.37	0.00095	HCD (High Energy Collision Dissociation)	30	MS2	20.8458	30.824	35.1134	37662	F5		278.71	278.71	2935	1	1		1	6.18965e-05	3.7216e-06	1.39402	5306148	34.91
FALSE	High	MS Amanda 3.0 (A5)	Unambiguous	[K].EGLELPEDEEEK.[K]		6	P08238; P07900	P07900-2; Q58FG0; Q58FF6; Q58FF7; P08238; P07900	0	2	0.7651	0	1	1	708.824	1416.64	1416.64	1.52	0.00108	HCD (High Energy Collision Dissociation)	30	MS2	1.97857	23	35.114	37663	F5		257.21	257.21	1871	1	1		2	6.18965e-05	1.94686e-05	1.13925	19182312	34.83
FALSE	High	MS Amanda 3.0 (A5)	Unambiguous	[K].STGGAPTFNVTVTK.[T]		1	P07737	P07737	0	2	0.7203	0	1	1	690.363	1379.72	1379.72	1.37	0.00095	HCD (High Energy Collision Dissociation)	30	MS2	59.0408	23	35.138	37701	F5		221.11	221.11	2935	1	1		1	6.18965e-05	4.0832e-05	1.02475	5306148	34.91
FALSE	High	MS Amanda 3.0 (A5)	Unambiguous	[K].NFGIGQDIQPK.[R]		1	P62424	P62424	0	2	0.7033	0	1	1	608.82	1216.63	1216.63	0.19	0.00012	HCD (High Energy Collision Dissociation)	30	MS2	15.3036	21.744	35.479	38154	F5		269.98	269.98	2281	1	1		1	6.18965e-05	7.96048e-05	0.920764	5614484	35.36
FALSE	High	MS Amanda 3.0 (A5)	Unambiguous	[R].YALYDATYETK.[E]		3	Q9Y281; P23528	Q9Y281-3; Q9Y281; P23528	0	2	0.6164	0	1	1	669.315	1337.62	1337.63	-1.84	-0.00123	HCD (High Energy Collision Dissociation)	30	MS2	42.3704	23	35.4802	38156	F5		259.36	259.36	2480	1	1		2	6.18965e-05	1.45485e-05	1.18416	34005112	35.8
FALSE	High	MS Amanda 3.0 (A5)	Unambiguous	[K].EGASILLDGR.[K]		2	Q02252	Q02252; Q02252-2	0	2	0.5199	0	1	1	515.779	1030.55	1030.55	-1.64	-0.00084	HCD (High Energy Collision Dissociation)	30	MS2	77.0357	23	35.4815	38158	F5		219.86	219.86	1619	1	1		1	6.18965e-05	6.65702e-05	0.948735	429213	35.51
FALSE	High	MS Amanda 3.0 (A5)	Unambiguous	[R].LGQSDPAPLQHQMDIYQK.[R]		2	P29401	P29401-2; P29401	0	3	0.4951	0	1	1	690.343	2069.01	2069.01	0.51	0.00035	HCD (High Energy Collision Dissociation)	30	MS2	64.6784	23	35.4821	38159	F5		175.19	175.19	6400	1	1		1	6.18965e-05	6.54996e-07	1.6612	1306325	35.61
FALSE	High	MS Amanda 3.0 (A5)	Unambiguous	[K].QQPLFVSGGDDYK.[I]		2	P53621	P53621-2; P53621	0	2	0.7204	0	1	1	727.352	1453.7	1453.7	0.43	0.00031	HCD (High Energy Collision Dissociation)	30	MS2	60.0463	23	35.4858	38165	F5		259.91	259.91	3380	1	1		1	6.18965e-05	8.36074e-07	1.62367	1.02956e+06	35.61
FALSE	High	MS Amanda 3.0 (A5)	Unambiguous	[R].GQQEAkLLAER.[G]	K6(AV_NHS_110)	4	Q14980-2	Q14980-2; Q14980-4; Q14980-3; Q14980	1	2	0.5329	0	1	1	676.862	1352.72	1352.72	0.51	0.00034	HCD (High Energy Collision Dissociation)	30	MS2	83.3177	23	35.4962	38181	F5		238.19	238.19	2669	1	1		1	6.18965e-05	1.94276e-05	1.13957
FALSE	High	MS Amanda 3.0 (A5)	Unambiguous	[R].VISSIEQkTDTSDK.[K]	K8(AV_NHS_110)	1	P27348	P27348	1	2	0.111	0	1	1	830.918	1660.83	1660.83	0.66	0.00055	HCD (High Energy Collision Dissociation)	30	MS2	0	23	35.5005	38188	F5		269.45	269.45	4570	1	1		1	6.18965e-05	2.44366e-06	1.45872	732847	35.62
FALSE	High	MS Amanda 3.0 (A5)	Unambiguous	[K].YYVTIIDAPGHR.[D]		2	P68104	Q5VTE0; P68104	0	3	0.6927	0	1	1	468.914	1404.73	1404.73	0.06	3e-05	HCD (High Energy Collision Dissociation)	30	MS2	13.7993	5.316	35.5099	38196	F5		258.4	258.4	3460	1	1		1	6.18965e-05	1.72706e-06	1.5121	26449968	35.28
FALSE	High	MS Amanda 3.0 (A5)	Unambiguous	[K].LMIEMDGTENK.[S]		1	P06733	P06733	0	2	0.4893	0	1	1	640.797	1280.59	1280.59	-0.3	-0.00019	HCD (High Energy Collision Dissociation)	30	MS2	61.7333	23	35.5117	38199	F5		193.24	193.24	2025	1	1		1	6.18965e-05	5.16693e-05	0.988208	3.06591e+06	35.2
FALSE	High	MS Amanda 3.0 (A5)	Unambiguous	[K].VSHVSTGGGASLELLEGK.[VI]		3	P00558; P07205	P00558-2; P00558; P07205	0	3	0.5824	0	1	1	580.977	1740.92	1740.91	2.13	0.00124	HCD (High Energy Collision Dissociation)	30	MS2	79.996	23	35.5124	38200	F5		188.22	188.22	3539	1	1		2	6.18965e-05	7.43252e-05	0.931511	475570	35.68
FALSE	High	MS Amanda 3.0 (A5)	Unambiguous	[R].GIEPTGNMVkQPAK.[F]	K10(AV_NHS_110)	9	O75369-8	O75369-6; O75369-3; O75369-2; O75369-9; O75369-8; O75369-7; O75369-5; O75369-4; O75369	1	2	0.3347	0	1	1	790.411	1579.82	1579.81	0.25	0.0002	HCD (High Energy Collision Dissociation)	30	MS2	70.4894	23	35.5148	38204	F5		298.42	298.42	3750	1	1		1	6.18965e-05	1.62034e-07	1.87599	611851	35.58
FALSE	High	MS Amanda 3.0 (A5)	Unambiguous	[R].SQPVSQPLTYESGPDEVR.[A]		3	Q9H6S3	Q9H6S3-3; Q9H6S3-2; Q9H6S3	0	2	0.7478	0	1	1	994.981	1988.96	1988.96	-0.15	-0.00015	HCD (High Energy Collision Dissociation)	30	MS2	0	23	35.5185	38210	F5		245.91	245.91	6148	1	1		1	6.18965e-05	1.1787e-05	1.21659	335849	35.59
FALSE	High	MS Amanda 3.0 (A5)	Unambiguous	[R].LESEGSPETLTNLR.[K]		2	Q9P035	Q9P035-2; Q9P035	0	2	0.5564	0	1	1	773.392	1545.78	1545.78	0.78	0.0006	HCD (High Energy Collision Dissociation)	30	MS2	35.3875	23	35.5439	38243	F5		227.1	227.1	3867	1	1		1	6.18965e-05	8.85768e-06	1.26059	951788	35.42
FALSE	High	MS Amanda 3.0 (A5)	Unambiguous	[K].AEAGAGSATEFQFR.[G]		2	P46783	Q9NQ39; P46783	0	2	0.7485	0	1	1	721.34	1441.67	1441.67	1.56	0.00112	HCD (High Energy Collision Dissociation)	30	MS2	51.714	23	35.5623	38272	F5		256.62	256.62	2825	1	1		1	6.18965e-05	7.78123e-07	1.63471	884070	34.77
FALSE	High	MS Amanda 3.0 (A5)	Unambiguous	[K].VIEEEWQQVDR.[Q]		1	P42166	P42166	0	2	0.7144	0	1	1	715.85	1430.69	1430.69	0.9	0.00064	HCD (High Energy Collision Dissociation)	30	MS2	52.3963	23	35.5824	38297	F5		235.64	235.64	3521	1	1		1	6.18965e-05	4.91966e-05	0.995829	721833	35.74
FALSE	High	MS Amanda 3.0 (A5)	Unambiguous	[R].VQIEHISSLIK.[L]		2	O00231	O00231-2; O00231	0	3	0.5242	0	1	1	422.919	1266.74	1266.74	-0.14	-6e-05	HCD (High Energy Collision Dissociation)	30	MS2	67.9859	23	35.583	38298	F5		167.87	167.87	818	1	1		1	6.18965e-05	1.73517e-05	1.157	1.62014e+06	35.75
FALSE	High	MS Amanda 3.0 (A5)	Unambiguous	[K].DLQDELAGNSEQR.[K]		1	Q9UQE7	Q9UQE7	0	2	0.6841	0	1	1	737.843	1474.68	1474.68	1.88	0.00139	HCD (High Energy Collision Dissociation)	30	MS2	68.0654	23	35.5848	38301	F5		214.11	214.11	2871	1	1		1	6.18965e-05	8.83038e-05	0.904488	147193	35.61
FALSE	High	MS Amanda 3.0 (A5)	Unambiguous	[R].QVAAVGQEPQVFGR.[S]		2	Q03518	Q03518; Q03518-2	0	2	0.5803	0	1	1	743.394	1485.78	1485.78	0.27	0.0002	HCD (High Energy Collision Dissociation)	30	MS2	65.5147	23	35.6126	38338	F5		282.64	282.64	2964	1	1		1	6.18965e-05	1.68425e-06	1.51596	283663	35.66
FALSE	High	MS Amanda 3.0 (A5)	Unambiguous	[R].TVENVTVFGTASASK.[H]		3	Q99536	Q99536-3; Q99536-2; Q99536	0	2	0.5108	0	1	1	755.891	1510.77	1510.77	-0.68	-0.00051	HCD (High Energy Collision Dissociation)	30	MS2	41.5488	23	35.6368	38369	F5		216.82	216.82	3622	1	1		1	6.18965e-05	1.28093e-05	1.20378	387428	35.92
FALSE	High	MS Amanda 3.0 (A5)	Unambiguous	[K].IEDLSQQAQLAAAEK.[F]		3	E9PAV3	E9PAV3-2; E9PAV3; Q13765	0	2	0.7282	0	1	1	807.921	1614.83	1614.83	0.31	0.00025	HCD (High Energy Collision Dissociation)	30	MS2	71.1549	23	35.6725	38419	F5		390.69	390.69	3901	1	1		1	6.18965e-05	2.70917e-10	2.85916	2407646	35.86
FALSE	High	MS Amanda 3.0 (A5)	Unambiguous	[K].SEQDQAENEGEDSAVLMER.[L]		3	Q99613	B5ME19; Q99613-2; Q99613	0	3	0.4996	0	1	1	712.97	2136.9	2136.9	-0.82	-0.00058	HCD (High Energy Collision Dissociation)	30	MS2	78.6679	23	35.678	38427	F5		193.19	193.19	1467	1	1		1	6.18965e-05	6.89767e-05	0.943188	364958	35.75
FALSE	High	MS Amanda 3.0 (A5)	Unambiguous	[R].LNDSILQATEQR.[R]		2	P15924	P15924; P15924-3	0	2	0.6765	0	1	1	694.362	1387.72	1387.72	-1.24	-0.00086	HCD (High Energy Collision Dissociation)	30	MS2	50.9458	157.566	35.6913	38441	F5		369.35	369.35	3093	1	1		1	6.18965e-05	1.06352e-06	1.58666	514211	35.65
FALSE	High	MS Amanda 3.0 (A5)	Unambiguous	[R].TTDGVYEGVAIGGDR.[Y]		3	P53396	P53396-3; P53396-2; P53396	0	2	0.6829	0	1	1	755.362	1509.72	1509.72	-0.51	-0.00038	HCD (High Energy Collision Dissociation)	30	MS2	58.0019	23	35.695	38447	F5		264.83	264.83	3517	1	1		1	6.18965e-05	3.44229e-07	1.76013	499921	35.79
FALSE	High	MS Amanda 3.0 (A5)	Unambiguous	[KR].GVILYGPPGTGK.[T]		2	P62191	P62191-2; P62191	0	2	0.5099	0	1	1	579.829	1158.65	1158.65	-0.51	-0.00029	HCD (High Energy Collision Dissociation)	30	MS2	55.0651	23	35.4512	38117	F5		158.71	158.71	1000	1	1		1	6.18965e-05	7.07948e-05	0.939123	1.28484e+06	35.54
FALSE	High	MS Amanda 3.0 (A5)	Unambiguous	[K].HALIIYDDLSK.[Q]		3	P25705	P25705-3; P25705-2; P25705	0	2	0.7577	0	1	1	644.35	1287.69	1287.69	-0.76	-0.00049	HCD (High Energy Collision Dissociation)	30	MS2	52.2202	7.136	37.5816	40984	F5		389.08	389.08	1905	1	1		1	6.18965e-05	4.58643e-08	2.07007	4.35923e+06	37.69
FALSE	High	MS Amanda 3.0 (A5)	Unambiguous	[KR].GVLLYGPPGTGK.[T]		5	Q8NB90; P62195	Q8NB90; Q8NB90-3; Q8NB90-2; P62195-2; P62195	0	2	0.5099	0	1	2	579.829	1158.65	1158.65	-0.51	-0.00029	HCD (High Energy Collision Dissociation)	30	MS2	55.0651	23	35.4512	38117	F5		158.71	158.71	1000	1	1		3	6.18965e-05	7.07948e-05	0.939123	1.28484e+06	35.54
FALSE	High	MS Amanda 3.0 (A5)	Unambiguous	[K].YQEVTNNLEFAK.[E]		2	Q14444	Q14444-2; Q14444	0	2	0.5887	0	1	1	728.359	1455.71	1455.71	-0.93	-0.00067	HCD (High Energy Collision Dissociation)	30	MS2	58.632	23	35.4188	38073	F5		229.85	229.85	3747	1	1		1	6.18965e-05	2.28405e-05	1.1146	912663	35.43
FALSE	High	MS Amanda 3.0 (A5)	Unambiguous	[R].VYTPSNADIGLR.[L]		2	Q6L8Q7	Q6L8Q7; Q6L8Q7-2	0	2	0.6226	0	1	1	653.344	1305.68	1305.68	0.89	0.00058	HCD (High Energy Collision Dissociation)	30	MS2	62.9252	136.651	35.1439	37703	F5		234.9	234.9	2539	1	1		1	6.18965e-05	4.0731e-05	1.02513	574830	35.12
FALSE	High	MS Amanda 3.0 (A5)	Unambiguous	[K].ASGPPVSELITK.[A]		3	P16403; P16402; P10412	P16403; P16402; P10412	0	2	0.7068	0	1	1	599.838	1198.67	1198.67	1.54	0.00092	HCD (High Energy Collision Dissociation)	30	MS2	29.6341	23	35.1544	37720	F5		282.78	282.78	1310	1	1		3	6.18965e-05	1.33261e-06	1.55198	29706922	35.38
FALSE	High	MS Amanda 3.0 (A5)	Unambiguous	[R].GkNASDMPETITSR.[D]	K2(AV_NHS_110)	4	Q8TCT9	Q8TCT9-5; Q8TCT9-4; Q8TCT9-2; Q8TCT9	1	2	0.6142	0	1	1	808.883	1616.76	1616.76	0.59	0.00048	HCD (High Energy Collision Dissociation)	30	MS2	92.6567	23	35.1568	37724	F5		248.18	248.18	3878	1	1		1	6.18965e-05	1.14246e-05	1.2214	363715	35.27
FALSE	High	MS Amanda 3.0 (A5)	Unambiguous	[R].GQAAVQQLQAEGLSPR.[F]		3	O75828; P16152	P16152-2; O75828; P16152	0	2	0.7641	0	1	1	826.939	1652.87	1652.87	0.05	4e-05	HCD (High Energy Collision Dissociation)	30	MS2	73.6283	23	35.1575	37725	F5		402.52	402.52	3209	1	1		2	6.18965e-05	2.3626e-10	2.88021	1.24365e+06	35.33
FALSE	High	MS Amanda 3.0 (A5)	Unambiguous	[R].TTPSYVAFTDTER.[L]		8	P11142; P34931; P0DMV9	P11142-2; P11142; P0DMV8-2; P34931; P48741; P54652; P17066; P0DMV9	0	2	1	0	1	1	744.356	1487.71	1487.7	2.86	0.00213	HCD (High Energy Collision Dissociation)	30	MS2	85.2363	23	35.1617	37731	F5		194.23	194.23	3373	1	1		3	6.18965e-05	8.22564e-05	0.915626
FALSE	High	MS Amanda 3.0 (A5)	Unambiguous	[K].YVGVSSDSVGGFR.[Y]		3	Q14677	Q14677-3; Q14677-2; Q14677	0	2	0.6252	0	1	1	665.326	1329.64	1329.64	1.2	0.0008	HCD (High Energy Collision Dissociation)	30	MS2	64.9915	23	35.1751	37745	F5		212.72	212.72	2783	1	1		1	6.18965e-05	6.2779e-05	0.957884	974124	35.26
FALSE	High	MS Amanda 3.0 (A5)	Unambiguous	[K].QMFLTQTDTGDDR.[V]		2	P78527	P78527-2; P78527	0	2	0.6242	0	1	1	764.341	1527.68	1527.67	0.48	0.00036	HCD (High Energy Collision Dissociation)	30	MS2	89.798	23	35.1806	37754	F5		207.75	207.75	2013	1	1		1	6.18965e-05	1.16504e-05	1.21838	206894	35.16
FALSE	High	MS Amanda 3.0 (A5)	Unambiguous	[K].MDDPTVNWSNER.[Y]		3	P15170-3	P15170-3; P15170-2; P15170	0	2	0.6791	0	1	1	732.315	1463.62	1463.62	0.67	0.00049	HCD (High Energy Collision Dissociation)	30	MS2	60.3673	23	35.1935	37774	F5		244.56	244.56	888	1	1		1	6.18965e-05	1.13487e-05	1.22243	258174	35.3
FALSE	High	MS Amanda 3.0 (A5)	Unambiguous	[R].AGVNTVTTLVENK.[K]		1	P62424	P62424	0	2	0.6793	0	1	1	673.37	1345.73	1345.73	1	0.00067	HCD (High Energy Collision Dissociation)	30	MS2	12.8865	11.425	35.2081	37790	F5		299.75	299.75	1930	1	1		1	6.18965e-05	2.80194e-06	1.43768	3257715	35.17
FALSE	High	MS Amanda 3.0 (A5)	Unambiguous	[K].AGMSAEQAQGLLEK.[I]		4	Q9Y2Q3	Q9Y2Q3; Q9Y2Q3-4; Q9Y2Q3-3; Q9Y2Q3-2	0	2	0.6402	0	1	1	716.86	1432.71	1432.71	1.63	0.00117	HCD (High Energy Collision Dissociation)	30	MS2	52.9201	23	35.2099	37793	F5		233.8	233.8	3348	1	1		1	6.18965e-05	2.17027e-06	1.47697	284134	35.19
FALSE	High	MS Amanda 3.0 (A5)	Unambiguous	[R].FGGNPGGFGNQGGFGNSR.[G]		2	Q13148	Q13148-4; Q13148	0	2	0.7507	0	1	1	863.888	1726.77	1726.77	0.06	5e-05	HCD (High Energy Collision Dissociation)	30	MS2	13.7152	23	35.2252	37817	F5		271.57	271.57	2408	1	1		1	6.18965e-05	2.67042e-07	1.79917	352956	35.36
FALSE	High	MS Amanda 3.0 (A5)	Unambiguous	[K].QQQFENLDQQLR.[K]		2	O60749	O60749-2; O60749	0	2	0.6721	0	1	1	773.886	1546.76	1546.76	1.92	0.00148	HCD (High Energy Collision Dissociation)	30	MS2	0	23	35.2271	37820	F5		232.69	232.69	4228	1	1		1	6.18965e-05	6.35448e-06	1.31171
FALSE	High	MS Amanda 3.0 (A5)	Unambiguous	[K].HVSPAGAAVGIPLSEDEAK.[V]		2	P31939	P31939-2; P31939	0	3	0.5516	0	1	1	616.655	1847.95	1847.95	0.24	0.00015	HCD (High Energy Collision Dissociation)	30	MS2	66.4637	23	35.2695	37873	F5		288.03	288.03	4792	1	1		1	6.18965e-05	2.28319e-08	2.17733	1386865	35.39
FALSE	High	MS Amanda 3.0 (A5)	Unambiguous	[R].LDALLADEER.[C]		2	Q15628	Q15628-2; Q15628	0	2	0.5503	0	1	1	572.797	1144.59	1144.58	2.34	0.00134	HCD (High Energy Collision Dissociation)	30	MS2	65.2941	23	35.2707	37875	F5		235.51	235.51	1943	1	1		1	6.18965e-05	2.42863e-05	1.10512	211027	35.29
FALSE	High	MS Amanda 3.0 (A5)	Unambiguous	[R].TALINSTGEEVAMR.[K]		5	P02545	P02545-6; P02545-5; P02545-4; P02545-2; P02545	0	2	0.6948	0	1	1	746.377	1491.75	1491.75	-0.2	-0.00015	HCD (High Energy Collision Dissociation)	30	MS2	13.7528	161.942	35.2963	37908	F5		344.87	344.87	4027	1	1		1	6.18965e-05	6.14684e-07	1.67097	5607832	35.44
FALSE	High	MS Amanda 3.0 (A5)	Unambiguous	[R].GkNASDMPETITSR.[D]	K2(AV_NHS_110)	4	Q8TCT9	Q8TCT9-5; Q8TCT9-4; Q8TCT9-2; Q8TCT9	1	2	0.5791	0	1	1	808.883	1616.76	1616.76	0.2	0.00016	HCD (High Energy Collision Dissociation)	30	MS2	49.6857	23	35.3049	37922	F5		284.31	284.31	3889	1	1		1	6.18965e-05	3.24986e-06	1.41487	363715	35.27
FALSE	High	MS Amanda 3.0 (A5)	Unambiguous	[R].LESEGSPETLTNLR.[K]		2	Q9P035	Q9P035-2; Q9P035	0	2	0.6981	0	1	1	773.391	1545.78	1545.78	0.09	7e-05	HCD (High Energy Collision Dissociation)	30	MS2	35.992	23	35.3286	37952	F5		288.25	288.25	3744	1	1		1	6.18965e-05	3.05864e-07	1.7783	951788	35.42
FALSE	High	MS Amanda 3.0 (A5)	Unambiguous	[K].ELSTTLNADEAVTR.[G]		1	P34932	P34932	0	2	0.5978	0	1	1	760.384	1519.76	1519.76	0.96	0.00073	HCD (High Energy Collision Dissociation)	30	MS2	55.7596	23	35.3317	37957	F5		231.99	231.99	3978	1	1		1	6.18965e-05	6.03739e-06	1.31958	1.02825e+06	34.9
FALSE	High	MS Amanda 3.0 (A5)	Unambiguous	[R].QVTPDGESDEVGVIPSK.[R]		9	Q12959	Q12959-2; Q12959-9; Q12959-8; Q12959-7; Q12959-6; Q12959-5; Q12959-4; Q12959-3; Q12959	0	2	0.634	0	1	1	878.929	1756.85	1756.86	-5.2	-0.00457	HCD (High Energy Collision Dissociation)	30	MS2	28.8104	23	35.3323	37958	F5		231.64	231.64	5028	1	1		1	6.18965e-05	1.79573e-05	1.15171
FALSE	High	MS Amanda 3.0 (A5)	Unambiguous	[K].ASGPPVSELITK.[A]		3	P16403; P16402; P10412	P16403; P16402; P10412	0	2	0.6645	0	1	1	599.837	1198.67	1198.67	-0.72	-0.00043	HCD (High Energy Collision Dissociation)	30	MS2	0.889436	1.096	35.3573	37990	F5		253.65	253.65	1382	1	1		3	6.18965e-05	1.19984e-05	1.21385	29706922	35.38
FALSE	High	MS Amanda 3.0 (A5)	Unambiguous	[R].TVVTGIEMFHK.[S]		1	P49411	P49411	0	3	0.5984	0	1	1	421.225	1261.66	1261.66	-0.93	-0.00039	HCD (High Energy Collision Dissociation)	30	MS2	26.246	8.134	35.3579	37991	F5		186.1	186.1	2621	1	1		1	6.18965e-05	3.53651e-05	1.04702	3.50064e+06	35.41
FALSE	High	MS Amanda 3.0 (A5)	Unambiguous	[K].TQVGLIQYANNPR.[V]		1	P17301	P17301	0	2	0.6178	0	1	1	737.396	1473.79	1473.78	3.31	0.00244	HCD (High Energy Collision Dissociation)	30	MS2	33.2781	23	35.3775	38022	F5		214.35	214.35	2826	1	1		1	6.18965e-05	3.30249e-05	1.05761
FALSE	High	MS Amanda 3.0 (A5)	Unambiguous	[R].VLSAPPHFHFGQTNR.[T]		2	P26641	P26641-2; P26641	0	4	0.643	0	1	1	427.723	1707.87	1707.87	-0.99	-0.00042	HCD (High Energy Collision Dissociation)	30	MS2	21.0728	23	35.3884	38032	F5		171.65	171.65	4516	1	1		1	6.18965e-05	3.1419e-08	2.12824	1.18993e+06	35.57
FALSE	High	MS Amanda 3.0 (A5)	Unambiguous	[R].TAALGPDSMGGPVPR.[Q]		1	O95070	O95070	0	2	0.6932	0	1	1	713.361	1425.72	1425.72	-0.03	-2e-05	HCD (High Energy Collision Dissociation)	30	MS2	89.0583	23	35.4268	38086	F5		241.8	241.8	3708	1	1		1	6.18965e-05	1.43821e-05	1.18593	453436	35.51
FALSE	High	MS Amanda 3.0 (A5)	Unambiguous	[K].LSELEAALQR.[A]		2	P05787	P05787-2; P05787	0	2	0.4744	0	1	1	565.314	1129.62	1129.62	0.38	0.00021	HCD (High Energy Collision Dissociation)	30	MS2	55.7195	6.678	38.6509	42420	F5		241.17	241.17	1484	1	1		1	6.18965e-05	6.91682e-05	0.942755	114879672	37.74
FALSE	High	MS Amanda 3.0 (A5)	Unambiguous	[R].YYTSASGDEMVSLK.[D]		2	P07900	P07900-2; P07900	0	2	0.7191	0	1	1	775.856	1550.71	1550.7	0.46	0.00036	HCD (High Energy Collision Dissociation)	30	MS2	4.23987	23	38.6503	42419	F5		315.25	315.25	2567	1	1		1	6.18965e-05	2.36028e-08	2.17222	2.85727e+06	37.03
FALSE	High	MS Amanda 3.0 (A5)	Unambiguous	[R].TTPSYVAFTDTER.[L]		8	P34931; P11142; P0DMV9	P0DMV8-2; P34931; P48741; P11142-2; P54652; P17066; P11142; P0DMV9	0	2	0.7555	0	1	1	744.355	1487.7	1487.7	1.5	0.00112	HCD (High Energy Collision Dissociation)	30	MS2	0	23	38.6364	42404	F5		203.92	203.92	3203	1	1		3	6.18965e-05	2.21092e-05	1.11962	35089408	37.34
FALSE	High	MS Amanda 3.0 (A5)	Unambiguous	[K].SLYYYIQQDTK.[G]		3	P07355	P07355-2; A6NMY6; P07355	0	2	0.7148	0	1	1	711.352	1421.7	1421.69	0.75	0.00054	HCD (High Energy Collision Dissociation)	30	MS2	20.4895	23	42.3034	47340	F5		251.27	251.27	3393	1	1		1	6.18965e-05	4.99886e-06	1.34863	1.98942e+06	42.03
FALSE	High	MS Amanda 3.0 (A5)	Unambiguous	[R].YPEETLSLMTK.[E]		2	P78527	P78527-2; P78527	0	2	1	0	1	1	656.331	1311.65	1311.65	2.89	0.0019	HCD (High Energy Collision Dissociation)	30	MS2	65.9653	23	42.3053	47343	F5		202.01	202.01	3196	1	1		1	6.18965e-05	5.95922e-05	0.966005	819829	42.39
FALSE	High	MS Amanda 3.0 (A5)	Unambiguous	[K].DYHFkVDNDENEHQLSLR.[T]	K5(AV_NHS_110)	3	P06748-3; P06748	P06748-3; P06748-2; P06748	1	4	0.2054	0	1	1	593.026	2369.08	2369.08	0.44	0.00026	HCD (High Energy Collision Dissociation)	30	MS2	51.492	23	42.3059	47344	F5		228.3	228.3	4418	1	1		2	6.18965e-05	4.62456e-05	1.00544	2.04413e+06	42.49
FALSE	High	MS Amanda 3.0 (A5)	Unambiguous	[K].MINLSEPDTIDER.[A]		1	Q14651	Q14651	0	2	0.5457	0	1	1	766.867	1532.73	1532.73	0.25	0.00019	HCD (High Energy Collision Dissociation)	30	MS2	51.8194	23	42.3065	47345	F5		284.99	284.99	3523	1	1		1	6.18965e-05	2.3278e-06	1.46619	678534	42.31
FALSE	High	MS Amanda 3.0 (A5)	Unambiguous	[R].FTDEEVDELYR.[E]		2	O14950	O14950; P19105	0	2	0.7745	0	1	1	708.319	1415.63	1415.63	-0.73	-0.00052	HCD (High Energy Collision Dissociation)	30	MS2	81.4614	23	42.3077	47347	F5		259.6	259.6	1498	1	1		1	6.18965e-05	5.76913e-06	1.32658	2481794	42.5
FALSE	High	MS Amanda 3.0 (A5)	Unambiguous	[R].SGGLGGSHALLLLR.[S]		1	P42704	P42704	0	3	0.5964	0	1	1	450.934	1350.79	1350.79	1.13	0.00051	HCD (High Energy Collision Dissociation)	30	MS2	71.762	23	42.3157	47360	F5		127.54	127.54	576	1	1		1	6.18965e-05	3.37621e-05	1.0542	922694	42.54
FALSE	High	MS Amanda 3.0 (A5)	Unambiguous	[K].VDATEESDLAQQYGVR.[G]		1	P07237	P07237	0	2	0.7739	0	1	1	890.922	1780.84	1780.83	0.61	0.00054	HCD (High Energy Collision Dissociation)	30	MS2	0	23	42.3212	47368	F5		262.13	262.13	4489	1	1		1	6.18965e-05	1.53234e-06	1.5305	6071234	41.48
FALSE	High	MS Amanda 3.0 (A5)	Unambiguous	[R].FLEEGNLEEAEIQK.[Q]		4	Q9H4L5	Q9H4L5-4; Q9H4L5-3; Q9H4L5-2; Q9H4L5	0	2	0.4368	0	1	1	824.908	1648.81	1648.81	0.82	0.00068	HCD (High Energy Collision Dissociation)	30	MS2	18.6627	23	42.3261	47376	F5		182.63	182.63	4461	1	1		1	6.18965e-05	3.52507e-05	1.04752	232861	42.38
FALSE	High	MS Amanda 3.0 (A5)	Unambiguous	[R].ASLEAAIADAEQR.[G]		2	P05787	P05787-2; P05787	0	3	0.6463	0	1	1	448.897	1344.68	1344.68	0.03	2e-05	HCD (High Energy Collision Dissociation)	30	MS2	16.3404	2.37	42.3327	47379	F5		345.57	345.57	3316	1	1		1	6.18965e-05	3.40208e-06	1.40783	40401888	42.53
FALSE	High	MS Amanda 3.0 (A5)	Unambiguous	[K].ISSLLEEQFQQGK.[L]		1	P62241	P62241	0	2	1	0	1	1	753.893	1506.78	1506.78	-0.13	-0.0001	HCD (High Energy Collision Dissociation)	30	MS2	28.1484	23	42.3351	47383	F5		269.38	269.38	3507	1	1		1	6.18965e-05	2.40999e-06	1.46086	3773646	42.01
FALSE	High	MS Amanda 3.0 (A5)	Selected	[K].MPEEEDEAPVLDVR.[Y]		1	Q9UKL0	Q9UKL0	0	2	0.3766	0	1	1	814.876	1628.75	1628.75	-1.07	-0.00087	HCD (High Energy Collision Dissociation)	30	MS2	63.6927	23	42.2904	47326	F5		205.75	205.75	3005	1	1		1	6.18965e-05	1.18087e-05	1.21631	210127	42.35
FALSE	High	MS Amanda 3.0 (A5)	Unambiguous	[R].WMDEAQALDTADR.[F]		2	Q9BXJ9	Q9BXJ9; Q9BXJ9-4	0	2	0.6883	0	1	1	761.336	1521.66	1521.66	0.04	3e-05	HCD (High Energy Collision Dissociation)	30	MS2	80.0988	23	42.3431	47396	F5		246.64	246.64	1454	1	1		1	6.18965e-05	5.57632e-06	1.33181	366346	42.42
FALSE	High	MS Amanda 3.0 (A5)	Unambiguous	[R].ASLEAAIADAEQR.[G]		2	P05787	P05787-2; P05787	0	2	0.5303	0	1	1	672.841	1344.67	1344.68	-0.63	-0.00043	HCD (High Energy Collision Dissociation)	30	MS2	15.8552	2.46	42.3672	47427	F5		339.8	339.8	3242	1	1		1	6.18965e-05	5.91843e-07	1.67679	56537916	42.53
FALSE	High	MS Amanda 3.0 (A5)	Unambiguous	[R].IQSATVLLNEDVSDEK.[T]		1	Q8NEZ5	Q8NEZ5	0	2	0.5202	0	1	1	880.949	1760.89	1760.89	-0.29	-0.00025	HCD (High Energy Collision Dissociation)	30	MS2	82.4561	23	42.3752	47440	F5		205.46	205.46	4675	1	1		1	6.18965e-05	1.28545e-05	1.20323	184338	42.4
FALSE	High	MS Amanda 3.0 (A5)	Unambiguous	[K].MQEVVANLQYDDGSGMK.[R]		2	Q16531	Q16531-2; Q16531	0	2	1	0	1	1	942.925	1884.84	1884.85	-1.97	-0.00186	HCD (High Energy Collision Dissociation)	30	MS2	55.0531	23	42.3788	47445	F5		220.44	220.44	3389	1	1		1	6.18965e-05	2.0915e-05	1.12819	139345	42.38
FALSE	High	MS Amanda 3.0 (A5)	Unambiguous	[R].NELESYAYSLK.[N]		1	P11021	P11021	0	2	0.6182	0	1	1	658.822	1316.64	1316.64	-0.82	-0.00054	HCD (High Energy Collision Dissociation)	30	MS2	51.6359	23	42.4024	47476	F5		237.63	237.63	2658	1	1		1	6.18965e-05	3.62828e-05	1.04305	9558654	42.22
FALSE	High	MS Amanda 3.0 (A5)	Unambiguous	[K].LPYDVTPEQALAHEEVK.[T]		1	P46940	P46940	0	3	0.3808	0	1	1	646.998	1938.98	1938.98	-0.06	-4e-05	HCD (High Energy Collision Dissociation)	30	MS2	92.2956	23	42.4334	47518	F5		146.36	146.36	5961	1	1		1	6.18965e-05	2.02817e-05	1.13293	905329	42.61
FALSE	High	MS Amanda 3.0 (A5)	Unambiguous	[K].LNIGDLQVTK.[E]		2	Q9UNM6	Q9UNM6; Q9UNM6-2	0	2	1	0	1	1	550.82	1100.63	1100.63	0.82	0.00045	HCD (High Energy Collision Dissociation)	30	MS2	86.0567	21.506	42.4438	47534	F5		218.69	218.69	826	1	1		1	6.18965e-05	6.86851e-05	0.94385	1.3677e+06	42.55
FALSE	High	MS Amanda 3.0 (A5)	Unambiguous	[R].NELESYAYSLK.[N]		1	P11021	P11021	0	2	0.7085	0	1	1	658.821	1316.64	1316.64	-1.37	-0.0009	HCD (High Energy Collision Dissociation)	30	MS2	28.5633	10.288	42.4538	47543	F5		262.91	262.91	2692	1	1		1	6.18965e-05	2.12673e-05	1.12561	9558654	42.22
FALSE	High	MS Amanda 3.0 (A5)	Unambiguous	[K].GAAVDGGkLDVGNAEVK.[L]	K8(AV_NHS_110)	2	P51572	P51572-2; P51572	1	2	0.5718	0	1	1	855.439	1709.87	1709.87	-0.28	-0.00024	HCD (High Energy Collision Dissociation)	30	MS2	82.1095	23	42.4587	47551	F5		333.56	333.56	4741	1	1		1	6.18965e-05	1.53299e-07	1.88452	451981	42.5
FALSE	High	MS Amanda 3.0 (A5)	Unambiguous	[R].kPLLESGTLGTK.[G]	K1(AV_NHS_110)	2	P22314	P22314-2; P22314	0	2	0.6945	0	1	1	677.385	1353.76	1353.76	0.14	0.0001	HCD (High Energy Collision Dissociation)	30	MS2	84.6009	23	42.4643	47560	F5		200.82	200.82	1399	1	1		1	6.18965e-05	2.74953e-05	1.08595	549360	42.53
FALSE	High	MS Amanda 3.0 (A5)	Unambiguous	[K].SNILLLGPTGSGK.[T]		1	O76031	O76031	0	2	0.4481	0	1	1	628.863	1256.72	1256.72	-1.61	-0.00101	HCD (High Energy Collision Dissociation)	30	MS2	76.038	23	42.4667	47564	F5		215.24	215.24	991	1	1		1	6.18965e-05	6.25014e-05	0.958575	166580	42.49
FALSE	High	MS Amanda 3.0 (A5)	Unambiguous	[R].VAPEEHPVLLTEAPLNPK.[A]		2	P60709	P63261; P60709	0	3	0.189	0	1	1	652.026	1954.06	1954.06	0.01	1e-05	HCD (High Energy Collision Dissociation)	30	MS2	31.1727	23	42.3635	47421	F5		263.19	263.19	2390	1	1		1	6.18965e-05	2.72895e-06	1.44174	232030864	40.53
FALSE	High	MS Amanda 3.0 (A5)	Unambiguous	[R].VIHVVTSEMDNYEPGVYTEK.[V]		3	P35221	P35221-3; P35221-2; P35221	0	3	0.7593	0	1	1	770.704	2310.1	2310.1	0.57	0.00044	HCD (High Energy Collision Dissociation)	30	MS2	53.8173	23	42.2843	47317	F5		330.87	330.87	6374	1	1		1	6.18965e-05	3.5165e-06	1.40274	1.56031e+06	42.55
FALSE	High	MS Amanda 3.0 (A5)	Unambiguous	[R].YPEETLSLMTK.[E]		2	P78527	P78527-2; P78527	0	2	0.6944	0	1	1	656.331	1311.65	1311.65	3.45	0.00226	HCD (High Energy Collision Dissociation)	30	MS2	48.5433	23	42.2799	47310	F5		200.25	200.25	3163	1	1		1	6.18965e-05	7.69671e-05	0.926044	819829	42.39
FALSE	High	MS Amanda 3.0 (A5)	Unambiguous	[R].LWDLTTGTTTR.[R]		1	P63244	P63244	0	2	0.6221	0	1	1	632.83	1264.65	1264.65	0.16	0.0001	HCD (High Energy Collision Dissociation)	30	MS2	33.4941	21.764	42.2775	47306	F5		231.98	231.98	2665	1	1		1	6.18965e-05	3.33105e-05	1.05628	6.60781e+06	42.37
FALSE	High	MS Amanda 3.0 (A5)	Unambiguous	[R].YALYDASFETK.[E]		2	P60981	P60981-2; P60981	0	2	0.648	0	1	1	654.311	1307.61	1307.62	-0.37	-0.00024	HCD (High Energy Collision Dissociation)	30	MS2	76.1611	23	42.0625	47015	F5		238.5	238.5	2568	1	1		1	6.18965e-05	1.64605e-05	1.16513	7702436	42.29
FALSE	High	MS Amanda 3.0 (A5)	Unambiguous	[RK].GILLYGPPGTGK.[T]		1	P55072	P55072	0	2	0.5618	0	1	2	586.839	1172.67	1172.67	2.34	0.00137	HCD (High Energy Collision Dissociation)	30	MS2	77.7565	23	42.0699	47027	F5		192.13	192.13	1098	1	1		1	6.18965e-05	6.92532e-05	0.942563	3392721	42.25
FALSE	High	MS Amanda 3.0 (A5)	Unambiguous	[RK].GLLLYGPPGTGK.[T]		2		Q8IYT4; Q8IYT4-2	0	2	0.5618	0	1	1	586.839	1172.67	1172.67	2.34	0.00137	HCD (High Energy Collision Dissociation)	30	MS2	77.7565	23	42.0699	47027	F5		192.13	192.13	1098	1	1		1	6.18965e-05	6.92532e-05	0.942563	3392721	42.25
FALSE	High	MS Amanda 3.0 (A5)	Unambiguous	[K].NVALLSQLYHSPAR.[R]		2	Q15717	Q15717; Q15717-2	0	2	0.4916	0	1	1	784.931	1568.85	1568.85	0.2	0.00015	HCD (High Energy Collision Dissociation)	30	MS2	63.1208	23	42.0772	47038	F5		254.91	254.91	2570	1	1		1	6.18965e-05	6.12188e-07	1.6716	147489	42.08
FALSE	High	MS Amanda 3.0 (A5)	Unambiguous	[R].LPSSPVYEDAASFK.[A]		3	Q14247	Q14247-3; Q14247-2; Q14247	0	2	0.7284	0	1	1	755.875	1510.74	1510.74	0.4	0.00031	HCD (High Energy Collision Dissociation)	30	MS2	59.3853	148.678	42.1202	47092	F5		320.89	320.89	3930	1	1		1	6.18965e-05	4.0633e-08	2.08869	1.08708e+06	42.19
FALSE	High	MS Amanda 3.0 (A5)	Unambiguous	[R].FSGWYDADLSPAGHEEAK.[R]		1	P18669	P18669	0	3	0.722	0	1	1	660.631	1979.88	1979.88	0.05	3e-05	HCD (High Energy Collision Dissociation)	30	MS2	38.6158	30.207	42.1505	47133	F5		311.39	311.39	3509	1	1		1	6.18965e-05	3.21006e-09	2.47901	5.55128e+06	41.92
FALSE	High	MS Amanda 3.0 (A5)	Unambiguous	[R].QSGEAFVELGSEDDVK.[M]		1	P52597	P52597	0	2	0.7917	0	1	1	855.397	1709.79	1709.79	-0.11	-9e-05	HCD (High Energy Collision Dissociation)	30	MS2	72.846	23	42.1517	47135	F5		257.18	257.18	3571	1	1		1	6.18965e-05	2.41696e-07	1.81451	505300	41.89
FALSE	High	MS Amanda 3.0 (A5)	Unambiguous	[R].VEYHFLSPYVSPK.[E]		1	P02786	P02786	0	2	0.763	0	1	1	783.405	1565.8	1565.8	2.11	0.00165	HCD (High Energy Collision Dissociation)	30	MS2	76.9769	23	42.1603	47149	F5		345.78	345.78	3649	1	1		1	6.18965e-05	1.08202e-07	1.93809	208106	42.27
FALSE	High	MS Amanda 3.0 (A5)	Unambiguous	[M].PQYQTWEEFSR.[A]		2	P49458	P49458-2; P49458	0	2	0.782	0	1	1	735.836	1470.66	1470.66	-0.12	-9e-05	HCD (High Energy Collision Dissociation)	30	MS2	38.0736	23	42.1853	47181	F5		226.77	226.77	2384	1	1		1	6.18965e-05	0.00010289	0.880405	1.17837e+06	41.9
FALSE	High	MS Amanda 3.0 (A5)	Unambiguous	[K].SPFEVQVGPEAGMQK.[V]		9	O75369-8	O75369-6; O75369-3; O75369-2; O75369-9; O75369-8; O75369-7; O75369-5; O75369-4; O75369	0	2	1	0	1	1	802.393	1603.78	1603.78	0.18	0.00015	HCD (High Energy Collision Dissociation)	30	MS2	0	23	42.1871	47184	F5		363.26	363.26	4239	1	1		1	6.18965e-05	1.80672e-08	2.21332	1.94259e+06	42.33
FALSE	High	MS Amanda 3.0 (A5)	Unambiguous	[R].NVEGQDMLYQSLK.[L]		7	Q10567; P63010	Q10567-3; Q10567; Q10567-4; Q10567-2; P63010-3; P63010-2; P63010	0	2	0.7503	0	1	1	762.873	1524.74	1524.74	1.2	0.00091	HCD (High Energy Collision Dissociation)	30	MS2	31.9191	23	42.1896	47188	F5		304.55	304.55	3712	1	1		2	6.18965e-05	5.54729e-07	1.68675	1344155	42.34
[truncated: 124,012 more rows]
